# Supplementary material for: Feed status and skin injury modulate immunopathology, global gene expression, and survival in channel catfish during virulent Aeromonas hydrophila infection
Source: Front Immunol. 2025 Jul 22;16:1642531. doi: 10.3389/fimmu.2025.1642531 (PMC12321539; doi:10.3389/fimmu.2025.1642531)
Supplement: Supplementary file 1 [file Table1.xlsx]

## Sheet: Legend
Supplementary Table 1: The list of differentially expressed genes (DEGs, FDR < 0.05) in at least one pairwise comparison of channel catfish challenged with virulent Aeromonas hydrophila. The stomach was sampled at 2, 4 and 8 hours post challenge. FCF: These fish had their adipose fin-clipped and were fed 2 hours before the challenge. FCN: These fish had their adipose fin-clipped and were not fed …

## Sheet: FCF2hrs
Differentially expressed genes in the FCF treatment group at 2 hours in the stomach
Feature	F	FC	FDR	logCPM	logFC	PValue	Description
NM_001200077.1	41.344	-18.9629	0.000677748	8.95594	-4.2451	2.17716e-05	Ictalurus punctatus metallothionein 2 (mt2), mRNA
NM_001200084.1	16.2228	-2.93645	0.00735543	7.57771	-1.55407	0.00141972	Ictalurus punctatus P1, F-box associated domain containing (nccrp1), mRNA
NM_001200086.1	43.1079	13.9899	0.000618213	8.20804	3.80631	1.76006e-05	Ictalurus punctatus integrin, beta 1 (itgb1), mRNA
NM_001200089.1	14.6205	-2.08225	0.0095272	9.8649	-1.05814	0.00209012	Ictalurus punctatus putative oncoprotein nm23 (nm23), mRNA
NM_001200092.1	11.7656	-2.50902	0.0163748	9.03814	-1.32713	0.0044426	Ictalurus punctatus thioredoxin (txn), mRNA
NM_001200100.1	32.6559	-5.6309	0.00116105	5.45237	-2.49336	6.96535e-05	Ictalurus punctatus solute carrier family 11 member 2 (slc11a2), mRNA
NM_001200166.1	40.5672	21.8809	0.000686233	8.29809	4.4516	2.39632e-05	Ictalurus punctatus matrix Gla protein (mgp), mRNA
NM_001200199.2	16.9632	3.89199	0.00656519	4.50251	1.96051	0.00119651	Ictalurus punctatus insulin-like growth factor 2b (igf2b), mRNA
NM_001200212.1	24.3095	3.92508	0.00248654	7.21092	1.97272	0.00027031	Ictalurus punctatus hypoxia inducible factor 1 subunit alpha, like (hif1al), mRNA
NM_001200213.1	16.9367	2.12399	0.00658623	3.99075	1.08678	0.00120375	Ictalurus punctatus hypoxia inducible factor 1 subunit alpha inhibitor (hif1an), mRNA
NM_001200219.1	16.8792	8.74953	0.00665005	3.21542	3.12921	0.00122343	Ictalurus punctatus interleukin 1, beta (LOC100304696), mRNA
NM_001200220.1	25.7976	76.1229	0.00227943	5.04569	6.25026	0.000236705	Ictalurus punctatus interleukin 1, beta (LOC100304697), mRNA
NM_001200222.2	49.4691	-3.25325	0.000511236	3.34922	-1.70188	8.6193e-06	Ictalurus punctatus pterin-4 alpha-carbinolamine dehydratase/dimerization cofactor of hepatocyte nuclear factor 1 alpha (pcbd1), mRNA
NM_001200248.1	12.4625	83.1226	0.0150014	6.97212	6.37717	0.00389147	Ictalurus punctatus hemopexin a (hpxa), mRNA
NM_001200253.1	18.5278	3.00217	0.00514853	7.57081	1.586	0.000845662	Ictalurus punctatus cathepsin La (ctsla), mRNA
NM_001200255.1	29.0082	-2.1656	0.00156674	5.91172	-1.11477	0.000121703	Ictalurus punctatus ubiquitin carboxyl-terminal hydrolase L5 (uchl5), mRNA
NM_001200256.1	34.917	16.3594	0.000982659	3.609	4.03205	5.04136e-05	Ictalurus punctatus insulin-like growth factor binding protein 3 (igfbp3), mRNA
NM_001200275.1	21.1994	-40.8948	0.00381505	4.6083	-5.35385	0.000542188	Ictalurus punctatus cerebellar degeneration-related protein 2b (cdr2b), mRNA
NM_001200294.1	9.98451	2.96731	0.024048	1.25563	1.56916	0.00748205	Ictalurus punctatus Fc epsilon receptor IgFc epsilon receptor Ig (fcer1g), mRNA
NM_001200296.1	26.4536	3.91758	0.00198852	3.54252	1.96996	0.000185524	Ictalurus punctatus progestin and adipoQ receptor family member VII, b (paqr7b), mRNA
NM_001200301.1	24.005	2.91007	0.00258848	8.02197	1.54106	0.000285675	Ictalurus punctatus hypoxia inducible factor 1 subunit alpha b (hif1ab), mRNA
NM_001200304.1	20.8793	-2.52558	0.00371864	6.28027	-1.33661	0.000518824	Ictalurus punctatus macrophage migration inhibitory factor (mif), mRNA
NM_001200307.1	27.9899	5.72608	0.00171282	8.20643	2.51755	0.000143503	Ictalurus punctatus CD81 molecule a (cd81a), mRNA
NM_001200308.1	21.1371	3.21067	0.00362896	7.90624	1.68287	0.000492845	Ictalurus punctatus insulin-like growth factor binding protein 1a (igfbp1a), mRNA
NM_001200315.1	13.772	3.28052	0.0110789	5.32344	1.71392	0.00259096	Ictalurus punctatus ghrelin/obestatin prepropeptide (ghrl), mRNA
NM_001200319.2	46.1697	-4.44361	0.000539128	7.3108	-2.15173	1.23608e-05	Ictalurus punctatus ubiquinol-cytochrome C reductase complex-like (LOC100335019), mRNA
NM_001200323.1	11.2073	3.81356	0.018347	4.85274	1.93114	0.0052168	Ictalurus punctatus chemokine (C-X-C motif), receptor 4b (cxcr4b), mRNA
NM_001200336.1	56.5513	-7.87684	0.000416446	6.60114	-2.97762	4.22739e-06	Ictalurus punctatus serine/threonine kinase 25a (stk25a), mRNA
NM_001200340.1	32.0887	-2.58506	0.00122234	4.04128	-1.3702	7.57327e-05	Ictalurus punctatus proteasome 26S subunit, non-ATPase 10 (psmd10), mRNA
NM_001200342.1	28.7121	-3.27199	0.00161306	4.10461	-1.71017	0.000127621	Ictalurus punctatus uncharacterized protein c6orf125 (cf125), mRNA
NM_001200344.1	17.6438	-3.5859	0.0059039	5.15104	-1.84234	0.00102646	Ictalurus punctatus acetyl-CoA acetyltransferase 2 (acat2), mRNA
NM_001200348.1	8.42142	-2.74529	0.0347314	2.79909	-1.45696	0.0123004	Ictalurus punctatus LYR motif containing 4 (lyrm4), mRNA
NM_001200366.1	7.11798	2.29924	0.0488164	2.17321	1.20116	0.019263	Ictalurus punctatus nipsnap homolog 2 (nipsnap2), mRNA
NM_001200367.1	33.5298	-20.4591	0.00108442	1.38521	-4.35467	6.13548e-05	Ictalurus punctatus CTF8, chromosome transmission fidelity factor 8 homolog (S. cerevisiae) (chtf8), mRNA
NM_001200368.2	8.3374	-2.67322	0.0354557	2.98582	-1.41858	0.0126486	Ictalurus punctatus regucalcin (rgn), mRNA
NM_001200371.1	36.6728	-2.95717	0.000864426	6.56853	-1.56421	3.96427e-05	Ictalurus punctatus NEDD8 ubiquitin like modifier (nedd8), mRNA
NM_001200377.1	9.17114	2.16131	0.0290393	2.25992	1.1119	0.00964173	Ictalurus punctatus dynein, axonemal, light chain 1 (dnal1), mRNA
NM_001200383.1	19.725	-3.43184	0.00433458	2.90699	-1.77898	0.000656373	Ictalurus punctatus retinol dehydrogenase 13 (rdh13), mRNA
NM_001200388.1	8.81028	-2.47435	0.0316734	3.01868	-1.30705	0.0108275	Ictalurus punctatus antagonist of mitotic exit network 1 homolog (S. cerevisiae) (amn1), mRNA
NM_001200390.2	24.2101	-3.02756	0.00251994	8.85217	-1.59815	0.000275218	Ictalurus punctatus signal sequence receptor, gamma (ssr3), mRNA
NM_001200391.1	71.9829	-3.04348	0.000331434	7.86356	-1.60572	1.12249e-06	Ictalurus punctatus NADH:ubiquinone oxidoreductase subunit A9a (ndufa9a), mRNA
NM_001200395.1	8.58315	-4.74137	0.0334241	1.69506	-2.2453	0.0116611	Ictalurus punctatus ureidopropionase, beta (upb1), mRNA
NM_001200400.1	10.3016	-2.22183	0.0223579	1.42541	-1.15175	0.00679662	Ictalurus punctatus intraflagellar transport 22 homolog (Chlamydomonas) (ift22), mRNA
NM_001200403.1	24.0441	-2.22909	0.00257977	7.2996	-1.15645	0.000283646	Ictalurus punctatus proteasome 26S subunit, non-ATPase 13 (psmd13), mRNA
NM_001200404.1	17.1974	-2.9922	0.00633273	5.14817	-1.58121	0.00113455	Ictalurus punctatus delta(4)-desaturase, sphingolipid 2 (degs2), mRNA
NM_001200405.1	13.5748	-2.40418	0.0115008	4.29082	-1.26554	0.00272651	Ictalurus punctatus N-alpha-acetyltransferase 38, NatC auxiliary subunit (naa38), mRNA
NM_001200416.1	29.143	-8.20941	0.00156043	4.89848	-3.03728	0.000119114	Ictalurus punctatus PDZ binding kinase (pbk), mRNA
NM_001200426.1	21.8603	-4.18342	0.00331275	3.53594	-2.06468	0.000427629	Ictalurus punctatus GPN-loop GTPase 2 (gpn2), mRNA
NM_001200428.1	7.21844	-2.65927	0.0475103	1.42558	-1.41103	0.0185854	Ictalurus punctatus RAD52 motif containing 1 (rdm1), mRNA
NM_001200438.1	39.516	-14.1653	0.000725184	4.08828	-3.82429	2.73466e-05	Ictalurus punctatus Q-nucleotide N-glycosylase 1 (c5h9orf64), mRNA
NM_001200441.1	27.4877	-2.69084	0.00179858	4.07747	-1.42806	0.000155897	Ictalurus punctatus exosome component 2 (exosc2), mRNA
NM_001200442.1	12.5356	-2.19154	0.0141641	6.04425	-1.13195	0.00359231	Ictalurus punctatus WD repeat domain 77 (wdr77), mRNA
NM_001200444.1	67.3846	-18.6254	0.00035816	6.26452	-4.2192	1.62138e-06	Ictalurus punctatus arsenite methyltransferase (as3mt), mRNA
NM_001200449.1	18.958	2.95722	0.00483777	6.07181	1.56424	0.000771173	Ictalurus punctatus epithelial membrane protein 2 (LOC100528179), mRNA
NM_001200452.1	33.8533	-7.68382	0.0010793	3.85126	-2.94182	5.85766e-05	Ictalurus punctatus inhibitor of growth family, member 5b (ing5b), mRNA
NM_001200455.1	20.4898	-2.22981	0.00389238	5.79246	-1.15692	0.000561135	Ictalurus punctatus glyoxylate reductase/hydroxypyruvate reductase a (grhpra), mRNA
NM_001200461.1	36.1928	-2.50893	0.000892874	6.45081	-1.32707	4.22979e-05	Ictalurus punctatus thioredoxin-like 1 (txnl1), mRNA
NM_001200465.1	26.674	-2.7911	0.00194648	4.19878	-1.48083	0.0001787	Ictalurus punctatus RAB, member of RAS oncogene family-like 3 (rabl3), mRNA
NM_001200466.1	26.6945	-2.38099	0.00194538	7.17936	-1.25156	0.000178078	Ictalurus punctatus progesterone receptor membrane component 1 (pgrmc1), mRNA
NM_001200469.1	67.0938	-13114.2	0.00035816	12.0939	-13.6788	1.8415e-06	Ictalurus punctatus apolipoprotein A-Ia (apoa1a), mRNA
NM_001200470.1	20.0726	-2.21427	0.00412476	5.3992	-1.14683	0.000610949	Ictalurus punctatus small nuclear ribonucleoprotein 40 (U5) (snrnp40), mRNA
NM_001200473.1	14.5102	-2.32396	0.00971528	6.00452	-1.21659	0.00214845	Ictalurus punctatus OTU deubiquitinase 6B (otud6b), mRNA
NM_001200481.1	30.697	-2.70926	0.00136449	3.6376	-1.4379	9.34312e-05	Ictalurus punctatus ATPase H+ transporting V1 subunit D (atp6v1d), mRNA
NM_001200485.1	37.6082	-2.13812	0.000816166	5.63411	-1.09635	3.50014e-05	Ictalurus punctatus ER membrane protein complex subunit 4 (emc4), mRNA
NM_001200486.1	16.8757	-9.14464	0.00676284	4.51402	-3.19293	0.00126051	Ictalurus punctatus slc25a1 solute carrier family 25 member 1b (slc25a1b), mRNA; nuclear gene for mitochondrial product
NM_001200487.1	41.7703	-3.48796	0.000665481	5.92769	-1.80238	2.06677e-05	Ictalurus punctatus mitochondrial ribosomal protein S25 (mrps25), mRNA
NM_001200488.1	20.5787	-8.09444	0.00389811	5.23088	-3.01693	0.00056246	Ictalurus punctatus ubiquitin-conjugating enzyme E2C (ube2c), mRNA
NM_001200489.2	27.4418	-5.06493	0.00180373	5.30844	-2.34054	0.000157089	Ictalurus punctatus adenine phosphoribosyltransferase (aprt), mRNA
NM_001200496.1	28.5632	-2.27935	0.00163395	5.64054	-1.18863	0.000130723	Ictalurus punctatus guanine nucleotide binding protein (G protein), gamma 5 (gng5), mRNA
NM_001200497.1	12.2494	-3.09432	0.0150014	7.5758	-1.62962	0.00388422	Ictalurus punctatus leukocyte elastase inhibitor (ileu), mRNA
NM_001200499.1	8.47799	-2.35049	0.0342673	2.31387	-1.23296	0.0120722	Ictalurus punctatus pseudouridine 5'-phosphatase (pudp), mRNA
NM_001200504.1	26.76	-2.53174	0.00193268	7.78235	-1.34013	0.000176116	Ictalurus punctatus proteasome 20S subunit alpha 1 (psma1), mRNA
NM_001200505.1	16.2112	-2.01438	0.00735921	4.91413	-1.01034	0.00142359	Ictalurus punctatus cell division cycle 123 homolog (S. cerevisiae) (cdc123), mRNA
NM_001200511.1	17.1718	-2.12241	0.00634416	4.40471	-1.08571	0.00114113	Ictalurus punctatus GPN-loop GTPase 3 (gpn3), mRNA
NM_001200517.1	26.3504	-42.0138	0.00216858	6.32913	-5.39279	0.000215781	Ictalurus punctatus cell death inducing DFFA like effector b (cideb), mRNA
NM_001200518.1	64.3664	-4.20817	0.00035816	7.63069	-2.07319	2.08846e-06	Ictalurus punctatus proteasome 20S subunit alpha 3 (psma3), mRNA
NM_001200519.1	34.2546	-67.8069	0.0010868	4.14034	-6.08336	6.18268e-05	Ictalurus punctatus aminocarboxymuconate semialdehyde decarboxylase (acmsd), mRNA
NM_001200521.1	63.4345	-6.72332	0.00035816	7.44747	-2.74917	2.26284e-06	Ictalurus punctatus hydroxysteroid (17-beta) dehydrogenase 12b (hsd17b12b), mRNA
NM_001200529.2	31.5785	-3.16906	0.00127421	5.13614	-1.66406	8.17293e-05	Ictalurus punctatus mitochondrial ribosomal protein S7 (mrps7), mRNA
NM_001200532.1	25.7603	-2.93474	0.00213182	5.20909	-1.55323	0.000209037	Ictalurus punctatus formation of mitochondrial complex V assembly factor 1 homolog (fmc1), mRNA
NM_001200534.2	25.795	-2.4356	0.00212573	7.16757	-1.28428	0.00020778	Ictalurus punctatus oligosaccharyltransferase complex subunit (ostc), mRNA
NM_001200535.1	16.1383	-2.37871	0.00743132	3.40264	-1.25018	0.00144814	Ictalurus punctatus ATPase H+ transporting V1 subunit E1b (atp6v1e1b), mRNA
NM_001200542.1	33.4344	-2.60376	0.00108946	6.52091	-1.38059	6.22032e-05	Ictalurus punctatus ring-box 1, E3 ubiquitin protein ligase (rbx1), mRNA
NM_001200546.1	13.9307	-3.32474	0.0107459	5.7048	-1.73324	0.00248753	Ictalurus punctatus acetyl-CoA acyltransferase 1 (acaa1), mRNA
NM_001200562.1	9.74549	2.01718	0.0253412	2.23699	1.01234	0.00805216	Ictalurus punctatus cyclin-dependent kinase inhibitor 1Bb (cdkn1bb), mRNA
NM_001200563.2	63.7091	-5.51675	0.00035816	7.59366	-2.46382	2.20976e-06	Ictalurus punctatus secretion associated, Ras related GTPase 1Aa (sar1aa), mRNA
NM_001200569.1	34.8188	-7.81435	0.000990244	6.15564	-2.96613	5.111e-05	Ictalurus punctatus methionine sulfoxide reductase B1a (msrb1a), mRNA
NM_001200570.1	52.5035	-3.75682	0.000457333	6.04777	-1.90951	6.2914e-06	Ictalurus punctatus small nuclear ribonucleoprotein polypeptide B2 (snrpb2), mRNA
NM_001200572.1	25.0913	-4.72888	0.00226788	5.84438	-2.2415	0.000235045	Ictalurus punctatus oligosaccharyltransferase complex subunit 4 (non-catalytic) (ost4), mRNA
NM_001200576.1	47.7096	-15.9152	0.000524716	6.03213	-3.99233	1.04205e-05	Ictalurus punctatus hepatocyte nuclear factor 4, alpha (hnf4a), mRNA
NM_001200577.1	38.1917	-3.12689	0.000781467	6.58486	-1.64473	3.24241e-05	Ictalurus punctatus proteasome 20S subunit alpha 2b (psma2b), mRNA
NM_001200579.1	17.2039	-5.6472	0.00633109	3.32896	-2.49754	0.00113289	Ictalurus punctatus thymidine kinase 1, soluble (tk1), mRNA
NM_001200589.1	75.784	-9.09137	0.00029795	4.6264	-3.1845	8.40698e-07	Ictalurus punctatus phosphoribosyl pyrophosphate synthetase-associated protein 1 (kpra), mRNA
NM_001200592.1	11.7218	-3.25034	0.0165334	2.89132	-1.70059	0.0044976	Ictalurus punctatus biogenesis of lysosomal organelles complex-1, subunit 1 (bloc1s1), mRNA
NM_001200593.1	31.9841	-2.15298	0.00123532	7.63669	-1.10634	7.69197e-05	Ictalurus punctatus SEC13 homolog, nuclear pore and COPII coat complex component (sec13), mRNA
NM_001200595.1	7.45353	2.09496	0.044661	8.50393	1.06692	0.0171059	Ictalurus punctatus aldolase C, fructose-bisphosphate, b (aldocb), mRNA
NM_001200596.1	7.59131	2.64442	0.0431234	2.70669	1.40295	0.0163029	Ictalurus punctatus cyclin D2, a (ccnd2a), mRNA
NM_001200602.1	40.5578	-3.39831	0.000686233	8.22566	-1.76482	2.39912e-05	Ictalurus punctatus ATP synthase membrane subunit eb (atp5meb), mRNA
NM_001200606.1	15.7793	-2.21209	0.00784004	7.96696	-1.14541	0.00157644	Ictalurus punctatus ubiquitin-conjugating enzyme E2D 2 (UBC4/5 homolog, yeast) (ube2d2), mRNA
NM_001200608.1	48.367	-13.5495	0.000515323	8.0955	-3.76016	9.70094e-06	Ictalurus punctatus glutathione S-transferase, alpha tandem duplicate 1 (gsta.1), mRNA
NM_001200609.1	59.1459	3.28405	0.000379126	4.68257	1.71547	3.31653e-06	Ictalurus punctatus death-associated protein-like 1-b (dal1b), mRNA
NM_001200612.1	27.7302	-17.2292	0.00176914	8.75176	-4.10678	0.000150857	Ictalurus punctatus guanidinoacetate N-methyltransferase (gamt), mRNA
NM_001200615.1	27.7294	-3.13164	0.00176383	8.6382	-1.64692	0.000149784	Ictalurus punctatus ATP synthase peripheral stalk subunit F6 (atp5pf), mRNA
NM_001200616.1	61.735	-4.64816	0.000365746	7.90472	-2.21666	2.62596e-06	Ictalurus punctatus NADH:ubiquinone oxidoreductase subunit B (ndufb6), mRNA
NM_001200619.1	15.9926	-2.91321	0.00758317	3.62843	-1.54261	0.00149871	Ictalurus punctatus chromosome 28 C11orf54 homolog (c28h11orf54), mRNA
NM_001200620.1	20.2938	3.5704	0.00399532	5.48449	1.83609	0.000583925	Ictalurus punctatus B-cell translocation gene 1, anti-proliferative (btg1), mRNA
NM_001200621.1	14.6411	-2.05331	0.0095124	7.39231	-1.03795	0.00207943	Ictalurus punctatus proteasome 20S subunit beta 7 (psmb7), mRNA
NM_001200623.1	9.68975	-2.50077	0.0257153	0.2905	-1.32237	0.00819229	Ictalurus punctatus family with sequence similarity 136 member A (fam136a), mRNA
NM_001200625.1	21.8064	-2.20746	0.00333068	4.2178	-1.14239	0.00043213	Ictalurus punctatus late endosomal/lysosomal adaptor, MAPK and MTOR activator 5 (lamtor5), mRNA
NM_001200631.1	9.78811	7.32262	0.0256277	7.8558	2.87236	0.00815378	Ictalurus punctatus carbonic anhydrase (cahz), mRNA
NM_001200632.1	15.9608	-2.55508	0.00761936	3.2431	-1.35337	0.00151	Ictalurus punctatus DnaJ (Hsp40) homolog, subfamily C, member 12 (dnajc12), mRNA
NM_001200633.1	40.8572	-9.93571	0.000681375	1.66759	-3.31262	2.31166e-05	Ictalurus punctatus GINS complex subunit 3 (gins3), mRNA
NM_001200634.1	15.992	-2.15467	0.00758317	7.20544	-1.10747	0.00149891	Ictalurus punctatus family with sequence similarity 162 member A (fam162a), mRNA
NM_001200636.1	20.4301	3.60913	0.00392007	5.62556	1.85165	0.000567972	Ictalurus punctatus 3-monooxygenase/tryptophan 5-monooxygenase activation protein, gamma polypeptide 1 (ywhag1), mRNA
NM_001200637.1	14.8541	-2.21627	0.0092042	6.60569	-1.14813	0.0019726	Ictalurus punctatus mago homolog, exon junction complex subunit (magoh), mRNA
NM_001200639.1	29.483	-3.03684	0.00152777	5.5067	-1.60257	0.000112862	Ictalurus punctatus prefoldin subunit 6 (pfdn6), mRNA
NM_001200648.1	40.9736	-3.65482	0.000679917	5.93456	-1.8698	2.27863e-05	Ictalurus punctatus WD repeat domain 83 opposite strand (wdr83os), mRNA
NM_001200650.2	29.2205	-2.2914	0.00155519	5.9848	-1.19623	0.000117654	Ictalurus punctatus mitochondrial ribosomal protein L15 (mrpl15), mRNA
NM_001200651.2	20.8963	6.38897	0.0037167	3.71186	2.67558	0.000517063	Ictalurus punctatus ADP-ribosylation factor-like 6 interacting protein 5b (arl6ip5b), mRNA
NM_001200652.1	23.8532	-2.86295	0.00261711	4.54229	-1.5175	0.000293708	Ictalurus punctatus HIV-1 Tat interactive protein 2 (htatip2), mRNA
NM_001200657.2	48.7923	-3.29963	0.000515323	7.34668	-1.72231	9.26593e-06	Ictalurus punctatus NADH:ubiquinone oxidoreductase subunit B5 (ndufb5), mRNA
NM_001200666.2	50.1295	-1631.8	0.000524716	8.09649	-10.6722	1.01232e-05	Ictalurus punctatus placenta associated 8, tandem duplicate 2 (plac8.2), mRNA
NM_001200673.1	9.49838	5.17754	0.0268778	2.6992	2.37227	0.00869546	Ictalurus punctatus PX domain containing 1b (pxdc1b), mRNA
NM_001200676.1	21.0252	-2.67081	0.00367269	5.42249	-1.41728	0.000503941	Ictalurus punctatus translocase of inner mitochondrial membrane 10 homolog (yeast) (timm10), mRNA; nuclear gene for mitochondrial product
NM_001200687.2	9.91726	-2.0074	0.0243858	4.00917	-1.00533	0.00763757	Ictalurus punctatus deleted in primary ciliary dyskinesia homolog (mouse) (dpcd), mRNA
NM_001200688.1	38.926	-3.87972	0.000752175	8.34985	-1.95595	2.94864e-05	Ictalurus punctatus glutathione peroxidase 4b (gpx4b), mRNA
NM_001200692.1	19.0226	-2.24276	0.00478614	5.20314	-1.16527	0.000760654	Ictalurus punctatus coiled-coil-helix-coiled-coil-helix domain containing 1 (chchd1), mRNA
NM_001200693.1	49.0076	-3.87803	0.000515323	3.07196	-1.95532	9.0544e-06	Ictalurus punctatus transmembrane protein 19 (tmem19), mRNA
NM_001200707.1	17.942	-3.32103	0.00565517	4.02959	-1.73163	0.000960892	Ictalurus punctatus proteasome (prosome, macropain) assembly chaperone 4 (psmg4), mRNA
NM_001200724.1	39.9423	-4.09233	0.000710879	5.37948	-2.03292	2.59121e-05	Ictalurus punctatus mitochondrial ribosomal protein L4 (mrpl4), mRNA
NM_001200725.1	11.1378	4.43241	0.018556	1.03999	2.14809	0.00531227	Ictalurus punctatus tetraspanin 9b (tspan9b), mRNA
NM_001200726.1	11.29	-3.02111	0.0180063	3.56316	-1.59508	0.00508453	Ictalurus punctatus replication factor C (activator 1) 3 (rfc3), mRNA
NM_001200738.1	8.1798	6.14663	0.0372596	10.1972	2.6198	0.0134733	Ictalurus punctatus anterior gradient homolog 2 (Xenopus laevis) (agr2), mRNA
NM_001200746.1	20.5356	-4.02589	0.00388555	2.34697	-2.00931	0.000555955	Ictalurus punctatus X-ray repair complementing defective repair in Chinese hamster cells 3 (xrcc3), mRNA
NM_001200751.1	15.4664	-7.7316	0.00829652	1.33829	-2.95077	0.00169912	Ictalurus punctatus carbonic anhydrase VII (ca7), mRNA
NM_001200758.1	14.0217	-3.42123	0.0105747	2.8053	-1.77452	0.00243039	Ictalurus punctatus vitamin K epoxide reductase complex, subunit 1 (vkorc1), mRNA
NM_001200769.1	30.9964	-2.67827	0.00132549	7.55128	-1.4213	8.92525e-05	Ictalurus punctatus electron transfer flavoprotein subunit alpha (etfa), mRNA; nuclear gene for mitochondrial product
NM_001200774.1	32.0768	2.43813	0.00122247	5.89674	1.28577	7.58667e-05	Ictalurus punctatus integral membrane protein 2b (itm2b), mRNA
NM_001200775.1	116.896	-4.7922	0.000165284	8.17991	-2.26069	6.84338e-08	Ictalurus punctatus defender against cell death 1 (dad1), mRNA
NM_001200777.1	22.9333	-3.24107	0.00289603	4.40166	-1.69647	0.000348374	Ictalurus punctatus mitochondrial ribosomal protein S24 (mrps24), mRNA
NM_001200782.1	14.691	2.58323	0.00942839	2.32753	1.36918	0.0020538	Ictalurus punctatus cyclin-dependent kinase 5 (cdk5), mRNA
NM_001200783.2	22.6433	-3.93242	0.00300477	5.63473	-1.97542	0.000367982	Ictalurus punctatus RNA polymerase II, I and III subunit L (polr2l), mRNA
NM_001200787.1	32.4767	-3.44636	0.0011778	4.35966	-1.78507	7.15112e-05	Ictalurus punctatus MYC binding protein (mycbp), mRNA
NM_001200791.1	38.0498	-2.60417	0.00079052	5.70592	-1.38082	3.30303e-05	Ictalurus punctatus synaptojanin 2 binding protein (synj2bp), mRNA
NM_001200800.1	17.9914	-3.21808	0.00561699	6.02969	-1.6862	0.000950495	Ictalurus punctatus mitochondrial ribosomal protein L51 (mrpl51), mRNA
NM_001200804.1	9.22086	-2.00918	0.0286914	4.49575	-1.00661	0.00949053	Ictalurus punctatus ADP-ribosylation factor-like 2 (arl2), mRNA
NM_001200806.1	46.6431	-1379.16	0.000562227	5.75946	-10.4296	1.45822e-05	Ictalurus punctatus guanylin (si:ch211-220m17.5), mRNA
NM_001200812.2	11.1176	2.99377	0.0186294	5.155	1.58197	0.00534334	Ictalurus punctatus leptin receptor overlapping transcript (leprot), mRNA
NM_001200813.2	14.3548	-2.27439	0.00997986	7.92388	-1.18548	0.0022338	Ictalurus punctatus diazepam binding inhibitor (GABA receptor modulator, acyl-CoA binding protein) (dbi), mRNA
NM_001200814.1	33.8495	-2.33017	0.0010793	7.10689	-1.22043	5.86088e-05	Ictalurus punctatus NADH:ubiquinone oxidoreductase core subunit S7 (ndufs7), mRNA
NM_001200821.1	34.9815	-3.27386	0.000980575	5.63545	-1.71099	4.99626e-05	Ictalurus punctatus LSM7 homolog, U6 small nuclear RNA and mRNA degradation associated (lsm7), mRNA
NM_001200823.1	36.1691	-2.291	0.000893801	8.37293	-1.19598	4.24343e-05	Ictalurus punctatus ATP synthase peripheral stalk subunit d (atp5pd), mRNA; nuclear gene for mitochondrial product
NM_001200825.1	40.9488	-2.4497	0.000679917	6.9421	-1.29261	2.28561e-05	Ictalurus punctatus NADH:ubiquinone oxidoreductase subunit C2 (ndufc2), mRNA
NM_001200826.1	29.087	-3.02518	0.00156382	4.1849	-1.59702	0.000120182	Ictalurus punctatus trafficking protein particle complex subunit 2L (trappc2l), mRNA
NM_001200827.1	14.6741	-2.11927	0.00945357	6.56372	-1.08356	0.00206245	Ictalurus punctatus NOP10 ribonucleoprotein homolog (yeast) (nop10), mRNA
NM_001200830.2	15.7982	-3.22498	0.00782031	7.35045	-1.68929	0.00156939	Ictalurus punctatus transmembrane protein 258 (tmem258), mRNA
NM_001200836.1	8.96664	2.97338	0.0305658	3.78907	1.5721	0.010294	Ictalurus punctatus tumor necrosis factor, alpha-induced protein 6 (tnfaip6), mRNA
NM_001200838.1	11.3268	2.67088	0.0178827	2.98277	1.41732	0.00503114	Ictalurus punctatus transmembrane protein 106Bb (tmem106bb), mRNA
NM_001200840.1	21.2879	-2.37884	0.00355746	6.95298	-1.25026	0.000478351	Ictalurus punctatus RNA transcription, translation and transport factor (rtraf), mRNA
NM_001200843.2	21.128	-2.73832	0.00363	4.09993	-1.45329	0.000493737	Ictalurus punctatus COMM domain containing 8 (commd8), mRNA
NM_001200846.1	17.7444	-2.34409	0.00581804	5.13622	-1.22903	0.00100377	Ictalurus punctatus mitochondrial ribosomal protein L32 (mrpl32), mRNA
NM_001200850.1	18.6036	-2.85709	0.00509365	4.83655	-1.51454	0.000831952	Ictalurus punctatus mitochondrial ribosomal protein S21 (mrps21), mRNA
NM_001200857.1	19.8853	2.30863	0.00422777	8.43467	1.20704	0.000634953	Ictalurus punctatus ribosomal L24 domain containing 1 (rsl24d1), mRNA
NM_001200858.2	11.8861	-2.3672	0.0160214	6.03113	-1.24318	0.00429534	Ictalurus punctatus PRELI domain containing 3 (prelid3b), mRNA
NM_001200860.1	34.8449	-10.5012	0.000990244	6.12542	-3.39248	5.0924e-05	Ictalurus punctatus MAPK regulated corepressor interacting protein 2 (mcrip2), mRNA
NM_001200862.1	15.5892	-2.34464	0.00811267	6.20047	-1.22936	0.00164969	Ictalurus punctatus signal peptidase complex subunit 1 (spcs1), mRNA
NM_001200869.1	45.1481	-3.043	0.000555362	6.05248	-1.60549	1.38783e-05	Ictalurus punctatus proteasome 20S subunit alpha 6, like (psma6l), mRNA
NM_001200871.1	33.2837	-2.57758	0.00109165	8.44828	-1.36602	6.35705e-05	Ictalurus punctatus succinate dehydrogenase complex, subunit B, iron sulfur (Ip) (sdhb), mRNA
NM_001200872.1	27.9331	-2.24529	0.0017226	4.79932	-1.1669	0.000144846	Ictalurus punctatus SPT4 homolog, DSIF elongation factor subunit (supt4h1), mRNA
NM_001200874.1	8.28894	-2.78664	0.035898	4.38519	-1.47853	0.0128547	Ictalurus punctatus phosphotriesterase related (pter), mRNA
NM_001200877.1	10.2852	-2.40878	0.0224426	5.5866	-1.2683	0.00683017	Ictalurus punctatus phosphomannomutase 2 (pmm2), mRNA
NM_001200886.2	21.1416	-2.66765	0.00362854	4.34956	-1.41557	0.000492412	Ictalurus punctatus retinoblastoma binding protein 9 (rbbp9), mRNA
NM_001200898.1	36.0721	-95.2697	0.000897833	1.16973	-6.57395	4.29972e-05	Ictalurus punctatus arylamine n-acetyltransferase pineal gland isozyme nat-10 (ary1), mRNA
NM_001200899.1	8.69497	8.36784	0.0334852	4.27451	3.06486	0.0116859	Ictalurus punctatus sulfotransferase family 5A, member 1 (sult5a1), mRNA
NM_001200902.1	13.5982	-2.30345	0.0114413	5.67481	-1.2038	0.00271003	Ictalurus punctatus ring finger protein 7 (rnf7), mRNA
NM_001200904.1	30.2666	-8.16919	0.00142098	8.83534	-3.03019	9.98413e-05	Ictalurus punctatus fatty acid binding protein 2, intestinal (fabp2), mRNA
NM_001200905.1	50.66	-4.35623	0.00048276	3.90984	-2.12308	7.60362e-06	Ictalurus punctatus inosine triphosphatase (nucleoside triphosphate pyrophosphatase) (itpa), mRNA
NM_001200911.1	37.9673	-116.603	0.000798345	2.60215	-6.86546	3.37736e-05	Ictalurus punctatus mitochondrial uncharacterized protein f13e9.13 (zgc:162297), mRNA
NM_001200913.1	26.3618	-3.41311	0.00201544	6.32153	-1.77109	0.000188453	Ictalurus punctatus small nuclear ribonucleoprotein polypeptide G (snrpg), mRNA
NM_001200917.1	31.2803	-3.5505	0.00129748	5.86412	-1.82802	8.54878e-05	Ictalurus punctatus small nuclear ribonucleoprotein polypeptide E (snrpe), mRNA
NM_001200923.1	28.9017	-5.02284	0.00158148	4.89459	-2.3285	0.000123793	Ictalurus punctatus HD domain containing 3 (hddc3), mRNA
NM_001200930.1	16.9563	2.80323	0.00657173	6.14519	1.48709	0.0011984	Ictalurus punctatus heat shock protein nuclear import factor hikeshi (hikeshi), mRNA
NM_001200932.1	18.2357	-3.34912	0.00539361	4.80691	-1.74378	0.000900981	Ictalurus punctatus PHD finger protein 5A (phf5a), mRNA
NM_001200939.1	28.6887	-2.56006	0.00161682	7.22168	-1.35618	0.000128102	Ictalurus punctatus NADH:ubiquinone oxidoreductase subunit B8 (ndufb8), mRNA
NM_001200940.1	49.3969	-39.175	0.000515323	6.69032	-5.29186	9.08184e-06	Ictalurus punctatus glucosamine-6-phosphate deaminase 1 (gnpda1), mRNA
NM_001200944.2	59.7923	-23.6213	0.000379126	6.11152	-4.56202	3.12628e-06	Ictalurus punctatus sorbitol dehydrogenase (sord), mRNA
NM_001200945.1	17.2764	-2.89791	0.00626819	3.50016	-1.53501	0.0011145	Ictalurus punctatus oxidoreductase NAD-binding domain containing 1 (oxnad1), mRNA
NM_001200946.1	9.59073	6.66592	0.0268778	4.14582	2.7368	0.00869926	Ictalurus punctatus insulin-like growth factor 2a (igf2a), mRNA
NM_001200952.1	53.011	-3.22082	0.000454552	8.6805	-1.68743	5.97739e-06	Ictalurus punctatus ATP synthase peripheral stalk-membrane subunit b (atp5pb), mRNA
NM_001200953.1	19.6528	-2.73393	0.00435683	4.51595	-1.45098	0.000666299	Ictalurus punctatus coiled-coil-helix-coiled-coil-helix domain containing 7 (chchd7), mRNA
NM_001200955.1	11.8283	2.93975	0.0161733	2.48863	1.55569	0.0043653	Ictalurus punctatus alkaline ceramidase 2 (acer2), mRNA
NM_001200964.1	92.9278	-5.36075	0.000250564	7.31356	-2.42243	2.62252e-07	Ictalurus punctatus hydroxyacyl-CoA dehydrogenase (hadh), mRNA
NM_001200968.1	17.3421	-2.43289	0.00620174	3.8757	-1.28267	0.00109814	Ictalurus punctatus RNA pseudouridine synthase D4 (rpusd4), mRNA; nuclear gene for mitochondrial product
NM_001200971.1	47.8343	-4.12823	0.000524716	5.31196	-2.04552	1.02794e-05	Ictalurus punctatus nudix (nucleoside diphosphate linked moiety X)-type motif 5 (nudt5), mRNA
NM_001200979.1	23.421	-7.87548	0.00275423	4.23333	-2.97737	0.000318056	Ictalurus punctatus MAD2 mitotic arrest deficient-like 1 (yeast) (mad2l1), mRNA
NM_001200982.1	43.085	-3.23341	0.000618213	5.76328	-1.69306	1.76486e-05	Ictalurus punctatus proteasome 20S subunit beta 12 (psmb12), mRNA
NM_001200984.1	21.2752	-2.03629	0.00356234	6.1738	-1.02594	0.000479556	Ictalurus punctatus derlin 1 (derl1), mRNA
NM_001200985.1	29.3347	-2.89919	0.00154502	4.88642	-1.53565	0.000115541	Ictalurus punctatus tafazzin, phospholipid-lysophospholipid transacylase (tafazzin), mRNA
NM_001200992.1	86.4149	-4.87369	0.000250564	7.69919	-2.28501	3.98519e-07	Ictalurus punctatus superoxide dismutase 1, soluble (sod1), mRNA
NM_001200995.1	24.0641	4.49057	0.00257768	3.93915	2.1669	0.000282617	Ictalurus punctatus UBA-like domain containing 1a (ubald1a), mRNA
NM_001200998.1	23.9324	-2.04446	0.00259051	7.26645	-1.03172	0.000289485	Ictalurus punctatus proteasome maturation protein (pomp), mRNA
NM_001200999.1	63.141	-4.59333	0.00035816	6.32609	-2.19954	2.32119e-06	Ictalurus punctatus mitochondrial ribosomal protein L13 (mrpl13), mRNA
NM_001201004.1	20.9868	-2.83519	0.00367633	6.16876	-1.50345	0.000507811	Ictalurus punctatus osteoclast stimulating factor 1 (ostf1), mRNA
NM_001201005.1	19.0797	-3.22678	0.00474943	4.47766	-1.6901	0.000751491	Ictalurus punctatus bola-like protein 2 (zgc:112271), mRNA
NM_001201011.1	45.4162	-3.74322	0.000546776	8.51293	-1.90428	1.34601e-05	Ictalurus punctatus ATP synthase, H+ transporting, mitochondrial F0 complex, subunit g (atp5l), mRNA
NM_001201025.1	21.5675	-1305.94	0.00367269	11.1897	-10.3509	0.000505232	Ictalurus punctatus fatty acid binding protein 1 (fabp1), mRNA
NM_001201026.2	73.8863	-51747.9	0.000331434	10.7424	-15.6592	1.13129e-06	Ictalurus punctatus retinol binding protein 2a, cellular (rbp2a), mRNA
NM_001201027.1	29.2263	-2.29295	0.00155519	5.21208	-1.1972	0.000117546	Ictalurus punctatus transmembrane protein 167A (tmem167a), mRNA
NM_001201029.1	31.4945	-3.8746	0.00127421	4.34337	-1.95405	8.27684e-05	Ictalurus punctatus nucleoporin 37 (nup37), mRNA
NM_001201030.1	13.3892	-2.077	0.0119717	5.66311	-1.0545	0.00286166	Ictalurus punctatus SNU13 homolog, small nuclear ribonucleoprotein b (U4/U6.U5) (snu13b), mRNA
NM_001201032.1	70.2817	-5487.42	0.000769635	2.84539	-12.4219	3.07531e-05	Ictalurus punctatus fatty acid binding protein 6, ileal (gastrotropin) (fabp6), mRNA
NM_001201039.1	27.1018	-3.29651	0.00186614	3.94974	-1.72094	0.000166263	Ictalurus punctatus peptidylprolyl isomerase (cyclophilin)-like 1 (ppil1), mRNA
NM_001201041.1	24.5073	-4.08208	0.00241784	4.93407	-2.0293	0.000260841	Ictalurus punctatus replication protein A3 (rpa3), mRNA
NM_001201042.1	57.1671	-29.6874	0.00041012	8.3497	-4.89178	3.98751e-06	Ictalurus punctatus S100 calcium binding protein A10a (s100a10a), mRNA
NM_001201044.1	7.35874	-27.7958	0.0468693	5.28215	-4.79679	0.0182474	Ictalurus punctatus sphingomyelin phosphodiesterase acid like 3B (smpdl3b), mRNA
NM_001201045.1	34.5848	-4.81072	0.00100656	3.53245	-2.26625	5.28133e-05	Ictalurus punctatus uncharacterized protein c19orf12-like protein (zgc:112052), mRNA
NM_001201047.2	26.1611	-2.74837	0.00204526	6.95634	-1.45858	0.000195048	Ictalurus punctatus NADH:ubiquinone oxidoreductase subunit B2 (ndufb2), mRNA
NM_001201048.1	14.0101	-2.10264	0.0105918	4.74238	-1.0722	0.0024376	Ictalurus punctatus mitochondrial ribosomal protein L33 (mrpl33), mRNA
NM_001201052.1	40.648	-41.2108	0.000702019	4.10942	-5.36495	2.5124e-05	Ictalurus punctatus PCNA clamp associated factor (pclaf), mRNA
NM_001201055.1	10.4139	2.23731	0.0217655	9.67465	1.16177	0.00657162	Ictalurus punctatus NSA2 ribosome biogenesis homolog (S. cerevisiae) (nsa2), mRNA
NM_001201058.1	28.559	-3.95153	0.00163395	7.43827	-1.98241	0.000130811	Ictalurus punctatus ATP synthase membrane subunit k (atp5md), mRNA; nuclear gene for mitochondrial product
NM_001201062.1	33.655	-2.81523	0.00107944	6.93812	-1.49325	6.02621e-05	Ictalurus punctatus NADH:ubiquinone oxidoreductase subunit A13 (ndufa13), mRNA
NM_001201064.1	20.1217	-4.23247	0.00409488	7.00621	-2.0815	0.000604829	Ictalurus punctatus serine peptidase inhibitor, Kazal type 4 (spink4), mRNA
NM_001201070.2	36.278	-3.43948	0.000892353	8.21264	-1.78219	4.18118e-05	Ictalurus punctatus ATP synthase membrane subunit f (atp5mf), mRNA
NM_001201077.1	10.1158	-2.54252	0.023339	2.14106	-1.34626	0.00718902	Ictalurus punctatus transmembrane protein 192 (tmem192), mRNA
NM_001201078.1	16.51	-2.26501	0.00700895	4.49934	-1.17952	0.00132785	Ictalurus punctatus galactose mutarotase (galm), mRNA
NM_001201091.2	16.229	3.80679	0.00735304	0.0385569	1.92858	0.00141767	Ictalurus punctatus protein phosphatase targeting COQ7 a (pptc7a), mRNA
NM_001201107.2	20.1599	-2.26793	0.00407154	4.96996	-1.18138	0.000600118	Ictalurus punctatus eukaryotic translation initiation factor 2B, subunit 1 alpha (eif2b1), mRNA
NM_001201108.1	16.1385	2.92976	0.00743132	3.89533	1.55078	0.00144809	Ictalurus punctatus tetraspanin 5b (tspan5b), mRNA
NM_001201115.1	38.9646	-3344.36	0.000823622	8.7834	-11.7075	3.54413e-05	Ictalurus punctatus transmembrane 4 L six family member 5 (tm4sf5), mRNA
NM_001201117.1	38.0236	-2.71446	0.000791191	6.57434	-1.44067	3.31436e-05	Ictalurus punctatus enoyl CoA hydratase, short chain, 1, mitochondrial (echs1), mRNA
NM_001201126.1	7.82347	-2.1439	0.0406021	2.85963	-1.10023	0.0150473	Ictalurus punctatus peroxisomal biogenesis factor 3 (pex3), mRNA
NM_001201127.1	62.6211	-48.2883	0.000364736	4.99409	-5.5936	2.48992e-06	Ictalurus punctatus transmembrane protein 82 (tmem82), mRNA
NM_001201131.1	17.8973	-2.61246	0.00569168	4.0551	-1.38541	0.000970391	Ictalurus punctatus chromosome 16 C17orf49 homolog (c16h17orf49), mRNA
NM_001201135.1	43.196	-11.6129	0.000616833	6.96895	-3.53765	1.74178e-05	Ictalurus punctatus trans-2,3-enoyl-CoA reductase b (tecrb), mRNA
NM_001201141.1	12.9351	-2.363	0.0130948	5.87742	-1.24062	0.00322629	Ictalurus punctatus FKBP prolyl isomerase 2 (fkbp2), mRNA
NM_001201144.1	14.5865	-3.11368	0.00959469	1.45808	-1.63862	0.00210789	Ictalurus punctatus MNAT1 component of CDK activating kinase (mnat1), mRNA
NM_001201149.1	22.5625	-4.0953	0.00303225	7.88319	-2.03397	0.000373676	Ictalurus punctatus heat shock 10 protein 1 (hspe1), mRNA
NM_001201150.1	35.4194	-405.67	0.00104812	5.78425	-8.66416	5.59746e-05	Ictalurus punctatus glycine n-acyltransferase (glyat), mRNA
NM_001201153.1	31.1416	-3.36644	0.00130804	4.16115	-1.75122	8.73034e-05	Ictalurus punctatus dynein light chain roadblock-type 2 (dynlrb2), mRNA
NM_001201155.1	7.46783	4.54933	0.044574	2.93234	2.18565	0.0170483	Ictalurus punctatus cholesterol 25-hydroxylase (ch25h), mRNA
NM_001201166.1	66.6373	-3.91343	0.00035816	5.83504	-1.96843	1.72469e-06	Ictalurus punctatus mitochondrial contact site and cristae organizing system subunit 10 (micos10), mRNA
NM_001201169.1	16.7709	-80.8654	0.00714275	7.96917	-6.33745	0.00136014	Ictalurus punctatus annexin a2-a (anx2a), mRNA
NM_001201180.1	44.9815	-4.35433	0.00056049	6.86719	-2.12245	1.41456e-05	Ictalurus punctatus hydroxysteroid dehydrogenase like 2 (hsdl2), mRNA
NM_001201182.1	30.3085	-2.52841	0.00141658	6.69129	-1.33823	9.91955e-05	Ictalurus punctatus NADH:ubiquinone oxidoreductase subunit B4 (ndufb4), mRNA
NM_001201190.1	48.7439	-2.91698	0.000515323	5.63833	-1.54447	9.31431e-06	Ictalurus punctatus polymerase (RNA) III (DNA directed) polypeptide K (polr3k), mRNA
NM_001201191.1	22.787	-2.79226	0.00294155	3.99245	-1.48144	0.00035811	Ictalurus punctatus exosome component 7 (exosc7), mRNA
NM_001201197.1	11.6882	3.19363	0.016634	5.93554	1.6752	0.00454045	Ictalurus punctatus growth arrest and DNA-damage-inducible, beta a (gadd45ba), mRNA
NM_001201198.2	64.7081	-3.90629	0.00035816	7.70854	-1.9658	2.02845e-06	Ictalurus punctatus peroxiredoxin 3 (prdx3), mRNA
NM_001201199.1	9.07405	-5.7412	0.0299256	9.7947	-2.52135	0.0100103	Ictalurus punctatus glyceraldehyde-3-phosphate dehydrogenase (gapdh), mRNA
NM_001201201.1	47.0393	-2.54876	0.000536157	9.76267	-1.34979	1.12184e-05	Ictalurus punctatus malate dehydrogenase 2, NAD (mitochondrial) (mdh2), mRNA; nuclear gene for mitochondrial product
NM_001201202.1	12.4316	5.30232	0.0144233	2.63807	2.40662	0.00369535	Ictalurus punctatus Rho family GTPase 3a (rnd3a), mRNA
NM_001201206.1	25.6022	-2.54297	0.00216751	5.91747	-1.34651	0.000214867	Ictalurus punctatus NADH:ubiquinone oxidoreductase subunit S6 (ndufs6), mRNA
NM_001201207.1	47.0742	-170.765	0.000536157	2.86652	-7.41587	1.13288e-05	Ictalurus punctatus organic solute transporter subunit alpha (osta), mRNA
NM_001201208.1	32.6296	-3.1888	0.00116185	6.73698	-1.67302	6.99226e-05	Ictalurus punctatus NADH:ubiquinone oxidoreductase core subunit V2 (ndufv2), mRNA
NM_001201213.1	41.1632	-15732.2	0.000725184	9.28834	-13.9414	2.71242e-05	Ictalurus punctatus parvalbumin 8 (pvalb8), mRNA
NM_001201214.1	13.8675	-2.71444	0.0108709	4.82184	-1.44065	0.00252814	Ictalurus punctatus mitochondrial ribosomal protein S35 (mrps35), mRNA; nuclear gene for mitochondrial product
NM_001201215.1	28.2925	-2.71195	0.00167771	4.0495	-1.43933	0.000136586	Ictalurus punctatus actin related protein 2/3 complex inhibitor (arpin), mRNA
NM_001201217.1	17.3098	6.4775	0.00623328	1.70413	2.69544	0.00110615	Ictalurus punctatus transgelin 2 (tagln2), mRNA
NM_001201218.1	36.8396	-3.38953	0.000854386	6.72119	-1.76109	3.87651e-05	Ictalurus punctatus translocase of outer mitochondrial membrane 5 homolog (yeast) (tomm5), mRNA
NM_001201223.2	19.1584	-2.08478	0.00468552	5.7333	-1.05989	0.00073908	Ictalurus punctatus SRP receptor subunit beta (srprb), mRNA
NM_001201224.1	37.6499	-3.04522	0.000815295	6.16709	-1.60655	3.48094e-05	Ictalurus punctatus mitochondrial ribosomal protein L16 (mrpl16), mRNA
NM_001201227.2	12.8316	-3.38272	0.0133835	0.620775	-1.75819	0.0033168	Ictalurus punctatus glycine cleavage system protein H (aminomethyl carrier), a (gcsha), mRNA
NM_001201234.1	48.7615	-2.95631	0.000515323	7.16302	-1.5638	9.29667e-06	Ictalurus punctatus proteasome 20S subunit beta 3 (psmb3), mRNA
NM_001201236.2	39.5371	-3.10372	0.000725184	7.49224	-1.634	2.72735e-05	Ictalurus punctatus proteasome 20S subunit beta 2 (psmb2), mRNA
NM_001201238.1	14.0785	-7.59993	0.0104654	0.389995	-2.92599	0.00239553	Ictalurus punctatus glyoxalase domain containing 4 (glod4), mRNA
NM_001201239.1	25.8307	-2.42095	0.00212157	6.76182	-1.27558	0.000206496	Ictalurus punctatus NADH:ubiquinone oxidoreductase subunit B10 (ndufb10), mRNA
NM_001201240.1	29.6279	2.20587	0.00150638	6.31509	1.14135	0.000110314	Ictalurus punctatus eukaryotic translation initiation factor 4E binding protein 3, like (eif4ebp3l), mRNA
NM_001201241.1	30.3352	-2.27331	0.00141282	4.75547	-1.18479	9.87863e-05	Ictalurus punctatus smx5 (smx5), mRNA
NM_001201246.1	39.9289	-3.00908	0.000710879	3.77869	-1.58932	2.59558e-05	Ictalurus punctatus TP53 regulated inhibitor of apoptosis 1 (triap1), mRNA
NM_001201247.1	23.3861	-4.45418	0.0027633	6.40568	-2.15516	0.000320118	Ictalurus punctatus small nuclear ribonucleoprotein polypeptide F (snrpf), mRNA
NM_001201248.1	14.1052	2.51925	0.0104276	3.94665	1.333	0.00237932	Ictalurus punctatus cell division cycle 42 (cdc42), mRNA
NM_001201250.1	31.5018	-3.83443	0.00127421	5.4457	-1.93901	8.26783e-05	Ictalurus punctatus mitochondrial ribosomal protein L35 (mrpl35), mRNA
NM_001201252.1	11.8328	-4.48967	0.0161733	-1.39058	-2.16661	0.0043597	Ictalurus punctatus dynein, light chain, LC8-type 1 (dynll1), mRNA
NM_001201254.1	10.9947	5.73765	0.019483	5.24865	2.52046	0.00568287	Ictalurus punctatus suppressor of cytokine signaling 3a (socs3a), mRNA
NM_001201265.1	37.7271	-2.74291	0.000811551	6.86509	-1.45571	3.44577e-05	Ictalurus punctatus proteasome 26S subunit, non-ATPase 6 (psmd6), mRNA
NM_001201276.1	21.9405	-2.09118	0.00327477	4.4927	-1.06432	0.000421032	Ictalurus punctatus thioredoxin-like 4A (txnl4a), mRNA
NM_001201282.1	19.7023	-2.4752	0.00434618	4.04366	-1.30755	0.000659479	Ictalurus punctatus cyclin-dependent kinase 7 (cdk7), mRNA
NM_001201283.1	33.102	-3.01426	0.00110972	4.76385	-1.5918	6.5265e-05	Ictalurus punctatus transmembrane protein 126A (tmem126a), mRNA
NM_001201286.1	23.2149	-2.34014	0.00281505	3.63581	-1.22659	0.00033048	Ictalurus punctatus mediator complex subunit 10 (med10), mRNA
NM_001201287.1	27.6326	-2.73694	0.00177367	5.7148	-1.45256	0.000152199	Ictalurus punctatus death associated protein 3 (dap3), mRNA
NM_001201293.1	17.8411	-2.03061	0.0057397	6.83699	-1.02191	0.000982526	Ictalurus punctatus NADH:ubiquinone oxidoreductase subunit A11 (ndufa11), mRNA
NM_001201300.1	29.0714	-3.57787	0.00156561	4.44179	-1.8391	0.000120481	Ictalurus punctatus late endosomal/lysosomal adaptor, MAPK and MTOR activator 3 (lamtor3), mRNA
NM_001201304.2	12.0982	2.66747	0.0154255	4.38553	1.41547	0.00404944	Ictalurus punctatus microtubule-associated protein 1 light chain 3 alpha (map1lc3a), mRNA
NM_001201308.2	25.5075	10.2101	0.00220424	5.20279	3.35193	0.000223662	Ictalurus punctatus F-box protein 32 (fbxo32), mRNA
NM_001201311.2	50.6069	-20.8892	0.00048276	4.81523	-4.38468	7.64588e-06	Ictalurus punctatus 3-hydroxyanthranilate 3,4-dioxygenase (haao), mRNA
NM_001201471.1	26.0071	-2.5681	0.00207769	5.18652	-1.3607	0.00020029	Ictalurus punctatus histone acetyltransferase 1 (hat1), mRNA
NM_001257107.1	40.3788	-2.45269	0.000693429	7.37605	-1.29436	2.45324e-05	Ictalurus punctatus proteasome 20S subunit beta 4 (psmb4), mRNA
NM_001257109.1	30.5473	-2.0446	0.00138164	7.40714	-1.03182	9.5606e-05	Ictalurus punctatus proteasome activator subunit 1 (psme1), mRNA
NM_001278800.1	14.7717	-2.50903	0.00933186	3.75123	-1.32713	0.00201314	Ictalurus punctatus anti-silencing function 1Ba histone chaperone (asf1ba), mRNA
NM_001278815.1	10.2019	9.94047	0.0228685	1.65162	3.31331	0.00700389	Ictalurus punctatus ceruloplasmin (cp), mRNA
NM_001329256.1	14.2924	4.55643	0.0100914	3.93534	2.1879	0.00226922	Ictalurus punctatus v-rel avian reticuloendotheliosis viral oncogene homolog A (rela), mRNA
NM_001329302.1	25.1509	-5.75931	0.0022581	6.59733	-2.5259	0.00023258	Ictalurus punctatus adenosine deaminase (ada), mRNA
NM_001329316.1	29.4144	17.3645	0.00153413	1.7829	4.11807	0.000114092	Ictalurus punctatus myozenin 2b (myoz2b), mRNA
NM_001329328.1	35.2373	-4.04597	0.000961193	3.8054	-2.01648	4.82187e-05	Ictalurus punctatus tetratricopeptide repeat domain 9C (ttc9c), mRNA
NM_001329331.1	12.1181	-2.11558	0.015359	3.27583	-1.08105	0.00402722	Ictalurus punctatus WD repeat domain 73 (wdr73), mRNA
NM_001329529.1	27.0006	-189.222	0.0019885	2.98801	-7.56394	0.000185316	Ictalurus punctatus claudin-3-like (LOC108279106), mRNA
NM_001360819.1	26.7648	2.79677	0.00193268	6.11428	1.48376	0.000175971	Ictalurus punctatus interferon gamma receptor 1-like (ifngr1l), mRNA
XM_017449947.3	26.8539	9.81533	0.00192187	2.60434	3.29504	0.000173342	PREDICTED: Ictalurus punctatus von Willebrand factor A domain-containing protein 1 (LOC108254700), mRNA
XM_017449963.3	11.3557	-2.37201	0.0177618	4.03121	-1.24611	0.00498977	PREDICTED: Ictalurus punctatus NADH:ubiquinone oxidoreductase complex assembly factor (ndufaf3), mRNA
XM_017450005.2	12.0932	3.21134	0.0154346	2.81302	1.68318	0.00405503	PREDICTED: Ictalurus punctatus guanine nucleotide binding protein (G protein), alpha inhibiting activity polypeptide 2a (gnai2a), transcript variant X1, mRNA
XM_017450022.3	7.78974	2.68179	0.0409376	5.36991	1.4232	0.0152225	PREDICTED: Ictalurus punctatus C-type lectin domain containing 11A (clec11a), mRNA
XM_017450048.3	11.9595	2.61372	0.0158252	3.37328	1.38611	0.00420837	PREDICTED: Ictalurus punctatus family with sequence similarity 89 member A (fam89a), mRNA
XM_017450065.3	44.7879	10.3452	0.000562227	8.64904	3.37089	1.44638e-05	PREDICTED: Ictalurus punctatus leiomodin 1b (smooth muscle) (lmod1b), mRNA
XM_017450074.3	44.2689	3.91786	0.00057552	4.91189	1.97007	1.53583e-05	PREDICTED: Ictalurus punctatus olfactomedin-like 3b (olfml3b), mRNA
XM_017450075.3	36.0885	5.58444	0.000897768	3.46788	2.48141	4.29012e-05	PREDICTED: Ictalurus punctatus shisa family member 4 (shisa4), mRNA
XM_017450077.3	41.3186	-11.597	0.000677748	4.60318	-3.53568	2.18396e-05	PREDICTED: Ictalurus punctatus 6-phosphofructo-2-kinase/fructose-2,6-biphosphatase 4a (pfkfb4a), transcript variant X2, mRNA
XM_017450094.3	7.59185	2.04252	0.0431234	2.95626	1.03035	0.0162998	PREDICTED: Ictalurus punctatus EGF domain-specific O-linked N-acetylglucosamine (GlcNAc) transferase (eogt), mRNA
XM_017450111.3	29.8836	-3.42826	0.00146787	6.28727	-1.77748	0.000105975	PREDICTED: Ictalurus punctatus HIG1 domain family member 1A, mitochondrial (LOC108254791), mRNA
XM_017450144.3	16.9222	2.63061	0.00659639	4.75419	1.3954	0.00120776	PREDICTED: Ictalurus punctatus period circadian clock 3 (per3), mRNA
XM_017450160.3	20.9999	-2.62115	0.00367341	6.10041	-1.3902	0.000506481	PREDICTED: Ictalurus punctatus SAP domain containing ribonucleoprotein (sarnp), mRNA
XM_017450167.3	27.2496	3.23938	0.00184055	4.08808	1.69572	0.0001622	PREDICTED: Ictalurus punctatus coenzyme Q8A, genome duplicate a (coq8aa), mRNA
XM_017450170.3	10.7344	5.94259	0.0206685	4.94663	2.57109	0.00612914	PREDICTED: Ictalurus punctatus osteoglycin, paralog a (ogna), mRNA
XM_017450178.3	12.4862	2.08759	0.0142912	5.45375	1.06184	0.00364081	PREDICTED: Ictalurus punctatus tribbles pseudokinase 3 (trib3), mRNA
XM_017450226.3	7.67962	10.3414	0.043206	5.95826	3.37037	0.016343	PREDICTED: Ictalurus punctatus fer-1 like family member 4 (fer1l4), mRNA
XM_017450295.3	11.7679	15.7003	0.0168159	3.08514	3.97272	0.00461097	PREDICTED: Ictalurus punctatus inter-alpha-trypsin inhibitor heavy chain 3a, tandem duplicate 2 (itih3a.2), mRNA
XM_017450334.3	28.0218	-4.99644	0.00171188	4.72179	-2.3209	0.000142755	PREDICTED: Ictalurus punctatus acyl-CoA thioesterase 8 (acot8), mRNA
XM_017450336.3	33.3215	-11.792	0.00109165	2.43684	-3.55974	6.32237e-05	PREDICTED: Ictalurus punctatus v-myb avian myeloblastosis viral oncogene homolog-like 2b (mybl2b), mRNA
XM_017450338.3	17.5413	2.09072	0.00600422	4.19265	1.064	0.00105018	PREDICTED: Ictalurus punctatus phosphatidylinositol-4-phosphate 3-kinase, catalytic subunit type 2 beta (pik3c2b), mRNA
XM_017450340.3	7.61073	2.08846	0.042904	2.80395	1.06244	0.0161933	PREDICTED: Ictalurus punctatus calcium/calmodulin-dependent protein kinase Ib (camk1b), mRNA
XM_017450365.3	33.6494	4.22507	0.00107944	5.59028	2.07897	6.03103e-05	PREDICTED: Ictalurus punctatus metalloproteinase inhibitor 3 (LOC108254913), mRNA
XM_017450431.3	20.1221	-2.81534	0.00409488	4.74972	-1.49331	0.000604775	PREDICTED: Ictalurus punctatus coiled-coil-helix-coiled-coil-helix domain containing 4a (chchd4a), mRNA
XM_017450436.3	31.0492	-2.57335	0.0013169	4.83354	-1.36365	8.85376e-05	PREDICTED: Ictalurus punctatus chromosome 21 C1orf50 homolog (c21h1orf50), mRNA
XM_017450441.3	45.0976	-3.34999	0.000555362	5.13632	-1.74416	1.39587e-05	PREDICTED: Ictalurus punctatus ethanolamine kinase 2 (etnk2), mRNA
XM_017450491.3	40.6621	-2.63318	0.000686233	5.09766	-1.39681	2.36822e-05	PREDICTED: Ictalurus punctatus acyl-CoA dehydrogenase family, member 9 (acad9), mRNA
XM_017450511.3	25.1153	-11.0347	0.00226278	3.61326	-3.46398	0.000234049	PREDICTED: Ictalurus punctatus ADP-ribosylation factor 4 (LOC108254967), mRNA
XM_017450512.3	39.2565	-3.54966	0.00073458	4.08005	-1.82768	2.82648e-05	PREDICTED: Ictalurus punctatus phosphodiesterase 12 (pde12), mRNA
XM_017450548.3	14.5757	-5.12779	0.00960714	1.03069	-2.35834	0.00211361	PREDICTED: Ictalurus punctatus advillin (avil), mRNA
XM_017450562.3	14.1217	-2.60676	0.0104028	5.04649	-1.38226	0.00236936	PREDICTED: Ictalurus punctatus canopy FGF signaling regulator 2 (cnpy2), mRNA
XM_017450563.3	25.3136	2.60887	0.00221861	5.86791	1.38342	0.000226009	PREDICTED: Ictalurus punctatus nuclear receptor coactivator 3 (ncoa3), mRNA
XM_017450566.3	51.7918	4.55603	0.000475275	6.69682	2.18778	6.76437e-06	PREDICTED: Ictalurus punctatus coiled-coil domain-containing glutamate-rich protein 1 (wu:fb55g09), mRNA
XM_017450574.3	90.9094	14.2373	0.000250564	8.37427	3.83161	2.97718e-07	PREDICTED: Ictalurus punctatus B-cell translocation gene 2 (btg2), mRNA
XM_017450625.3	53.9395	-3.28638	0.000445846	4.69391	-1.7165	5.44848e-06	PREDICTED: Ictalurus punctatus ribophorin II (rpn2), transcript variant X2, mRNA
XM_017450698.3	41.617	8.67842	0.0006741	6.99893	3.11743	2.10569e-05	PREDICTED: Ictalurus punctatus ERBB receptor feedback inhibitor 1a (errfi1a), mRNA
XM_017450714.3	26.7826	2.90427	0.00193268	3.30981	1.53818	0.000175444	PREDICTED: Ictalurus punctatus endothelin converting enzyme 1 (ece1), mRNA
XM_017450736.3	7.33945	3.36035	0.0459919	0.343856	1.74861	0.0178059	PREDICTED: Ictalurus punctatus calcium/calmodulin dependent protein kinase II inhibitor 1 (camk2n1), mRNA
XM_017450737.3	30.1362	-7.07084	0.00143531	4.04745	-2.82188	0.000101883	PREDICTED: Ictalurus punctatus RanBP-type and C3HC4-type zinc finger containing 1 (rbck1), mRNA
XM_017450744.3	87.1503	-118.771	0.000250564	8.30895	-6.89204	3.79607e-07	PREDICTED: Ictalurus punctatus glycerol-3-phosphate dehydrogenase 1b (gpd1b), mRNA
XM_017450762.3	51.2048	-5.03869	0.00048276	5.87423	-2.33305	7.18556e-06	PREDICTED: Ictalurus punctatus MON1 secretory trafficking family member A (mon1a), mRNA
XM_017450789.3	12.0136	13.0724	0.0157339	-0.167675	3.70845	0.00414553	PREDICTED: Ictalurus punctatus prickle homolog 2b (prickle2b), transcript variant X2, mRNA
XM_017450794.3	8.89692	-2.5217	0.0310793	1.39683	-1.3344	0.010528	PREDICTED: Ictalurus punctatus pre-miRNA 5'-monophosphate methyltransferase (LOC108255110), transcript variant X1, mRNA
XM_017450846.3	12.6147	4.08411	0.0139434	3.35631	2.03002	0.00351614	PREDICTED: Ictalurus punctatus forkhead box J3 (foxj3), mRNA
XM_017450847.3	8.46285	3.09173	0.0343773	0.431523	1.62842	0.0121328	PREDICTED: Ictalurus punctatus G protein-coupled receptor 37 like 1a (gpr37l1a), mRNA
XM_017450857.3	59.9929	4.14497	0.000379126	6.22764	2.05136	3.06982e-06	PREDICTED: Ictalurus punctatus basic helix-loop-helix family, member e40 (bhlhe40), mRNA
XM_017450859.3	12.2659	-3.15508	0.0149469	2.96344	-1.65767	0.0038666	PREDICTED: Ictalurus punctatus dehydrogenase/reductase (SDR family) member 3b (dhrs3b), mRNA
XM_017450863.3	32.5526	-4.30032	0.00117271	4.56393	-2.10444	7.0717e-05	PREDICTED: Ictalurus punctatus coiled-coil domain containing 51 (ccdc51), mRNA
XM_017450866.3	55.9016	-3.97829	0.000425505	7.30774	-1.99215	4.49873e-06	PREDICTED: Ictalurus punctatus translation machinery associated 7 homolog (tma7), mRNA
XM_017450876.2	35.1111	-2.72122	0.000972149	5.22219	-1.44425	4.907e-05	PREDICTED: Ictalurus punctatus enoyl-CoA delta isomerase 1 (eci1), mRNA
XM_017450892.3	13.0647	11.8847	0.0127638	-0.979201	3.57104	0.00311702	PREDICTED: Ictalurus punctatus nuclear receptor subfamily 1 group D member 2 (LOC108255161), transcript variant X1, mRNA
XM_017450898.3	9.56298	-3.41245	0.0265197	5.59257	-1.77081	0.00854457	PREDICTED: Ictalurus punctatus RAB43, member RAS oncogene family (rab43), mRNA
XM_017450931.3	38.1899	8.24715	0.000781467	3.02378	3.0439	3.24318e-05	PREDICTED: Ictalurus punctatus v-ski avian sarcoma viral oncogene homolog b (skib), mRNA
XM_017450954.3	32.5704	-34.9415	0.00118631	9.07934	-5.12687	7.23956e-05	PREDICTED: Ictalurus punctatus glutathione peroxidase 1a (gpx1a), mRNA
XM_017450957.2	10.5763	2.29426	0.0210117	2.7314	1.19803	0.00626136	PREDICTED: Ictalurus punctatus angiotensin II receptor-associated protein (agtrap), transcript variant X1, mRNA
XM_017450965.3	82.9533	-3.61423	0.000257541	5.99203	-1.85369	5.03495e-07	PREDICTED: Ictalurus punctatus aldo-keto reductase family 7, member A3 (aflatoxin aldehyde reductase) (akr7a3), mRNA
XM_017450966.2	10.2802	-2.08653	0.0224642	5.6302	-1.06111	0.00684056	PREDICTED: Ictalurus punctatus MRT4 homolog, ribosome maturation factor (mrto4), mRNA
XM_017450977.3	12.1611	-2.034	0.0152379	4.37629	-1.02432	0.00397969	PREDICTED: Ictalurus punctatus casein kinase 2, alpha 4 polypeptide (csnk2a4), mRNA
XM_017450978.3	33.7051	-2.42406	0.00107944	5.45601	-1.27742	5.9831e-05	PREDICTED: Ictalurus punctatus ubiquitin-conjugating enzyme E2 variant 1 (ube2v1), mRNA
XM_017450989.3	17.091	-2.30546	0.00643549	5.11967	-1.20505	0.00116222	PREDICTED: Ictalurus punctatus UTP3 small subunit processome component (utp3), mRNA
XM_017451043.3	34.9219	-3.89902	0.000982659	6.52909	-1.96311	5.03795e-05	PREDICTED: Ictalurus punctatus uncharacterized LOC108255228 (LOC108255228), mRNA
XM_017451050.3	8.70595	-2.28347	0.0324628	5.48359	-1.19123	0.0112015	PREDICTED: Ictalurus punctatus peripherin (prph), mRNA
XM_017451052.3	33.7428	6.77187	0.00107944	4.66925	2.75955	5.95089e-05	PREDICTED: Ictalurus punctatus matrix metallopeptidase 19 (mmp19), mRNA
XM_017451063.3	15.6555	-4.43256	0.00802558	5.32261	-2.14814	0.00162371	PREDICTED: Ictalurus punctatus minichromosome maintenance complex component 2 (mcm2), mRNA
XM_017451064.3	11.472	2.62639	0.0172841	6.50098	1.39308	0.00482697	PREDICTED: Ictalurus punctatus RAP1A, member of RAS oncogene family b (rap1ab), mRNA
XM_017451067.3	9.9566	-2.95942	0.0241897	1.74859	-1.56531	0.00754615	PREDICTED: Ictalurus punctatus coilin p80 (coil), transcript variant X1, mRNA
XM_017451068.3	50.2421	7.12711	0.000485796	8.01109	2.83332	7.94344e-06	PREDICTED: Ictalurus punctatus proline/arginine-rich end leucine-rich repeat protein (prelp), mRNA
XM_017451074.3	50.1872	-3.59303	0.000485796	5.33108	-1.8452	7.9894e-06	PREDICTED: Ictalurus punctatus tumor suppressor 2, mitochondrial calcium regulator b (tusc2b), mRNA
XM_017451077.3	10.5596	5.81574	0.0210941	0.648857	2.53996	0.00629246	PREDICTED: Ictalurus punctatus PAK4-inhibitor INKA2 (LOC108255254), mRNA
XM_017451095.3	36.661	-2.68754	0.000864426	3.50737	-1.42628	3.97051e-05	PREDICTED: Ictalurus punctatus cyclin-dependent kinase 2 (cdk2), mRNA
XM_017451105.3	7.31402	3.52062	0.046283	3.21241	1.81583	0.0179665	PREDICTED: Ictalurus punctatus homeobox protein Hox-C5 (LOC108255270), mRNA
XM_017451145.2	72.6688	-5.08112	0.000331434	6.71044	-2.34515	1.06442e-06	PREDICTED: Ictalurus punctatus parkinson protein 7 (park7), mRNA
XM_017451161.3	21.103	-8.27708	0.00364257	3.43927	-3.04912	0.0004962	PREDICTED: Ictalurus punctatus deoxyribonuclease 1 like 4, tandem duplicate 2 (dnase1l4.2), mRNA
XM_017451168.3	12.6881	6.82802	0.0137581	0.262896	2.77147	0.00344712	PREDICTED: Ictalurus punctatus serine incorporator 1 (si:ch73-267c23.10), mRNA
XM_017451187.3	16.6777	3.12548	0.0068334	6.61325	1.64408	0.0012774	PREDICTED: Ictalurus punctatus vesicle-associated membrane protein 8 (endobrevin) (vamp8), transcript variant X1, mRNA
XM_017451210.3	31.2	-2.17632	0.0013051	4.47927	-1.12189	8.65341e-05	PREDICTED: Ictalurus punctatus histidine triad nucleotide binding protein 2 (hint2), mRNA
XM_017451266.3	11.5409	6.3448	0.0170629	1.19321	2.66558	0.00473342	PREDICTED: Ictalurus punctatus NOTCH regulated ankyrin repeat protein b (nrarpb), mRNA
XM_017451331.3	14.6186	5.42891	0.0095272	1.68057	2.44066	0.0020911	PREDICTED: Ictalurus punctatus Jun dimerization protein 2b (jdp2b), mRNA
XM_017451365.3	54.702	3.72884	0.000445846	4.99882	1.89873	5.05424e-06	PREDICTED: Ictalurus punctatus zinc finger protein 292b (znf292b), mRNA
XM_017451387.3	11.5557	-2.0745	0.0170359	3.68127	-1.05277	0.00471361	PREDICTED: Ictalurus punctatus metabolism of cobalamin associated B (mmab), mRNA
XM_017451400.3	10.0188	3.40284	0.0238667	3.33086	1.76674	0.00740425	PREDICTED: Ictalurus punctatus growth arrest-specific 2 like 1 (gas2l1), mRNA
XM_017451416.3	21.5156	3.94223	0.00344396	1.59754	1.97901	0.000457389	PREDICTED: Ictalurus punctatus zinc finger DHHC-type palmitoyltransferase 8b (zdhhc8b), mRNA
XM_017451441.3	10.8074	-7.27835	0.0200152	2.70516	-2.86361	0.00586685	PREDICTED: Ictalurus punctatus 3-hydroxy-3-methylglutaryl-CoA reductase a (hmgcra), mRNA
XM_017451454.3	69.5724	6.79841	0.000356199	6.20325	2.7652	1.35762e-06	PREDICTED: Ictalurus punctatus phosphoinositide-3-kinase interacting protein 1 (pik3ip1), mRNA
XM_017451514.3	29.8902	-25.5312	0.00152777	4.50434	-4.67419	0.000113145	PREDICTED: Ictalurus punctatus SEC14-like lipid binding 8 (sec14l8), mRNA
XM_017451524.3	38.5637	3.81286	0.000769635	5.25254	1.93087	3.08955e-05	PREDICTED: Ictalurus punctatus SET binding protein 1 (setbp1), mRNA
XM_017451551.3	36.5205	-398.128	0.000962657	7.08581	-8.63709	4.83918e-05	PREDICTED: Ictalurus punctatus aminopeptidase NAALADL1 (LOC108255540), mRNA
XM_017451552.3	22.0174	-58.7692	0.00347723	5.00405	-5.87699	0.000463967	PREDICTED: Ictalurus punctatus aminopeptidase NAALADL1 (LOC108255541), mRNA
XM_017451557.3	7.61318	-3.53957	0.0428792	3.08564	-1.82358	0.0161795	PREDICTED: Ictalurus punctatus MARVEL domain containing 2b (marveld2b), transcript variant X1, mRNA
XM_017451686.3	33.3756	-15.9405	0.00109165	3.97966	-3.99462	6.31111e-05	PREDICTED: Ictalurus punctatus dihydrofolate reductase (dhfr), mRNA
XM_017451721.3	16.8522	2.55921	0.00665323	5.66981	1.3557	0.00122724	PREDICTED: Ictalurus punctatus LIF receptor subunit alpha a (lifra), mRNA
XM_017451734.3	7.81458	2.9023	0.0406808	1.67172	1.5372	0.0150933	PREDICTED: Ictalurus punctatus sperm-tail PG-rich repeat containing 2 (stpg2), mRNA
XM_017451781.3	10.7969	-2.80317	0.0200152	3.07032	-1.48706	0.00586671	PREDICTED: Ictalurus punctatus coenzyme Q2 4-hydroxybenzoate polyprenyltransferase (coq2), mRNA
XM_017451782.3	15.8191	2.5236	0.00780115	4.10391	1.33548	0.00156158	PREDICTED: Ictalurus punctatus family with sequence similarity 172 member A (fam172a), mRNA
XM_017451787.3	10.3955	4.32717	0.0220166	4.67292	2.11342	0.0066701	PREDICTED: Ictalurus punctatus nuclear receptor subfamily 2, group F, member 1a (nr2f1a), mRNA
XM_017451796.2	15.841	-2.19637	0.00778594	3.4657	-1.13512	0.00155348	PREDICTED: Ictalurus punctatus chromosome 22 C9orf85 homolog (c22h9orf85), transcript variant X1, mRNA
XM_017451807.3	43.2741	7.95532	0.000616193	6.83415	2.99192	1.72575e-05	PREDICTED: Ictalurus punctatus lysyl oxidase-like 2b (loxl2b), mRNA
XM_017451812.3	11.6898	-2.97705	0.016634	3.10468	-1.57388	0.0045384	PREDICTED: Ictalurus punctatus histone H2B 1/2 (LOC108255682), mRNA
XM_017451815.3	16.5834	2.661	0.00692525	5.48368	1.41197	0.00130549	PREDICTED: Ictalurus punctatus coagulation factor II (thrombin) receptor (f2r), mRNA
XM_017451835.3	27.8766	-2.64161	0.00173004	4.07995	-1.40142	0.000146198	PREDICTED: Ictalurus punctatus translocase of inner mitochondrial membrane 29 (timm29), mRNA
XM_017451905.3	19.0842	4.86367	0.00474943	1.55914	2.28204	0.000750775	PREDICTED: Ictalurus punctatus ATP-binding cassette, sub-family A (ABC1), member 2 (abca2), mRNA
XM_017451951.3	46.6649	-3.29579	0.000536157	6.66442	-1.72062	1.16946e-05	PREDICTED: Ictalurus punctatus ERH mRNA splicing and mitosis factor (erh), mRNA
XM_017451958.3	22.8226	-3.02817	0.00292861	4.44809	-1.59845	0.000355716	PREDICTED: Ictalurus punctatus dipeptidyl-peptidase 7 (dpp7), mRNA
XM_017451973.3	7.08103	-2.92934	0.0494567	5.459	-1.55057	0.0195719	PREDICTED: Ictalurus punctatus guanine deaminase (gda), mRNA
XM_017451987.3	13.6328	4.73933	0.0114206	6.49208	2.24468	0.0027021	PREDICTED: Ictalurus punctatus vesicle-associated membrane protein 5 (vamp5), mRNA
XM_017451999.3	20.5472	23.596	0.00388555	1.37647	4.56047	0.000554655	PREDICTED: Ictalurus punctatus eukaryotic translation elongation factor 2, like 2 (eef2l2), transcript variant X1, mRNA
XM_017452002.3	31.0962	2.09767	0.00131156	4.57819	1.06878	8.79079e-05	PREDICTED: Ictalurus punctatus protein inhibitor of activated STAT, 2 (pias2), mRNA
XM_017452027.3	21.029	3.3564	0.00367269	5.2328	1.74691	0.000503559	PREDICTED: Ictalurus punctatus notch receptor 1b (notch1b), mRNA
XM_017452055.3	20.5711	2.21712	0.00387272	6.17001	1.14869	0.000551987	PREDICTED: Ictalurus punctatus methylenetetrahydrofolate dehydrogenase (NADP+ dependent) 2, methenyltetrahydrofolate cyclohydrolase (mthfd2), mRNA
XM_017452076.3	49.2931	-2.92804	0.000515323	5.5292	-1.54994	8.78232e-06	PREDICTED: Ictalurus punctatus mitochondrial ribosomal protein S34 (mrps34), mRNA
XM_017452084.3	58.4718	-5.88822	0.000379126	4.80671	-2.55783	3.52931e-06	PREDICTED: Ictalurus punctatus glutathione S-transferase theta 2 (gstt2), mRNA
XM_017452141.3	8.25922	8.17141	0.0365459	2.76441	3.03059	0.0131623	PREDICTED: Ictalurus punctatus uncharacterized LOC108255847 (LOC108255847), mRNA
XM_017452144.3	14.133	2.74555	0.0103966	3.18484	1.4571	0.00236257	PREDICTED: Ictalurus punctatus scavenger receptor class F, member 2 (scarf2), mRNA
XM_017452150.3	28.9344	-2.16692	0.00157903	5.79875	-1.11564	0.000123147	PREDICTED: Ictalurus punctatus methylcrotonyl-CoA carboxylase subunit 2 (mccc2), mRNA
XM_017452157.3	15.0609	8.53374	0.00891176	0.974442	3.09318	0.0018749	PREDICTED: Ictalurus punctatus cholesterol 25-hydroxylase like 3 (ch25hl3), mRNA
XM_017452183.3	13.2448	8.58237	0.0123324	0.403198	3.10138	0.00297213	PREDICTED: Ictalurus punctatus calmodulin regulated spectrin-associated protein 1b (camsap1b), transcript variant X1, mRNA
XM_017452196.3	9.66099	9.43994	0.0260227	2.49883	3.23878	0.00834676	PREDICTED: Ictalurus punctatus aquaporin 3a (aqp3a), mRNA
XM_017452212.3	31.5148	-2.58715	0.00127421	4.61462	-1.37136	8.25157e-05	PREDICTED: Ictalurus punctatus mitochondrial ribosomal protein S30 (mrps30), mRNA
XM_017452238.3	20.8789	-3.48767	0.00371864	4.34022	-1.80226	0.000518871	PREDICTED: Ictalurus punctatus CDP-diacylglycerol synthase (phosphatidate cytidylyltransferase) 1 (cds1), mRNA
XM_017452265.3	31.1165	-2.17987	0.00130954	8.81697	-1.12424	8.76367e-05	PREDICTED: Ictalurus punctatus valosin containing protein (vcp), mRNA
XM_017452268.3	21.6947	-2.03237	0.00337547	4.77044	-1.02316	0.000441639	PREDICTED: Ictalurus punctatus proteasome 26S subunit, non-ATPase 9 (psmd9), mRNA
XM_017452288.3	20.2897	3.1982	0.00399584	5.25346	1.67726	0.000584415	PREDICTED: Ictalurus punctatus ANTXR cell adhesion molecule 2a (antxr2a), mRNA
XM_017452309.3	15.4823	3.50547	0.00828156	6.60855	1.80961	0.00169263	PREDICTED: Ictalurus punctatus Kruppel-like factor 9 (klf9), mRNA
XM_017452372.3	9.68089	3.29337	0.0257777	5.22399	1.71957	0.00821484	PREDICTED: Ictalurus punctatus protein tyrosine phosphatase non-receptor type 14 (LOC108255961), mRNA
XM_017452378.3	19.5553	3.67641	0.00441498	3.67072	1.8783	0.000679966	PREDICTED: Ictalurus punctatus ADAM metallopeptidase with thrombospondin type 1 motif, 3 (adamts3), mRNA
XM_017452393.3	22.1068	-5.11881	0.00321304	8.11148	-2.35581	0.000407726	PREDICTED: Ictalurus punctatus fructose-1,6-bisphosphatase 1 (LOC108255972), mRNA
XM_017452407.3	9.36975	-2.72489	0.0276479	4.13791	-1.4462	0.0090539	PREDICTED: Ictalurus punctatus myogenesis-regulating glycosidase (si:ch211-117c19.1), mRNA
XM_017452417.3	43.4621	25.8473	0.000616193	4.26995	4.69194	1.72002e-05	PREDICTED: Ictalurus punctatus bone morphogenetic protein 3 (bmp3), mRNA
XM_017452433.3	14.1063	-2.31263	0.0104276	3.90425	-1.20954	0.00237862	PREDICTED: Ictalurus punctatus small nuclear ribonucleoprotein 27 (U4/U6.U5) (snrnp27), mRNA
XM_017452442.3	9.81914	2.3589	0.0248927	2.23268	1.23811	0.00787127	PREDICTED: Ictalurus punctatus serine incorporator 5 (serinc5), mRNA
XM_017452447.2	23.7492	4.27202	0.00264824	6.42124	2.09492	0.000299367	PREDICTED: Ictalurus punctatus repulsive guidance molecule BMP co-receptor b (rgmb), mRNA
XM_017452456.3	10.2991	-2.48665	0.0223594	2.57667	-1.3142	0.00680173	PREDICTED: Ictalurus punctatus polymerase (DNA directed) kappa (polk), mRNA
XM_017452463.3	9.39378	-3.29347	0.0275003	0.329089	-1.71961	0.00898566	PREDICTED: Ictalurus punctatus SV2 related protein a (svopa), transcript variant X2, mRNA
XM_017452485.3	59.5145	-56939.5	0.000416446	9.64743	-15.7971	4.16504e-06	PREDICTED: Ictalurus punctatus natterin-3 (LOC108256021), mRNA
XM_017452494.3	11.9669	-2.364	0.0158047	4.35933	-1.24123	0.00419965	PREDICTED: Ictalurus punctatus lectin, mannose-binding 2-like b (lman2lb), mRNA
XM_017452499.3	7.78104	-2.48326	0.0410033	1.55179	-1.31223	0.0152681	PREDICTED: Ictalurus punctatus DNA topoisomerase III beta (top3b), transcript variant X1, mRNA
XM_017452502.3	8.0766	-2.57638	0.0380142	2.81368	-1.36535	0.0138051	PREDICTED: Ictalurus punctatus lysine methyltransferase 5Ab (kmt5ab), mRNA
XM_017452524.2	7.90657	10.4848	0.0397751	0.643399	3.39023	0.0146256	PREDICTED: Ictalurus punctatus secreted frizzled-related protein 1a (sfrp1a), transcript variant X1, mRNA
XM_017452529.3	11.6014	2.97726	0.0168928	5.93568	1.57398	0.00465302	PREDICTED: Ictalurus punctatus LHFPL tetraspan subfamily member 2b (lhfpl2b), mRNA
XM_017452539.3	29.691	3.18786	0.00149571	3.84424	1.67259	0.000109224	PREDICTED: Ictalurus punctatus leucine rich repeat containing 8 VRAC subunit Ab (lrrc8ab), mRNA
XM_017452544.3	15.2776	-2.15435	0.00857985	6.66313	-1.10726	0.00177845	PREDICTED: Ictalurus punctatus NADH:ubiquinone oxidoreductase subunit S4 (ndufs4), mRNA
XM_017452597.3	20.5398	2.11993	0.00388555	3.39456	1.08402	0.000555493	PREDICTED: Ictalurus punctatus MYD88 innate immune signal transduction adaptor (myd88), transcript variant X1, mRNA
XM_017452619.3	15.0301	2.97197	0.00894923	7.01547	1.57142	0.00188907	PREDICTED: Ictalurus punctatus peripheral myelin protein 22a (pmp22a), mRNA
XM_017452632.2	12.7704	-2.1655	0.0135257	3.26483	-1.1147	0.00337163	PREDICTED: Ictalurus punctatus INO80 complex subunit C (ino80c), mRNA
XM_017452646.3	9.87251	2.51249	0.0246041	3.81588	1.32912	0.00774313	PREDICTED: Ictalurus punctatus protein shisa-2 homolog (LOC108256096), mRNA
XM_017452647.3	32.8353	-3.10635	0.00113488	4.08501	-1.63522	6.78486e-05	PREDICTED: Ictalurus punctatus COMM domain containing 3 (commd3), mRNA
XM_017452658.3	19.9367	4.94571	0.00419885	1.16697	2.30618	0.000628264	PREDICTED: Ictalurus punctatus calcium/calmodulin-dependent protein kinase II inhibitor 2 (camk2n2), mRNA
XM_017452667.2	8.91764	-3.9678	0.0309169	1.24673	-1.98834	0.0104578	PREDICTED: Ictalurus punctatus centrosomal protein 72 (cep72), mRNA
XM_017452670.3	54.4812	-3.55436	0.000445846	3.53252	-1.82959	5.16494e-06	PREDICTED: Ictalurus punctatus transgelin 3b (tagln3b), mRNA
XM_017452710.2	27.9085	-2.16806	0.00172348	6.80415	-1.1164	0.000145433	PREDICTED: Ictalurus punctatus TNF receptor-associated protein 1 (trap1), mRNA
XM_017452799.2	19.4262	-2.86251	0.00450254	5.98371	-1.51728	0.000698573	PREDICTED: Ictalurus punctatus RAB11a, member RAS oncogene family, like (rab11al), mRNA
XM_017452803.3	34.7009	-3.22598	0.000998703	4.82371	-1.68974	5.19598e-05	PREDICTED: Ictalurus punctatus bolA family member 1 (bola1), mRNA
XM_017452806.3	22.888	-4683.52	0.00315915	12.3221	-12.1934	0.00039473	PREDICTED: Ictalurus punctatus type-4 ice-structuring protein LS-12 (LOC108256195), mRNA
XM_017452808.3	21.485	-2.40651	0.00345391	4.23338	-1.26694	0.00046014	PREDICTED: Ictalurus punctatus late endosomal/lysosomal adaptor, MAPK and MTOR activator 2 (lamtor2), mRNA
XM_017452842.3	11.9566	-2.8879	0.0158307	5.17039	-1.53002	0.00421173	PREDICTED: Ictalurus punctatus guanine nucleotide binding protein (G protein), alpha activating activity polypeptide, olfactory type (gnal), mRNA
XM_017452845.3	15.2584	-203.799	0.00906422	6.86527	-7.671	0.0019276	PREDICTED: Ictalurus punctatus ELOVL fatty acid elongase 2 (elovl2), transcript variant X1, mRNA
XM_017452999.3	15.6917	2.61918	0.00796106	6.93816	1.38912	0.00160973	PREDICTED: Ictalurus punctatus uncharacterized LOC108256306 (LOC108256306), mRNA
XM_017453019.3	7.57628	2.6886	0.0433019	1.29396	1.42685	0.0163883	PREDICTED: Ictalurus punctatus uncharacterized protein LOC100150242 homolog (si:ch211-269k10.4), mRNA
XM_017453031.3	8.51722	-5.3402	0.033896	2.39189	-2.41689	0.0119169	PREDICTED: Ictalurus punctatus C-C motif chemokine 4-like (LOC108256319), mRNA
XM_017453035.3	20.7728	6.60341	0.00376624	3.64627	2.72321	0.000530019	PREDICTED: Ictalurus punctatus dpy-19-like 1, like (H. sapiens) (dpy19l1l), mRNA
XM_017453074.3	40.091	140.404	0.000704522	2.38266	7.13344	2.54322e-05	PREDICTED: Ictalurus punctatus uncharacterized si:ch211-76l23.4 (si:ch211-76l23.4), mRNA
XM_017453077.3	34.9008	-734.764	0.00107944	5.22104	-9.52114	6.00183e-05	PREDICTED: Ictalurus punctatus solute carrier family 22 member 13b (slc22a13b), mRNA
XM_017453115.2	11.6289	-2.74657	0.0168198	2.84699	-1.45763	0.004617	PREDICTED: Ictalurus punctatus eukaryotic elongation factor 2 lysine methyltransferase (eef2kmt), mRNA
XM_017453121.3	16.3709	4.98373	0.00718274	4.68833	2.31723	0.00137147	PREDICTED: Ictalurus punctatus transmembrane protein 108 (tmem108), mRNA
XM_017453190.3	27.3673	-2.20494	0.00182189	5.96415	-1.14074	0.000159048	PREDICTED: Ictalurus punctatus proteasome 20S subunit alpha 2a (psma2a), mRNA
XM_017453216.2	25.23	3.42635	0.00224211	6.28373	1.77667	0.000229359	PREDICTED: Ictalurus punctatus cysteine-serine-rich nuclear protein 1b (csrnp1b), mRNA
XM_017453248.3	18.3589	-2.10314	0.00529363	4.32409	-1.07254	0.000877162	PREDICTED: Ictalurus punctatus testis expressed 10 (tex10), mRNA
XM_017453280.3	30.6036	9.56222	0.00137589	0.316363	3.25735	9.47808e-05	PREDICTED: Ictalurus punctatus UDP-N-acetyl-alpha-D-galactosamine:polypeptide N-acetylgalactosaminyltransferase 1 (galnt1), transcript variant X2, mRNA
XM_017453297.3	24.9201	-3.35333	0.00231012	3.63858	-1.7456	0.00024229	PREDICTED: Ictalurus punctatus thiamine triphosphatase (thtpa), mRNA
XM_017453298.3	23.9683	4.99009	0.00259051	9.58633	2.31907	0.000287595	PREDICTED: Ictalurus punctatus caveolae associated protein 1b (cavin1b), mRNA
XM_017453300.3	15.6229	2.37195	0.00806866	3.25507	1.24607	0.00163645	PREDICTED: Ictalurus punctatus basic helix-loop-helix domain-containing protein USF3 (LOC108256432), mRNA
XM_017453324.3	31.384	4.57961	0.00128553	5.94936	2.19522	8.41587e-05	PREDICTED: Ictalurus punctatus SKI-like proto-oncogene b (skilb), mRNA
XM_017453342.3	10.5069	2.63969	0.0213237	5.47729	1.40037	0.00639182	PREDICTED: Ictalurus punctatus glycogen synthase 1 (muscle) (gys1), mRNA
XM_017453369.3	57.762	-3.19407	0.000391977	7.90964	-1.6754	3.77057e-06	PREDICTED: Ictalurus punctatus electron transfer flavoprotein subunit beta (etfb), mRNA
XM_017453403.3	23.3789	-3.08652	0.00276456	7.98334	-1.62598	0.000320549	PREDICTED: Ictalurus punctatus SEC61 translocon subunit gamma (sec61g), mRNA
XM_017453411.3	17.1627	2.67989	0.00635	4.80844	1.42217	0.0011435	PREDICTED: Ictalurus punctatus fms related receptor tyrosine kinase 1 (flt1), transcript variant X3, mRNA
XM_017453426.3	41.0597	-9.51445	0.000679917	5.211	-3.25012	2.25457e-05	PREDICTED: Ictalurus punctatus acyl-CoA dehydrogenase family, member 11 (acad11), transcript variant X1, mRNA
XM_017453453.3	46.7361	-14.4844	0.000536157	4.00805	-3.85643	1.16022e-05	PREDICTED: Ictalurus punctatus acyl-CoA binding domain containing 7 (acbd7), mRNA
XM_017453478.3	11.7169	3.07161	0.0165456	7.6133	1.61899	0.00450389	PREDICTED: Ictalurus punctatus proline-rich nuclear receptor coactivator 1 (pnrc1), mRNA
XM_017453482.3	15.0956	2.71662	0.00886248	4.83604	1.44181	0.00185903	PREDICTED: Ictalurus punctatus mannosyl-oligosaccharide 1,2-alpha-mannosidase IA (LOC108256527), transcript variant X1, mRNA
XM_017453489.3	18.9066	-3.96823	0.0048693	5.96051	-1.9885	0.000779652	PREDICTED: Ictalurus punctatus carnitine O-octanoyltransferase (crot), mRNA
XM_017453507.3	10.7479	-2.36425	0.0202042	4.31169	-1.24138	0.00595176	PREDICTED: Ictalurus punctatus dihydropyrimidinase (dpys), mRNA
XM_017453515.2	11.7019	114.053	0.0172018	4.94886	6.83356	0.00478264	PREDICTED: Ictalurus punctatus fatty acid binding protein 10a, liver basic (fabp10a), mRNA
XM_017453555.3	20.5114	-12.3147	0.00389039	1.20384	-3.62231	0.00055869	PREDICTED: Ictalurus punctatus RAD54 homolog B (rad54b), mRNA
XM_017453568.3	30.3634	6.90518	0.00141036	5.67305	2.78768	9.83573e-05	PREDICTED: Ictalurus punctatus fibronectin type III domain containing 3Bb (fndc3bb), mRNA
XM_017453598.3	18.9248	-5.46633	0.00486104	2.25675	-2.45057	0.000776647	PREDICTED: Ictalurus punctatus arylamine N-acetyltransferase, pineal gland isozyme NAT-3 (LOC108256571), mRNA
XM_017453602.3	7.06276	5.65694	0.049648	2.35582	2.50002	0.0196836	PREDICTED: Ictalurus punctatus transient receptor potential cation channel, subfamily A, member 1b (trpa1b), mRNA
XM_017453640.3	11.4805	2.28945	0.0172615	4.41624	1.195	0.00481528	PREDICTED: Ictalurus punctatus BCL2 apoptosis regulator a (bcl2a), mRNA
XM_017453641.3	8.05117	2.27092	0.0382335	5.72163	1.18328	0.0139243	PREDICTED: Ictalurus punctatus solute carrier family 9 member A1a (slc9a1a), mRNA
XM_017453648.3	17.0594	2.09102	0.00646704	4.79116	1.0642	0.0011706	PREDICTED: Ictalurus punctatus heparan sulfate 6-O-sulfotransferase 1b (hs6st1b), mRNA
XM_017453679.3	28.3506	-2.06407	0.00167062	6.5342	-1.04549	0.000135301	PREDICTED: Ictalurus punctatus ATPase H+ transporting V1 subunit Ab (atp6v1ab), mRNA
XM_017453689.3	65.2367	-4.43688	0.00035816	8.93648	-2.14954	1.93948e-06	PREDICTED: Ictalurus punctatus death-associated protein (dap), mRNA
XM_017453731.3	28.3638	9.30234	0.00167062	0.100936	3.21759	0.000135013	PREDICTED: Ictalurus punctatus nuclear receptor subfamily 1, group D, member 2a (nr1d2a), transcript variant X1, mRNA
XM_017453734.3	85.2151	-4.16992	0.000250564	7.92079	-2.06002	4.31752e-07	PREDICTED: Ictalurus punctatus ATP synthase membrane subunit c locus 1 (atp5mc1), mRNA
XM_017453743.3	8.27573	2.0585	0.0360047	2.5145	1.04159	0.0129115	PREDICTED: Ictalurus punctatus ankyrin repeat and SAM domain-containing protein 6 (LOC108256662), mRNA
XM_017453756.3	22.2378	-2.44229	0.00317672	7.51065	-1.28823	0.000397583	PREDICTED: Ictalurus punctatus SEC61 translocon subunit beta (sec61b), mRNA
XM_017453763.3	20.6052	8.77738	0.00389238	4.78146	3.13379	0.000561075	PREDICTED: Ictalurus punctatus junctophilin 1a (jph1a), transcript variant X1, mRNA
XM_017453769.3	22.0349	4.64079	0.00324426	2.78595	2.21437	0.000413419	PREDICTED: Ictalurus punctatus erythrocyte membrane protein band 4.1b (epb41b), mRNA
XM_017453833.3	8.79573	9.37346	0.0317703	-0.697912	3.22858	0.0108788	PREDICTED: Ictalurus punctatus zinc finger protein, FOG family member 2a (zfpm2a), mRNA
XM_017453834.3	22.5599	-2.36856	0.00303225	2.90114	-1.24401	0.000373857	PREDICTED: Ictalurus punctatus uncharacterized si:dkey-122a22.2 (si:dkey-122a22.2), mRNA
XM_017453873.2	15.567	-7.03028	0.00814752	0.50358	-2.81358	0.00165849	PREDICTED: Ictalurus punctatus tumor necrosis factor receptor superfamily, member 11a, NFKB activator (tnfrsf11a), transcript variant X1, mRNA
XM_017453888.3	10.5389	2.54488	0.0211724	2.31383	1.3476	0.00633113	PREDICTED: Ictalurus punctatus APC membrane recruitment protein 2 (amer2), mRNA
XM_017453892.3	36.518	-9.78695	0.00087547	8.68983	-3.29086	4.04774e-05	PREDICTED: Ictalurus punctatus synapse differentiation-inducing gene protein 1 (LOC108256728), mRNA
XM_017453905.3	62.1375	-3.33455	0.000365686	5.38345	-1.73749	2.53423e-06	PREDICTED: Ictalurus punctatus abhydrolase domain containing 10, depalmitoylase b (abhd10b), mRNA
XM_017453921.3	20.3069	-324.51	0.00429005	6.34753	-8.34212	0.000645637	PREDICTED: Ictalurus punctatus methionine sulfoxide reductase B2 (msrb2), mRNA
XM_017453954.3	13.6062	2.81967	0.0114225	5.89147	1.49552	0.0027044	PREDICTED: Ictalurus punctatus tumor protein D52 (tpd52), transcript variant X1, mRNA
XM_017453958.3	47.3326	6.2988	0.000535728	2.51821	2.65508	1.08608e-05	PREDICTED: Ictalurus punctatus hes-related family bHLH transcription factor with YRPW motif 1 (hey1), mRNA
XM_017453960.3	14.386	-2.21795	0.00992946	4.63559	-1.14923	0.00221636	PREDICTED: Ictalurus punctatus stathmin 2b (stmn2b), mRNA
XM_017453964.3	7.39131	-3.052	0.0453897	3.71827	-1.60975	0.0174836	PREDICTED: Ictalurus punctatus cell division cycle associated 7b (cdca7b), mRNA
XM_017453965.3	7.3442	2.56708	0.0459516	3.09263	1.36013	0.0177761	PREDICTED: Ictalurus punctatus UPF0500 protein C1orf216 homolog (LOC108256761), mRNA
XM_017453968.3	18.4731	-3.26028	0.00520318	5.46149	-1.705	0.000855715	PREDICTED: Ictalurus punctatus SEM1 26S proteasome subunit (sem1), mRNA
XM_017453989.2	10.2707	-2.53406	0.0225027	3.33884	-1.34145	0.00686002	PREDICTED: Ictalurus punctatus O-6-methylguanine-DNA methyltransferase (mgmt), mRNA
XM_017454000.3	16.1948	3.12432	0.00737258	4.40637	1.64354	0.00142907	PREDICTED: Ictalurus punctatus uncharacterized si:ch211-57n23.1 (si:ch211-57n23.1), mRNA
XM_017454001.2	26.7324	-4.45002	0.00193731	3.73358	-2.15381	0.000176939	PREDICTED: Ictalurus punctatus mitochondrial ribosomal protein L53 (mrpl53), mRNA
XM_017454026.3	10.3266	-3.44115	0.0222221	1.41884	-1.78289	0.00674572	PREDICTED: Ictalurus punctatus leucine rich repeat containing 3B (lrrc3b), mRNA
XM_017454034.3	20.1629	6.06301	0.00407154	3.06405	2.60003	0.00059975	PREDICTED: Ictalurus punctatus monooxygenase, DBH-like 1 (moxd1), mRNA
XM_017454111.3	9.24563	-9.94945	0.0294806	5.4853	-3.31462	0.00981874	PREDICTED: Ictalurus punctatus interferon-induced protein 44 (LOC108256873), mRNA
XM_017454141.3	28.8249	-3.84022	0.00159642	6.13553	-1.94119	0.000125329	PREDICTED: Ictalurus punctatus mitochondrial ribosomal protein L12 (mrpl12), mRNA
XM_017454167.3	21.9725	-2.61553	0.00326455	4.24402	-1.3871	0.000418437	PREDICTED: Ictalurus punctatus nucleoporin 43 (nup43), mRNA
XM_017454185.3	8.54021	-2.69781	0.0337124	2.45092	-1.43179	0.011827	PREDICTED: Ictalurus punctatus biotinidase (btd), mRNA
XM_017454201.3	32.5039	-2.53435	0.0011751	4.43866	-1.34162	7.12257e-05	PREDICTED: Ictalurus punctatus gamma-glutamylcyclotransferase a (ggcta), mRNA
XM_017454203.2	19.9499	3.41173	0.00419498	6.40781	1.7705	0.000626557	PREDICTED: Ictalurus punctatus glycoprotein integral membrane protein 1 (LOC108256918), mRNA
XM_017454227.2	8.19147	6.02843	0.036823	1.69146	2.59178	0.0132811	PREDICTED: Ictalurus punctatus serine/threonine kinase 3 (STE20 homolog, yeast) (stk3), transcript variant X1, mRNA
XM_017454251.3	7.4395	-3.43705	0.0448689	0.374916	-1.78117	0.0171902	PREDICTED: Ictalurus punctatus G1/S-specific cyclin-E2 (LOC108256941), mRNA
XM_017454271.3	16.2018	4.71782	0.00736449	3.0533	2.23812	0.00142674	PREDICTED: Ictalurus punctatus sodium/potassium transporting ATPase interacting 1 (nkain1), mRNA
XM_017454309.3	13.9067	2.73496	0.0107977	3.01677	1.45152	0.00250286	PREDICTED: Ictalurus punctatus phosphoprotein membrane anchor with glycosphingolipid microdomains 1 (pag1), mRNA
XM_017454317.2	21.3584	4.92366	0.00352132	5.42522	2.29973	0.000471747	PREDICTED: Ictalurus punctatus elongation factor 1-alpha (LOC108256978), mRNA
XM_017454318.3	17.5075	-2.50649	0.00604266	4.47801	-1.32567	0.00105815	PREDICTED: Ictalurus punctatus chromatin accessibility complex subunit 1 (chrac1), mRNA
XM_017454325.3	15.0198	-2.55523	0.00894923	4.38583	-1.35345	0.00189386	PREDICTED: Ictalurus punctatus acyl-CoA thioesterase 13 (acot13), mRNA
XM_017454344.3	38.2292	3.52264	0.000781467	5.61376	1.81666	3.22661e-05	PREDICTED: Ictalurus punctatus tubulointerstitial nephritis antigen-like 1 (tinagl1), mRNA
XM_017454349.2	9.39218	-13.3574	0.0276635	1.92076	-3.73957	0.00906474	PREDICTED: Ictalurus punctatus keratin, type I cytoskeletal 13 (LOC108256995), mRNA
XM_017454367.2	9.66553	2.51923	0.0258334	1.75237	1.33298	0.00825406	PREDICTED: Ictalurus punctatus asteroid homolog 1b (aste1b), mRNA
XM_017454384.3	8.93323	3.05129	0.0308303	3.57864	1.60942	0.0104054	PREDICTED: Ictalurus punctatus JAZF zinc finger 1a (jazf1a), mRNA
XM_017454413.2	26.5145	-2.16907	0.00197894	8.42855	-1.11708	0.000183606	PREDICTED: Ictalurus punctatus CAP, adenylate cyclase-associated protein 1 (yeast) (cap1), mRNA
XM_017454472.3	12.929	-5.71076	0.0133405	5.95989	-2.51368	0.00330476	PREDICTED: Ictalurus punctatus diacylglycerol O-acyltransferase 1a (dgat1a), mRNA
XM_017454474.2	15.5551	-3.55387	0.00816254	2.94377	-1.82939	0.00166324	PREDICTED: Ictalurus punctatus 3-oxoacyl-ACP synthase, mitochondrial (oxsm), mRNA
XM_017454475.3	7.45782	3.10557	0.0446059	1.59944	1.63486	0.0170801	PREDICTED: Ictalurus punctatus hemicentin-1 (LOC108257068), transcript variant X1, mRNA
XM_017454484.3	29.2081	-8.45598	0.00155519	4.41672	-3.07997	0.000117886	PREDICTED: Ictalurus punctatus cell division cycle associated 8 (cdca8), mRNA
XM_017454491.3	12.681	2.0757	0.0137752	3.48235	1.0536	0.00345377	PREDICTED: Ictalurus punctatus digestive cysteine proteinase 2 (LOC108257078), mRNA
XM_017454509.3	17.0203	5.1921	0.00650991	4.04679	2.37632	0.00118105	PREDICTED: Ictalurus punctatus UDP-N-acetyl-alpha-D-galactosamine:polypeptide N-acetylgalactosaminyltransferase 12 (galnt12), mRNA
XM_017454513.3	9.93887	-2.00006	0.0242721	4.10241	-1.00004	0.00758719	PREDICTED: Ictalurus punctatus crumbs homolog 3a (crb3a), mRNA
XM_017454572.3	19.7064	-2.24218	0.0043454	4.7764	-1.16491	0.000658912	PREDICTED: Ictalurus punctatus protein PET100 homolog, mitochondrial (LOC108257119), mRNA
XM_017454584.3	15.7964	-2.75597	0.00782031	6.11922	-1.46256	0.00157005	PREDICTED: Ictalurus punctatus retinol saturase, tandem duplicate 2 (retsat.2), mRNA
XM_017454591.3	15.0177	2.65512	0.00894923	6.21495	1.40878	0.00189481	PREDICTED: Ictalurus punctatus phosphatidic acid phosphatase type 2D (ppap2d), mRNA
XM_017454605.3	53.5167	12.9593	0.000445846	-0.381633	3.69592	5.68234e-06	PREDICTED: Ictalurus punctatus twist family bHLH transcription factor 1a (twist1a), mRNA
XM_017454666.3	16.5063	-3.0104	0.00700962	2.87409	-1.58996	0.00132899	PREDICTED: Ictalurus punctatus basic leucine zipper transcription factor, ATF-like 3 (batf3), mRNA
XM_017454668.3	16.6421	2.48818	0.00686795	13.8363	1.31509	0.00128792	PREDICTED: Ictalurus punctatus actin, beta 2 (actb2), mRNA
XM_017454707.3	20.7974	11.6754	0.00376825	3.34173	3.5454	0.000530861	PREDICTED: Ictalurus punctatus RNA binding motif protein 24a (rbm24a), transcript variant X1, mRNA
XM_017454708.3	18.9168	11.5795	0.0049248	3.65824	3.5335	0.000794652	PREDICTED: Ictalurus punctatus cyclase associated actin cytoskeleton regulatory protein 2 (cap2), transcript variant X1, mRNA
XM_017454709.3	40.1008	-32.0094	0.000718159	7.2707	-5.00043	2.65187e-05	PREDICTED: Ictalurus punctatus FLVCR heme transporter 1 (flvcr1), mRNA
XM_017454711.3	7.06876	-2.49897	0.0495157	0.441495	-1.32133	0.0196055	PREDICTED: Ictalurus punctatus aurora kinase A and ninein-interacting protein (LOC108257185), mRNA
XM_017454757.3	11.8973	-3.6812	0.0159914	7.69011	-1.88018	0.00428183	PREDICTED: Ictalurus punctatus N-myc downstream regulated 1a (ndrg1a), mRNA
XM_017454789.2	30.5519	-158.116	0.00151396	5.74431	-7.30484	0.000111339	PREDICTED: Ictalurus punctatus scinderin (scin), mRNA
XM_017454790.3	12.6448	2.18419	0.0138533	6.77058	1.1271	0.0034877	PREDICTED: Ictalurus punctatus FLII actin remodeling protein (flii), mRNA
XM_017454804.3	9.57205	-2.25617	0.0264092	4.59898	-1.17387	0.00849762	PREDICTED: Ictalurus punctatus acyl-CoA/acyl-ACP dehydrogenase (zgc:85777), mRNA
XM_017454806.3	42.2778	-2.17176	0.00064584	6.42635	-1.11887	1.94366e-05	PREDICTED: Ictalurus punctatus coiled-coil domain containing 47 (ccdc47), mRNA
XM_017454813.3	23.1777	3.42771	0.00282562	4.66812	1.77725	0.000332783	PREDICTED: Ictalurus punctatus sphingosine-1-phosphate receptor 2 (s1pr2), mRNA
XM_017454831.3	40.3314	-3.53403	0.000693561	7.64441	-1.82132	2.46778e-05	PREDICTED: Ictalurus punctatus cytochrome b-c1 complex subunit 7 (LOC108257237), mRNA
XM_017454837.3	20.0126	-2.0389	0.00416131	7.4367	-1.02779	0.000618515	PREDICTED: Ictalurus punctatus protein tyrosine phosphatase 4A2b (ptp4a2b), mRNA
XM_017454849.3	33.6387	2.1306	0.00107944	7.9651	1.09126	6.04033e-05	PREDICTED: Ictalurus punctatus eukaryotic translation initiation factor 3, subunit H, b (eif3hb), mRNA
XM_017454850.3	13.136	-2.20056	0.0125944	3.33963	-1.13787	0.00305869	PREDICTED: Ictalurus punctatus UTP23 small subunit processome component (utp23), mRNA
XM_017454864.3	7.41142	2.17233	0.0452157	2.15558	1.11925	0.0173604	PREDICTED: Ictalurus punctatus collagen, type VIII, alpha 2 (col8a2), mRNA
XM_017454886.3	9.52953	4.12933	0.0266831	0.470759	2.04591	0.00861117	PREDICTED: Ictalurus punctatus upstream binding protein 1 (ubp1), transcript variant X1, mRNA
XM_017454889.3	10.7044	3.97149	0.0204791	5.29559	1.98968	0.0060624	PREDICTED: Ictalurus punctatus guanosine monophosphate reductase (gmpr), mRNA
XM_017454934.3	21.1227	3.24466	0.00363108	4.77702	1.69807	0.000494259	PREDICTED: Ictalurus punctatus limb and CNS expressed 1 like (lix1l), mRNA
XM_017455051.3	37.9401	-3.08769	0.000795952	3.80377	-1.62653	3.35077e-05	PREDICTED: Ictalurus punctatus growth factor, augmenter of liver regeneration (ERV1 homolog, S. cerevisiae) (gfer), mRNA
XM_017455060.3	11.5771	3.41566	0.0169607	6.45804	1.77216	0.00468511	PREDICTED: Ictalurus punctatus syncoilin, intermediate filament protein (sync), mRNA
XM_017455071.3	55.6615	12.7271	0.000425505	5.55298	3.66983	4.60401e-06	PREDICTED: Ictalurus punctatus calcium channel, voltage-dependent, T type, alpha 1H subunit a (cacna1ha), mRNA
XM_017455078.3	19.3081	3.59949	0.00457894	5.1472	1.84779	0.000716111	PREDICTED: Ictalurus punctatus GIPC PDZ domain containing family, member 1 (gipc1), mRNA
XM_017455081.2	9.78276	2.74864	0.0251003	2.2833	1.45872	0.00796002	PREDICTED: Ictalurus punctatus tripartite motif containing 35-12 (trim35-12), mRNA
XM_017455119.3	21.6165	-2.36927	0.00339773	5.26837	-1.24444	0.000448438	PREDICTED: Ictalurus punctatus BUD31 homolog (bud31), mRNA
XM_017455163.3	14.5115	3.54181	0.00971528	3.08083	1.82449	0.00214776	PREDICTED: Ictalurus punctatus Y+L amino acid transporter 2-like (si:dkeyp-120h9.1), mRNA
XM_017455171.3	35.5171	-189.525	0.00104324	5.96575	-7.56624	5.52481e-05	PREDICTED: Ictalurus punctatus solute carrier family 39 member 4 (slc39a4), mRNA
XM_017455261.3	13.146	3.03068	0.012577	3.77931	1.59964	0.00305058	PREDICTED: Ictalurus punctatus cell adhesion molecule 4 (LOC108257461), mRNA
XM_017455285.3	35.3815	-2.81115	0.000950055	6.59477	-1.49116	4.72669e-05	PREDICTED: Ictalurus punctatus hydroxyacyl-CoA dehydrogenase trifunctional multienzyme complex subunit alpha a (hadhaa), mRNA
XM_017455294.3	31.1422	4.25311	0.00130804	3.7567	2.08852	8.72961e-05	PREDICTED: Ictalurus punctatus kinesin-like protein KIF3C (LOC108257477), mRNA
XM_017455297.3	39.0876	-2.14769	0.00074262	6.52103	-1.10279	2.88814e-05	PREDICTED: Ictalurus punctatus interleukin enhancer binding factor 2 (ilf2), mRNA
XM_017455305.3	31.5168	-2.23041	0.00127421	5.70789	-1.15731	8.24914e-05	PREDICTED: Ictalurus punctatus prolyl endopeptidase (prep), mRNA
XM_017455307.3	35.7911	-4.54073	0.000924945	5.55192	-2.18292	4.46783e-05	PREDICTED: Ictalurus punctatus translocase of outer mitochondrial membrane 7 homolog (yeast) (tomm7), mRNA
XM_017455311.3	11.1468	-7.07111	0.0185293	0.452358	-2.82194	0.0052984	PREDICTED: Ictalurus punctatus RecQ helicase-like 4 (recql4), mRNA
XM_017455323.3	11.1375	-2.46055	0.018556	1.92286	-1.29898	0.00531267	PREDICTED: Ictalurus punctatus kelch-like family member 7 (klhl7), mRNA
XM_017455342.3	20.7592	9.38561	0.00386707	5.67099	3.23045	0.000550782	PREDICTED: Ictalurus punctatus L-threonine dehydrogenase (tdh), transcript variant X1, mRNA
XM_017455370.3	22.2327	2.81363	0.00317717	2.84256	1.49243	0.000397967	PREDICTED: Ictalurus punctatus ubiquitin specific peptidase 46 (usp46), mRNA
XM_017455376.2	11.045	-2.38011	0.0189298	4.07602	-1.25103	0.00545689	PREDICTED: Ictalurus punctatus Ocnus domain-containing protein (si:dkey-51e6.1), mRNA
XM_017455384.3	18.8355	-3.671	0.00491208	3.95026	-1.87617	0.000791583	PREDICTED: Ictalurus punctatus inhibitor of DNA binding 2b (id2b), mRNA
XM_017455393.3	9.99855	-3.81489	0.023968	0.825631	-1.93164	0.00745004	PREDICTED: Ictalurus punctatus ectonucleoside triphosphate diphosphohydrolase 5b (entpd5b), mRNA
XM_017455406.3	31.0759	-681.904	0.00144537	5.07065	-9.41342	0.000103006	PREDICTED: Ictalurus punctatus unc-93 homolog A (unc93a), mRNA
XM_017455407.3	14.8633	-3.24648	0.00919219	6.06911	-1.69888	0.00196812	PREDICTED: Ictalurus punctatus OCIA domain containing 2 (ociad2), mRNA
XM_017455414.2	12.4058	-3.9332	0.0144899	4.82044	-1.9757	0.00372138	PREDICTED: Ictalurus punctatus forkhead box Q1b (foxq1b), mRNA
XM_017455425.3	17.5891	-54.6082	0.00632794	3.05989	-5.77104	0.00113167	PREDICTED: Ictalurus punctatus tripartite motif-containing protein 16 (LOC108257552), mRNA
XM_017455471.3	17.3287	3.87426	0.00621648	4.24175	1.95392	0.00110145	PREDICTED: Ictalurus punctatus delta-like 4 (Drosophila) (dll4), mRNA
XM_017455474.3	15.9346	3.50925	0.00766268	1.32007	1.81116	0.00151938	PREDICTED: Ictalurus punctatus zinc finger and BTB domain containing 1 (zbtb1), mRNA
XM_017455483.3	8.80799	-2.0441	0.0316873	3.69187	-1.03147	0.0108356	PREDICTED: Ictalurus punctatus acyl-CoA thioesterase 20 (acot20), transcript variant X2, mRNA
XM_017455505.2	13.9605	18.2958	0.0106884	-0.419141	4.19344	0.00246869	PREDICTED: Ictalurus punctatus A kinase (PRKA) anchor protein 12b (akap12b), transcript variant X2, mRNA
XM_017455575.3	8.03668	11.3734	0.038382	-0.549326	3.50759	0.0139928	PREDICTED: Ictalurus punctatus fibronectin type III domain containing 4a (fndc4a), mRNA
XM_017455580.3	15.1676	3.34008	0.00874274	2.2041	1.73988	0.00182668	PREDICTED: Ictalurus punctatus B2 bradykinin receptor (si:dkey-63b1.1), mRNA
XM_017455603.3	12.4574	-2.68201	0.0143569	3.26579	-1.42332	0.00366941	PREDICTED: Ictalurus punctatus E3 ubiquitin/ISG15 ligase TRIM25 (LOC108257673), mRNA
XM_017455604.3	8.66041	-2.94216	0.0328314	3.71771	-1.55687	0.0113694	PREDICTED: Ictalurus punctatus serine peptidase inhibitor, Kunitz type 1 b (spint1b), mRNA
XM_017455628.3	8.2268	7.95503	0.0365098	1.97176	2.99187	0.0131417	PREDICTED: Ictalurus punctatus transmembrane protein 200A (tmem200a), transcript variant X6, mRNA
XM_017455676.3	16.5823	-5.95453	0.00692525	0.524352	-2.57399	0.00130583	PREDICTED: Ictalurus punctatus zygote arrest 1 (zar1), mRNA
XM_017455698.3	14.255	5.55598	0.0101589	8.05912	2.47404	0.00229069	PREDICTED: Ictalurus punctatus collagen, type XII, alpha 1b (col12a1b), transcript variant X3, mRNA
XM_017455733.3	13.6822	2.38562	0.0112788	5.68292	1.25436	0.0026517	PREDICTED: Ictalurus punctatus cell cycle control protein 50A (LOC108257743), mRNA
XM_017455739.2	41.2171	-4.11259	0.000679917	7.03374	-2.04005	2.21132e-05	PREDICTED: Ictalurus punctatus cytochrome c oxidase subunit 7A2, mitochondrial (LOC108257747), mRNA
XM_017455810.3	92.3056	-10.7176	0.000250564	5.24168	-3.4219	2.72638e-07	PREDICTED: Ictalurus punctatus A-kinase anchor protein 7 (LOC108257779), transcript variant X4, mRNA
XM_017455829.3	38.9548	2.49632	0.000751942	3.29835	1.3198	2.93774e-05	PREDICTED: Ictalurus punctatus ADAM metallopeptidase domain 17b (adam17b), mRNA
XM_017455878.3	11.5287	17.8654	0.0172288	1.91894	4.15909	0.00479727	PREDICTED: Ictalurus punctatus heat shock protein 90, alpha (cytosolic), class A member 1, tandem duplicate 1 (hsp90aa1.1), mRNA
XM_017455891.3	22.2991	-2.79612	0.00314993	5.78053	-1.48343	0.000392936	PREDICTED: Ictalurus punctatus mitochondrial ribosomal protein L19 (mrpl19), mRNA
XM_017455902.3	75.4341	-3.4367	0.00029795	5.57661	-1.78102	8.62909e-07	PREDICTED: Ictalurus punctatus transmembrane protein 251 (tmem251), mRNA
XM_017455936.3	40.9978	7.22097	0.000679917	4.34341	2.85219	2.27184e-05	PREDICTED: Ictalurus punctatus reticulon 1b (rtn1b), transcript variant X1, mRNA
XM_017455939.3	34.4391	-3.51765	0.0010219	7.35636	-1.81461	5.39068e-05	PREDICTED: Ictalurus punctatus ATP synthase membrane subunit j (atp5mj), mRNA
XM_017455948.3	8.87794	2.16391	0.0312229	5.50302	1.11364	0.0105928	PREDICTED: Ictalurus punctatus creatine kinase, brain b (ckbb), mRNA
XM_017456015.3	19.8379	2.05654	0.00426651	3.84523	1.04022	0.000641212	PREDICTED: Ictalurus punctatus ring finger protein 217 (rnf217), mRNA
XM_017456036.3	12.7221	3.02069	0.0136687	4.17774	1.59488	0.00341575	PREDICTED: Ictalurus punctatus importin 13b (ipo13b), mRNA
XM_017456038.3	16.1118	11.1574	0.00746187	1.08105	3.47992	0.00145718	PREDICTED: Ictalurus punctatus uncharacterized LOC108257901 (LOC108257901), transcript variant X2, mRNA
XM_017456046.3	9.74393	3.04211	0.0253453	3.31272	1.60507	0.00805606	PREDICTED: Ictalurus punctatus noggin 2 (nog2), mRNA
XM_017456076.3	21.3725	-3.90842	0.00351479	1.9359	-1.96659	0.000470432	PREDICTED: Ictalurus punctatus 24-dehydrocholesterol reductase (dhcr24), mRNA
XM_017456080.3	8.73204	12.2726	0.0322555	-0.507126	3.61737	0.0111066	PREDICTED: Ictalurus punctatus adenylate cyclase 1a (adcy1a), mRNA
XM_017456092.3	29.2824	4.30281	0.00155145	5.13251	2.10528	0.000116503	PREDICTED: Ictalurus punctatus ras homolog family member J (rhoj), mRNA
XM_017456098.3	7.2111	4.06493	0.0481461	4.70941	2.02323	0.0189088	PREDICTED: Ictalurus punctatus Rh associated glycoprotein (rhag), mRNA
XM_017456147.2	19.4488	2.41377	0.0044903	6.94534	1.27129	0.000695281	PREDICTED: Ictalurus punctatus serine incorporator 1 (serinc1), mRNA
XM_017456149.3	24.7179	-28.4316	0.00251771	7.11409	-4.82942	0.000274219	PREDICTED: Ictalurus punctatus flavin-containing monooxygenase 5 (LOC108257966), mRNA
XM_017456151.3	22.6529	-72.7538	0.0030442	2.19848	-6.18495	0.000375644	PREDICTED: Ictalurus punctatus flavin-containing monooxygenase 5 (LOC108257967), transcript variant X1, mRNA
XM_017456175.3	11.101	6.58979	0.0186987	0.717733	2.72023	0.00536901	PREDICTED: Ictalurus punctatus regulatory factor X, 6 (rfx6), mRNA
XM_017456181.3	46.3735	-46.04	0.000539128	4.7643	-5.52481	1.29158e-05	PREDICTED: Ictalurus punctatus uncharacterized LOC108257981 (LOC108257981), mRNA
XM_017456186.3	14.8376	3.08036	0.00923127	1.32636	1.6231	0.00198063	PREDICTED: Ictalurus punctatus sarcoglycan, beta (dystrophin-associated glycoprotein) (sgcb), transcript variant X1, mRNA
XM_017456202.3	25.1341	-752.605	0.00245179	7.92638	-9.55575	0.000265011	PREDICTED: Ictalurus punctatus alkaline phosphatase family protein (zgc:153896), mRNA
XM_017456232.3	17.7573	3.03957	0.00581193	3.61118	1.60387	0.00100092	PREDICTED: Ictalurus punctatus desmoglein 2, tandem duplicate 1 (dsg2.1), mRNA
XM_017456235.3	10.8295	2.57037	0.019858	3.79766	1.36197	0.00581074	PREDICTED: Ictalurus punctatus fibronectin leucine rich transmembrane protein 2 (flrt2), mRNA
XM_017456246.3	28.0618	3.22305	0.00170952	4.90527	1.68843	0.000141824	PREDICTED: Ictalurus punctatus RAS-like, family 11, member B (rasl11b), mRNA
XM_017456255.3	60.6766	-5.02439	0.0003691	5.42284	-2.32895	2.88603e-06	PREDICTED: Ictalurus punctatus NADH:ubiquinone oxidoreductase subunit AB1b (ndufab1b), mRNA
XM_017456273.3	28.5847	7.53459	0.00163341	3.19963	2.91353	0.000130269	PREDICTED: Ictalurus punctatus protein kinase, AMP-activated, alpha 2 catalytic subunit (prkaa2), mRNA
XM_017456361.3	73.6475	-5.45888	0.000327503	5.57656	-2.44861	9.87459e-07	PREDICTED: Ictalurus punctatus solute carrier family 30 member 1a (slc30a1a), mRNA
XM_017456381.3	37.0743	-2.94678	0.000848629	4.28982	-1.55914	3.75686e-05	PREDICTED: Ictalurus punctatus protein SCO1 homolog, mitochondrial (LOC108258077), mRNA
XM_017456397.3	8.75582	3.70895	0.0320354	0.4859	1.89101	0.0110209	PREDICTED: Ictalurus punctatus ral guanine nucleotide dissociation stimulator-like 1 (LOC108258078), mRNA
XM_017456481.3	10.7553	-4.35195	0.0201815	2.1842	-2.12166	0.00593881	PREDICTED: Ictalurus punctatus Serine/threonine-protein kinase pdik1l-B-like (si:ch211-63o20.7), mRNA
XM_017456484.3	19.4845	5.61405	0.00446881	6.99459	2.48904	0.000690105	PREDICTED: Ictalurus punctatus Enah/Vasp-like b (evlb), mRNA
XM_017456492.3	14.0064	-5.73754	0.0105971	1.89446	-2.52043	0.00243991	PREDICTED: Ictalurus punctatus RING-HC_RNF170 domain-containing protein (si:dkey-183n20.15), mRNA
XM_017456496.3	20.6	-3.73691	0.00385581	4.79803	-1.90184	0.000548779	PREDICTED: Ictalurus punctatus cytochrome c oxidase assembly factor 7 (LOC108258110), mRNA
XM_017456510.3	15.4917	-2.61315	0.00827112	3.9861	-1.38579	0.00168879	PREDICTED: Ictalurus punctatus SAYSVFN motif domain containing 1 (saysd1), mRNA
XM_017456523.2	18.1564	-2.52907	0.00546077	6.24551	-1.33861	0.000916718	PREDICTED: Ictalurus punctatus solute carrier family 25 member 24 (slc25a24), mRNA
XM_017456581.3	20.437	-2.16459	0.00392007	7.1383	-1.11409	0.000567173	PREDICTED: Ictalurus punctatus proteasome 20S subunit alpha 8 (psma8), mRNA
XM_017456584.3	17.7412	4.36652	0.00581871	2.38878	2.12648	0.00100449	PREDICTED: Ictalurus punctatus family with sequence similarity 171 member A2a (fam171a2a), mRNA
XM_017456606.3	14.3042	-7.17454	0.0100707	2.6386	-2.84289	0.00226247	PREDICTED: Ictalurus punctatus uncharacterized protein LOC100150331 homolog (si:ch211-191a24.4), mRNA
XM_017456618.3	7.67562	-4.4789	0.0425754	7.75969	-2.16314	0.016012	PREDICTED: Ictalurus punctatus chloride intracellular channel 5b (clic5b), mRNA
XM_017456623.3	44.6947	5.98277	0.000562227	4.10498	2.58081	1.462e-05	PREDICTED: Ictalurus punctatus SRY-box transcription factor 7 (sox7), mRNA
XM_017456624.3	17.3462	-2.00295	0.00620174	4.45684	-1.00213	0.00109714	PREDICTED: Ictalurus punctatus solute carrier family 35 member F6 (slc35f6), mRNA
XM_017456632.3	22.4434	3.76725	0.00308218	2.87952	1.91351	0.000382244	PREDICTED: Ictalurus punctatus cadherin 2, type 1, N-cadherin (neuronal) (cdh2), mRNA
XM_017456640.3	32.3437	-4.99214	0.00119097	4.34487	-2.31966	7.29265e-05	PREDICTED: Ictalurus punctatus phospholipid phosphatase 6 (plpp6), mRNA
XM_017456660.3	16.0656	-6.6562	0.00757951	4.5016	-2.7347	0.00149662	PREDICTED: Ictalurus punctatus minichromosome maintenance complex component 3 (mcm3), mRNA
XM_017456662.3	68.3865	-3.25964	0.00035816	5.26059	-1.70471	1.49387e-06	PREDICTED: Ictalurus punctatus ER membrane protein complex subunit 7b (emc7b), mRNA
XM_017456667.3	13.9702	3.93199	0.0106763	5.97751	1.97526	0.00246258	PREDICTED: Ictalurus punctatus receptor (G protein-coupled) activity modifying protein 2 (ramp2), mRNA
XM_017456670.3	9.9178	2.8031	0.0243858	1.92544	1.48702	0.00763631	PREDICTED: Ictalurus punctatus hes-related family bHLH transcription factor with YRPW motif 2 (hey2), mRNA
XM_017456677.3	23.8841	-3.716	0.00260716	6.22353	-1.89375	0.000292052	PREDICTED: Ictalurus punctatus ilvB (bacterial acetolactate synthase)-like (ilvbl), mRNA
XM_017456678.3	19.2017	4.77239	0.00465506	6.01606	2.25471	0.000732349	PREDICTED: Ictalurus punctatus fibroblast growth factor 2 (fgf2), transcript variant X1, mRNA
XM_017456746.3	9.53141	3.18583	0.0266831	7.35258	1.67167	0.0086061	PREDICTED: Ictalurus punctatus nuclear factor of kappa light polypeptide gene enhancer in B-cells inhibitor, alpha a (nfkbiaa), mRNA
XM_017456754.3	38.8441	-3.13894	0.000758132	6.06648	-1.65028	2.97983e-05	PREDICTED: Ictalurus punctatus proteasome 20S subunit alpha 6b (psma6b), mRNA
XM_017456777.3	9.39628	-2.39922	0.027496	3.48132	-1.26256	0.00897858	PREDICTED: Ictalurus punctatus uncharacterized LOC108258246 (LOC108258246), mRNA
XM_017456786.3	8.65114	-2.27442	0.0328918	3.50775	-1.1855	0.011404	PREDICTED: Ictalurus punctatus integrator complex subunit 10 (ints10), mRNA
XM_017456814.3	7.36573	2.4121	0.0457143	3.39505	1.27029	0.0176417	PREDICTED: Ictalurus punctatus anosmin 1a (anos1a), mRNA
XM_017456848.3	38.3703	-2.64794	0.000771485	4.88483	-1.40487	3.16797e-05	PREDICTED: Ictalurus punctatus growth arrest and DNA-damage-inducible, gamma interacting protein 1 (gadd45gip1), mRNA
XM_017456891.3	47.8574	-2175.76	0.000539128	8.16673	-11.0873	1.28103e-05	PREDICTED: Ictalurus punctatus carboxypeptidase O (cpo), mRNA
XM_017456898.3	17.6937	4.16618	0.00586535	1.68573	2.05873	0.00101514	PREDICTED: Ictalurus punctatus calsequestrin-2 (LOC108258342), mRNA
XM_017456899.2	19.1824	-3.84269	0.00466902	1.86629	-1.94212	0.00073534	PREDICTED: Ictalurus punctatus lipoyltransferase 1 (lipt1), mRNA
XM_017456918.3	15.899	3.67224	0.00771156	1.84147	1.87666	0.00153226	PREDICTED: Ictalurus punctatus neuropilin 2a (nrp2a), transcript variant X2, mRNA
XM_017456936.3	31.2684	2.61644	0.00129779	5.95655	1.3876	8.56421e-05	PREDICTED: Ictalurus punctatus cyclin Pas1/PHO80 domain containing 1 (cnppd1), mRNA
XM_017456980.3	10.1151	-89.776	0.0241618	3.27196	-6.48826	0.00753495	PREDICTED: Ictalurus punctatus interferon-induced protein 44 (LOC108258366), mRNA
XM_017457048.3	23.9685	-6.54148	0.00259051	2.85796	-2.70962	0.000287584	PREDICTED: Ictalurus punctatus uncharacterized si:dkey-225f5.4 (si:dkey-225f5.4), mRNA
XM_017457100.3	43.4415	2.96388	0.000614964	3.0134	1.56749	1.69198e-05	PREDICTED: Ictalurus punctatus SERTA domain containing 2a (sertad2a), mRNA
XM_017457101.2	40.6838	-2.02573	0.000686233	5.78217	-1.01845	2.36186e-05	PREDICTED: Ictalurus punctatus phosphoglycerate mutase 1b (pgam1b), mRNA
XM_017457115.3	25.4398	2.32497	0.00218651	6.70638	1.21721	0.000221056	PREDICTED: Ictalurus punctatus exosome component 1 (exosc1), mRNA
XM_017457128.3	24.6167	-2.6442	0.00238527	7.12162	-1.40283	0.00025577	PREDICTED: Ictalurus punctatus NADH:ubiquinone oxidoreductase subunit B7 (ndufb7), mRNA
XM_017457132.3	19.929	3.09082	0.00420141	2.75846	1.62799	0.000629255	PREDICTED: Ictalurus punctatus sterile alpha motif domain containing 1b (samd1b), mRNA
XM_017457161.3	11.7037	-5.047	0.0165991	2.26717	-2.33543	0.00452063	PREDICTED: Ictalurus punctatus antigen peptide transporter 2 (LOC108258488), mRNA
XM_017457163.3	51.7635	-2.81488	0.000475275	5.80791	-1.49307	6.78403e-06	PREDICTED: Ictalurus punctatus propionyl-CoA carboxylase subunit alpha (pcca), mRNA
XM_017457166.3	34.251	-2.21148	0.00104328	7.25691	-1.14501	5.53581e-05	PREDICTED: Ictalurus punctatus DEAD (Asp-Glu-Ala-Asp) box polypeptide 39Aa (ddx39aa), mRNA
XM_017457174.3	31.4726	-2.89419	0.00127524	5.6437	-1.53316	8.30419e-05	PREDICTED: Ictalurus punctatus caseinolytic mitochondrial matrix peptidase proteolytic subunit (clpp), mRNA
XM_017457176.3	26.0937	-2.74304	0.00206019	5.78442	-1.45577	0.000197325	PREDICTED: Ictalurus punctatus proteasome 20S subunit beta 13a (psmb13a), mRNA
XM_017457195.3	48.4871	-3.36853	0.000515323	5.93045	-1.75212	9.57573e-06	PREDICTED: Ictalurus punctatus proteasome 20S subunit beta 9a (psmb9a), mRNA
XM_017457211.3	23.2391	-9.81015	0.00285618	5.25538	-3.29427	0.00033773	PREDICTED: Ictalurus punctatus ATP citrate lyase a (aclya), mRNA
XM_017457221.3	13.613	-2.52099	0.0114206	2.8435	-1.33399	0.00269961	PREDICTED: Ictalurus punctatus F-box only protein 48 (LOC108258528), mRNA
XM_017457262.3	32.3775	-82.0649	0.00118705	1.74137	-6.35869	7.25639e-05	PREDICTED: Ictalurus punctatus E3 ubiquitin/ISG15 ligase TRIM25 (LOC108258555), mRNA
XM_017457279.3	31.3284	31.32	0.00129341	2.90161	4.96901	8.49519e-05	PREDICTED: Ictalurus punctatus sodium/potassium-transporting ATPase subunit alpha-1 (LOC108258575), transcript variant X1, mRNA
XM_017457325.3	19.7691	2.09524	0.0043149	7.8071	1.06712	0.000650407	PREDICTED: Ictalurus punctatus lysosomal associated membrane protein 1a (lamp1a), mRNA
XM_017457373.3	20.2558	-2.08341	0.00401448	4.75195	-1.05895	0.000588468	PREDICTED: Ictalurus punctatus nucleoporin 133 (nup133), mRNA
XM_017457397.3	21.5552	-3.47372	0.00342804	2.68586	-1.79648	0.000453851	PREDICTED: Ictalurus punctatus shugoshin 1 (sgo1), mRNA
XM_017457432.3	47.9082	-12.6316	0.000524716	8.11652	-3.65896	1.01969e-05	PREDICTED: Ictalurus punctatus malate dehydrogenase 1Aa, NAD (soluble) (mdh1aa), mRNA
XM_017457446.3	38.472	5.20699	0.000769635	1.20839	2.38045	3.12644e-05	PREDICTED: Ictalurus punctatus LanC antibiotic synthetase component C-like 1 (bacterial) (lancl1), transcript variant X2, mRNA
XM_017457454.3	8.62289	2.32388	0.0331402	4.59565	1.21654	0.01151	PREDICTED: Ictalurus punctatus mucin-5AC (si:ch211-14k19.8), mRNA
XM_017457458.3	11.3602	9.88848	0.0177518	-0.712915	3.30575	0.00498329	PREDICTED: Ictalurus punctatus endoplasmic reticulum to nucleus signaling 2 (ern2), transcript variant X1, mRNA
XM_017457465.3	25.6303	-12.4806	0.00219254	5.10352	-3.64161	0.000222248	PREDICTED: Ictalurus punctatus polo-like kinase 1 (Drosophila) (plk1), mRNA
XM_017457468.2	19.6517	-16.6727	0.00435683	-0.227937	-4.05942	0.000666456	PREDICTED: Ictalurus punctatus RASD family member 3 (rasd3), mRNA
XM_017457469.3	64.923	-4.46899	0.00035816	7.96115	-2.15995	1.99172e-06	PREDICTED: Ictalurus punctatus NADH:ubiquinone oxidoreductase subunit AB1a (ndufab1a), mRNA
XM_017457480.3	42.6926	-742.977	0.000679917	7.77864	-9.53717	2.26672e-05	PREDICTED: Ictalurus punctatus protocadherin Fat 4 (LOC108258678), mRNA
XM_017457485.3	10.6149	-57.8415	0.021627	6.14227	-5.85403	0.0065051	PREDICTED: Ictalurus punctatus protein disulfide isomerase family A, member 2 (pdia2), mRNA
XM_017457486.3	34.4062	-1300.81	0.00109845	5.96392	-10.3452	6.41939e-05	PREDICTED: Ictalurus punctatus interferon induced protein 44b (ifi44b), mRNA
XM_017457492.3	14.1248	12.7784	0.0103993	-0.156802	3.67563	0.00236748	PREDICTED: Ictalurus punctatus proline and glutamate rich with coiled coil 1 (percc1), mRNA
XM_017457499.3	13.1088	-2.07537	0.012659	2.88282	-1.05337	0.00308076	PREDICTED: Ictalurus punctatus fascin actin-bundling protein 1b (fscn1b), mRNA
XM_017457532.3	19.7152	-2.48318	0.00434047	3.80153	-1.31219	0.000657716	PREDICTED: Ictalurus punctatus tRNA methyltransferase 10C, mitochondrial RNase P subunit (trmt10c), mRNA
XM_017457539.3	7.77205	8.6499	0.042182	3.3161	3.11268	0.0158188	PREDICTED: Ictalurus punctatus complement C3 (LOC108258708), mRNA
XM_017457540.3	11.8961	12.6718	0.0162574	3.09801	3.66355	0.00440738	PREDICTED: Ictalurus punctatus crumbs homolog 3b (crb3b), mRNA
XM_017457542.3	29.2421	-3.68079	0.00155519	4.08552	-1.88002	0.000117252	PREDICTED: Ictalurus punctatus tubulin beta chain (zgc:65894), mRNA
XM_017457627.3	18.589	-19.9532	0.00534942	7.6849	-4.31855	0.000889172	PREDICTED: Ictalurus punctatus cytochrome P450 3A30 (LOC108258748), mRNA
XM_017457628.3	28.6432	5.40208	0.00162661	2.08358	2.43351	0.000129045	PREDICTED: Ictalurus punctatus procollagen galactosyltransferase 1 (LOC108258749), mRNA
XM_017457677.3	7.48585	4.45814	0.0443381	-1.04567	2.15644	0.0169134	PREDICTED: Ictalurus punctatus serine/threonine-protein kinase 32B (LOC108258773), transcript variant X1, mRNA
XM_017457743.3	7.96081	3.36438	0.0394089	6.02407	1.75034	0.0144543	PREDICTED: Ictalurus punctatus microfibril-associated glycoprotein 4 (LOC108258806), mRNA
XM_017457746.3	8.46435	8.48549	0.034716	2.71093	3.085	0.0122913	PREDICTED: Ictalurus punctatus microfibril-associated glycoprotein 4 (LOC108258809), mRNA
XM_017457790.2	44.773	-4.24044	0.000562227	4.61608	-2.08421	1.44887e-05	PREDICTED: Ictalurus punctatus alpha glucosidase 2 (gaa2), transcript variant X1, mRNA
XM_017457797.3	11.6823	2.95827	0.0166364	1.56944	1.56476	0.00454799	PREDICTED: Ictalurus punctatus amyloid beta (A4) precursor protein a (appa), transcript variant X1, mRNA
XM_017457817.3	26.0322	-47.4864	0.00222815	4.46161	-5.56944	0.00022755	PREDICTED: Ictalurus punctatus interferon-induced GTP-binding protein Mx3 (LOC108258862), mRNA
XM_017457845.3	14.4471	4.16454	0.00981565	7.97453	2.05816	0.00218262	PREDICTED: Ictalurus punctatus serine protease 23 (LOC108258877), mRNA
XM_017457869.3	8.86025	2.02278	0.0313349	2.66948	1.01634	0.0106536	PREDICTED: Ictalurus punctatus regulator of chromosome condensation (RCC1) and BTB (POZ) domain containing protein 1 (rcbtb1), mRNA
XM_017457872.3	10.2041	9.93273	0.0228608	-0.910231	3.31219	0.00699918	PREDICTED: Ictalurus punctatus intraflagellar transport 172 (ift172), transcript variant X1, mRNA
XM_017457876.3	56.6529	3.32137	0.000416446	4.03188	1.73178	4.1867e-06	PREDICTED: Ictalurus punctatus zinc finger protein 654 (znf654), mRNA
XM_017457889.2	43.7565	-2.99567	0.000603959	7.2432	-1.58288	1.63046e-05	PREDICTED: Ictalurus punctatus peroxiredoxin 2 (prdx2), mRNA
XM_017457900.3	34.95	-11243.3	0.00107944	9.84031	-13.4568	5.96205e-05	PREDICTED: Ictalurus punctatus uncharacterized protein LOC795664 homolog (wu:fa56d06), mRNA
XM_017457905.3	23.9782	-5.66295	0.00259051	1.15616	-2.50155	0.000287076	PREDICTED: Ictalurus punctatus DNA replication fork stabilization factor DONSON (LOC108258906), mRNA
XM_017457943.1	61.1288	-4.01109	0.0003691	6.62017	-2.00399	2.77144e-06	PREDICTED: Ictalurus punctatus mitochondrial pyruvate carrier 2a (mpc2a), mRNA
XM_017457946.3	18.2552	5.92014	0.00537748	0.98685	2.56563	0.000897173	PREDICTED: Ictalurus punctatus RAS p21 protein activator 3 (rasa3), transcript variant X1, mRNA
XM_017457970.3	15.6448	2.9085	0.00804208	5.72658	1.54027	0.00162788	PREDICTED: Ictalurus punctatus radixin (LOC108258936), mRNA
XM_017457980.3	7.52724	2.0965	0.0438324	3.02157	1.06798	0.0166706	PREDICTED: Ictalurus punctatus modulator of smoothened a (mosmoa), mRNA
XM_017458020.3	8.16977	5.88145	0.0372771	3.02855	2.55617	0.0134873	PREDICTED: Ictalurus punctatus cell surface A33 antigen (LOC108258953), mRNA
XM_017458025.3	31.3818	15.501	0.0013051	4.56954	3.95429	8.67999e-05	PREDICTED: Ictalurus punctatus insulin receptor substrate 2a (irs2a), mRNA
XM_017458087.3	14.9296	-2.72386	0.00909613	5.75931	-1.44565	0.00193627	PREDICTED: Ictalurus punctatus Nedd4 family interacting protein 2 (ndfip2), mRNA
XM_017458106.3	36.7574	-7.38441	0.000860105	7.24359	-2.88448	3.91944e-05	PREDICTED: Ictalurus punctatus ferredoxin 1 (fdx1), mRNA
XM_017458107.3	13.2168	2.2434	0.0124078	4.88838	1.16569	0.00299414	PREDICTED: Ictalurus punctatus growth arrest-specific 6 (gas6), mRNA
XM_017458118.2	28.2854	-3.40156	0.00167771	3.92423	-1.7662	0.000136743	PREDICTED: Ictalurus punctatus copper metabolism (Murr1) domain containing 1 (commd1), mRNA
XM_017458119.3	23.3527	6.18254	0.00277062	6.2484	2.6282	0.000322111	PREDICTED: Ictalurus punctatus cystathionine beta-synthase a (cbsa), mRNA
XM_017458120.3	32.4177	3.75526	0.00118521	4.15822	1.90891	7.21352e-05	PREDICTED: Ictalurus punctatus protein S (pros1), mRNA
XM_017458126.3	17.7978	-2.06619	0.00577731	6.41856	-1.04697	0.000991967	PREDICTED: Ictalurus punctatus U2 small nuclear RNA auxiliary factor 1 (u2af1), mRNA
XM_017458127.3	16.7611	-3.30647	0.00673816	3.99767	-1.72529	0.00125313	PREDICTED: Ictalurus punctatus gem (nuclear organelle) associated protein 8 (gemin8), mRNA
XM_017458135.3	24.9318	2.31397	0.00230759	3.24302	1.21037	0.000241786	PREDICTED: Ictalurus punctatus probable ribonuclease ZC3H12C (LOC108259022), mRNA
XM_017458136.3	12.0129	2.29096	0.0157339	5.2328	1.19596	0.00414633	PREDICTED: Ictalurus punctatus Kruppel-like factor 12a (klf12a), mRNA
XM_017458154.3	15.069	4.45076	0.00889843	2.111	2.15405	0.00187117	PREDICTED: Ictalurus punctatus SLIT and NTRK-like family, member 6 (slitrk6), mRNA
XM_017458156.3	15.8086	2.38707	0.00780562	3.57506	1.25524	0.00156548	PREDICTED: Ictalurus punctatus chromosome 26 C3orf70 homolog (c26h3orf70), mRNA
XM_017458159.3	17.4688	5.45342	0.00607369	2.96338	2.44716	0.00106734	PREDICTED: Ictalurus punctatus Rho GTPase activating protein 20 (arhgap20), mRNA
XM_017458166.3	17.2167	-18.0069	0.00644809	3.10768	-4.17048	0.00116516	PREDICTED: Ictalurus punctatus EBP like (ebpl), mRNA
XM_017458179.3	25.4702	-3.46755	0.00218609	2.45518	-1.79392	0.000219882	PREDICTED: Ictalurus punctatus cysteinyl-tRNA synthetase 2, mitochondrial (cars2), mRNA
XM_017458184.3	19.6881	4.38006	0.00435041	1.33794	2.13095	0.000661432	PREDICTED: Ictalurus punctatus A disintegrin and metalloproteinase with thrombospondin motifs 5 (LOC108259052), mRNA
XM_017458239.3	11.4841	2.85087	0.0172547	2.40706	1.5114	0.00481035	PREDICTED: Ictalurus punctatus ephrin-B2b (efnb2b), mRNA
XM_017458253.3	14.5505	23.5028	0.00975831	2.21623	4.55476	0.002161	PREDICTED: Ictalurus punctatus JunB proto-oncogene, AP-1 transcription factor subunit a (junba), mRNA
XM_017458307.3	13.0739	2.51876	0.0127414	4.51923	1.33272	0.00310942	PREDICTED: Ictalurus punctatus integrin, alpha 11a (itga11a), mRNA
XM_017458309.3	11.6287	3.65731	0.0168198	2.63323	1.87078	0.00461728	PREDICTED: Ictalurus punctatus neural-cadherin (si:ch211-186j3.6), mRNA
XM_017458326.3	24.827	5.42995	0.00233029	4.2427	2.44094	0.000246334	PREDICTED: Ictalurus punctatus Ras-related associated with diabetes (rrad), mRNA
XM_017458347.3	29.0097	-6407.98	0.00170158	9.69328	-12.6457	0.000140801	PREDICTED: Ictalurus punctatus angiotensin I converting enzyme 2 (ace2), mRNA
XM_017458424.2	16.0587	-3.23323	0.00751997	4.94652	-1.69298	0.00147553	PREDICTED: Ictalurus punctatus periplakin (ppl), mRNA
XM_017458494.3	14.4768	2.19872	0.00977387	4.45477	1.13666	0.00216647	PREDICTED: Ictalurus punctatus CKLF-like MARVEL transmembrane domain containing 3 (cmtm3), mRNA
XM_017458556.3	18.3888	2.38671	0.00526591	5.93826	1.25502	0.000871479	PREDICTED: Ictalurus punctatus IQ motif containing GTPase activating protein 1 (iqgap1), mRNA
XM_017458594.3	21.2901	2.56145	0.00355746	3.49874	1.35696	0.000478149	PREDICTED: Ictalurus punctatus tetratricopeptide repeat domain 17 (ttc17), mRNA
XM_017458628.3	10.936	2.29088	0.0193687	4.84491	1.1959	0.00563263	PREDICTED: Ictalurus punctatus MINDY lysine 48 deubiquitinase 2 (mindy2), mRNA
XM_017458631.3	16.5854	-4.85297	0.00692525	3.59117	-2.27887	0.0013049	PREDICTED: Ictalurus punctatus anoctamin 9b (ano9b), mRNA
XM_017458657.3	8.49327	-2.11415	0.0341448	3.69177	-1.08008	0.0120114	PREDICTED: Ictalurus punctatus butyrobetaine (gamma), 2-oxoglutarate dioxygenase (gamma-butyrobetaine hydroxylase) 1 (bbox1), mRNA
XM_017458658.3	12.0084	-5.1598	0.0157339	1.11614	-2.36732	0.0041515	PREDICTED: Ictalurus punctatus homologous recombination factor with OB-fold (hrob), mRNA
XM_017458676.3	10.3881	3.05007	0.0219121	4.81347	1.60884	0.00662259	PREDICTED: Ictalurus punctatus plakophilin 3b (pkp3b), mRNA
XM_017458687.3	10.6333	4.34685	0.0209225	6.02396	2.11997	0.00622629	PREDICTED: Ictalurus punctatus solute carrier family 12 member 4 (slc12a4), mRNA
XM_017458691.3	8.52861	10.0115	0.0337988	0.439889	3.32359	0.0118722	PREDICTED: Ictalurus punctatus acid-sensing (proton-gated) ion channel 2 (asic2), mRNA
XM_017458704.2	41.7581	-3.18874	0.000665481	4.82691	-1.67299	2.06983e-05	PREDICTED: Ictalurus punctatus methylmalonyl CoA epimerase (mcee), mRNA
XM_017458712.3	34.7167	-2.2127	0.000998703	6.80849	-1.14581	5.18452e-05	PREDICTED: Ictalurus punctatus proteasome 26S subunit, ATPase 3 (psmc3), mRNA
XM_017458731.3	9.97995	2.03335	0.0240689	2.85218	1.02386	0.00749248	PREDICTED: Ictalurus punctatus pleckstrin homology domain containing, family A (phosphoinositide binding specific) member 3 (plekha3), mRNA
XM_017458778.3	10.2223	4.81124	0.0230767	5.73223	2.26641	0.00708676	PREDICTED: Ictalurus punctatus cingulin-like 1 (cgnl1), mRNA
XM_017458779.3	17.8297	2.94191	0.00574814	3.87585	1.55675	0.000984998	PREDICTED: Ictalurus punctatus teashirt zinc finger homeobox 3b (tshz3b), mRNA
XM_017458811.3	22.0195	5.03963	0.00324865	4.33197	2.33332	0.00041465	PREDICTED: Ictalurus punctatus cytochrome b-245 heavy chain (LOC108259374), mRNA
XM_017458849.3	10.8468	2.20822	0.0197721	4.98153	1.14289	0.00578151	PREDICTED: Ictalurus punctatus adenylate cyclase 9 (adcy9), mRNA
XM_017458943.3	7.17587	5.25027	0.049237	5.18961	2.39239	0.0194493	PREDICTED: Ictalurus punctatus beta-1,3-galactosyltransferase 2 (LOC108259427), mRNA
XM_017458967.3	27.4625	-2.75257	0.00179966	4.45811	-1.46078	0.000156549	PREDICTED: Ictalurus punctatus mitochondrial ribosomal protein S28 (mrps28), mRNA
XM_017458968.3	7.73672	9.48663	0.0418924	2.3655	3.2459	0.0156902	PREDICTED: Ictalurus punctatus thyrotropin-releasing hormone receptor a (trhra), mRNA
XM_017458975.3	12.2504	4.19731	0.0150069	4.67498	2.06947	0.00389453	PREDICTED: Ictalurus punctatus chemokine (C-X-C motif) ligand 12b (stromal cell-derived factor 1) (cxcl12b), mRNA
XM_017459019.3	13.4674	-3.10237	0.011765	3.39166	-1.63337	0.00280374	PREDICTED: Ictalurus punctatus major facilitator superfamily domain containing 6a (mfsd6a), mRNA
XM_017459029.3	36.2533	-1508.86	0.000980812	7.52233	-10.5592	5.0116e-05	PREDICTED: Ictalurus punctatus dipeptidyl-peptidase 4 (dpp4), mRNA
XM_017459053.3	27.19	-28.272	0.00193268	4.17768	-4.8213	0.000175555	PREDICTED: Ictalurus punctatus UDP-glucuronosyltransferase 1A5 (LOC108259503), mRNA
XM_017459054.3	7.53473	-6.51011	0.0441805	2.97018	-2.70268	0.0168213	PREDICTED: Ictalurus punctatus formimidoyltransferase cyclodeaminase (ftcd), mRNA
XM_017459058.3	9.3143	3.5543	0.028065	3.7336	1.82956	0.00921373	PREDICTED: Ictalurus punctatus keratin 222 (krt222), mRNA
XM_017459060.3	15.466	-26.9369	0.00877097	5.97294	-4.75151	0.0018353	PREDICTED: Ictalurus punctatus keratin 97 (krt97), mRNA
XM_017459086.3	8.88661	2.04528	0.0311545	6.20666	1.0323	0.0105631	PREDICTED: Ictalurus punctatus phosphate cytidylyltransferase 2, ethanolamine (pcyt2), mRNA
XM_017459095.3	20.489	-2.01582	0.00389238	5.09813	-1.01137	0.000561231	PREDICTED: Ictalurus punctatus peroxisomal trans-2-enoyl-CoA reductase (pecr), mRNA
XM_017459097.3	21.7658	-394.635	0.00359349	6.83501	-8.62437	0.000486541	PREDICTED: Ictalurus punctatus amine sulfotransferase (LOC108259521), mRNA
XM_017459151.3	10.2582	3.5379	0.0226061	4.91368	1.82289	0.00689782	PREDICTED: Ictalurus punctatus cadherin 11, type 2, OB-cadherin (osteoblast) (cdh11), mRNA
XM_017459153.3	19.1813	2.5325	0.00466902	3.87078	1.34056	0.000735511	PREDICTED: Ictalurus punctatus SMAD family member 3a (smad3a), mRNA
XM_017459157.3	24.6059	8.22292	0.00238687	3.1159	3.03965	0.000256265	PREDICTED: Ictalurus punctatus high choriolytic enzyme 1 (LOC108259572), mRNA
XM_017459177.2	17.4798	-9.32671	0.0060698	2.50759	-3.22137	0.00106473	PREDICTED: Ictalurus punctatus uncharacterized LOC108259581 (LOC108259581), mRNA
XM_017459190.3	36.891	-2.8032	0.000854386	6.68072	-1.48707	3.84994e-05	PREDICTED: Ictalurus punctatus golgi SNAP receptor complex member 2 (gosr2), mRNA
XM_017459206.2	12.6148	-5.62274	0.0139434	2.41834	-2.49127	0.00351602	PREDICTED: Ictalurus punctatus kinesin family member 18A (kif18a), mRNA
XM_017459221.3	17.1667	-2.52595	0.00634796	3.43919	-1.33683	0.00114248	PREDICTED: Ictalurus punctatus 4-hydroxy-2-oxoglutarate aldolase 1 (hoga1), mRNA
XM_017459222.3	15.4339	2.43791	0.00833763	6.05724	1.28565	0.00171247	PREDICTED: Ictalurus punctatus CCAAT enhancer binding protein gamma (cebpg), mRNA
XM_017459224.3	11.6238	-6.78724	0.0171943	4.9554	-2.76282	0.00477876	PREDICTED: Ictalurus punctatus ADP-ribosyl cyclase/cyclic ADP-ribose hydrolase 1 (LOC108259605), transcript variant X1, mRNA
XM_017459227.3	16.6115	9.5879	0.00690522	2.68838	3.26121	0.00129705	PREDICTED: Ictalurus punctatus high choriolytic enzyme 1 (LOC108259606), mRNA
XM_017459231.3	10.7706	3.60807	0.0201558	5.76845	1.85123	0.00592289	PREDICTED: Ictalurus punctatus cadherin 5 (cdh5), mRNA
XM_017459234.2	8.86203	2.55993	0.0313267	4.37285	1.3561	0.0106474	PREDICTED: Ictalurus punctatus Rac family small GTPase 3a (rac3a), mRNA
XM_017459243.3	21.649	-3.97234	0.00338947	2.64905	-1.98999	0.000445596	PREDICTED: Ictalurus punctatus chromatin licensing and DNA replication factor 1 (cdt1), mRNA
XM_017459266.3	39.2352	-4.81734	0.000734609	7.71785	-2.26824	2.83419e-05	PREDICTED: Ictalurus punctatus aldehyde dehydrogenase 1 family, member A2 (aldh1a2), mRNA
XM_017459289.2	47.1508	3.40395	0.000536157	7.08811	1.76721	1.10808e-05	PREDICTED: Ictalurus punctatus matrix metallopeptidase 2 (mmp2), mRNA
XM_017459294.3	12.2425	-2.19301	0.0150014	5.79248	-1.13292	0.00389156	PREDICTED: Ictalurus punctatus ATPase H+ transporting V0 subunit d1 (atp6v0d1), mRNA
XM_017459349.3	15.0473	-2.48051	0.00892826	3.21612	-1.31064	0.00188114	PREDICTED: Ictalurus punctatus nudix (nucleoside diphosphate linked moiety X)-type motif 19 (nudt19), mRNA
XM_017459354.3	12.8405	4.95174	0.0134121	4.33297	2.30794	0.00333023	PREDICTED: Ictalurus punctatus erythropoietin receptor (epor), mRNA
XM_017459411.3	12.252	-5.75509	0.0149984	2.77823	-2.52484	0.00388146	PREDICTED: Ictalurus punctatus MIS12 kinetochore complex component (mis12), mRNA
XM_017459416.3	7.28898	3.97602	0.0470297	4.74731	1.99132	0.018339	PREDICTED: Ictalurus punctatus ADAM metallopeptidase with thrombospondin type 1 motif, 8a (adamts8a), mRNA
XM_017459441.3	14.9381	18.183	0.00918769	2.56583	4.18452	0.00196526	PREDICTED: Ictalurus punctatus uncharacterized LOC108259733 (LOC108259733), mRNA
XM_017459489.3	33.2858	-5.92338	0.00109165	3.67261	-2.56642	6.35507e-05	PREDICTED: Ictalurus punctatus putative leucine-rich repeat-containing protein DDB_G0290503 (LOC108259763), mRNA
XM_017459498.3	8.26421	-2.41775	0.0361332	2.71441	-1.27366	0.0129613	PREDICTED: Ictalurus punctatus leucine-rich repeats and WD repeat domain containing 1 (lrwd1), mRNA
XM_017459520.3	27.8765	-296.213	0.00188262	4.43972	-8.21049	0.00016829	PREDICTED: Ictalurus punctatus uncharacterized LOC108259807 (LOC108259807), mRNA
XM_017459547.3	30.9755	-562.378	0.0014564	4.53914	-9.1354	0.000104545	PREDICTED: Ictalurus punctatus transmembrane protein 150B (tmem150b), mRNA
XM_017459560.2	27.0243	-2.64376	0.00188262	6.71127	-1.40259	0.000168439	PREDICTED: Ictalurus punctatus adenylosuccinate lyase (adsl), mRNA
XM_017459580.3	41.7875	4.5473	0.000665481	6.18899	2.18501	2.06244e-05	PREDICTED: Ictalurus punctatus CDC42 effector protein (Rho GTPase binding) 2 (cdc42ep2), mRNA
XM_017459598.3	32.154	2.86318	0.00121461	6.54705	1.51762	7.50025e-05	PREDICTED: Ictalurus punctatus nuclear factor of kappa light polypeptide gene enhancer in B-cells inhibitor, beta (nfkbib), mRNA
XM_017459602.3	38.4669	-8.97259	0.000769635	2.05146	-3.16552	3.12853e-05	PREDICTED: Ictalurus punctatus platelet-activating factor acetylhydrolase 1b, catalytic subunit 2 (pafah1b2), mRNA
XM_017459662.3	20.8477	-3.46038	0.00372813	4.0658	-1.79093	0.000522123	PREDICTED: Ictalurus punctatus ubiquitin specific peptidase 43b (usp43b), mRNA
XM_017459688.2	30.6789	-7.28958	0.00136623	5.4341	-2.86584	9.36916e-05	PREDICTED: Ictalurus punctatus uncharacterized protein LOC797998 homolog (im:7138535), mRNA
XM_017459689.3	9.18757	2.60141	0.0289213	4.13872	1.37929	0.00959146	PREDICTED: Ictalurus punctatus phospholipase C, delta 3a (plcd3a), mRNA
XM_017459697.3	23.0516	-4.02099	0.00286696	2.25969	-2.00755	0.000340726	PREDICTED: Ictalurus punctatus RPA1 related single stranded DNA binding protein (radx), mRNA
XM_017459698.3	48.3978	-2.59178	0.000515323	5.45552	-1.37395	9.66869e-06	PREDICTED: Ictalurus punctatus apolipoprotein O-like (apool), mRNA
XM_017459721.3	29.7344	5.72268	0.0014919	6.89036	2.51669	0.000108482	PREDICTED: Ictalurus punctatus prostaglandin E synthase (ptges), mRNA
XM_017459739.3	42.6509	2.35976	0.000628266	4.29261	1.23864	1.85854e-05	PREDICTED: Ictalurus punctatus F-box and WD repeat domain containing 5 (fbxw5), mRNA
XM_017459821.3	9.39117	-3.02159	0.0275054	7.11753	-1.59531	0.00899303	PREDICTED: Ictalurus punctatus F11 receptor, tandem duplicate 1 (f11r.1), mRNA
XM_017459844.3	21.0858	-58.4911	0.0036495	1.62496	-5.87015	0.0004979	PREDICTED: Ictalurus punctatus UDP-glucuronosyltransferase 2C1 (LOC108259976), mRNA
XM_017459852.3	13.5464	-12.1851	0.0117162	2.83994	-3.60704	0.00278727	PREDICTED: Ictalurus punctatus UDP-glucuronosyltransferase 2C1 (LOC108259980), mRNA
XM_017459859.3	16.2184	16.4941	0.00735543	1.34856	4.04388	0.00142118	PREDICTED: Ictalurus punctatus c-abl oncogene 1, non-receptor tyrosine kinase (abl1), transcript variant X2, mRNA
XM_017459941.2	7.88777	-2.31001	0.0399874	9.67159	-1.2079	0.0147198	PREDICTED: Ictalurus punctatus ribosomal protein, large P2, like (rplp2l), mRNA
XM_017459947.3	8.39388	2.25836	0.034948	3.16851	1.17528	0.0124133	PREDICTED: Ictalurus punctatus MCC regulator of WNT signaling pathway (mcc), transcript variant X5, mRNA
XM_017459974.3	14.6347	-5.43475	0.0095124	1.63578	-2.44221	0.00208274	PREDICTED: Ictalurus punctatus sedoheptulokinase (shpk), mRNA
XM_017459975.3	20.0239	-18.4151	0.00415463	0.416265	-4.20282	0.000617092	PREDICTED: Ictalurus punctatus purinergic receptor P2X, ligand-gated ion channel, 5 (p2rx5), transcript variant X1, mRNA
XM_017459983.3	15.6428	-5.20916	0.00806866	4.82771	-2.38105	0.0016365	PREDICTED: Ictalurus punctatus taperin (tprn), mRNA
XM_017459986.3	21.164	-4.02993	0.00361518	3.49464	-2.01076	0.000490226	PREDICTED: Ictalurus punctatus Sjogren syndrome nuclear autoantigen 1 (ssna1), mRNA
XM_017460033.3	18.8603	-2.7031	0.00489486	3.99349	-1.43462	0.000787395	PREDICTED: Ictalurus punctatus translocase of inner mitochondrial membrane 22 homolog (yeast) (timm22), mRNA
XM_017460035.3	12.626	3.02311	0.0139123	4.89317	1.59604	0.00350541	PREDICTED: Ictalurus punctatus ATPase sarcoplasmic/endoplasmic reticulum Ca2+ transporting 3 (atp2a3), mRNA
XM_017460037.3	28.7823	-5.34165	0.00160315	7.26511	-2.41728	0.000126189	PREDICTED: Ictalurus punctatus argininosuccinate synthase 1 (ass1), mRNA
XM_017460038.3	76.3566	-3.90223	0.00029795	6.78611	-1.9643	8.05747e-07	PREDICTED: Ictalurus punctatus surfeit 4 (surf4), mRNA
XM_017460071.3	15.8656	-2.34808	0.00775668	4.28377	-1.23148	0.00154444	PREDICTED: Ictalurus punctatus unconventional myosin-XIX (LOC108260099), mRNA
XM_017460078.3	16.6188	-2.05962	0.00689731	4.69578	-1.04238	0.00129485	PREDICTED: Ictalurus punctatus dolichyl-phosphate (UDP-N-acetylglucosamine) N-acetylglucosaminephosphotransferase 1 (GlcNAc-1-P transferase) (dpagt1), mRNA
XM_017460083.3	56.7526	-6.93956	0.000416446	6.45552	-2.79484	4.14719e-06	PREDICTED: Ictalurus punctatus histone H2AX (LOC108260105), mRNA
XM_017460119.3	12.2132	3.57959	0.0150695	6.36966	1.83979	0.00392307	PREDICTED: Ictalurus punctatus SPNS lysolipid transporter 2, sphingosine-1-phosphate (spns2), mRNA
XM_017460147.3	14.1333	-4.1075	0.0103966	2.39157	-2.03826	0.00236239	PREDICTED: Ictalurus punctatus RING finger protein 222 (LOC108260127), mRNA
XM_017460211.3	15.1951	-2.05	0.00870155	6.22686	-1.03562	0.00181447	PREDICTED: Ictalurus punctatus mitochondrial ribosomal protein S31 (mrps31), mRNA
XM_017460228.2	30.01	-91.228	0.00156671	4.86475	-6.51141	0.00012079	PREDICTED: Ictalurus punctatus sialic acid synthase (LOC108260162), mRNA
XM_017460243.3	7.91951	4.88463	0.0396222	0.102191	2.28825	0.0145612	PREDICTED: Ictalurus punctatus family with sequence similarity 78 member Ab (fam78ab), mRNA
XM_017460260.3	39.3965	-3.17631	0.000725678	7.3608	-1.66735	2.77652e-05	PREDICTED: Ictalurus punctatus proteasome 20S subunit beta 6 (psmb6), mRNA
XM_017460287.3	33.9872	-37.6706	0.00107944	8.04647	-5.23537	6.04238e-05	PREDICTED: Ictalurus punctatus diamine acetyltransferase 1 (LOC108260197), mRNA
XM_017460290.3	27.3224	-4.76492	0.00182671	4.68623	-2.25245	0.000160242	PREDICTED: Ictalurus punctatus spermidine/spermine N1-acetyltransferase family member 2b (sat2b), mRNA
XM_017460321.3	15.3613	7.07496	0.00852847	3.88986	2.82272	0.00176424	PREDICTED: Ictalurus punctatus phosphoinositide-3-kinase, regulatory subunit 1 (alpha) (pik3r1), transcript variant X1, mRNA
XM_017460323.3	44.7699	-858.789	0.000619964	5.70819	-9.74616	1.79051e-05	PREDICTED: Ictalurus punctatus NHERF family PDZ scaffold protein 4b (nherf4b), mRNA
XM_017460325.3	9.8453	4.51483	0.0247506	-0.26257	2.17467	0.00780815	PREDICTED: Ictalurus punctatus zinc finger, matrin-type 5 (zmat5), transcript variant X5, mRNA
XM_017460347.3	21.8829	3.99795	0.00330095	4.06468	1.99926	0.000425764	PREDICTED: Ictalurus punctatus EH-domain containing 2a (ehd2a), mRNA
XM_017460348.1	14.2965	2.40732	0.0100856	6.5519	1.26743	0.00226687	PREDICTED: Ictalurus punctatus selenoprotein W, 1 (selenow1), mRNA
XM_017460416.3	52.7368	-2.73403	0.000454552	4.18341	-1.45103	6.14474e-06	PREDICTED: Ictalurus punctatus GTP dependent ribosome recycling factor mitochondrial 2 (gfm2), mRNA
XM_017460437.3	24.1627	-2.92071	0.00253906	4.3135	-1.54632	0.000277594	PREDICTED: Ictalurus punctatus bublin coiled coil protein (bbln), mRNA
XM_017460470.3	7.33015	2.15534	0.046106	7.37963	1.10792	0.0178644	PREDICTED: Ictalurus punctatus branched chain ketoacid dehydrogenase kinase (bckdk), mRNA
XM_017460505.3	8.545	3.37463	0.0337124	4.40035	1.75473	0.0118314	PREDICTED: Ictalurus punctatus activating transcription factor 5a (atf5a), mRNA
XM_017460509.3	22.183	-2.1428	0.00319973	6.40951	-1.0995	0.000401787	PREDICTED: Ictalurus punctatus far upstream element (FUSE) binding protein 3 (fubp3), mRNA
XM_017460588.3	21.9697	2.94794	0.00326455	4.10013	1.55971	0.000418664	PREDICTED: Ictalurus punctatus ADAM metallopeptidase with thrombospondin type 1 motif, 15a (adamts15a), mRNA
XM_017460594.3	8.00565	2.83302	0.038721	0.888128	1.50234	0.0141408	PREDICTED: Ictalurus punctatus OAF homolog b (Drosophila) (oafb), mRNA
XM_017460602.3	16.5248	2.22842	0.00699118	3.88712	1.15602	0.00132332	PREDICTED: Ictalurus punctatus allograft inflammatory factor 1-like (aif1l), mRNA
XM_017460614.3	13.6168	4.18125	0.0114206	6.13869	2.06393	0.00269942	PREDICTED: Ictalurus punctatus RAS p21 protein activator 4 (rasa4), mRNA
XM_017460633.3	20.431	-2.686	0.00392007	5.71778	-1.42546	0.00056786	PREDICTED: Ictalurus punctatus mitochondrial fission process 1 (mtfp1), mRNA
XM_017460651.3	12.8622	2.767	0.0132964	1.97866	1.46832	0.0032897	PREDICTED: Ictalurus punctatus intraflagellar transport 74 (ift74), mRNA
XM_017460652.3	41.3471	-2.72579	0.000677748	8.24361	-1.44667	2.17632e-05	PREDICTED: Ictalurus punctatus prohibitin (phb), mRNA
XM_017460661.3	10.6878	2.15904	0.0204791	1.36917	1.11039	0.00605802	PREDICTED: Ictalurus punctatus centrosomal AT-AC splicing factor (cenatac), mRNA
XM_017460698.3	40.7053	-7.21962	0.000686233	4.95349	-2.85192	2.35556e-05	PREDICTED: Ictalurus punctatus dehydrogenase/reductase 11a (dhrs11a), mRNA
XM_017460707.3	9.42118	-3.40259	0.0273596	0.237036	-1.76663	0.00890858	PREDICTED: Ictalurus punctatus LHFPL tetraspan subfamily member 7 protein (LOC108260420), transcript variant X2, mRNA
XM_017460708.3	28.5958	-2.67032	0.00163341	4.99456	-1.41701	0.000130036	PREDICTED: Ictalurus punctatus Thy-1 cell surface antigen (thy1), mRNA
XM_017460714.3	33.7972	-9.73285	0.00107944	4.61888	-3.28286	5.90483e-05	PREDICTED: Ictalurus punctatus threonine synthase-like 2 (thnsl2), mRNA
XM_017460716.3	36.9002	-3.56198	0.000854386	6.84881	-1.83268	3.8452e-05	PREDICTED: Ictalurus punctatus translocase of inner mitochondrial membrane 8 homolog B (yeast) (timm8b), mRNA
XM_017460718.2	14.9442	2.2977	0.00906776	3.11564	1.20019	0.00192929	PREDICTED: Ictalurus punctatus immediate early response 5-like (ier5l), mRNA
XM_017460727.3	28.3115	12.4286	0.0017007	5.91616	3.63559	0.000140552	PREDICTED: Ictalurus punctatus sodium/potassium/calcium exchanger 3 (LOC108260433), mRNA
XM_017460748.3	27.6818	-2.2299	0.00176914	4.49458	-1.15698	0.000150966	PREDICTED: Ictalurus punctatus UDP-N-acetylglucosamine pyrophosphorylase 1, like 1 (uap1l1), mRNA
XM_017460750.3	34.7334	-20.151	0.000998703	2.59173	-4.33278	5.17244e-05	PREDICTED: Ictalurus punctatus leucine-rich repeat-containing protein 75A (LOC108260444), mRNA
XM_017460754.3	29.6661	-3.35827	0.00149947	4.89732	-1.74772	0.000109653	PREDICTED: Ictalurus punctatus polymerase (DNA directed), epsilon 3 (p17 subunit) (pole3), mRNA
XM_017460781.3	37.6011	-3.09986	0.000816166	4.08775	-1.6322	3.5034e-05	PREDICTED: Ictalurus punctatus FAST kinase domain-containing protein 5, mitochondrial (LOC108260462), mRNA
XM_017460795.3	9.83132	2.45437	0.0248434	2.73347	1.29536	0.00784182	PREDICTED: Ictalurus punctatus guanylate cyclase 1 soluble subunit beta 1 (gucy1b1), mRNA
XM_017460809.3	13.7328	5.62161	0.0113352	6.1665	2.49098	0.00266912	PREDICTED: Ictalurus punctatus guanylate cyclase 1 soluble subunit alpha 1 (gucy1a1), mRNA
XM_017460847.3	18.7882	5.93231	0.00494613	4.18825	2.56859	0.000799628	PREDICTED: Ictalurus punctatus F-box protein 41 (fbxo41), mRNA
XM_017460851.3	29.7074	-4.1252	0.00149398	3.64864	-2.04446	0.000108942	PREDICTED: Ictalurus punctatus spermine oxidase (smox), transcript variant X1, mRNA
XM_017460858.3	8.49092	5.61146	0.0341613	-0.834274	2.48838	0.0120208	PREDICTED: Ictalurus punctatus catenin (cadherin-associated protein), alpha 2 (ctnna2), transcript variant X1, mRNA
XM_017460928.3	10.7454	3.32407	0.0202119	2.24749	1.73295	0.00595611	PREDICTED: Ictalurus punctatus leucine-rich, glioma inactivated 1a (lgi1a), mRNA
XM_017461003.3	24.6934	-2.10399	0.00236803	5.63961	-1.07313	0.000252283	PREDICTED: Ictalurus punctatus N-myristoyltransferase 1a (nmt1a), mRNA
XM_017461035.3	8.60152	2.8969	0.0333218	5.07416	1.53451	0.0115909	PREDICTED: Ictalurus punctatus ecto-ADP-ribosyltransferase 5 (LOC108260614), mRNA
XM_017461055.3	16.2165	-16.8178	0.00760481	3.8121	-4.07192	0.00150476	PREDICTED: Ictalurus punctatus otopetrin 2 (otop2), mRNA
XM_017461058.3	32.7987	-74.5456	0.00121461	3.77114	-6.22005	7.49511e-05	PREDICTED: Ictalurus punctatus dachsous cadherin-related 2 (dchs2), mRNA
XM_017461085.3	17.2657	-2.30677	0.00627177	3.2638	-1.20587	0.00111718	PREDICTED: Ictalurus punctatus glutamyl-tRNA(Gln) amidotransferase, subunit B (gatb), mRNA
XM_017461088.3	26.3111	-20.8474	0.00202181	2.05588	-4.38179	0.000190093	PREDICTED: Ictalurus punctatus mab-21-like 2 (mab21l2), mRNA
XM_017461093.3	29.9289	-5.14648	0.00146381	3.01017	-2.36359	0.000105228	PREDICTED: Ictalurus punctatus dCTP pyrophosphatase 1 (dctpp1), mRNA
XM_017461137.3	8.54077	5.65948	0.0337124	0.950833	2.50067	0.0118248	PREDICTED: Ictalurus punctatus protocadherin 7a (pcdh7a), mRNA
XM_017461141.3	23.4364	-2.45627	0.00275423	7.67281	-1.29647	0.000317149	PREDICTED: Ictalurus punctatus clathrin, light chain A (clta), transcript variant X1, mRNA
XM_017461215.3	16.0148	-25.8731	0.0075644	0.771897	-4.69338	0.00149088	PREDICTED: Ictalurus punctatus reticulon 4b (rtn4b), transcript variant X5, mRNA
XM_017461274.3	8.62271	-3.2506	0.0331402	3.20375	-1.70071	0.0115106	PREDICTED: Ictalurus punctatus glyoxylate reductase/hydroxypyruvate reductase b (grhprb), mRNA
XM_017461364.3	37.2857	-830.294	0.000909167	6.41387	-9.69748	4.38221e-05	PREDICTED: Ictalurus punctatus chitin synthase 1 (chs1), mRNA
XM_017461379.3	27.9663	-2.4954	0.00171735	4.78213	-1.31927	0.00014406	PREDICTED: Ictalurus punctatus dehydrogenase/reductase (SDR family) member 7B (dhrs7b), mRNA
XM_017461389.3	26.0224	4.34397	0.00207443	7.00792	2.11901	0.000199761	PREDICTED: Ictalurus punctatus carboxypeptidase E (cpe), mRNA
XM_017461390.3	21.9692	-3.40897	0.00326455	4.48611	-1.76934	0.000418705	PREDICTED: Ictalurus punctatus methylsterol monooxygenase 1 (msmo1), mRNA
XM_017461416.3	7.87625	2.59883	0.0400989	1.79532	1.37786	0.0147779	PREDICTED: Ictalurus punctatus FH2 domain containing 1 (fhdc1), mRNA
XM_017461498.3	23.2338	-2.4954	0.00281261	5.73149	-1.31927	0.000329321	PREDICTED: Ictalurus punctatus OCIA domain-containing protein 1 (LOC108260849), mRNA
XM_017461500.3	37.4202	-531.814	0.000896559	9.22162	-9.05478	4.27507e-05	PREDICTED: Ictalurus punctatus microsomal triglyceride transfer protein (mttp), mRNA
XM_017461531.3	16.7909	11.8663	0.00670713	1.99408	3.56879	0.00124458	PREDICTED: Ictalurus punctatus tripartite motif containing 16 (trim16), mRNA
XM_017461533.3	47.8894	-81555.5	0.000539128	12.8104	-16.3155	1.27672e-05	PREDICTED: Ictalurus punctatus fatty acid-binding protein, intestinal (LOC108260872), mRNA
XM_017461570.3	19.6087	-3.53971	0.00438429	4.05575	-1.82363	0.00067244	PREDICTED: Ictalurus punctatus structural maintenance of chromosomes 2 (smc2), mRNA
XM_017461585.3	14.7619	-4.60542	0.00933962	3.39966	-2.20333	0.00201805	PREDICTED: Ictalurus punctatus non-SMC condensin II complex, subunit D3 (ncapd3), mRNA
XM_017461631.3	7.83724	3.76738	0.0404901	1.38441	1.91356	0.0149765	PREDICTED: Ictalurus punctatus netrin 1b (ntn1b), mRNA
XM_017461655.3	13.495	2.69795	0.0117113	4.55172	1.43186	0.00278368	PREDICTED: Ictalurus punctatus Rho guanine nucleotide exchange factor (GEF) 40 (arhgef40), mRNA
XM_017461670.3	27.7818	-32.3706	0.0018446	7.03385	-5.01661	0.000163129	PREDICTED: Ictalurus punctatus cytochrome P450 4V2 (LOC108260937), mRNA
XM_017461696.3	7.59353	2.23665	0.0431137	4.90949	1.16134	0.0162903	PREDICTED: Ictalurus punctatus uncharacterized LOC108260950 (LOC108260950), mRNA
XM_017461703.3	20.5092	7.22617	0.00389039	2.16911	2.85323	0.000558931	PREDICTED: Ictalurus punctatus xylosyltransferase I (xylt1), mRNA
XM_017461755.3	35.4941	-4.03553	0.000945586	3.71777	-2.01276	4.65386e-05	PREDICTED: Ictalurus punctatus transmembrane protein 144a (tmem144a), mRNA
XM_017461775.3	30.1405	15.53	0.00145538	4.21021	3.95698	0.000104321	PREDICTED: Ictalurus punctatus MYCN proto-oncogene, bHLH transcription factor (mycn), mRNA
XM_017461789.3	9.82199	10.5786	0.0258004	4.42763	3.40308	0.00822741	PREDICTED: Ictalurus punctatus v-fos FBJ murine osteosarcoma viral oncogene homolog Ab (fosab), mRNA
XM_017461796.3	16.3074	19.6106	0.00729277	2.31107	4.29357	0.00140228	PREDICTED: Ictalurus punctatus synaptopodin 2b (synpo2b), transcript variant X2, mRNA
XM_017461811.3	7.8745	2.91085	0.0401117	2.52974	1.54144	0.0147867	PREDICTED: Ictalurus punctatus leukotriene B4 receptor (ltb4r), mRNA
XM_017461822.3	11.818	8.63188	0.0161915	0.0513942	3.10967	0.0043778	PREDICTED: Ictalurus punctatus RAS guanyl-releasing protein 2 (LOC108261011), mRNA
XM_017461839.3	20.451	-36.9321	0.00419826	5.24548	-5.2068	0.000627481	PREDICTED: Ictalurus punctatus sterol 26-hydroxylase, mitochondrial (LOC108261037), mRNA
XM_017461840.3	27.6231	-2.27688	0.00177367	4.43982	-1.18706	0.000152438	PREDICTED: Ictalurus punctatus ELL associated factor 2 (eaf2), mRNA
XM_017461873.3	22.9508	-2.08382	0.002894	4.50389	-1.05923	0.000347232	PREDICTED: Ictalurus punctatus G patch domain containing 11 (gpatch11), mRNA
XM_017461890.3	19.5668	14.578	0.00441036	0.546465	3.86572	0.000678342	PREDICTED: Ictalurus punctatus synaptogyrin 1a (syngr1a), transcript variant X6, mRNA
XM_017461905.3	17.8442	2.68512	0.0057397	5.92917	1.42498	0.000981842	PREDICTED: Ictalurus punctatus eukaryotic translation initiation factor 4E family member 2 (eif4e2), mRNA
XM_017461940.3	7.99206	3.20254	0.0388639	0.968485	1.67922	0.0142062	PREDICTED: Ictalurus punctatus protein FAM124A (LOC108261079), mRNA
XM_017461945.3	10.7807	-2.04671	0.0200809	1.80502	-1.0333	0.00589465	PREDICTED: Ictalurus punctatus GRIP and coiled-coil domain-containing protein 2 (LOC108261083), transcript variant X1, mRNA
XM_017462278.3	27.3678	-9.57625	0.00182966	6.17667	-3.25946	0.000161051	PREDICTED: Ictalurus punctatus karyopherin alpha 2 (RAG cohort 1, importin alpha 1) (kpna2), mRNA
XM_017462283.3	46.4835	-3177.52	0.000562475	9.37715	-11.6337	1.48356e-05	PREDICTED: Ictalurus punctatus cadherin related family member 2 (cdhr2), mRNA
XM_017462608.2	16.1678	-3.81325	0.00740372	5.02491	-1.93102	0.00143817	PREDICTED: Ictalurus punctatus TNF superfamily member 10 (tnfsf10), mRNA
XM_017462694.3	42.8064	-8.66026	0.000619964	8.9178	-3.11441	1.82434e-05	PREDICTED: Ictalurus punctatus ELOVL fatty acid elongase 5 (elovl5), transcript variant X1, mRNA
XM_017462762.3	26.1663	-2.22291	0.00204526	3.40264	-1.15245	0.000194876	PREDICTED: Ictalurus punctatus metabolism of cobalamin associated A (mmaa), mRNA
XM_017462807.3	16.676	3.25506	0.0068334	4.8468	1.70269	0.0012779	PREDICTED: Ictalurus punctatus CDC42 effector protein (Rho GTPase binding) 3 (cdc42ep3), mRNA
XM_017462834.3	9.62874	6.0151	0.0266831	5.34655	2.58859	0.00861377	PREDICTED: Ictalurus punctatus proprotein convertase subtilisin/kexin type 2 (pcsk2), mRNA
XM_017462869.3	11.376	-4.31042	0.0176784	1.13949	-2.10783	0.00496086	PREDICTED: Ictalurus punctatus NSE4 homolog A, SMC5-SMC6 complex component (nsmce4a), transcript variant X1, mRNA
XM_017463014.3	50.4901	-4.97653	0.00048276	4.67472	-2.31514	7.73973e-06	PREDICTED: Ictalurus punctatus LSM6 homolog, U6 small nuclear RNA and mRNA degradation associated (lsm6), mRNA
XM_017463049.3	17.6417	-2.44271	0.0059039	4.326	-1.28848	0.00102694	PREDICTED: Ictalurus punctatus splicing factor 3b, subunit 5 (sf3b5), mRNA
XM_017463070.3	16.2188	24.6536	0.00774442	4.2952	4.62373	0.00154119	PREDICTED: Ictalurus punctatus SIX homeobox 2a (six2a), mRNA
XM_017463088.3	13.2249	14.9058	0.0123867	0.716573	3.8978	0.00298778	PREDICTED: Ictalurus punctatus sarcoplasmic/endoplasmic reticulum calcium ATPase 2 (si:dkey-28b4.8), transcript variant X2, mRNA
XM_017463092.3	17.0308	-4.10017	0.00650176	1.46683	-2.03568	0.00117822	PREDICTED: Ictalurus punctatus uncharacterized LOC108262773 (LOC108262773), mRNA
XM_017463104.2	17.0742	2.54078	0.00645267	3.1273	1.34527	0.00116666	PREDICTED: Ictalurus punctatus structure specific recognition protein 1b (ssrp1b), transcript variant X1, mRNA
XM_017463110.3	13.9101	2.78729	0.0107933	2.35423	1.47886	0.00250073	PREDICTED: Ictalurus punctatus zinc finger and SCAN domain-containing protein 21 (si:ch211-89o9.6), mRNA
XM_017463111.3	7.04919	7.31731	0.0497377	1.52863	2.87131	0.0197437	PREDICTED: Ictalurus punctatus solute carrier family 43 member 1b (slc43a1b), mRNA
XM_017463126.3	12.3278	-2.2351	0.0147486	3.02231	-1.16034	0.00380157	PREDICTED: Ictalurus punctatus transmembrane protein 187 (tmem187), mRNA
XM_017463142.3	55.9757	-2.77144	0.000425505	7.63625	-1.47063	4.46679e-06	PREDICTED: Ictalurus punctatus NADH:ubiquinone oxidoreductase core subunit S8a (ndufs8a), mRNA
XM_017463144.3	26.0577	4.21089	0.00206639	4.99871	2.07413	0.000198551	PREDICTED: Ictalurus punctatus uncharacterized protein LOC571915 homolog (si:dkey-9i23.16), mRNA
XM_017463303.3	12.3058	-2.36357	0.0148081	3.5035	-1.24096	0.00382455	PREDICTED: Ictalurus punctatus TBC1 domain containing kinase (tbck), mRNA
XM_017463344.3	51.1376	-3.12227	0.00048276	4.31924	-1.6426	7.23565e-06	PREDICTED: Ictalurus punctatus NADH:ubiquinone oxidoreductase complex assembly factor 1 (ndufaf1), mRNA
XM_017463349.3	7.85815	2.74273	0.0402801	1.62602	1.45561	0.0148697	PREDICTED: Ictalurus punctatus coiled-coil domain containing 28B (ccdc28b), transcript variant X3, mRNA
XM_017463350.3	11.8669	-7.61114	0.0160947	1.4839	-2.92811	0.00431835	PREDICTED: Ictalurus punctatus opa interacting protein 5 (oip5), mRNA
XM_017463361.3	40.876	-2.74854	0.000681375	7.19055	-1.45867	2.30627e-05	PREDICTED: Ictalurus punctatus serine and arginine rich splicing factor 5a (srsf5a), mRNA
XM_017463365.3	36.9587	-2.50932	0.000854386	5.73876	-1.3273	3.81524e-05	PREDICTED: Ictalurus punctatus cornichon family AMPA receptor auxiliary protein 1 (cnih1), mRNA
XM_017463385.3	9.52459	4.87227	0.0270201	6.47341	2.28459	0.00876729	PREDICTED: Ictalurus punctatus 15-hydroxyprostaglandin dehydrogenase (hpgd), transcript variant X1, mRNA
XM_017463448.3	22.2397	-3.20742	0.00317672	5.01069	-1.68141	0.000397434	PREDICTED: Ictalurus punctatus mitochondrial ribosomal protein S6 (mrps6), mRNA
XM_017463454.3	20.6812	-2.77197	0.00380978	4.65487	-1.47091	0.000539863	PREDICTED: Ictalurus punctatus 2'-deoxynucleoside 5'-phosphate N-hydrolase 1 (LOC124625972), mRNA
XM_017463460.3	11.2846	3.25323	0.0180208	0.815097	1.70187	0.00509236	PREDICTED: Ictalurus punctatus uncharacterized si:dkeyp-121d4.3 (si:dkeyp-121d4.3), transcript variant X3, mRNA
XM_017463513.2	24.2826	-4.23328	0.00249631	5.34089	-2.08178	0.00027163	PREDICTED: Ictalurus punctatus transforming, acidic coiled-coil containing protein 3 (tacc3), mRNA
XM_017463561.3	12.4558	-3.84515	0.0143575	3.11272	-1.94304	0.00367106	PREDICTED: Ictalurus punctatus 4-galactosyl-N-acetylglucosaminide 3-alpha-L-fucosyltransferase 9 (LOC124625984), mRNA
XM_017463581.3	15.739	2.32602	0.0078833	6.98227	1.21786	0.00159166	PREDICTED: Ictalurus punctatus glutamate dehydrogenase 1a (glud1a), mRNA
XM_017463582.3	23.5968	5.70125	0.00270109	6.00835	2.51128	0.000307881	PREDICTED: Ictalurus punctatus multimerin 2a (mmrn2a), mRNA
XM_017463596.3	16.4145	4.23061	0.00713332	5.97818	2.08087	0.0013576	PREDICTED: Ictalurus punctatus ring finger protein 150a (rnf150a), mRNA
XM_017463624.3	22.5631	4.33784	0.00303225	5.59946	2.11698	0.000373633	PREDICTED: Ictalurus punctatus GTP binding protein 2a (gtpbp2a), mRNA
XM_017463637.3	9.97396	2.26691	0.0240856	5.67354	1.18073	0.00750619	PREDICTED: Ictalurus punctatus endothelin receptor type Aa (ednraa), mRNA
XM_017463672.3	15.0829	2.3546	0.00888582	3.07077	1.23548	0.00186485	PREDICTED: Ictalurus punctatus tubulin tyrosine ligase (ttl), mRNA
XM_017463673.3	12.0957	-2.05349	0.0154301	2.27196	-1.03808	0.00405225	PREDICTED: Ictalurus punctatus fidgetin-like 1 (fignl1), mRNA
XM_017463683.3	7.40851	10.9902	0.0452355	-0.0820305	3.45815	0.0173782	PREDICTED: Ictalurus punctatus integrin, alpha 9 (itga9), transcript variant X1, mRNA
XM_017463693.3	8.61336	-2.15702	0.0332322	3.9129	-1.10904	0.011546	PREDICTED: Ictalurus punctatus solute carrier family 66 member 3 (slc66a3), mRNA
XM_017463715.3	10.3264	2.74816	0.0222221	5.23944	1.45847	0.00674617	PREDICTED: Ictalurus punctatus prominin 2 (prom2), mRNA
XM_017463731.3	12.4242	2.09373	0.0144405	4.08715	1.06608	0.00370272	PREDICTED: Ictalurus punctatus HPS6 biogenesis of lysosomal organelles complex 2 subunit 3 (LOC108263183), mRNA
XM_017463732.3	58.6158	-2.32679	0.000379126	5.32698	-1.21834	3.48257e-06	PREDICTED: Ictalurus punctatus adaptor related protein complex 3 subunit mu 1 (ap3m1), mRNA
XM_017463797.3	138.756	-11.6649	0.000118925	8.7079	-3.5441	2.46018e-08	PREDICTED: Ictalurus punctatus microsomal glutathione S-transferase 3b (mgst3b), mRNA
XM_017463803.2	18.1738	-5.09336	0.00544676	2.77123	-2.34862	0.000913239	PREDICTED: Ictalurus punctatus exocyst complex component 3-like protein 4 (si:dkey-45k15.1), transcript variant X2, mRNA
XM_017463816.3	13.1307	10.4821	0.0126068	-0.0119793	3.38985	0.00306302	PREDICTED: Ictalurus punctatus exocyst complex component 3 (si:dkey-196h17.9), mRNA
XM_017463818.2	53.5416	-3.26993	0.000445846	7.37553	-1.70926	5.66826e-06	PREDICTED: Ictalurus punctatus proteasome 20S subunit beta 1 (psmb1), mRNA
XM_017463864.3	16.2785	2.08589	0.00729183	5.67873	1.06066	0.00140135	PREDICTED: Ictalurus punctatus pantothenate kinase 2 (pank2), mRNA
XM_017463870.3	25.1054	-2.30808	0.00226447	5.52426	-1.20669	0.000234457	PREDICTED: Ictalurus punctatus sphingosine-1-phosphate phosphatase 1b (sgpp1b), mRNA
XM_017463884.3	14.9169	2.14143	0.00911463	4.77282	1.09857	0.0019423	PREDICTED: Ictalurus punctatus uncharacterized si:dkey-117m1.4 (si:dkey-117m1.4), transcript variant X2, mRNA
XM_017463930.3	32.5087	-4.41946	0.0011751	8.78626	-2.14387	7.1175e-05	PREDICTED: Ictalurus punctatus calmodulin 2a (phosphorylase kinase, delta) (calm2a), mRNA
XM_017463938.3	30.8011	2.79682	0.00134697	6.20047	1.48379	9.19529e-05	PREDICTED: Ictalurus punctatus mitogen-activated protein kinase kinase kinase kinase 5 (map4k5), mRNA
XM_017463947.3	50.2613	-5.05712	0.000485796	4.85323	-2.33831	7.92746e-06	PREDICTED: Ictalurus punctatus interferon-inducible GTPase 5 (LOC108263288), mRNA
XM_017463953.3	36.9714	-259.593	0.000934762	4.85858	-8.02011	4.56359e-05	PREDICTED: Ictalurus punctatus solute carrier family 3 member 1 (slc3a1), mRNA
XM_017463955.3	8.65337	-2.05052	0.0328824	3.39831	-1.03599	0.0113956	PREDICTED: Ictalurus punctatus calmodulin-lysine N-methyltransferase (camkmt), mRNA
XM_017463973.3	22.8268	-3.63592	0.00292861	5.40162	-1.86232	0.000355436	PREDICTED: Ictalurus punctatus CDGSH iron sulfur domain 1 (cisd1), mRNA
XM_017464002.3	29.4219	4.92621	0.00153413	4.85696	2.30048	0.000113957	PREDICTED: Ictalurus punctatus FERM domain containing 6 (frmd6), mRNA
XM_017464004.3	31.5511	2.45854	0.00127421	3.93857	1.2978	8.20665e-05	PREDICTED: Ictalurus punctatus deltex 4, E3 ubiquitin ligase b (dtx4b), mRNA
XM_017464018.3	38.4193	-15.2801	0.000770462	3.10401	-3.93358	3.14787e-05	PREDICTED: Ictalurus punctatus solute carrier family 30 member 10 (slc30a10), mRNA
XM_017464029.2	18.4629	-2.65047	0.00521135	4.76475	-1.40625	0.000857599	PREDICTED: Ictalurus punctatus mitochondrial ribosomal protein S26 (mrps26), mRNA
XM_017464059.3	25.4737	-2.53836	0.00218609	4.29608	-1.3439	0.000219749	PREDICTED: Ictalurus punctatus succinate dehydrogenase complex assembly factor 4 (sdhaf4), mRNA
XM_017464066.3	7.72865	2.94017	0.0416223	2.15877	1.5559	0.0155459	PREDICTED: Ictalurus punctatus storkhead box 2a (stox2a), mRNA
XM_017464078.3	27.3067	6.0369	0.0018274	5.26221	2.59381	0.000160663	PREDICTED: Ictalurus punctatus hexokinase 1 (hk1), mRNA
XM_017464079.3	29.0953	-77.6951	0.00168811	5.92999	-6.27975	0.000138945	PREDICTED: Ictalurus punctatus hexokinase domain containing 1 (hkdc1), mRNA
XM_017464084.3	21.6227	-4.86288	0.00339773	5.49479	-2.28181	0.00044789	PREDICTED: Ictalurus punctatus epoxide hydrolase 5 (ephx5), mRNA
XM_017464120.3	13.3003	-5.30582	0.0122089	3.85842	-2.40758	0.00293856	PREDICTED: Ictalurus punctatus phenazine biosynthesis-like domain-containing protein 2 (LOC108263388), mRNA
XM_017464127.3	31.228	4.22796	0.00130183	4.94201	2.07996	8.61677e-05	PREDICTED: Ictalurus punctatus K(lysine) acetyltransferase 6B (kat6b), mRNA
XM_017464132.3	13.7624	3.00917	0.0110958	3.9077	1.58937	0.00259738	PREDICTED: Ictalurus punctatus zinc finger protein 503 (znf503), mRNA
XM_017464167.3	10.6051	3.04446	0.0208909	6.39003	1.60619	0.00620805	PREDICTED: Ictalurus punctatus inositol polyphosphate-5-phosphatase A (LOC108263413), mRNA
XM_017464168.3	7.74905	5.85249	0.0424666	4.52958	2.54905	0.0159623	PREDICTED: Ictalurus punctatus NK6 homeobox 2 (nkx6.2), mRNA
XM_017464174.3	7.03537	3.09642	0.0499854	4.39063	1.6306	0.0198949	PREDICTED: Ictalurus punctatus v-akt murine thymoma viral oncogene homolog 3a (akt3a), transcript variant X3, mRNA
XM_017464177.3	43.62	4.22071	0.000609049	3.23292	2.07749	1.65681e-05	PREDICTED: Ictalurus punctatus centrosomal protein 68 (cep68), mRNA
XM_017464188.2	49.9038	-2.22862	0.000494298	6.62173	-1.15615	8.23148e-06	PREDICTED: Ictalurus punctatus glyoxalase 1 (glo1), mRNA
XM_017464207.3	20.3137	5.60965	0.00398202	2.82061	2.48791	0.000581569	PREDICTED: Ictalurus punctatus CD276 antigen (LOC108263437), mRNA
XM_017464253.3	10.2303	-2.97016	0.0227117	3.1171	-1.57054	0.00694412	PREDICTED: Ictalurus punctatus mutS homolog 6 (E. coli) (msh6), mRNA
XM_017464262.3	10.289	4.68225	0.0226945	5.06587	2.2272	0.00693418	PREDICTED: Ictalurus punctatus creatine kinase B-type-like (LOC108263462), mRNA
XM_017464277.3	11.6913	2.1377	0.016634	2.65043	1.09606	0.00453648	PREDICTED: Ictalurus punctatus Meis homeobox 1 b (meis1b), transcript variant X1, mRNA
XM_017464298.2	12.8798	4.16034	0.013245	8.68636	2.0567	0.00327426	PREDICTED: Ictalurus punctatus alcohol dehydrogenase 1 (LOC108263479), mRNA
XM_017464307.3	7.66238	10.3654	0.0428618	2.40187	3.3737	0.0161596	PREDICTED: Ictalurus punctatus von Willebrand factor A domain-containing protein 7 (LOC108263484), mRNA
XM_017464389.3	36.471	8.52879	0.000877113	4.23229	3.09234	4.07348e-05	PREDICTED: Ictalurus punctatus atlastin GTPase 1 (atl1), mRNA
XM_017464397.3	9.88777	3.64652	0.0245343	0.994224	1.86652	0.00770695	PREDICTED: Ictalurus punctatus peptidylprolyl isomerase Fa (ppifa), mRNA
XM_017464415.3	17.6934	-20.0593	0.00600422	3.20174	-4.3262	0.00105014	PREDICTED: Ictalurus punctatus methionine adenosyltransferase I, alpha (mat1a), transcript variant X1, mRNA
XM_017464431.3	44.6078	-2.85954	0.000562227	6.28209	-1.51578	1.47672e-05	PREDICTED: Ictalurus punctatus retinol binding protein 1a, cellular (rbp5), mRNA
XM_017464437.2	11.8346	-2.70069	0.0161733	4.40026	-1.43333	0.00435756	PREDICTED: Ictalurus punctatus adenylosuccinate synthase 2 (adss2), mRNA
XM_017464438.3	15.0731	2.91754	0.00889395	5.00699	1.54475	0.00186931	PREDICTED: Ictalurus punctatus Ras and Rab interactor 2a (rin2a), mRNA
XM_017464446.3	10.177	-2.49772	0.0230024	2.45111	-1.32061	0.0070568	PREDICTED: Ictalurus punctatus lectin, galactoside-binding-like b (lgalslb), mRNA
XM_017464457.3	20.253	4.08071	0.00401448	1.38732	2.02882	0.000588801	PREDICTED: Ictalurus punctatus leucine-rich repeat-containing protein 27 (LOC108263547), mRNA
XM_017464460.3	40.6651	-330.717	0.000742242	4.15823	-8.36945	2.87899e-05	PREDICTED: Ictalurus punctatus solute carrier family 39 member 8 (slc39a8), mRNA
XM_017464532.3	10.9239	-2.51741	0.0194066	3.3153	-1.33194	0.00565257	PREDICTED: Ictalurus punctatus ras homolog family member Ua (rhoua), mRNA
XM_017464537.3	13.6913	-283.593	0.0118661	8.23072	-8.14768	0.00282906	PREDICTED: Ictalurus punctatus uncoupling protein 1 (ucp1), mRNA
XM_017464549.3	23.8591	-4.53965	0.00261674	4.44386	-2.18258	0.000293395	PREDICTED: Ictalurus punctatus cell division cycle 25B (cdc25b), transcript variant X1, mRNA
XM_017464581.3	7.45553	-6.91011	0.045715	7.23177	-2.78871	0.0176467	PREDICTED: Ictalurus punctatus stearoyl-CoA desaturase b (scdb), mRNA
XM_017464593.3	22.8181	-3.18402	0.00292861	8.01088	-1.67085	0.000356016	PREDICTED: Ictalurus punctatus glutamic-oxaloacetic transaminase 1, soluble (got1), mRNA
XM_017464619.3	19.2982	-25.5531	0.00478046	8.63546	-4.67542	0.000758999	PREDICTED: Ictalurus punctatus prostaglandin reductase 1 (LOC108263610), mRNA
XM_017464624.3	8.87343	-7.18536	0.0312493	0.497614	-2.84506	0.0106083	PREDICTED: Ictalurus punctatus regulator of microtubule dynamics protein 2 (LOC108263613), transcript variant X4, mRNA
XM_017464637.3	8.4637	4.46096	0.0348053	5.81265	2.15736	0.012359	PREDICTED: Ictalurus punctatus arginase 2 (arg2), mRNA
XM_017464650.3	8.02281	-2.46793	0.038526	3.89186	-1.3033	0.0140587	PREDICTED: Ictalurus punctatus GRIN2-like protein (si:dkey-191g9.7), mRNA
XM_017464651.3	26.3211	-2.47063	0.00202181	6.55622	-1.30488	0.000189769	PREDICTED: Ictalurus punctatus signal peptidase complex subunit 3 (spcs3), mRNA
XM_017464657.3	14.088	4.61504	0.0104447	1.45665	2.20634	0.0023897	PREDICTED: Ictalurus punctatus cartilage acidic protein 1b (crtac1b), transcript variant X2, mRNA
XM_017464661.3	58.5456	13.7373	0.000379126	4.20875	3.78002	3.50527e-06	PREDICTED: Ictalurus punctatus DEPP1 autophagy regulator (si:ch73-6k14.2), mRNA
XM_017464676.3	14.2612	2.27638	0.0101555	2.05006	1.18674	0.0022871	PREDICTED: Ictalurus punctatus inositol 1,4,5-trisphosphate receptor interacting protein (itprip), mRNA
XM_017464691.3	7.93506	8.72689	0.0394683	0.291582	3.12547	0.0144842	PREDICTED: Ictalurus punctatus docking protein 7b (dok7b), mRNA
XM_017464696.3	15.2207	12.3333	0.00866049	0.658238	3.62449	0.00180322	PREDICTED: Ictalurus punctatus DNA damage-inducible transcript 4 protein (LOC108263660), mRNA
XM_017464703.2	19.0013	-3.46631	0.0048008	4.21523	-1.7934	0.00076411	PREDICTED: Ictalurus punctatus family with sequence similarity 241 member A (fam241a), mRNA
XM_017464717.3	25.8987	4.57845	0.00210794	2.24577	2.19486	0.000204079	PREDICTED: Ictalurus punctatus secretion associated, Ras related GTPase 1Ab (sar1ab), mRNA
XM_017464718.3	12.2262	4.78901	0.0150695	4.05539	2.25973	0.00392325	PREDICTED: Ictalurus punctatus tumor necrosis factor, alpha-induced protein 3 (tnfaip3), mRNA
XM_017464725.3	33.8005	-6.15071	0.00107944	6.24712	-2.62075	5.90198e-05	PREDICTED: Ictalurus punctatus sphingosine-1-phosphate lyase 1 (sgpl1), mRNA
XM_017464730.3	25.0077	5.51044	0.002288	4.87511	2.46217	0.00023855	PREDICTED: Ictalurus punctatus uncharacterized protein LOC100535981 homolog (si:ch211-250c4.3), mRNA
XM_017464733.3	10.724	5.57974	0.0203059	11.3504	2.4802	0.00599381	PREDICTED: Ictalurus punctatus collagen alpha-6(VI) chain (LOC108263687), mRNA
XM_017464770.2	13.8665	-3.37117	0.0108709	1.65361	-1.75325	0.00252882	PREDICTED: Ictalurus punctatus N-acetylneuraminic acid phosphatase (nanp), mRNA
XM_017464781.3	22.1517	-3.73415	0.00320321	2.89353	-1.90078	0.000404211	PREDICTED: Ictalurus punctatus dCMP deaminase (dctd), mRNA
XM_017464782.3	8.87884	6.21632	0.0312493	2.58265	2.63606	0.0106115	PREDICTED: Ictalurus punctatus opioid growth factor receptor-like 1 (ogfrl1), mRNA
XM_017464785.3	11.5578	2.10944	0.017032	4.82292	1.07686	0.00471077	PREDICTED: Ictalurus punctatus VPS26, retromer complex component A (vps26a), mRNA
XM_017464802.3	10.9217	11.2855	0.019412	0.734887	3.4964	0.00565614	PREDICTED: Ictalurus punctatus solute carrier family 24 member 3 (slc24a3), mRNA
XM_017464857.3	7.96837	3.32855	0.0391006	2.47267	1.73489	0.014321	PREDICTED: Ictalurus punctatus kelch-like family member 31 (klhl31), mRNA
XM_017464873.3	7.54166	-2.29234	0.0436482	5.35953	-1.19682	0.016587	PREDICTED: Ictalurus punctatus transmembrane protein 254 (tmem254), transcript variant X3, mRNA
XM_017464882.3	10.0891	4.58575	0.0237875	5.36637	2.19716	0.007369	PREDICTED: Ictalurus punctatus solute carrier family 1 member 4 (slc1a4), mRNA
XM_017464885.3	22.9706	2.56885	0.0028904	4.18576	1.36112	0.000345941	PREDICTED: Ictalurus punctatus SRY-box transcription factor 4b (sox4b), mRNA
XM_017464904.3	29.4756	3.42396	0.00152777	5.00112	1.77567	0.000112993	PREDICTED: Ictalurus punctatus tet methylcytosine dioxygenase 2 (tet2), mRNA
XM_017464937.3	18.1651	4.20235	0.0054538	7.70641	2.0712	0.000914984	PREDICTED: Ictalurus punctatus ADAMTS-like 4 (adamtsl4), mRNA
XM_017464965.3	47.3444	-4.06052	0.000535728	4.71058	-2.02167	1.08468e-05	PREDICTED: Ictalurus punctatus phospholipase A2, group XIIA (pla2g12a), mRNA
XM_017464968.3	16.0332	-8.82987	0.00755326	0.94815	-3.14239	0.0014844	PREDICTED: Ictalurus punctatus cyclin-dependent kinase inhibitor 2A/B (p15, inhibits CDK4) (cdkn2a/b), mRNA
XM_017465000.3	22.9899	-3.90958	0.00288705	4.07534	-1.96701	0.000344687	PREDICTED: Ictalurus punctatus cytochrome c oxidase assembly protein COX20, mitochondrial (LOC108263832), mRNA
XM_017465002.2	37.1711	67.4947	0.000845659	-0.363829	6.0767	3.70872e-05	PREDICTED: Ictalurus punctatus protein kinase cGMP-dependent 1a (prkg1a), transcript variant X2, mRNA
XM_017465008.3	39.7684	5.43405	0.000718159	3.53267	2.44203	2.64865e-05	PREDICTED: Ictalurus punctatus protein kinase domain containing, cytoplasmic a (pkdcca), mRNA
XM_017465021.3	43.0337	-16.4378	0.000619742	9.55712	-4.03895	1.77564e-05	PREDICTED: Ictalurus punctatus phosphoenolpyruvate carboxykinase 2 (mitochondrial) (pck2), mRNA
XM_017465040.3	19.2283	-10.4942	0.00463814	2.592	-3.39153	0.000728247	PREDICTED: Ictalurus punctatus helicase, lymphoid specific (hells), mRNA
XM_017465045.3	12.0339	5.33631	0.0157339	3.91962	2.41584	0.0041561	PREDICTED: Ictalurus punctatus HtrA serine peptidase 3a (htra3a), mRNA
XM_017465049.3	38.3608	-458.784	0.000854386	6.59262	-8.84167	3.82214e-05	PREDICTED: Ictalurus punctatus glutamyl aminopeptidase (enpep), mRNA
XM_017465051.3	9.48487	6.82922	0.0272861	3.50312	2.77172	0.00887617	PREDICTED: Ictalurus punctatus TNFAIP3 interacting protein 2 (tnip2), transcript variant X1, mRNA
XM_017465076.3	41.5403	-4.54669	0.00067614	3.84613	-2.18482	2.12549e-05	PREDICTED: Ictalurus punctatus transmembrane protein 14Cb (tmem14cb), mRNA
XM_017465101.3	24.0457	-2.13056	0.00257977	3.81509	-1.09124	0.000283565	PREDICTED: Ictalurus punctatus glycine cleavage system protein H (aminomethyl carrier), a (gcsha), transcript variant X1, mRNA
XM_017465164.3	10.167	3.61273	0.0230567	2.36648	1.85309	0.00707823	PREDICTED: Ictalurus punctatus transmembrane protein 91 (tmem91), mRNA
XM_017465165.3	30.3784	5.74171	0.00140967	3.70027	2.52148	9.8129e-05	PREDICTED: Ictalurus punctatus leucine rich repeat containing 4.2 (lrrc4.2), mRNA
XM_017465171.3	9.2178	-6.68577	0.0287101	-0.408961	-2.74109	0.00949975	PREDICTED: Ictalurus punctatus spondin 1a (spon1a), mRNA
XM_017465184.3	8.92425	5.76972	0.0308629	2.47382	2.5285	0.0104356	PREDICTED: Ictalurus punctatus SDR family oxidoreductase (si:dkey-238o13.4), mRNA
XM_017465263.3	28.2657	3.37005	0.00167883	8.01976	1.75277	0.000137182	PREDICTED: Ictalurus punctatus CCAAT enhancer binding protein delta (cebpd), mRNA
XM_017465292.3	23.1343	-451.606	0.00305566	6.83968	-8.81892	0.000377375	PREDICTED: Ictalurus punctatus trehalase (brush-border membrane glycoprotein) (treh), mRNA
XM_017465409.3	21.8347	-2.68514	0.00332128	5.43652	-1.425	0.000429761	PREDICTED: Ictalurus punctatus CoA synthase (coasy), mRNA
XM_017465512.3	20.6937	-2.00963	0.00380628	8.22544	-1.00693	0.000538515	PREDICTED: Ictalurus punctatus ADP-ribosylation factor 5 (LOC108264180), mRNA
XM_017465526.3	40.77	-5.68898	0.000686233	6.6072	-2.50817	2.33674e-05	PREDICTED: Ictalurus punctatus NADH:ubiquinone oxidoreductase subunit A3 (ndufa3), mRNA
XM_017465534.3	22.1648	-3.68608	0.00320062	1.09084	-1.88209	0.000403196	PREDICTED: Ictalurus punctatus I-BAR_IMD_IRSp53 and SH3_Irsp53_BAIAP2L domain-containing protein (zgc:158689), mRNA
XM_017465551.3	23.1104	-4.36005	0.00285546	4.50181	-2.12435	0.000336997	PREDICTED: Ictalurus punctatus phospholipase C, gamma 2 (plcg2), mRNA
XM_017465577.3	57.9235	4.10101	0.000390488	4.3058	2.03598	3.71407e-06	PREDICTED: Ictalurus punctatus protein phosphatase 1 regulatory subunit 3E (LOC108264241), mRNA
XM_017465599.3	9.96244	5.91428	0.0241618	0.0898373	2.5642	0.00753268	PREDICTED: Ictalurus punctatus Ras protein specific guanine nucleotide releasing factor 1 (rasgrf1), mRNA
XM_017465600.3	28.6043	-74.1795	0.00176411	4.49726	-6.21295	0.000149989	PREDICTED: Ictalurus punctatus transmembrane channel-like 4 (tmc4), mRNA
XM_017465604.3	46.4378	-2.88875	0.000539128	7.03457	-1.53045	1.19948e-05	PREDICTED: Ictalurus punctatus SEC11 homolog A, signal peptidase complex subunit (sec11a), mRNA
XM_017465606.3	21.0047	-2.65821	0.00367269	5.61436	-1.41046	0.000506001	PREDICTED: Ictalurus punctatus lysophospholipid acyltransferase 7 (LOC108264261), mRNA
XM_017465621.3	26.1631	-4.52018	0.00204526	4.44037	-2.17638	0.000194981	PREDICTED: Ictalurus punctatus lysophospholipid acyltransferase 7 (LOC108264268), mRNA
XM_017465635.3	13.3066	4.77064	0.0121598	0.806908	2.25418	0.00292424	PREDICTED: Ictalurus punctatus potassium voltage-gated channel, subfamily G, member 4a (kcng4a), mRNA
XM_017465717.3	7.37551	2.89409	0.0455815	3.92455	1.53311	0.017581	PREDICTED: Ictalurus punctatus interferon regulatory factor 2 binding protein 1 (irf2bp1), mRNA
XM_017465723.3	13.387	3.06931	0.0119734	4.08622	1.61792	0.00286331	PREDICTED: Ictalurus punctatus phosphotyrosine interaction domain containing 1 (pid1), mRNA
XM_017465730.3	81.4635	5.47478	0.000257541	4.37828	2.4528	5.58268e-07	PREDICTED: Ictalurus punctatus sarcospan (Kras oncogene-associated gene) (sspn), mRNA
XM_017465741.3	7.41413	6.23749	0.0461506	4.67354	2.64096	0.0179008	PREDICTED: Ictalurus punctatus serine/threonine/tyrosine kinase 1b (styk1b), mRNA
XM_017465750.3	21.3114	-13.3577	0.00367269	5.23999	-3.7396	0.000502776	PREDICTED: Ictalurus punctatus glucose-6-phosphate isomerase b (gpib), mRNA
XM_017465762.3	11.056	4.9014	0.018886	0.130298	2.29319	0.00543945	PREDICTED: Ictalurus punctatus growth arrest-specific protein 1 (si:ch1073-459b3.2), mRNA
XM_017465766.3	52.8122	-3.15317	0.000454552	5.48244	-1.6568	6.0982e-06	PREDICTED: Ictalurus punctatus small nuclear ribonucleoprotein polypeptide A (snrpa), mRNA
XM_017465785.3	16.1916	2.13237	0.00737429	4.95392	1.09246	0.00143016	PREDICTED: Ictalurus punctatus ATP-binding cassette, sub-family C (CFTR/MRP), member 5 (abcc5), mRNA
XM_017465786.3	25.9873	3.27909	0.00208034	4.23413	1.7133	0.000200976	PREDICTED: Ictalurus punctatus nedd4 binding protein 1 (n4bp1), mRNA
XM_017465790.3	18.4543	-2.31308	0.00521785	4.02795	-1.20982	0.000859208	PREDICTED: Ictalurus punctatus lon peptidase 2, peroxisomal (lonp2), mRNA
XM_017465825.3	11.9039	-2.37199	0.0159793	4.31858	-1.2461	0.00427406	PREDICTED: Ictalurus punctatus guanine nucleotide binding protein (G protein), alpha activating activity polypeptide O, a (gnao1a), transcript variant X1, mRNA
XM_017465853.3	9.67958	3.19785	0.0257798	5.21413	1.6771	0.00821818	PREDICTED: Ictalurus punctatus TMEM189_B_dmain domain-containing protein (si:ch211-212o1.2), mRNA
XM_017465860.3	8.35095	2.45993	0.0353437	2.78873	1.29862	0.0125916	PREDICTED: Ictalurus punctatus UDP-GlcNAc:betaGal beta-1,3-N-acetylglucosaminyltransferase 9 (b3gnt9), mRNA
XM_017465862.3	23.2576	3.34576	0.00280508	6.07233	1.74233	0.000327859	PREDICTED: Ictalurus punctatus pygopus family PHD finger 1 (pygo1), mRNA
XM_017465868.3	24.7473	3.83847	0.00235445	6.06979	1.94053	0.000249862	PREDICTED: Ictalurus punctatus para-nitrobenzyl esterase (si:ch211-71n6.4), mRNA
XM_017465904.3	7.56648	-6.13032	0.0434143	0.334393	-2.61596	0.0164443	PREDICTED: Ictalurus punctatus proline rich Gla (G-carboxyglutamic acid) 4 (transmembrane) (prrg4), transcript variant X1, mRNA
XM_017465906.3	23.9516	-2.20199	0.00259051	4.95453	-1.13881	0.000288472	PREDICTED: Ictalurus punctatus nucleoporin 93 (nup93), mRNA
XM_017465909.3	27.996	2.91831	0.00171282	5.64363	1.54513	0.000143359	PREDICTED: Ictalurus punctatus homocysteine-inducible, endoplasmic reticulum stress-inducible, ubiquitin-like domain member 1 (herpud1), mRNA
XM_017465957.3	26.9974	-3.72999	0.00188681	4.73637	-1.89917	0.000169204	PREDICTED: Ictalurus punctatus phosphatidylinositol glycan anchor biosynthesis, class B (pigb), mRNA
XM_017465994.3	14.9054	-2.045	0.00913263	5.2145	-1.0321	0.00194782	PREDICTED: Ictalurus punctatus TSR3 ribosome maturation factor (tsr3), mRNA
XM_017466000.3	7.81786	2.49834	0.0406576	3.09498	1.32097	0.0150763	PREDICTED: Ictalurus punctatus semaphorin-7A (LOC108264455), mRNA
XM_017466035.3	15.2621	2.22208	0.00860379	5.87388	1.15191	0.00178519	PREDICTED: Ictalurus punctatus atos homolog A (atosa), mRNA
XM_017466071.3	36.981	-440.283	0.000934762	6.63215	-8.78229	4.5579e-05	PREDICTED: Ictalurus punctatus solute carrier family 27 member 2a (slc27a2a), mRNA
XM_017466115.3	8.87694	3.36817	0.0313072	5.9788	1.75197	0.0106344	PREDICTED: Ictalurus punctatus chromosome unknown C15orf48 homolog (cunh15orf48), mRNA
XM_017466134.2	10.1614	-19.6852	0.0233841	1.97298	-4.29904	0.00721017	PREDICTED: Ictalurus punctatus B-type lectin plumieribetin (LOC108264531), mRNA
XM_017466234.3	14.0469	8.74456	0.0108709	5.9981	3.12839	0.00252981	PREDICTED: Ictalurus punctatus cytochrome b-245 light chain (LOC108264585), mRNA
XM_017466310.3	21.0484	-72.2088	0.00376558	2.724	-6.1741	0.000529316	PREDICTED: Ictalurus punctatus zinc-binding protein A33 (LOC108264609), mRNA
XM_017466370.3	18.6157	3.35626	0.00508712	6.31724	1.74686	0.000829788	PREDICTED: Ictalurus punctatus RAB27A, member RAS oncogene family (rab27a), mRNA
XM_017466389.3	8.94126	8.79741	0.0307789	1.37587	3.13708	0.0103785	PREDICTED: Ictalurus punctatus MOB kinase activator 2b (mob2b), transcript variant X1, mRNA
XM_017466402.3	18.6094	3.92197	0.00509082	2.52014	1.97158	0.000830918	PREDICTED: Ictalurus punctatus hepatocyte growth factor (LOC108264660), mRNA
XM_017466421.3	11.8118	-2.05655	0.0162075	3.8583	-1.04023	0.00438547	PREDICTED: Ictalurus punctatus solute carrier family 33 member 1 (slc33a1), mRNA
XM_017466474.3	22.0094	6.19151	0.00325235	2.50637	2.63029	0.000415459	PREDICTED: Ictalurus punctatus insulin-like growth factor 1a receptor (igf1ra), mRNA
XM_017466501.3	25.5653	-2.64826	0.0021711	5.60127	-1.40504	0.000216257	PREDICTED: Ictalurus punctatus phosphate cytidylyltransferase 1A, choline b (pcyt1ab), mRNA
XM_017466503.3	36.1931	4.5439	0.000892874	4.17859	2.18393	4.22959e-05	PREDICTED: Ictalurus punctatus cell adhesion associated, oncogene regulated (cdon), mRNA
XM_017466522.3	34.8264	-3.75279	0.000990244	6.2727	-1.90796	5.10556e-05	PREDICTED: Ictalurus punctatus 3-hydroxyacyl-CoA dehydratase 3 (hacd3), mRNA
XM_017466602.3	30.5705	-3.7075	0.00137877	3.50409	-1.89045	9.52649e-05	PREDICTED: Ictalurus punctatus mitogen-activated protein kinase kinase kinase 10 (map3k10), mRNA
XM_017466700.3	22.1275	-7.32925	0.00321069	2.33645	-2.87366	0.000406104	PREDICTED: Ictalurus punctatus v-maf avian musculoaponeurotic fibrosarcoma oncogene homolog a (paralog a) (mafa), mRNA
XM_017466743.3	15.7764	-10.6572	0.00784114	1.43286	-3.41376	0.00157755	PREDICTED: Ictalurus punctatus plasmolipin (pllp), transcript variant X1, mRNA
XM_017466750.3	15.8176	2.47915	0.00780115	3.26707	1.30985	0.00156217	PREDICTED: Ictalurus punctatus protein serine kinase H1 (pskh1), mRNA
XM_017466779.3	26.7484	6.62405	0.00193427	5.69749	2.72771	0.000176461	PREDICTED: Ictalurus punctatus endonuclease, polyU-specific C (endouc), mRNA
XM_017466781.3	32.3612	-437.644	0.00129748	4.5021	-8.77361	8.54564e-05	PREDICTED: Ictalurus punctatus solute carrier family 23 member 4 (slc23a4), mRNA
XM_017466796.3	31.1899	-40.9954	0.00134012	3.44576	-5.35739	9.07869e-05	PREDICTED: Ictalurus punctatus aquaporin 11 (aqp11), mRNA
XM_017466839.3	33.1184	-2.37153	0.00110972	6.35309	-1.24582	6.51105e-05	PREDICTED: Ictalurus punctatus dynein, light chain, LC8-type 1 (dynll1), transcript variant X1, mRNA
XM_017466844.3	10.5259	-2.61806	0.0212251	3.42327	-1.3885	0.00635567	PREDICTED: Ictalurus punctatus endonuclease G (endog), mRNA
XM_017466845.2	12.7233	26.2988	0.0136687	1.14196	4.71692	0.00341467	PREDICTED: Ictalurus punctatus Kv channel interacting protein 3a, calsenilin (kcnip3a), transcript variant X1, mRNA
XM_017466858.3	12.2442	3.44686	0.0150014	0.633973	1.78528	0.00388971	PREDICTED: Ictalurus punctatus adrenoceptor alpha 2B (adra2b), mRNA
XM_017466892.3	8.65955	-3.18905	0.0328765	4.93897	-1.67313	0.0113884	PREDICTED: Ictalurus punctatus gamma-glutamyltransferase 5a (ggt5a), mRNA
XM_017466931.3	31.7208	-2.00976	0.00126455	6.00253	-1.00702	8.0003e-05	PREDICTED: Ictalurus punctatus malectin (mlec), mRNA
XM_017466938.3	13.2055	6.66999	0.0124343	2.8037	2.73769	0.00300312	PREDICTED: Ictalurus punctatus ORAI calcium release-activated calcium modulator 1a (orai1a), mRNA
XM_017466947.3	8.33525	-32.5003	0.0364911	6.1788	-5.02238	0.0131312	PREDICTED: Ictalurus punctatus phospholipase A2, group IB (pancreas) (pla2g1b), mRNA
XM_017466950.3	64.0722	-4.8869	0.00035816	8.87233	-2.28892	2.14179e-06	PREDICTED: Ictalurus punctatus cytochrome c oxidase subunit 6A, mitochondrial (LOC108264941), mRNA
XM_017467002.3	16.7692	-3.83956	0.00672938	2.2377	-1.94094	0.0012508	PREDICTED: Ictalurus punctatus regulator of MON1-CCZ1 (rmc1), transcript variant X1, mRNA
XM_017467003.3	9.36714	-2.30534	0.0276619	2.2938	-1.20498	0.00906136	PREDICTED: Ictalurus punctatus HAUS augmin-like complex, subunit 5 (haus5), mRNA
XM_017467041.3	8.48382	-2.69353	0.0342233	0.254627	-1.4295	0.012049	PREDICTED: Ictalurus punctatus mitochondrial ribosomal protein L55 (mrpl55), transcript variant X1, mRNA
XM_017467045.3	15.2311	3.24857	0.00864723	3.80136	1.69981	0.00179867	PREDICTED: Ictalurus punctatus potassium voltage-gated channel, Shaw-related subfamily, member 4 (kcnc4), mRNA
XM_017467046.3	16.6001	-9.77996	0.0069196	1.62027	-3.28983	0.00130047	PREDICTED: Ictalurus punctatus CDC45 cell division cycle 45 homolog (S. cerevisiae) (cdc45), mRNA
XM_017467052.3	23.095	3.65103	0.00285618	1.1092	1.8683	0.000337968	PREDICTED: Ictalurus punctatus cyclin-dependent kinase inhibitor 2C (p18, inhibits CDK4) (cdkn2c), mRNA
XM_017467072.3	7.63431	-3.4903	0.0426596	0.540569	-1.80335	0.0160613	PREDICTED: Ictalurus punctatus gamma-glutamyl hydrolase (LOC108265017), mRNA
XM_017467110.3	26.2184	7.86438	0.00203616	1.1036	2.97533	0.000193138	PREDICTED: Ictalurus punctatus methylenetetrahydrofolate reductase (NAD(P)H) (mthfr), transcript variant X1, mRNA
XM_017467112.3	26.6864	-2.88262	0.00194586	3.37168	-1.52738	0.000178323	PREDICTED: Ictalurus punctatus peroxisomal biogenesis factor 10 (pex10), mRNA
XM_017467137.3	11.5862	2.60636	0.0169399	3.38504	1.38204	0.00467307	PREDICTED: Ictalurus punctatus PBP2_iGluR_non_NMDA_like domain-containing protein (si:ch211-251b21.1), mRNA
XM_017467141.2	13.7911	2.42138	0.0110419	11.8256	1.27583	0.00257829	PREDICTED: Ictalurus punctatus Y box binding protein 1 (ybx1), mRNA
XM_017467151.3	48.0729	-4.60655	0.000524716	1.66877	-2.20369	1.00156e-05	PREDICTED: Ictalurus punctatus NADH:ubiquinone oxidoreductase subunit A7 (ndufa7), transcript variant X1, mRNA
XM_017467170.3	26.6646	-3.80733	0.00194648	2.3144	-1.92878	0.000178985	PREDICTED: Ictalurus punctatus uncharacterized LOC108265075 (LOC108265075), mRNA
XM_017467200.3	36.0402	7.10499	0.000899798	4.37857	2.82883	4.31843e-05	PREDICTED: Ictalurus punctatus stanniocalcin 1 (stc1), mRNA
XM_017467220.3	13.9336	9.35563	0.010743	1.27466	3.22583	0.00248573	PREDICTED: Ictalurus punctatus potassium voltage-gated channel, Shal-related subfamily, member 1 (kcnd1), mRNA
XM_017467269.3	17.19	-2.10231	0.00633273	4.66617	-1.07198	0.00113645	PREDICTED: Ictalurus punctatus ribosomal biogenesis factor (rbis), mRNA
XM_017467272.3	27.3281	-166.972	0.00185526	2.20616	-7.38346	0.000164456	PREDICTED: Ictalurus punctatus organic solute transporter subunit alpha (si:dkey-16n15.6), mRNA
XM_017467357.3	12.1713	-5.85148	0.0152011	1.87731	-2.5488	0.00396852	PREDICTED: Ictalurus punctatus actin related protein 5 (actr5), mRNA
XM_017467373.3	25.123	-4.33722	0.00226197	3.28581	-2.11677	0.00023373	PREDICTED: Ictalurus punctatus ribosome binding factor A (rbfa), mRNA
XM_017467399.3	7.64993	-82.6079	0.043526	8.64972	-6.36821	0.0165091	PREDICTED: Ictalurus punctatus trypsin (LOC108265257), mRNA
XM_017467409.3	9.63708	2.5511	0.0259789	2.94165	1.35112	0.00832732	PREDICTED: Ictalurus punctatus chromosome 5 C1orf174 homolog (c5h1orf174), transcript variant X1, mRNA
XM_017467418.3	12.5899	-4.39777	0.014025	1.31681	-2.13677	0.00353981	PREDICTED: Ictalurus punctatus tumor necrosis factor receptor superfamily member 14 (LOC108265273), mRNA
XM_017467420.3	26.2657	-19.9629	0.00203999	3.26834	-4.31925	0.000193913	PREDICTED: Ictalurus punctatus tumor necrosis factor receptor superfamily member 14 (LOC108265274), mRNA
XM_017467435.3	16.1544	-2.22909	0.007419	5.88519	-1.15645	0.00144267	PREDICTED: Ictalurus punctatus prostaglandin E synthase 2-like (ptgesl), mRNA
XM_017467440.3	14.1538	-3.5265	0.0103608	5.5172	-1.81824	0.00235015	PREDICTED: Ictalurus punctatus signal transducing adaptor family member 2b (stap2b), mRNA
XM_017467459.3	16.9505	2.22758	0.0065731	3.94986	1.15548	0.00119999	PREDICTED: Ictalurus punctatus olfactomedin-like 2A (olfml2a), mRNA
XM_017467480.3	23.4315	-5.67009	0.00275423	4.30108	-2.50337	0.000317439	PREDICTED: Ictalurus punctatus GINS complex subunit 4 (Sld5 homolog) (gins4), mRNA
XM_017467487.3	25.8447	-3.43426	0.00212093	5.85502	-1.78	0.000205995	PREDICTED: Ictalurus punctatus ATP-binding cassette, sub-family D (ALD), member 1 (abcd1), mRNA
XM_017467496.3	20.5059	-57.5103	0.00408905	3.14695	-5.84575	0.000603123	PREDICTED: Ictalurus punctatus catechol-O-methyltransferase a (LOC108265311), transcript variant X1, mRNA
XM_017467533.3	24.3964	-3.12607	0.00245721	4.58452	-1.64435	0.000266105	PREDICTED: Ictalurus punctatus LSM1, U6 small nuclear RNA associated (lsm1), mRNA
XM_017467569.3	53.4534	-16.6954	0.000445846	8.48097	-4.06138	5.71834e-06	PREDICTED: Ictalurus punctatus leucyl aminopeptidase family protein (zgc:152830), mRNA
XM_017467663.2	45.5525	-3.45301	0.000546776	7.21733	-1.78785	1.32531e-05	PREDICTED: Ictalurus punctatus SEC22 homolog B, vesicle trafficking protein b (sec22bb), mRNA
XM_017467669.3	8.24141	3.09556	0.0363471	2.27389	1.6302	0.0130606	PREDICTED: Ictalurus punctatus solute carrier family 25 member 37 (slc25a37), mRNA
XM_017467681.2	73.2714	-4.36004	0.000327503	8.55987	-2.12434	1.01625e-06	PREDICTED: Ictalurus punctatus cytochrome c1, heme protein, mitochondrial (LOC108265406), mRNA
XM_017467704.3	7.66461	-2.4807	0.0423127	2.8566	-1.31075	0.0158937	PREDICTED: Ictalurus punctatus APEX nuclease (apurinic/apyrimidinic endonuclease) 2 (apex2), mRNA
XM_017467710.3	12.8194	-31.5226	0.014025	3.93452	-4.97832	0.00354107	PREDICTED: Ictalurus punctatus solute carrier family 52 member 3 (slc52a3), transcript variant X1, mRNA
XM_017467726.3	14.6777	3.77177	0.00945357	5.76437	1.91524	0.00206064	PREDICTED: Ictalurus punctatus sortilin 1b (sort1b), mRNA
XM_017467792.3	15.0195	3.32563	0.00894923	5.63107	1.73363	0.00189397	PREDICTED: Ictalurus punctatus transketolase (LOC108265455), mRNA
XM_017467793.3	23.4528	-83.9807	0.00292861	3.83525	-6.39199	0.000356231	PREDICTED: Ictalurus punctatus choline dehydrogenase (chdh), mRNA
XM_017467805.2	64.4284	-4.20954	0.00035816	7.22431	-2.07366	2.07742e-06	PREDICTED: Ictalurus punctatus NADH:ubiquinone oxidoreductase subunit B11 (ndufb11), mRNA
XM_017467814.3	54.6346	15.3167	0.000445846	6.04338	3.93703	5.08777e-06	PREDICTED: Ictalurus punctatus proline-rich transmembrane protein 3 (LOC108265468), mRNA
XM_017467828.3	13.9133	97.3225	0.0113544	3.91826	6.6047	0.00267535	PREDICTED: Ictalurus punctatus apolipoprotein A-II (apoa2), mRNA
XM_017467833.3	10.9711	2.461	0.0192577	5.04806	1.29925	0.00557534	PREDICTED: Ictalurus punctatus uncharacterized protein LOC558638 homolog (zgc:162200), mRNA
XM_017467847.3	18.1106	3.52255	0.00550223	5.67608	1.81662	0.000925955	PREDICTED: Ictalurus punctatus plexin D1 (plxnd1), mRNA
XM_017467864.3	10.093	-184.202	0.0242721	10.6381	-7.52514	0.00758475	PREDICTED: Ictalurus punctatus apolipoprotein C-I (apoc1), mRNA
XM_017467875.3	10.3283	2.49015	0.0222221	2.95845	1.31624	0.00674234	PREDICTED: Ictalurus punctatus phosphatidylinositol-3,4,5-trisphosphate-dependent Rac exchange factor 1 (prex1), mRNA
XM_017467902.3	20.7389	4.78927	0.0037824	2.9893	2.25981	0.000533636	PREDICTED: Ictalurus punctatus formin binding protein 1-like (fnbp1l), transcript variant X1, mRNA
XM_017467954.3	14.5101	-2.44332	0.00971528	4.47517	-1.28884	0.00214846	PREDICTED: Ictalurus punctatus nibrin (nbn), mRNA
XM_017468001.3	8.23232	2.27301	0.0364264	2.3972	1.18461	0.0131004	PREDICTED: Ictalurus punctatus UDP-Gal:betaGlcNAc beta 1,3-galactosyltransferase, polypeptide 4 (b3galt4), mRNA
XM_017468022.3	45.2219	2.40175	0.000555362	3.82685	1.26409	1.37617e-05	PREDICTED: Ictalurus punctatus plasminogen activator, tissue (plat), transcript variant X4, mRNA
XM_017468034.3	51.0483	-2.29311	0.00048276	6.07237	-1.1973	7.30287e-06	PREDICTED: Ictalurus punctatus GCN1 activator of EIF2AK4 (gcn1), transcript variant X1, mRNA
XM_017468041.3	10.2762	-2.09429	0.0224802	7.61516	-1.06646	0.00684881	PREDICTED: Ictalurus punctatus peptidylprolyl isomerase Aa (cyclophilin A) (ppiaa), mRNA
XM_017468062.3	22.5906	-3.95705	0.00302859	3.81026	-1.98443	0.000371682	PREDICTED: Ictalurus punctatus polymerase (DNA directed), delta 2, regulatory subunit (pold2), mRNA
XM_017468091.3	13.8761	-2.37254	0.0108633	4.05409	-1.24643	0.00252256	PREDICTED: Ictalurus punctatus cytosolic iron-sulfur assembly component 1 (ciao1), mRNA
XM_017468103.3	20.3417	-4.08243	0.00396214	2.93078	-2.02943	0.000578257	PREDICTED: Ictalurus punctatus lipase, endothelial (lipg), mRNA
XM_017468119.3	46.9405	-5.10982	0.000536157	8.34482	-2.35327	1.13419e-05	PREDICTED: Ictalurus punctatus aldehyde dehydrogenase 9 family, member A1a, tandem duplicate 1 (aldh9a1a.1), mRNA
XM_017468121.3	17.6297	3.44514	0.005908	6.1932	1.78456	0.00102968	PREDICTED: Ictalurus punctatus sema domain, immunoglobulin domain (Ig), short basic domain, secreted, (semaphorin) 3Ga (sema3ga), mRNA
XM_017468139.3	24.8931	-4.64167	0.00231336	3.57242	-2.21464	0.000243455	PREDICTED: Ictalurus punctatus methylcrotonoyl-coenzyme A carboxylase 2 (si:ch211-198n5.11), mRNA
XM_017468167.3	7.35061	2.31487	0.0458847	6.18166	1.21093	0.0177359	PREDICTED: Ictalurus punctatus riboflavin kinase (rfk), mRNA
XM_017468173.3	36.8664	-4.67514	0.000854386	5.77633	-2.22501	3.86261e-05	PREDICTED: Ictalurus punctatus cytosolic sulfotransferase 3 (LOC108265625), mRNA
XM_017468183.3	11.8976	2.46497	0.0159914	5.63647	1.30157	0.00428153	PREDICTED: Ictalurus punctatus monoglyceride lipase (mgll), transcript variant X1, mRNA
XM_017468185.2	66.6713	5.74329	0.00035816	7.25908	2.52188	1.71984e-06	PREDICTED: Ictalurus punctatus 5'-nucleotidase domain containing 2 (nt5dc2), mRNA
XM_017468194.3	24.8542	14.367	0.00236054	3.8993	3.84469	0.000251241	PREDICTED: Ictalurus punctatus leiomodin-1 (LOC108265641), transcript variant X1, mRNA
XM_017468204.3	32.2302	-2.21952	0.00120501	4.5667	-1.15025	7.41605e-05	PREDICTED: Ictalurus punctatus TMCO1/EMC3 family protein (zgc:86609), mRNA
XM_017468232.3	46.6899	-3.36665	0.000536157	4.85734	-1.75132	1.1662e-05	PREDICTED: Ictalurus punctatus carnitine palmitoyltransferase 2 (cpt2), mRNA
XM_017468242.3	19.7777	-2.72176	0.00431108	2.47502	-1.44454	0.000649248	PREDICTED: Ictalurus punctatus translocase of inner mitochondrial membrane 17 homolog B (yeast) (timm17b), mRNA
XM_017468243.3	37.7177	7.5319	0.000811551	3.87167	2.91301	3.45002e-05	PREDICTED: Ictalurus punctatus apelin receptor a (aplnra), mRNA
XM_017468285.3	9.24775	6.16096	0.0285188	-0.407431	2.62315	0.00940989	PREDICTED: Ictalurus punctatus RAP1A, member of RAS oncogene family a (rap1aa), transcript variant X3, mRNA
XM_017468297.3	56.4599	3.18972	0.000416446	4.86358	1.67343	4.26439e-06	PREDICTED: Ictalurus punctatus mitogen-activated protein kinase 13 (mapk13), mRNA
XM_017468318.3	29.9102	-2.44622	0.00146388	4.89813	-1.29055	0.000105536	PREDICTED: Ictalurus punctatus NRAS proto-oncogene, GTPase (nras), mRNA
XM_017468345.3	7.5172	6.66446	0.045069	4.1811	2.73649	0.0172762	PREDICTED: Ictalurus punctatus ATPase sarcoplasmic/endoplasmic reticulum Ca2+ transporting 2a (atp2a2a), mRNA
XM_017468390.2	28.3582	-2.89804	0.00167062	7.13171	-1.53508	0.000135136	PREDICTED: Ictalurus punctatus glutathione S-transferase Mu 3 (LOC108265745), mRNA
XM_017468404.3	17.4927	-45.3012	0.00642388	6.79503	-5.50148	0.00115946	PREDICTED: Ictalurus punctatus NPC1-like 1 (npc1l1), mRNA
XM_017468445.3	10.124	10.5582	0.023738	3.04155	3.4003	0.00734139	PREDICTED: Ictalurus punctatus zinc finger protein GLIS1 (LOC108265770), mRNA
XM_017468565.3	14.7634	3.36891	0.00933962	5.3839	1.75228	0.00201728	PREDICTED: Ictalurus punctatus BCL2 interacting protein 3 like a (bnip3la), mRNA
XM_017468573.3	17.2234	-10.5193	0.00631428	2.49426	-3.39497	0.00112792	PREDICTED: Ictalurus punctatus uncharacterized LOC108265832 (LOC108265832), mRNA
XM_017468581.3	43.2183	-4.86319	0.000616833	6.01637	-2.2819	1.7372e-05	PREDICTED: Ictalurus punctatus actin related protein 8 (actr8), mRNA
XM_017468599.3	12.1912	3.85585	0.0151362	1.75423	1.94705	0.00394688	PREDICTED: Ictalurus punctatus ribosomal modification protein rimK-like family member A (rimkla), mRNA
XM_017468646.2	7.25806	-3.42357	0.0470083	-0.261775	-1.7755	0.0183259	PREDICTED: Ictalurus punctatus protein tyrosine phosphatase non-receptor type 18 (ptpn18), transcript variant X1, mRNA
XM_017468670.3	23.1848	16.2839	0.00282562	0.844693	4.02538	0.000332343	PREDICTED: Ictalurus punctatus SHC (Src homology 2 domain containing) transforming protein 1 (shc1), transcript variant X1, mRNA
XM_017468675.3	55.7891	-339.695	0.000445846	5.07077	-8.4081	5.45097e-06	PREDICTED: Ictalurus punctatus solute carrier family 5 member 9 (slc5a9), mRNA
XM_017468676.3	11.006	-2.54465	0.0190906	5.45768	-1.34747	0.00551905	PREDICTED: Ictalurus punctatus glutamate-cysteine ligase, modifier subunit (gclm), mRNA
XM_017468677.3	11.4727	18.2546	0.0172841	1.23703	4.19019	0.00482599	PREDICTED: Ictalurus punctatus chromaffin granule amine transporter (LOC108265875), mRNA
XM_017468721.3	18.5574	-2.29743	0.00513194	10.8141	-1.20002	0.000840283	PREDICTED: Ictalurus punctatus tubulin, beta 2b (tubb2b), mRNA
XM_017468737.3	15.5957	-8.29578	0.00829152	6.98377	-3.05238	0.00169638	PREDICTED: Ictalurus punctatus cysteine dioxygenase, type I (cdo1), mRNA
XM_017468756.3	33.0248	-8.04702	0.00111178	6.17047	-3.00846	6.60012e-05	PREDICTED: Ictalurus punctatus aminomethyltransferase (amt), mRNA
XM_017468767.3	11.2978	3.00044	0.0179792	5.14311	1.58517	0.00507316	PREDICTED: Ictalurus punctatus uncharacterized protein LOC564557 homolog (si:ch211-156j16.1), mRNA
XM_017468772.2	7.56347	-2.91858	0.043436	-0.551041	-1.54527	0.0164615	PREDICTED: Ictalurus punctatus U-box domain containing 5 (ubox5), transcript variant X1, mRNA
XM_017468777.3	10.8617	3.10415	0.0197068	5.77923	1.6342	0.0057563	PREDICTED: Ictalurus punctatus Pim-1 proto-oncogene, serine/threonine kinase (pim1), mRNA
XM_017468808.3	15.3063	-2.03528	0.00853327	3.62725	-1.02523	0.00176614	PREDICTED: Ictalurus punctatus cytosolic thiouridylase subunit 1 homolog (S. pombe) (ctu1), mRNA
XM_017468813.3	41.4059	-54.6832	0.000686233	6.26577	-5.77303	2.38805e-05	PREDICTED: Ictalurus punctatus ELOVL fatty acid elongase 8b (elovl8b), mRNA
XM_017468824.3	13.2097	2.13809	0.0124258	5.31781	1.09633	0.00299978	PREDICTED: Ictalurus punctatus sema domain, immunoglobulin domain (Ig), short basic domain, secreted, (semaphorin) 3bl (sema3bl), mRNA
XM_017468865.3	25.8356	-4.13125	0.00212157	1.96554	-2.04658	0.00020632	PREDICTED: Ictalurus punctatus nucleolar protein 4-like a (nol4la), mRNA
XM_017468867.3	8.25005	-4.90544	0.036263	1.69229	-2.29438	0.0130229	PREDICTED: Ictalurus punctatus sterile alpha motif domain containing 10a (samd10a), transcript variant X2, mRNA
XM_017468874.2	22.9584	4.62137	0.00289233	3.77246	2.20832	0.000346733	PREDICTED: Ictalurus punctatus Pim-2 proto-oncogene, serine/threonine kinase (pim2), mRNA
XM_017468893.3	25.5277	3.73708	0.00217861	3.38247	1.90191	0.000217681	PREDICTED: Ictalurus punctatus synuclein, alpha interacting protein (sncaip), mRNA
XM_017468907.3	33.3474	6.69198	0.00109165	3.0465	2.74243	6.29877e-05	PREDICTED: Ictalurus punctatus uncharacterized si:ch211-167b20.8 (si:ch211-167b20.8), mRNA
XM_017468914.3	13.9942	7.20201	0.0108709	5.35942	2.8484	0.00252995	PREDICTED: Ictalurus punctatus RAS and EF-hand domain containing (rasef), mRNA
XM_017468925.3	9.66816	2.9375	0.0258334	4.49926	1.55459	0.00824733	PREDICTED: Ictalurus punctatus interleukin 6 receptor (il6r), mRNA
XM_017468931.3	17.7638	-2.3495	0.00580706	5.51828	-1.23235	0.000999478	PREDICTED: Ictalurus punctatus mitochondrial ribosomal protein S27 (mrps27), mRNA
XM_017468961.3	12.7727	2.17071	0.0135231	3.20496	1.11817	0.00336959	PREDICTED: Ictalurus punctatus synaptophysin-like 2b (sypl2b), mRNA
XM_017468981.3	8.57229	3.40075	0.0335039	3.07161	1.76585	0.0117028	PREDICTED: Ictalurus punctatus rho-related BTB domain-containing protein 2 (LOC108266035), mRNA
XM_017468986.3	9.66465	2.94474	0.0258334	4.18873	1.55814	0.00825632	PREDICTED: Ictalurus punctatus peptidylprolyl isomerase C (ppic), mRNA
XM_017469006.3	23.9483	-2.92148	0.00259051	4.57904	-1.5467	0.000288646	PREDICTED: Ictalurus punctatus eukaryotic translation initiation factor 2D (eif2d), mRNA
XM_017469013.3	11.0504	4.46811	0.0189068	0.681239	2.15966	0.00544831	PREDICTED: Ictalurus punctatus PR domain containing 2, with ZNF domain a (prdm2a), mRNA
XM_017469026.3	27.797	-12.3135	0.00174643	1.14183	-3.62217	0.000148125	PREDICTED: Ictalurus punctatus crystallin, lambda 1 (cryl1), transcript variant X1, mRNA
XM_017469027.3	9.30329	-2.35237	0.0281362	6.87747	-1.23411	0.00924585	PREDICTED: Ictalurus punctatus pyridoxal (pyridoxine, vitamin B6) kinase a (pdxka), transcript variant X1, mRNA
XM_017469079.3	15.9707	4.97634	0.00760952	3.72193	2.31508	0.00150648	PREDICTED: Ictalurus punctatus solute carrier family 4 member 3 (slc4a3), mRNA
XM_017469117.3	13.9626	-10.716	0.0106873	1.18237	-3.42169	0.00246731	PREDICTED: Ictalurus punctatus myostatin b (mstnb), mRNA
XM_017469121.3	15.4488	17.8745	0.0085628	3.26405	4.15983	0.00177403	PREDICTED: Ictalurus punctatus interleukin-1 receptor type 2 (LOC108266111), mRNA
XM_017469125.3	18.3481	7.41312	0.00530106	1.98881	2.89008	0.000879224	PREDICTED: Ictalurus punctatus nuclear receptor subfamily 4, group A, member 2a (nr4a2a), mRNA
XM_017469126.3	18.4333	-10.6678	0.00525046	3.17372	-3.41519	0.000867292	PREDICTED: Ictalurus punctatus cell division cycle associated 7a (cdca7a), mRNA
XM_017469138.3	7.91776	-5.24174	0.0396347	-0.729815	-2.39005	0.0145699	PREDICTED: Ictalurus punctatus UDP-N-acetyl-alpha-D-galactosamine:polypeptide N-acetylgalactosaminyltransferase 13 (galnt13), transcript variant X1, mRNA
XM_017469189.2	8.6282	3.87954	0.0332874	7.07902	1.95589	0.0115755	PREDICTED: Ictalurus punctatus C-type lectin domain containing 1 (cldc1), mRNA
XM_017469210.3	11.2265	7.5698	0.018251	2.49989	2.92026	0.00517816	PREDICTED: Ictalurus punctatus trichohyalin (LOC108266171), mRNA
XM_017469313.3	29.1872	-3.5054	0.00155581	3.58433	-1.80958	0.000118279	PREDICTED: Ictalurus punctatus DnaJ (Hsp40) homolog, subfamily C, member 3a (dnajc3a), mRNA
XM_017469334.3	13.4039	2.69071	0.0119411	6.35872	1.42799	0.00285066	PREDICTED: Ictalurus punctatus flotillin 1b (flot1b), mRNA
XM_017469340.3	30.1672	-12.7599	0.00143315	2.19272	-3.67354	0.000101394	PREDICTED: Ictalurus punctatus putative methyltransferase DDB_G0268948 (LOC108266250), mRNA
XM_017469343.3	55.6939	-7.35848	0.000425505	6.85737	-2.87941	4.58965e-06	PREDICTED: Ictalurus punctatus 3-hydroxyacyl-CoA dehydratase 2 (hacd2), mRNA
XM_017469364.3	34.7096	4.53699	0.000998703	4.82752	2.18174	5.18969e-05	PREDICTED: Ictalurus punctatus phospholipase C like 1 (plcl1), mRNA
XM_017469379.3	29.2936	12.0093	0.00155083	2.69228	3.58608	0.000116296	PREDICTED: Ictalurus punctatus splicing factor 3b, subunit 1 (sf3b1), transcript variant X2, mRNA
XM_017469514.3	19.6335	2.47941	0.00436708	3.38467	1.31	0.000668974	PREDICTED: Ictalurus punctatus death effector domain-containing 1 (dedd1), mRNA
XM_017469530.3	9.66452	2.57758	0.0258334	4.35876	1.36602	0.00825665	PREDICTED: Ictalurus punctatus MID1 interacting protein 1a (mid1ip1a), mRNA
XM_017469558.3	7.83989	2.93877	0.0404759	8.33869	1.55521	0.0149629	PREDICTED: Ictalurus punctatus prostaglandin F2 receptor negative regulator (LOC108266370), mRNA
XM_017469574.3	24.6325	-2.3442	0.00238242	4.02641	-1.2291	0.000255048	PREDICTED: Ictalurus punctatus nucleic acid binding protein 1a (nabp1a), mRNA
XM_017469628.3	9.49463	11.5088	0.0268817	-0.292935	3.52467	0.00870568	PREDICTED: Ictalurus punctatus bone morphogenetic protein receptor, type II b (serine/threonine kinase) (bmpr2b), transcript variant X1, mRNA
XM_017469659.3	46.3172	-2903.84	0.000570461	7.8868	-11.5037	1.51053e-05	PREDICTED: Ictalurus punctatus solute carrier family 15 member 1a (slc15a1a), mRNA
XM_017469762.3	14.8089	3.58448	0.00926728	4.33551	1.84176	0.00199475	PREDICTED: Ictalurus punctatus keratin (zgc:92380), mRNA
XM_017469774.3	20.9138	-2.73759	0.00370703	4.78611	-1.45291	0.00051526	PREDICTED: Ictalurus punctatus uridine monophosphate synthetase (umps), mRNA
XM_017469805.3	67.3762	-11140.9	0.00035816	8.90283	-13.4436	1.96994e-06	PREDICTED: Ictalurus punctatus villin 1 (vil1), mRNA
XM_017469854.3	18.5996	4.53433	0.00509365	9.92634	2.18089	0.000832667	PREDICTED: Ictalurus punctatus collagen, type V, alpha 2a (col5a2a), mRNA
XM_017469869.3	48.3782	-4.21872	0.000515323	5.90489	-2.07681	9.68916e-06	PREDICTED: Ictalurus punctatus secernin 3 (scrn3), mRNA
XM_017469877.3	23.8454	-3.13157	0.00261846	3.41733	-1.64689	0.00029413	PREDICTED: Ictalurus punctatus mitochondrial chaperone BCS1 (LOC108266488), mRNA
XM_017469878.3	24.2547	-13.8656	0.00258848	4.6503	-3.79344	0.000285455	PREDICTED: Ictalurus punctatus sterol 26-hydroxylase, mitochondrial (LOC108266489), mRNA
XM_017469886.3	20.8245	32.4946	0.00373995	-0.347891	5.02213	0.000524553	PREDICTED: Ictalurus punctatus V-set domain containing T cell activation inhibitor 1 (vtcn1), mRNA
XM_017469924.3	17.1874	2.672	0.00633273	5.72291	1.41792	0.00113711	PREDICTED: Ictalurus punctatus insulin-like growth factor binding protein 5b (igfbp5b), mRNA
XM_017469978.3	20.1609	-4.75626	0.00407154	3.1456	-2.24983	0.000599989	PREDICTED: Ictalurus punctatus hydroxyacid oxidase 2 (long chain) (hao2), mRNA
XM_017469986.2	23.6751	-3.44109	0.00267209	5.60885	-1.78287	0.000303471	PREDICTED: Ictalurus punctatus cytochrome c oxidase copper chaperone (LOC108266537), mRNA
XM_017470020.2	11.6232	8.04421	0.0172288	4.21699	3.00795	0.00479727	PREDICTED: Ictalurus punctatus synaptotagmin-like 5 (sytl5), mRNA
XM_017470037.3	42.1223	2.45889	0.000653484	4.77622	1.29801	1.98046e-05	PREDICTED: Ictalurus punctatus inhibitor of growth family, member 1 (ing1), mRNA
XM_017470051.3	28.3144	2.40756	0.0016762	5.29442	1.26757	0.0001361	PREDICTED: Ictalurus punctatus nectin-4 (si:ch211-214p13.3), transcript variant X7, mRNA
XM_017470060.2	17.7878	-2.07093	0.00578323	6.49953	-1.05028	0.00099418	PREDICTED: Ictalurus punctatus Sin3A-associated protein (sap18), mRNA
XM_017470119.3	21.8378	-2.58729	0.00332128	5.20284	-1.37144	0.000429502	PREDICTED: Ictalurus punctatus mitochondrial ribosomal protein L30 (mrpl30), mRNA
XM_017470126.3	18.8812	-2.45357	0.00488939	5.7296	-1.29488	0.00078389	PREDICTED: Ictalurus punctatus DnaJ (Hsp40) homolog, subfamily C, member 15 (dnajc15), mRNA
XM_017470129.3	29.0125	-2.38246	0.00156674	4.84156	-1.25245	0.000121618	PREDICTED: Ictalurus punctatus von Willebrand factor A domain containing 8 (vwa8), mRNA
XM_017470177.3	44.9377	15.1082	0.000561014	6.72183	3.91726	1.42168e-05	PREDICTED: Ictalurus punctatus gap junction protein, alpha 5a (gja5a), mRNA
XM_017470240.3	21.1953	2.44605	0.00359555	4.62408	1.29045	0.000487192	PREDICTED: Ictalurus punctatus leukocyte receptor cluster (LRC) member 8 (leng8), mRNA
XM_017470250.3	16.1216	3.01162	0.00745266	3.35508	1.59054	0.00145384	PREDICTED: Ictalurus punctatus Rap guanine nucleotide exchange factor 4a (rapgef4a), transcript variant X2, mRNA
XM_017470282.3	24.0648	4.17647	0.00257768	4.42899	2.06228	0.000282581	PREDICTED: Ictalurus punctatus natural killer cells antigen CD94 (LOC124625945), mRNA
XM_017470287.3	9.32855	7.40388	0.0279566	1.84081	2.88828	0.00917235	PREDICTED: Ictalurus punctatus kelch-like family member 23 (klhl23), mRNA
XM_017470292.3	11.188	-4.40598	0.0183983	1.2888	-2.13946	0.00523577	PREDICTED: Ictalurus punctatus methyltransferase 8, methylcytidine (mettl8), transcript variant X1, mRNA
XM_017470293.3	7.32527	2.96219	0.0461756	4.59798	1.56666	0.0179152	PREDICTED: Ictalurus punctatus plasma membrane ascorbate-dependent reductase CYBRD1 (LOC108266665), mRNA
XM_017470306.3	26.0742	2.84632	0.00206487	4.42881	1.5091	0.000197987	PREDICTED: Ictalurus punctatus polypeptide N-acetylgalactosaminyltransferase 5 (LOC108266671), mRNA
XM_017470308.3	33.4608	-2.47134	0.0010873	7.3725	-1.3053	6.19673e-05	PREDICTED: Ictalurus punctatus solute carrier family 40 member 1 (slc40a1), mRNA
XM_017470330.3	32.0594	3.98932	0.0012236	6.30931	1.99614	7.60634e-05	PREDICTED: Ictalurus punctatus natural killer cells antigen CD94 (LOC108266683), mRNA
XM_017470338.3	15.9843	2.58235	0.00759298	5.53054	1.36868	0.00150163	PREDICTED: Ictalurus punctatus discoidin, CUB and LCCL domain containing 2 (dcbld2), mRNA
XM_017470354.3	26.708	-3.60651	0.00194315	2.83727	-1.8506	0.000177673	PREDICTED: Ictalurus punctatus tRNA-yW synthesizing protein 5 (tyw5), mRNA
XM_017470366.3	16.5966	-4.13549	0.00692136	2.45742	-2.04806	0.00130151	PREDICTED: Ictalurus punctatus O-sialoglycoprotein endopeptidase-like 1 (osgepl1), mRNA
XM_017470379.3	16.0676	2.73409	0.00751608	2.84732	1.45106	0.00147243	PREDICTED: Ictalurus punctatus activating transcription factor 2 (atf2), mRNA
XM_017470381.2	7.55091	-3.19165	0.0435788	0.64668	-1.6743	0.0165336	PREDICTED: Ictalurus punctatus ATP synthase membrane subunit c locus 3a (atp5mc3a), transcript variant X2, mRNA
XM_017470396.3	12.0261	3.43445	0.0157027	3.18784	1.78008	0.0041312	PREDICTED: Ictalurus punctatus TSC22 domain family, member 1 (tsc22d1), transcript variant X1, mRNA
XM_017470399.3	33.7834	-7488.58	0.00116185	12.003	-12.8705	6.99415e-05	PREDICTED: Ictalurus punctatus apolipoprotein A-I (LOC108266725), mRNA
XM_017470405.3	28.2665	3.51605	0.00167883	3.82424	1.81395	0.000137164	PREDICTED: Ictalurus punctatus insulin receptor substrate 2b (irs2b), mRNA
XM_017470407.3	10.1127	-4.83793	0.0235558	4.07683	-2.27439	0.00727043	PREDICTED: Ictalurus punctatus frizzled class receptor 5 (fzd5), mRNA
XM_017470409.3	40.3429	-26491.1	0.000759496	12.1982	-14.6932	2.99305e-05	PREDICTED: Ictalurus punctatus apolipoprotein A-I (LOC108266736), mRNA
XM_017470445.3	40.1354	-15.1868	0.000704522	9.49915	-3.92474	2.52908e-05	PREDICTED: Ictalurus punctatus monoamine oxidase (mao), mRNA
XM_017470457.3	11.4319	2.55478	0.0174499	6.03667	1.3532	0.0048823	PREDICTED: Ictalurus punctatus interleukin-1 receptor-like 2 (zmp:0000000936), mRNA
XM_017470458.3	20.0461	2.22243	0.00413853	3.05621	1.15214	0.000614274	PREDICTED: Ictalurus punctatus zinc finger protein 628 (znf628), mRNA
XM_017470477.3	46.1417	4.41198	0.000539128	2.97406	2.14143	1.23997e-05	PREDICTED: Ictalurus punctatus activin receptor type-1 (LOC108266766), mRNA
XM_017470481.3	7.50511	2.36535	0.0441363	4.07221	1.24205	0.0167999	PREDICTED: Ictalurus punctatus neuropilin 2b (nrp2b), transcript variant X1, mRNA
XM_017470482.3	7.92324	7.42587	0.040011	2.91323	2.89256	0.0147331	PREDICTED: Ictalurus punctatus neuropilin 2b (nrp2b), transcript variant X2, mRNA
XM_017470511.3	46.927	3.12948	0.000536157	6.3223	1.64592	1.13588e-05	PREDICTED: Ictalurus punctatus CD302 molecule (cd302), mRNA
XM_017470552.3	12.4977	2.13755	0.0142643	3.643	1.09596	0.00362948	PREDICTED: Ictalurus punctatus intraflagellar transport 88 homolog (ift88), mRNA
XM_017470566.3	81.8917	-3.79757	0.000257541	5.52176	-1.92508	5.41851e-07	PREDICTED: Ictalurus punctatus 3-hydroxyisobutyryl-CoA hydrolase (hibch), mRNA
XM_017470614.3	10.7294	3.44949	0.0202862	5.11923	1.78638	0.00598432	PREDICTED: Ictalurus punctatus Ig1_MRC-OX-2_like and Ig domain-containing protein (zgc:113337), mRNA
XM_017470615.2	34.9758	-2.51562	0.000980575	3.11645	-1.33092	5.00024e-05	PREDICTED: Ictalurus punctatus NADH:ubiquinone oxidoreductase subunit A10 (ndufa10), transcript variant X1, mRNA
XM_017470704.3	64.0005	-17.0834	0.00035816	5.50533	-4.09452	2.15502e-06	PREDICTED: Ictalurus punctatus arylsulfatase H (arsh), mRNA
XM_017470714.3	33.2848	-9.57844	0.00109165	5.75761	-3.25979	6.35601e-05	PREDICTED: Ictalurus punctatus motile sperm domain containing 2 (mospd2), mRNA
XM_017470716.3	20.5328	-7.18025	0.00388555	1.73337	-2.84403	0.00055627	PREDICTED: Ictalurus punctatus E3 ubiquitin-protein ligase TRIM39 (LOC108266891), mRNA
XM_017470721.3	20.6894	-8.06007	0.00380628	0.721969	-3.01079	0.000538973	PREDICTED: Ictalurus punctatus E3 ubiquitin-protein ligase TRIM35 (LOC108266896), mRNA
XM_017470736.2	31.7411	3.82524	0.00126455	3.25179	1.93555	7.9761e-05	PREDICTED: Ictalurus punctatus folliculin (flcn), mRNA
XM_017470741.3	47.0405	10.8845	0.000536157	2.92887	3.44421	1.12168e-05	PREDICTED: Ictalurus punctatus glycoprotein M6Bb (gpm6bb), transcript variant X1, mRNA
XM_017470742.3	17.3834	4.13521	0.00615845	5.10093	2.04796	0.00108798	PREDICTED: Ictalurus punctatus glycoprotein M6Bb (gpm6bb), transcript variant X2, mRNA
XM_017470744.3	12.663	27.5888	0.0138195	1.15787	4.78601	0.00347061	PREDICTED: Ictalurus punctatus SRY-box transcription factor 21b (sox21b), mRNA
XM_017470748.3	7.98844	-11.4698	0.0389008	0.537524	-3.51977	0.0142236	PREDICTED: Ictalurus punctatus NADP-dependent malic enzyme, mitochondrial (LOC108266916), mRNA
XM_017470756.3	21.3071	3.35656	0.00355218	4.93374	1.74698	0.000476539	PREDICTED: Ictalurus punctatus ubiquitin-conjugating enzyme E2E 3 (UBC4/5 homolog, yeast) (ube2e3), mRNA
XM_017470766.3	15.1953	-9.13077	0.00870155	1.68263	-3.19074	0.0018144	PREDICTED: Ictalurus punctatus activin receptor type-1C (LOC108266932), transcript variant X2, mRNA
XM_017470791.3	8.16465	2.4622	0.0371031	-0.363073	1.29995	0.0134013	PREDICTED: Ictalurus punctatus regulator of calcineurin 1a (rcan1a), transcript variant X1, mRNA
XM_017470792.3	21.2194	6.75538	0.00358664	2.73962	2.75604	0.000484872	PREDICTED: Ictalurus punctatus regulator of calcineurin 1a (rcan1a), transcript variant X2, mRNA
XM_017470820.3	34.0194	-4.6267	0.00106157	4.72082	-2.20998	5.7207e-05	PREDICTED: Ictalurus punctatus X-ray repair complementing defective repair in Chinese hamster cells 5 (xrcc5), mRNA
XM_017470836.3	24.1441	-2.73961	0.00254524	3.67884	-1.45397	0.000278533	PREDICTED: Ictalurus punctatus ATG12 autophagy related 12 homolog (S. cerevisiae) (atg12), mRNA
XM_017470837.3	19.6618	-2.39242	0.00435683	4.45024	-1.25847	0.000665053	PREDICTED: Ictalurus punctatus Golgi pH regulator (si:ch73-390b10.2), mRNA
XM_017470846.3	26.9366	3.72215	0.00189962	4.71453	1.89614	0.000170942	PREDICTED: Ictalurus punctatus coiled-coil domain containing 80 (ccdc80), mRNA
XM_017470847.3	34.0964	4.7338	0.00105407	7.11515	2.243	5.65847e-05	PREDICTED: Ictalurus punctatus regulator of cell cycle (rgcc), mRNA
XM_017470868.3	30.3892	4.21459	0.00140942	3.70614	2.07539	9.79654e-05	PREDICTED: Ictalurus punctatus cAMP responsive element binding protein 1b (creb1b), mRNA
XM_017470881.3	11.1583	2.05711	0.0184983	2.20704	1.04062	0.00528087	PREDICTED: Ictalurus punctatus protein O-fucosyltransferase 2 (pofut2), mRNA
XM_017470893.3	14.1403	3.33462	0.0103873	5.25723	1.73752	0.00235818	PREDICTED: Ictalurus punctatus chemerin chemokine-like receptor 2 (cmklr2), mRNA
XM_017470896.3	14.7157	-2.87621	0.00939755	4.85389	-1.52417	0.00204126	PREDICTED: Ictalurus punctatus nuclear envelope integral membrane protein 2 (nemp2), mRNA
XM_017470897.3	33.9104	-5.52402	0.00107404	6.06368	-2.46572	5.81011e-05	PREDICTED: Ictalurus punctatus farnesyl diphosphate synthase (farnesyl pyrophosphate synthetase, dimethylallyltranstransferase, geranyltranstransferase) (fdps), mRNA
XM_017470898.2	38.4187	-2.95203	0.000770462	9.35992	-1.56171	3.14812e-05	PREDICTED: Ictalurus punctatus ATP synthase peripheral stalk subunit OSCP (atp5po), mRNA
XM_017470899.3	15.1866	2.53446	0.00871164	3.52463	1.34168	0.00181825	PREDICTED: Ictalurus punctatus frizzled class receptor 7a (fzd7a), mRNA
XM_017470903.3	9.73739	-3.28375	0.0253882	0.266571	-1.71535	0.00807235	PREDICTED: Ictalurus punctatus BRCA1 associated RING domain 1 (bard1), mRNA
XM_017470910.2	16.2886	-2.2119	0.00728253	3.44087	-1.14529	0.00139805	PREDICTED: Ictalurus punctatus protein kinase, interferon-inducible double stranded RNA dependent activator (prkra), mRNA
XM_017470920.3	10.8609	96.5107	0.0204791	4.42951	6.59262	0.00605916	PREDICTED: Ictalurus punctatus desmin a (desma), mRNA
XM_017470948.3	26.5761	-3.25837	0.00196347	7.17986	-1.70415	0.000181692	PREDICTED: Ictalurus punctatus NADH:ubiquinone oxidoreductase subunit B3 (ndufb3), mRNA
XM_017470970.3	13.6856	7.70797	0.0112737	2.48413	2.94635	0.00264934	PREDICTED: Ictalurus punctatus integrin, alpha 10 (itga10), mRNA
XM_017470995.3	16.4689	-7.06169	0.00706694	-0.160067	-2.82001	0.00134058	PREDICTED: Ictalurus punctatus B cell scaffold protein with ankyrin repeats 1 (LOC108267065), mRNA
XM_017471056.3	52.8544	10.5272	0.000454552	6.91057	3.39605	6.07229e-06	PREDICTED: Ictalurus punctatus aquaporin-1 (LOC108267091), mRNA
XM_017471078.3	12.0096	2.01071	0.0157339	3.64043	1.0077	0.00415011	PREDICTED: Ictalurus punctatus uncharacterized LOC108267114 (LOC108267114), mRNA
XM_017471079.2	36.6458	-4.41623	0.000864426	4.94248	-2.14281	3.97866e-05	PREDICTED: Ictalurus punctatus UDP-N-acetylglucosamine/UDP-glucose/GDP-mannose transporter (LOC108267115), mRNA
XM_017471081.3	16.1775	5.31044	0.00739378	2.43946	2.40883	0.00143488	PREDICTED: Ictalurus punctatus atypical chemokine receptor 2 (LOC108267117), mRNA
XM_017471083.3	26.1306	2.71913	0.00205156	4.56339	1.44315	0.000196074	PREDICTED: Ictalurus punctatus forkhead box F2a (foxf2a), mRNA
XM_017471084.3	33.3488	-9.3216	0.00109165	5.98835	-3.22058	6.29753e-05	PREDICTED: Ictalurus punctatus uncharacterized protein LOC394209 homolog (sb:cb1058), mRNA
XM_017471094.3	23.7494	18.8634	0.00264824	-0.861314	4.23752	0.000299353	PREDICTED: Ictalurus punctatus tripartite motif-containing protein 16 (LOC108267123), mRNA
XM_017471148.3	20.2201	-2.89156	0.00403871	4.2305	-1.53185	0.000592773	PREDICTED: Ictalurus punctatus stathmin 2a (stmn2a), mRNA
XM_017471150.3	9.05279	5.63336	0.0305658	5.01821	2.494	0.0102917	PREDICTED: Ictalurus punctatus VGF nerve growth factor inducible (vgf), mRNA
XM_017471171.3	16.4131	-102.474	0.00751997	4.0619	-6.67911	0.00147446	PREDICTED: Ictalurus punctatus retinol-binding protein 2 (LOC108267180), mRNA
XM_017471290.3	8.04973	2.44309	0.0382414	2.50234	1.28871	0.0139311	PREDICTED: Ictalurus punctatus kinesin light chain 2 (klc2), mRNA
XM_017471345.3	31.9343	-60.0428	0.00127119	3.21485	-5.90792	8.12573e-05	PREDICTED: Ictalurus punctatus histamine H3 receptor (LOC108267321), mRNA
XM_017471366.3	9.19201	-2.09329	0.0288921	4.83451	-1.06578	0.00957791	PREDICTED: Ictalurus punctatus adaptor related protein complex 1 subunit gamma 2 (ap1g2), mRNA
XM_017471368.3	21.6176	-2.54891	0.00339773	5.97421	-1.34988	0.000448343	PREDICTED: Ictalurus punctatus protein arginine methyltransferase 5 (prmt5), mRNA
XM_017471420.3	25.694	-5.09035	0.00214938	3.58651	-2.34777	0.00021146	PREDICTED: Ictalurus punctatus 2-hydroxyacyl-CoA lyase 1 (hacl1), transcript variant X1, mRNA
XM_017471431.3	13.3929	-2.18153	0.0119653	3.56637	-1.12534	0.0028589	PREDICTED: Ictalurus punctatus transmembrane protein 53 (tmem53), mRNA
XM_017471448.3	29.1148	-2.31998	0.00156323	3.425	-1.21411	0.000119651	PREDICTED: Ictalurus punctatus kelch-like family member 18 (klhl18), mRNA
XM_017471470.3	16.1758	4.20146	0.00739378	4.76287	2.07089	0.00143547	PREDICTED: Ictalurus punctatus insulin receptor substrate 2-B (LOC108267420), mRNA
XM_017471482.3	39.4622	2.46158	0.000725345	4.79475	1.29958	2.75343e-05	PREDICTED: Ictalurus punctatus ubiquitin specific peptidase 12b (usp12b), mRNA
XM_017471486.3	10.4997	2.51406	0.0213469	1.18849	1.33002	0.00640539	PREDICTED: Ictalurus punctatus RAS-like, family 11, member A (rasl11a), mRNA
XM_017471515.3	17.4688	-5.32358	0.00607369	1.08929	-2.4124	0.00106736	PREDICTED: Ictalurus punctatus G protein-coupled receptor 160 (gpr160), mRNA
XM_017471517.3	45.8348	-18.1019	0.000539128	5.95593	-4.17807	1.29373e-05	PREDICTED: Ictalurus punctatus HVA22/TB2/DP1 family protein (zgc:101744), mRNA
XM_017471519.3	14.7068	2.20324	0.00940054	6.57981	1.13963	0.00204579	PREDICTED: Ictalurus punctatus guanine nucleotide binding protein (G protein), gamma 7 (gng7), mRNA
XM_017471528.3	22.5002	3.80471	0.0030585	6.80883	1.92779	0.00037813	PREDICTED: Ictalurus punctatus phosphorylase, glycogen, muscle b (pygmb), mRNA
XM_017471536.1	7.07828	2.5996	0.0493986	3.91987	1.37829	0.0195387	PREDICTED: Ictalurus punctatus TRAF interacting protein with forkhead associated domain (tifa), mRNA
XM_017471559.3	8.32183	4.09068	0.035941	6.78647	2.03234	0.0128738	PREDICTED: Ictalurus punctatus BCL2 apoptosis regulator b (bcl2b), transcript variant X1, mRNA
XM_017471566.3	19.0421	3.03469	0.00477418	4.36628	1.60155	0.000757508	PREDICTED: Ictalurus punctatus beta-1,3-galactosyltransferase 2 (LOC108267475), mRNA
XM_017471570.3	31.1406	59.4175	0.00137291	3.64931	5.89281	9.44338e-05	PREDICTED: Ictalurus punctatus alpha-2-HS-glycoprotein 2 (ahsg2), mRNA
XM_017471589.3	30.258	-51.9998	0.00142098	-0.200799	-5.70043	9.99743e-05	PREDICTED: Ictalurus punctatus Ubl_ubiquitin_like domain-containing protein (LOC108267492), mRNA
XM_017471594.3	13.1198	-27.2063	0.0126377	0.21473	-4.76587	0.00307185	PREDICTED: Ictalurus punctatus uncharacterized LOC108267494 (LOC108267494), mRNA
XM_017471598.3	7.1986	3.81274	0.0477581	1.66731	1.93083	0.0187169	PREDICTED: Ictalurus punctatus CHORD and p23_melusin_like domain-containing protein (zgc:92429), mRNA
XM_017471616.1	12.9991	-2.80105	0.0129223	3.67022	-1.48597	0.00317177	PREDICTED: Ictalurus punctatus poly (ADP-ribose) polymerase 2 (parp2), mRNA
XM_017471618.3	18.0384	-2.31929	0.00556611	3.03112	-1.21368	0.000940735	PREDICTED: Ictalurus punctatus methyltransferase like 17 (mettl17), mRNA
XM_017471625.3	9.94759	6.12886	0.0242243	0.0541934	2.61562	0.00756696	PREDICTED: Ictalurus punctatus myomesin 1b (myom1b), transcript variant X4, mRNA
XM_017471627.3	15.6097	-2.27922	0.00808678	3.68208	-1.18854	0.00164162	PREDICTED: Ictalurus punctatus FAST kinase domains 3 (fastkd3), mRNA
XM_017471646.3	25.5931	3.85315	0.00216751	5.18215	1.94604	0.000215209	PREDICTED: Ictalurus punctatus insulin receptor substrate 1-B (si:ch73-335l21.1), mRNA
XM_017471716.3	14.8649	4.14068	0.00919219	5.5928	2.04987	0.00196733	PREDICTED: Ictalurus punctatus microfibril associated protein 3 like (mfap3l), mRNA
XM_017471722.3	30.7857	2.76431	0.00134811	4.10226	1.46692	9.217e-05	PREDICTED: Ictalurus punctatus mastermind-like domain-containing protein 1 (si:ch73-211e3.1), mRNA
XM_017471746.3	19.0221	-9.92174	0.00489249	7.21526	-3.31059	0.000785945	PREDICTED: Ictalurus punctatus 4F2 cell-surface antigen heavy chain (LOC108267557), mRNA
XM_017471759.3	33.557	16.9837	0.00109165	6.4472	4.08608	6.31313e-05	PREDICTED: Ictalurus punctatus uncharacterized LOC108267564 (LOC108267564), mRNA
XM_017471785.3	13.1498	6.0937	0.0125752	0.53494	2.60732	0.00304756	PREDICTED: Ictalurus punctatus neutral sphingomyelinase (N-SMase) activation associated factor (nsmaf), transcript variant X1, mRNA
XM_017471793.3	17.4497	-2.20263	0.00609607	2.77304	-1.13923	0.00107192	PREDICTED: Ictalurus punctatus nudix (nucleoside diphosphate linked moiety X)-type motif 17 (nudt17), mRNA
XM_017471844.3	8.5186	2.66901	0.0338906	2.45743	1.4163	0.0119115	PREDICTED: Ictalurus punctatus nuclear factor of activated T cells 4 (nfatc4), mRNA
XM_017471845.2	10.9585	3.9628	0.0192871	9.61875	1.98652	0.0055958	PREDICTED: Ictalurus punctatus myeloid associated differentiation marker b (myadmb), mRNA
XM_017471856.3	33.5153	7.86542	0.00108471	9.0054	2.97552	6.14831e-05	PREDICTED: Ictalurus punctatus synaptopodin-2 (LOC108267609), transcript variant X4, mRNA
XM_017471869.3	30.6601	-8.37303	0.00136811	10.6647	-3.06575	9.39623e-05	PREDICTED: Ictalurus punctatus peroxiredoxin 1 (prdx1), mRNA
XM_017471872.3	42.8009	-7.36017	0.000619964	7.54657	-2.87974	1.82552e-05	PREDICTED: Ictalurus punctatus sterol carrier protein 2a (scp2a), mRNA
XM_017471878.3	23.6116	-588.013	0.0028904	8.45957	-9.1997	0.000346203	PREDICTED: Ictalurus punctatus phospholipid scramblase 1 (LOC108267624), mRNA
XM_017471904.2	28.4124	6.29707	0.00166245	6.42032	2.65468	0.000133952	PREDICTED: Ictalurus punctatus uncharacterized LOC108267632 (LOC108267632), mRNA
XM_017471905.3	10.9327	-2.48733	0.0193709	2.48921	-1.3146	0.00563815	PREDICTED: Ictalurus punctatus prospero homeobox 3 (prox3), mRNA
XM_017471914.3	22.9157	-133.673	0.00314993	4.23501	-7.06256	0.000392735	PREDICTED: Ictalurus punctatus pyruvate carboxylase b (pcxb), mRNA
XM_017471917.3	19.9765	28.0452	0.00438483	3.78345	4.80968	0.000673508	PREDICTED: Ictalurus punctatus leucine-rich repeat and fibronectin type-III domain-containing protein 4 (LOC108267639), mRNA
XM_017471932.3	16.6624	-2.28978	0.00684933	6.95064	-1.19521	0.00128191	PREDICTED: Ictalurus punctatus cytidylate kinase (cmpk), mRNA
XM_017471934.3	15.4296	4.53543	0.00834094	0.823765	2.18124	0.00171426	PREDICTED: Ictalurus punctatus TSEN15 tRNA splicing endonuclease subunit (tsen15), mRNA
XM_017471950.3	9.89264	-2.38916	0.0245071	2.50474	-1.2565	0.00769543	PREDICTED: Ictalurus punctatus protein phosphatase, Mg2+/Mn2+ dependent, 1La (ppm1la), mRNA
XM_017471951.3	31.9454	-12.1938	0.00123834	3.24157	-3.60808	7.73644e-05	PREDICTED: Ictalurus punctatus ADP-ribosylation factor-like 14 (arl14), mRNA
XM_017471973.3	12.2475	-6.82185	0.0150014	2.94478	-2.77016	0.00388769	PREDICTED: Ictalurus punctatus kelch repeat-containing protein (krcp), mRNA
XM_017472011.3	21.844	2.75519	0.00332065	4.42943	1.46215	0.000428992	PREDICTED: Ictalurus punctatus chromodomain helicase DNA binding protein 3 (chd3), transcript variant X3, mRNA
XM_017472016.3	14.7501	2.68657	0.00935352	5.16755	1.42576	0.00202395	PREDICTED: Ictalurus punctatus receptor-interacting serine-threonine kinase 2 (LOC108267689), mRNA
XM_017472021.3	28.8801	12.3051	0.00158443	0.122266	3.62119	0.000124224	PREDICTED: Ictalurus punctatus Y+L amino acid transporter 2 (LOC108267691), transcript variant X1, mRNA
XM_017472090.3	7.24971	-4.39207	0.0470977	1.38356	-2.1349	0.0183802	PREDICTED: Ictalurus punctatus ovo-like zinc finger 1a (ovol1a), mRNA
XM_017472095.3	28.8999	-8.03358	0.00158148	5.56018	-3.00604	0.000123829	PREDICTED: Ictalurus punctatus acyl-CoA oxidase 3, pristanoyl (acox3), mRNA
XM_017472118.3	28.3862	-2.88473	0.00166738	4.50427	-1.52844	0.000134522	PREDICTED: Ictalurus punctatus Sep (O-phosphoserine) tRNA:Sec (selenocysteine) tRNA synthase (sepsecs), mRNA
XM_017472126.3	37.2858	8.62294	0.000840796	5.52063	3.10818	3.65261e-05	PREDICTED: Ictalurus punctatus arachidonate 12-lipoxygenase (alox12), mRNA
XM_017472150.3	15.1863	16.5296	0.00871164	1.11462	4.04698	0.00181838	PREDICTED: Ictalurus punctatus RAS protein activator like 2 (rasal2), transcript variant X5, mRNA
XM_017472162.2	55.5248	-2.60817	0.000425505	7.9315	-1.38304	4.66524e-06	PREDICTED: Ictalurus punctatus NADH:ubiquinone oxidoreductase core subunit S2 (ndufs2), mRNA
XM_017472222.3	11.4739	4.53813	0.0172841	0.994468	2.1821	0.00482435	PREDICTED: Ictalurus punctatus neuroligin 2a (nlgn2a), mRNA
XM_017472255.3	16.9201	-2.37499	0.00659639	6.66716	-1.24792	0.00120834	PREDICTED: Ictalurus punctatus YES proto-oncogene 1, Src family tyrosine kinase (yes1), mRNA
XM_017472261.2	35.5078	-7.25783	0.000945586	4.44363	-2.85954	4.64503e-05	PREDICTED: Ictalurus punctatus heparan sulfate 6-O-sulfotransferase 1a (hs6st1a), mRNA
XM_017472267.3	21.008	2.15455	0.00367269	5.52697	1.10739	0.000505666	PREDICTED: Ictalurus punctatus insulin receptor a (insra), mRNA
XM_017472285.3	35.4154	-4.76003	0.00094956	6.97065	-2.25097	4.70458e-05	PREDICTED: Ictalurus punctatus histone H2A.Z (LOC108267834), mRNA
XM_017472313.3	21.6729	-2.12888	0.00337906	4.44112	-1.09009	0.000443524	PREDICTED: Ictalurus punctatus DCN1, defective in cullin neddylation 1, domain containing 1 (S. cerevisiae) (dcun1d1), mRNA
XM_017472373.3	38.5138	-4.06413	0.000769635	8.17178	-2.02295	3.10957e-05	PREDICTED: Ictalurus punctatus CD68 molecule (cd68), mRNA
XM_017472390.3	15.4405	2.00535	0.00833155	2.33681	1.00386	0.00170974	PREDICTED: Ictalurus punctatus synaptosome associated protein 47 (snap47), mRNA
XM_017472401.3	21.5792	-2.12624	0.00341722	4.78651	-1.0883	0.000451718	PREDICTED: Ictalurus punctatus phospholipase A2-activating protein (plaa), mRNA
XM_017472416.3	12.7363	-3.55164	0.0136335	2.44622	-1.82848	0.00340274	PREDICTED: Ictalurus punctatus actin family protein (zgc:101810), mRNA
XM_017472459.3	9.05398	3.14433	0.0299256	2.89067	1.65275	0.0100093	PREDICTED: Ictalurus punctatus ajuba LIM protein (ajuba), mRNA
XM_017472514.3	21.0198	2.7121	0.00367269	6.42563	1.43941	0.000504481	PREDICTED: Ictalurus punctatus matrix metallopeptidase 14a (membrane-inserted) (mmp14a), mRNA
XM_017472525.3	21.7715	-43.9802	0.00334102	0.551667	-5.45878	0.000435079	PREDICTED: Ictalurus punctatus E3 ubiquitin-protein ligase TRIM39 (LOC108267937), mRNA
XM_017472559.3	45.4413	-11.4425	0.000546776	8.35432	-3.51634	1.34217e-05	PREDICTED: Ictalurus punctatus solute carrier family 7 member 8a (slc7a8a), mRNA
XM_017472568.2	10.6158	-6.15932	0.0208393	0.9373	-2.62277	0.00618842	PREDICTED: Ictalurus punctatus prostaglandin reductase 1-like (LOC108267959), mRNA
XM_017472583.3	18.7121	-2.45167	0.00500819	5.59435	-1.29376	0.000812769	PREDICTED: Ictalurus punctatus glucosidase, beta (bile acid) 2 (gba2), mRNA
XM_017472591.3	18.6945	-2.99263	0.00502398	4.70274	-1.58141	0.00081585	PREDICTED: Ictalurus punctatus testis expressed 261 (tex261), mRNA
XM_017472612.3	16.1176	-4.5464	0.00745572	1.1279	-2.18472	0.00145521	PREDICTED: Ictalurus punctatus ArfGAP with RhoGAP domain, ankyrin repeat and PH domain 2 (arap2), transcript variant X1, mRNA
XM_017472614.3	40.9632	11.4456	0.000679917	5.28455	3.51673	2.28158e-05	PREDICTED: Ictalurus punctatus protein phosphatase 1, regulatory subunit 15A (ppp1r15a), mRNA
XM_017472622.3	14.7406	-5.88202	0.0093685	2.0315	-2.55631	0.0020287	PREDICTED: Ictalurus punctatus dual specificity phosphatase 22b (dusp22b), mRNA
XM_017472627.3	19.9198	24.8625	0.00420651	0.0970258	4.6359	0.000630454	PREDICTED: Ictalurus punctatus lamin A (lmna), transcript variant X2, mRNA
XM_017472632.2	26.3387	3.01857	0.00201896	4.97565	1.59387	0.000189199	PREDICTED: Ictalurus punctatus dishevelled segment polarity protein 3a (dvl3a), mRNA
XM_017472634.3	9.31051	13.7848	0.0280897	-0.402661	3.78501	0.00922475	PREDICTED: Ictalurus punctatus cerebellin-1 (LOC108268007), mRNA
XM_017472640.3	26.607	-2.43297	0.00195898	4.93125	-1.28272	0.000180741	PREDICTED: Ictalurus punctatus kelch-like ECH-associated protein 1a (keap1a), mRNA
XM_017472650.3	16.7286	17.222	0.00676982	0.38158	4.10618	0.00126251	PREDICTED: Ictalurus punctatus procollagen C-endopeptidase enhancer 2a (pcolce2a), mRNA
XM_017472659.3	7.21827	3.19542	0.0475938	4.32741	1.676	0.0186378	PREDICTED: Ictalurus punctatus insulin-like growth factor-binding protein 3 (LOC108268023), mRNA
XM_017472752.3	10.0122	4.73621	0.0238931	2.55808	2.24373	0.00741902	PREDICTED: Ictalurus punctatus claudin 7a (cldn7a), mRNA
XM_017472774.3	37.4869	-22.6852	0.000844146	7.11401	-4.50368	3.68463e-05	PREDICTED: Ictalurus punctatus short chain dehydrogenase/reductase family 16C, member 5b (sdr16c5b), mRNA
XM_017472779.3	8.76644	2.89896	0.031973	2.7592	1.53554	0.0109829	PREDICTED: Ictalurus punctatus uncharacterized LOC124625949 (LOC124625949), mRNA
XM_017472784.3	9.00885	5.30239	0.0302468	1.91722	2.40664	0.0101553	PREDICTED: Ictalurus punctatus uncharacterized LOC108268087 (LOC108268087), mRNA
XM_017472785.3	29.1162	2.00208	0.00156323	6.90256	1.0015	0.000119624	PREDICTED: Ictalurus punctatus GABA(A) receptor-associated protein b (gabarapb), mRNA
XM_017472892.3	31.0628	-2.95358	0.00131621	6.12698	-1.56247	8.83552e-05	PREDICTED: Ictalurus punctatus protein transport protein Sec61 subunit gamma (LOC108268140), mRNA
XM_017472900.1	11.4898	2.15764	0.0172414	8.66252	1.10946	0.00480254	PREDICTED: Ictalurus punctatus MCL1 apoptosis regulator, BCL2 family member b (mcl1b), mRNA
XM_017472947.3	7.74115	3.94706	0.0414894	2.39134	1.98078	0.0154791	PREDICTED: Ictalurus punctatus neutrophil cytosolic factor 2 (ncf2), mRNA
XM_017472987.3	13.1439	2.71537	0.0125786	3.14029	1.44115	0.00305228	PREDICTED: Ictalurus punctatus 3-hydroxyacyl-CoA dehydratase 1 (hacd1), transcript variant X1, mRNA
XM_017472988.3	64.7396	4.51398	0.00035816	4.75448	2.1744	2.02302e-06	PREDICTED: Ictalurus punctatus collectin-12 (LOC108268179), mRNA
XM_017472989.3	23.7933	-3.87961	0.00264116	4.69159	-1.95591	0.000296952	PREDICTED: Ictalurus punctatus enolase superfamily member 1 (enosf1), mRNA
XM_017472995.3	14.1401	-2.38865	0.0103873	4.03485	-1.2562	0.0023583	PREDICTED: Ictalurus punctatus nitrilase 1 (nit1), mRNA
XM_017472996.3	23.0588	-2.10964	0.0028656	6.38084	-1.077	0.000340268	PREDICTED: Ictalurus punctatus prefoldin subunit 2 (pfdn2), mRNA
XM_017473001.3	38.4493	-20.0558	0.000781467	6.45157	-4.32595	3.23145e-05	PREDICTED: Ictalurus punctatus 5-beta-cholestane-3-alpha,7-alpha-diol 12-alpha-hydroxylase (LOC108268189), mRNA
XM_017473002.3	46.6597	86.0688	0.000536157	-1.31699	6.42742	1.17014e-05	PREDICTED: Ictalurus punctatus gap junction protein gamma 2 (gjc2), transcript variant X2, mRNA
XM_017473007.2	19.5239	13.1631	0.00463814	6.17259	3.71842	0.000727879	PREDICTED: Ictalurus punctatus forkhead box Q1a (foxq1a), mRNA
XM_017473019.3	37.4958	2.77664	0.000823622	4.2558	1.47334	3.55244e-05	PREDICTED: Ictalurus punctatus dishevelled segment polarity protein 2 (dvl2), mRNA
XM_017473021.2	15.1741	-4.35745	0.00873316	2.7169	-2.12348	0.00182377	PREDICTED: Ictalurus punctatus non-SMC condensin II complex, subunit G2 (ncapg2), mRNA
XM_017473057.3	8.34667	3.45569	0.035367	0.588034	1.78897	0.0126096	PREDICTED: Ictalurus punctatus zinc finger and BTB domain-containing protein 17 (LOC108268221), mRNA
XM_017473138.3	12.7075	3.41288	0.0137053	7.04317	1.77099	0.00342917	PREDICTED: Ictalurus punctatus myeloid associated differentiation marker a (myadma), mRNA
XM_017473140.3	15.0776	-2.04529	0.00888851	6.10716	-1.0323	0.00186725	PREDICTED: Ictalurus punctatus EBNA1 binding protein 2 (ebna1bp2), mRNA
XM_017473201.3	20.8487	2.27554	0.00372813	3.04539	1.18621	0.000522016	PREDICTED: Ictalurus punctatus CPD photolyase (cpdp), mRNA
XM_017473211.3	11.9148	2.23453	0.0159551	2.5992	1.15997	0.00426108	PREDICTED: Ictalurus punctatus zinc finger protein 16 like (znf16l), mRNA
XM_017473213.3	22.2949	3.31235	0.00314993	2.56989	1.72786	0.000393252	PREDICTED: Ictalurus punctatus TNF superfamily member 10, like (tnfsf10l), mRNA
XM_017473218.2	19.3667	-2.09464	0.00454093	6.18725	-1.0667	0.000707348	PREDICTED: Ictalurus punctatus GrpE-like 1, mitochondrial (grpel1), mRNA
XM_017473220.3	20.8381	3.69702	0.00373252	5.00327	1.88636	0.000523124	PREDICTED: Ictalurus punctatus collectin sub-family member 12 (colec12), mRNA
XM_017473233.3	10.3664	2.0111	0.0220092	4.22036	1.00798	0.00666559	PREDICTED: Ictalurus punctatus CD248 molecule, endosialin a (cd248a), mRNA
XM_017473240.3	19.6049	-3.96798	0.00438429	1.98402	-1.98841	0.000672971	PREDICTED: Ictalurus punctatus MUS81 structure-specific endonuclease subunit (mus81), mRNA
XM_017473267.3	14.6972	5.89836	0.0095124	6.37815	2.56031	0.00208391	PREDICTED: Ictalurus punctatus E3 ubiquitin-protein ligase-like (si:ch73-335l21.4), mRNA
XM_017473268.3	28.4186	-2.4501	0.00166245	7.75972	-1.29284	0.000133817	PREDICTED: Ictalurus punctatus COPI coat complex subunit epsilon (cope), mRNA
XM_017473269.3	10.1871	4.12652	0.0229475	3.07307	2.04493	0.00703527	PREDICTED: Ictalurus punctatus RAS (RAD and GEM)-like GTP binding 2 (rem2), transcript variant X1, mRNA
XM_017473279.3	28.1413	8.59873	0.00169605	3.82645	3.10412	0.000139992	PREDICTED: Ictalurus punctatus Kell metallo-endopeptidase (Kell blood group) (kel), mRNA
XM_017473297.3	12.8143	-7.99411	0.0134121	-0.768165	-2.99894	0.00333221	PREDICTED: Ictalurus punctatus lysozyme g (lyg), transcript variant X1, mRNA
XM_017473326.3	34.6538	-4.31581	0.00100134	9.09247	-2.10963	5.23042e-05	PREDICTED: Ictalurus punctatus creatine kinase, mitochondrial 1 (ckmt1), mRNA
XM_017473345.3	7.62912	8.10608	0.0427247	0.156107	3.019	0.0160903	PREDICTED: Ictalurus punctatus fibroblast growth factor 13a (fgf13a), transcript variant X3, mRNA
XM_017473363.3	33.9926	-3.39866	0.00106358	3.94344	-1.76497	5.74254e-05	PREDICTED: Ictalurus punctatus Trm112 family protein (zgc:162634), mRNA
XM_017473377.3	37.6459	-3.23752	0.000815295	4.84034	-1.69489	3.4828e-05	PREDICTED: Ictalurus punctatus tRNA methyltransferase activator subunit 11-2 (trmt112), mRNA
XM_017473382.3	7.13157	-2.21506	0.0486309	4.88729	-1.14734	0.0191697	PREDICTED: Ictalurus punctatus uncharacterized protein LOC321177 homolog (si:ch211-153b23.5), mRNA
XM_017473400.3	8.47182	-2.4778	0.0343018	2.56142	-1.30906	0.0120969	PREDICTED: Ictalurus punctatus family with sequence similarity 185 member A (fam185a), mRNA
XM_017473415.3	10.2998	-3.81751	0.0223594	1.45285	-1.93263	0.00680025	PREDICTED: Ictalurus punctatus TBC1 domain family member 12 (si:ch211-266k8.4), mRNA
XM_017473416.3	16.5808	-14.5373	0.00709503	3.4536	-3.86168	0.00134811	PREDICTED: Ictalurus punctatus C-C motif chemokine 5 (LOC108268439), mRNA
XM_017473479.3	10.3957	10.2853	0.0218697	0.0198194	3.36252	0.00660751	PREDICTED: Ictalurus punctatus SLIT and NTRK-like family, member 2 (slitrk2), mRNA
XM_017473530.3	11.8253	-3.52253	0.0161733	2.1077	-1.81661	0.00436895	PREDICTED: Ictalurus punctatus TAP binding protein like (tapbpl), mRNA
XM_017473550.3	29.9913	-245.688	0.00156671	6.94553	-7.94069	0.000121133	PREDICTED: Ictalurus punctatus X-prolyl aminopeptidase (aminopeptidase P) 2, membrane-bound (xpnpep2), partial mRNA
XM_017473558.3	19.3369	4.4444	0.00455732	6.70963	2.15199	0.000711786	PREDICTED: Ictalurus punctatus Src homology 2 domain containing E (she), mRNA
XM_017473585.3	21.8121	-43.9654	0.00333062	1.0862	-5.4583	0.000431658	PREDICTED: Ictalurus punctatus cocaine- and amphetamine-regulated transcript 2 (cart2), mRNA
XM_017473613.3	12.6463	-2.28029	0.0138533	3.73079	-1.18922	0.00348625	PREDICTED: Ictalurus punctatus T cell immune regulator 1, ATPase H+ transporting V0 subunit a3b (tcirg1b), mRNA
XM_017473618.3	20.0468	-23.5098	0.00413853	-0.586912	-4.55519	0.000614189	PREDICTED: Ictalurus punctatus MRN complex interacting protein (mrnip), transcript variant X1, mRNA
XM_017473642.3	10.9636	2.79153	0.019279	1.39658	1.48106	0.00558747	PREDICTED: Ictalurus punctatus E74-like factor 2a (ets domain transcription factor) (elf2a), transcript variant X1, mRNA
XM_017473648.3	11.4094	-6.73275	0.0175494	-0.838395	-2.75119	0.00491375	PREDICTED: Ictalurus punctatus mitochondria localized glutamic acid rich protein a (mgarpa), transcript variant X3, mRNA
XM_017473655.3	22.0276	4.10724	0.0032462	3.75104	2.03817	0.000414001	PREDICTED: Ictalurus punctatus C1q and TNF related 2 (c1qtnf2), mRNA
XM_017473663.3	20.987	4.93367	0.00367633	0.790743	2.30266	0.000507791	PREDICTED: Ictalurus punctatus CDC-like kinase 4a (clk4a), transcript variant X1, mRNA
XM_017473670.3	10.186	-2.37022	0.0229475	4.90566	-1.24502	0.00703758	PREDICTED: Ictalurus punctatus sorting nexin 25 (snx25), mRNA
XM_017473680.3	22.1549	-6.12964	0.00320321	7.61429	-2.6158	0.000403968	PREDICTED: Ictalurus punctatus ectonucleotide pyrophosphatase/phosphodiesterase 6 (enpp6), mRNA
XM_017473709.3	58.7377	-1573.81	0.000390488	11.3248	-10.62	3.71585e-06	PREDICTED: Ictalurus punctatus alanyl (membrane) aminopeptidase b, tandem duplicate 1 (anpepb.1), mRNA
XM_017473721.3	7.84073	3.34182	0.0404757	3.70248	1.74064	0.0149586	PREDICTED: Ictalurus punctatus calpain-8 (LOC108268628), mRNA
XM_017473733.2	11.8248	-2.68874	0.0161733	3.30855	-1.42693	0.00436954	PREDICTED: Ictalurus punctatus SDR family oxidoreductase (zgc:110339), transcript variant X1, mRNA
XM_017473737.3	11.496	-2.50527	0.0172288	6.85049	-1.32497	0.00479413	PREDICTED: Ictalurus punctatus cytochrome c oxidase subunit 8B, mitochondrial (LOC108268664), mRNA
XM_017473763.2	26.2376	6.04696	0.00203402	8.47802	2.59621	0.000192504	PREDICTED: Ictalurus punctatus dual specificity phosphatase 1 (dusp1), mRNA
XM_017473772.3	21.6201	4.34411	0.00339773	4.5105	2.11906	0.00044812	PREDICTED: Ictalurus punctatus solute carrier family 43 member 1a (slc43a1a), mRNA
XM_017473782.2	17.1729	-4.19636	0.00634416	3.19314	-2.06914	0.00114087	PREDICTED: Ictalurus punctatus polyamine-modulated factor 1 (si:dkey-6i22.5), mRNA
XM_017473810.3	12.7456	-2.39241	0.0136052	2.39721	-1.25847	0.00339426	PREDICTED: Ictalurus punctatus inner mitochondrial membrane peptidase subunit 2 (immp2l), transcript variant X1, mRNA
XM_017473965.3	8.41019	6.77465	0.0358246	6.11795	2.76015	0.0128136	PREDICTED: Ictalurus punctatus cholinergic receptor, muscarinic 2b (chrm2b), mRNA
XM_017473995.3	9.45579	6.00435	0.0274558	3.60778	2.58601	0.00894998	PREDICTED: Ictalurus punctatus synaptotagmin-like 4 (sytl4), mRNA
XM_017473998.3	13.1933	3.85165	0.0124584	4.62997	1.94548	0.00301279	PREDICTED: Ictalurus punctatus sushi-repeat containing protein X-linked 2 (srpx2), mRNA
XM_017474000.3	9.05926	-2.01013	0.0298999	2.84389	-1.00729	0.00999239	PREDICTED: Ictalurus punctatus tRNA methyltransferase 12 homolog (trmt12), mRNA
XM_017474028.3	19.6513	4.71487	0.00435683	5.70262	2.23722	0.000666503	PREDICTED: Ictalurus punctatus SNF related kinase b (snrkb), mRNA
XM_017474029.3	20.496	2.61348	0.00389238	3.82131	1.38597	0.000560433	PREDICTED: Ictalurus punctatus anoctamin 10b (ano10b), mRNA
XM_017474030.3	28.0509	-4.18336	0.00170952	3.30407	-2.06466	0.000142076	PREDICTED: Ictalurus punctatus lactate dehydrogenase D (ldhd), mRNA
XM_017474032.3	15.0492	-5.09003	0.00894923	6.04216	-2.34767	0.00189481	PREDICTED: Ictalurus punctatus fatty acid 2-hydroxylase (fa2h), mRNA
XM_017474069.3	33.0502	-3.72767	0.00111146	7.57917	-1.89827	6.57585e-05	PREDICTED: Ictalurus punctatus cytochrome b-c1 complex subunit 8 (LOC108268827), mRNA
XM_017474075.3	8.66764	2.82786	0.0327832	2.19332	1.49971	0.0113425	PREDICTED: Ictalurus punctatus purine-rich element binding protein Ab (purab), mRNA
XM_017474080.3	40.6789	3.46482	0.000686233	4.27957	1.79278	2.3633e-05	PREDICTED: Ictalurus punctatus cathepsin F (ctsf), mRNA
XM_017474094.3	28.7113	8.44771	0.00161306	5.55466	3.07856	0.000127637	PREDICTED: Ictalurus punctatus spondin 2a, extracellular matrix protein (spon2a), mRNA
XM_017474122.3	14.4569	4.17915	0.0097998	5.18849	2.06321	0.00217728	PREDICTED: Ictalurus punctatus NADPH oxidase 1 (nox1), mRNA
XM_017474135.3	11.1913	9.84403	0.0183896	-0.330294	3.29925	0.0052308	PREDICTED: Ictalurus punctatus blood vessel epicardial substance (bves), transcript variant X2, mRNA
XM_017474143.3	11.5417	-6.33138	0.0170629	-0.378618	-2.66252	0.00473235	PREDICTED: Ictalurus punctatus protocadherin 1b (pcdh1b), transcript variant X2, mRNA
XM_017474180.3	16.9939	9.86651	0.00654168	-0.817809	3.30254	0.00118817	PREDICTED: Ictalurus punctatus SET domain containing 7, histone lysine methyltransferase (setd7), transcript variant X2, mRNA
XM_017474216.3	12.8184	-3.25988	0.0134121	3.74788	-1.70482	0.00332856	PREDICTED: Ictalurus punctatus START domain containing 14 (stard14), mRNA
XM_017474220.3	9.36123	2.87963	0.027696	4.31849	1.52588	0.00907825	PREDICTED: Ictalurus punctatus lysine (K)-specific demethylase 7Ab (kdm7ab), mRNA
XM_017474250.3	7.27517	7.61806	0.0468111	0.948742	2.92942	0.0182151	PREDICTED: Ictalurus punctatus transforming growth factor, beta 5 (tgfb5), mRNA
XM_017474262.3	7.25525	-2.16515	0.0470302	3.53966	-1.11446	0.0183441	PREDICTED: Ictalurus punctatus RNA polymerase I and III subunit D (polr1d), mRNA
XM_017474294.3	18.7981	2.20517	0.00493878	5.99242	1.14089	0.000797928	PREDICTED: Ictalurus punctatus proteinase-activated receptor 4 (si:ch211-132p1.2), mRNA
XM_017474338.3	36.1161	-4.33163	0.000896559	5.95201	-2.11491	4.27406e-05	PREDICTED: Ictalurus punctatus thiosulfate sulfurtransferase like domain containing 1 (tstd1), mRNA
XM_017474361.3	31.5287	14.0543	0.00127421	0.783026	3.81294	8.23434e-05	PREDICTED: Ictalurus punctatus PDZ and LIM domain 3b (pdlim3b), transcript variant X1, mRNA
XM_017474362.3	19.0211	10.921	0.00478614	2.02801	3.44904	0.000760892	PREDICTED: Ictalurus punctatus PDZ and LIM domain 3b (pdlim3b), transcript variant X2, mRNA
XM_017474386.3	14.9529	2.83684	0.00905873	6.27163	1.50428	0.00192518	PREDICTED: Ictalurus punctatus solute carrier family 7 member 3b (slc7a3b), mRNA
XM_017474396.3	26.2968	-2.60745	0.00202289	5.28893	-1.38264	0.000190561	PREDICTED: Ictalurus punctatus pentatricopeptide repeat domain 3 (ptcd3), mRNA
XM_017474412.3	14.6551	-2.71366	0.00949049	6.00054	-1.44024	0.00207224	PREDICTED: Ictalurus punctatus mitochondrial ribosomal protein L18 (mrpl18), mRNA
XM_017474415.3	12.1925	10.175	0.0151362	-0.424203	3.34695	0.00394547	PREDICTED: Ictalurus punctatus vascular endothelial growth factor Ba (vegfba), transcript variant X1, mRNA
XM_017474445.3	23.0285	-2.12354	0.0028719	4.81318	-1.08647	0.000342204	PREDICTED: Ictalurus punctatus SET domain containing 6, protein lysine methyltransferase (setd6), mRNA
XM_017474483.3	16.0486	6.22426	0.0075644	4.14319	2.6379	0.00148984	PREDICTED: Ictalurus punctatus TSC22 domain family, member 3 (tsc22d3), transcript variant X1, mRNA
XM_017474487.3	15.8128	-2.32552	0.00780562	2.63562	-1.21755	0.00156392	PREDICTED: Ictalurus punctatus serine-rich adhesin for platelets (si:ch211-126c2.4), mRNA
XM_017474491.2	19.678	-6.35923	0.00435041	3.59619	-2.66885	0.000662821	PREDICTED: Ictalurus punctatus acid phosphatase 5b, tartrate resistant (acp5b), mRNA
XM_017474517.3	7.46589	-11.7634	0.044574	1.14786	-3.55624	0.017032	PREDICTED: Ictalurus punctatus phosphatidylinositol transfer protein cytoplasmic 1b (pitpnc1b), mRNA
XM_017474532.3	26.2124	-3.56408	0.00203616	10.6768	-1.83353	0.000193338	PREDICTED: Ictalurus punctatus aldolase b, fructose-bisphosphate (aldob), mRNA
XM_017474570.3	11.9713	-2.24372	0.0157976	2.62492	-1.16589	0.0041945	PREDICTED: Ictalurus punctatus integrator complex subunit 5 (ints5), mRNA
XM_017474609.3	11.1139	6.2846	0.0186428	1.46329	2.65182	0.00534911	PREDICTED: Ictalurus punctatus 2,3-bisphosphoglycerate mutase (bpgm), mRNA
XM_017474616.3	19.5906	4.99087	0.00439148	6.58507	2.31929	0.000674984	PREDICTED: Ictalurus punctatus kinase insert domain receptor like (kdrl), mRNA
XM_017474644.3	18.843	-6.31556	0.0049074	2.48862	-2.65891	0.000790321	PREDICTED: Ictalurus punctatus calcitonin (LOC108269086), transcript variant X2, mRNA
XM_017474748.3	18.5495	-2.53666	0.00513738	5.23805	-1.34293	0.000841706	PREDICTED: Ictalurus punctatus electron transfer flavoprotein dehydrogenase (etfdh), mRNA
XM_017474750.3	45.4272	-2.39348	0.000546776	4.97782	-1.25911	1.34433e-05	PREDICTED: Ictalurus punctatus peptidylprolyl isomerase D (ppid), mRNA
XM_017474751.3	12.8622	2.91935	0.0132964	10.6851	1.54565	0.00328971	PREDICTED: Ictalurus punctatus secreted protein, acidic, cysteine-rich (osteonectin) (sparc), mRNA
XM_017474763.3	11.9549	2.66805	0.0158307	6.41763	1.41579	0.00421374	PREDICTED: Ictalurus punctatus slit homolog 3 (Drosophila) (slit3), mRNA
XM_017474766.3	11.3412	-4.85672	0.0178894	3.91309	-2.27998	0.00503487	PREDICTED: Ictalurus punctatus cyclin A2 (ccna2), mRNA
XM_017474769.3	9.42458	-7.01362	0.0273478	-1.35826	-2.81016	0.00889906	PREDICTED: Ictalurus punctatus cubilin (intrinsic factor-cobalamin receptor) (cubn), mRNA
XM_017474774.3	16.01	3.87624	0.0075644	8.10743	1.95466	0.00149258	PREDICTED: Ictalurus punctatus fibrinogen-like 2b (fgl2b), mRNA
XM_017474808.3	8.16989	3.52605	0.0370696	1.14681	1.81805	0.0133777	PREDICTED: Ictalurus punctatus fatty acyl CoA reductase 1 (far1), mRNA
XM_017474820.1	11.3561	4.53041	0.0177953	3.89481	2.17964	0.00500102	PREDICTED: Ictalurus punctatus SH3 domain binding glutamate-rich protein like (sh3bgrl), transcript variant X1, mRNA
XM_017474851.3	23.6598	-2.17421	0.00267717	4.86119	-1.12049	0.000304325	PREDICTED: Ictalurus punctatus fibroblast growth factor (acidic) intracellular binding protein a (fibpa), mRNA
XM_017474852.3	22.6011	3.21282	0.00302641	5.11376	1.68384	0.000370945	PREDICTED: Ictalurus punctatus ATPase Na+/K+ transporting subunit beta 4 (atp1b4), mRNA
XM_017474860.3	13.3292	-35.7086	0.0127307	7.09549	-5.1582	0.00310235	PREDICTED: Ictalurus punctatus carboxypeptidase A1 (LOC108269193), mRNA
XM_017474874.3	41.8109	-8.58094	0.000665481	6.35637	-3.10113	2.05659e-05	PREDICTED: Ictalurus punctatus quinoid dihydropteridine reductase a (qdpra), mRNA
XM_017474943.3	17.5443	3.15179	0.00600422	4.26211	1.65617	0.00104948	PREDICTED: Ictalurus punctatus cytoplasmic FMR1 interacting protein 2 (cyfip2), mRNA
XM_017474950.3	44.8253	3.54584	0.000562227	5.49373	1.82613	1.44017e-05	PREDICTED: Ictalurus punctatus matrix metallopeptidase 15a (mmp15a), mRNA
XM_017474972.3	39.4722	-3.80701	0.000725345	5.52307	-1.92866	2.74991e-05	PREDICTED: Ictalurus punctatus mitochondrial ribosomal protein L11 (mrpl11), mRNA
XM_017474979.2	46.2374	-2.90167	0.000539128	6.49471	-1.53688	1.22671e-05	PREDICTED: Ictalurus punctatus NADH:ubiquinone oxidoreductase subunit A1 (ndufa1), mRNA
XM_017475005.3	21.015	-7.93949	0.00367269	3.57528	-2.98905	0.00050496	PREDICTED: Ictalurus punctatus SH3-domain GRB2-like 3b (sh3gl3b), transcript variant X1, mRNA
XM_017475016.3	14.8941	-2.69668	0.00914918	4.68267	-1.43118	0.00195324	PREDICTED: Ictalurus punctatus metallophosphoesterase domain containing 2b (mpped2), mRNA
XM_017475019.3	9.00944	-2.63961	0.0302468	4.2526	-1.40032	0.0101533	PREDICTED: Ictalurus punctatus kit ligand a (kitlga), mRNA
XM_017475027.3	14.0943	-2.01683	0.0104376	4.07875	-1.01209	0.00238592	PREDICTED: Ictalurus punctatus heparan sulfate 6-O-sulfotransferase 2 (hs6st2), mRNA
XM_017475061.2	50.3899	-2.18546	0.000484723	6.84083	-1.12794	7.82134e-06	PREDICTED: Ictalurus punctatus SAMM50 sorting and assembly machinery component (samm50), mRNA
XM_017475074.3	37.8912	-2.21583	0.000798345	7.6178	-1.14785	3.3723e-05	PREDICTED: Ictalurus punctatus heterogeneous nuclear ribonucleoprotein A0 (LOC108269291), mRNA
XM_017475092.2	8.75711	3.42516	0.0320316	8.66602	1.77617	0.0110163	PREDICTED: Ictalurus punctatus transforming growth factor, beta-induced (tgfbi), mRNA
XM_017475102.3	8.63549	2.1332	0.0330313	6.21947	1.09302	0.0114625	PREDICTED: Ictalurus punctatus parvin, alpha a (parvaa), mRNA
XM_017475119.3	19.4578	7.40802	0.00448482	3.76292	2.88909	0.000693968	PREDICTED: Ictalurus punctatus thrombospondin 3a (thbs3a), mRNA
XM_017475150.3	16.0861	-2.75179	0.0074913	5.20716	-1.46037	0.00146603	PREDICTED: Ictalurus punctatus nudix (nucleoside diphosphate linked moiety X)-type motif 7 (nudt7), mRNA
XM_017475155.3	10.3051	-8.11305	0.0223466	1.68985	-3.02024	0.00678947	PREDICTED: Ictalurus punctatus sideroflexin 5b (sfxn5b), transcript variant X1, mRNA
XM_017475156.3	39.9946	4.81783	0.000710879	4.29529	2.26838	2.5742e-05	PREDICTED: Ictalurus punctatus Transmembrane protein 179-like (zgc:153018), mRNA
XM_017475189.3	18.3944	3.88342	0.00526279	5.20267	1.95733	0.000870417	PREDICTED: Ictalurus punctatus caveolin 2 (cav2), mRNA
XM_017475194.3	19.7397	-2.43178	0.00432435	3.27054	-1.28201	0.000654378	PREDICTED: Ictalurus punctatus chromosome 8 C12orf73 homolog (LOC108269361), mRNA
XM_017475212.3	22.2279	4.71508	0.00317749	6.60223	2.23728	0.000398336	PREDICTED: Ictalurus punctatus dickkopf WNT signaling pathway inhibitor 3b (dkk3b), mRNA
XM_017475220.3	11.3985	-3.02821	0.0175975	4.51365	-1.59847	0.00492906	PREDICTED: Ictalurus punctatus ganglioside GM2 activator (gm2a), mRNA
XM_017475230.3	9.69934	2.32525	0.0256557	4.48029	1.21738	0.00816799	PREDICTED: Ictalurus punctatus potassium channel tetramerisation domain containing 12b (kctd12b), mRNA
XM_017475232.3	11.0252	4.03132	0.0190252	0.971404	2.01125	0.00548834	PREDICTED: Ictalurus punctatus cadherin EGF LAG seven-pass G-type receptor 1b (celsr1b), mRNA
XM_017475235.3	23.0959	-2.18022	0.00285618	5.18606	-1.12447	0.000337907	PREDICTED: Ictalurus punctatus COMM domain containing 5 (commd5), mRNA
XM_017475236.3	7.61352	2.14738	0.0428792	1.71107	1.10258	0.0161776	PREDICTED: Ictalurus punctatus dapper homolog 2 (si:ch211-168f7.5), mRNA
XM_017475240.3	12.4969	-2.57479	0.0142643	4.04121	-1.36446	0.00363024	PREDICTED: Ictalurus punctatus ras homolog gene family, member Gd (rhogd), mRNA
XM_017475249.3	12.8827	3.81838	0.0132403	4.36432	1.93296	0.00327172	PREDICTED: Ictalurus punctatus nanos homolog 1 (nanos1), mRNA
XM_017475254.3	12.1744	2.93861	0.0151963	6.44782	1.55513	0.00396522	PREDICTED: Ictalurus punctatus glycoprotein M6Aa (gpm6aa), mRNA
XM_017475263.3	31.1804	-7.08333	0.0013051	5.75556	-2.82443	8.67916e-05	PREDICTED: Ictalurus punctatus glyoxalase domain containing 5 (glod5), mRNA
XM_017475269.3	50.669	-3.02202	0.00048276	5.28381	-1.59551	7.59653e-06	PREDICTED: Ictalurus punctatus replication protein A2 (rpa2), mRNA
XM_017475272.3	41.0737	-5.73063	0.000679917	4.13116	-2.51869	2.2507e-05	PREDICTED: Ictalurus punctatus D-aspartate oxidase (ddo), transcript variant X1, mRNA
XM_017475282.3	26.2412	-30.3439	0.00203402	2.25746	-4.92333	0.000192385	PREDICTED: Ictalurus punctatus serine dehydratase-like (sdsl), transcript variant X1, mRNA
XM_017475315.3	48.141	-7.37636	0.000524716	6.16675	-2.88291	9.94167e-06	PREDICTED: Ictalurus punctatus cytochrome c oxidase subunit 7A2, mitochondrial (LOC108269438), mRNA
XM_017475346.3	30.3256	-867.603	0.0015423	6.54888	-9.76089	0.000115178	PREDICTED: Ictalurus punctatus fibrinogen-related domain-containing protein (zgc:194887), mRNA
XM_017475354.3	8.87539	14.4815	0.0317703	2.57895	3.85614	0.0108869	PREDICTED: Ictalurus punctatus platelet-activating factor receptor (ptafr), mRNA
XM_017475388.3	14.1165	-5.38049	0.0104911	5.35796	-2.42774	0.00240466	PREDICTED: Ictalurus punctatus keratinocyte-associated protein 3 (LOC108269476), mRNA
XM_017475391.3	7.71347	2.75872	0.0417946	0.602281	1.464	0.0156276	PREDICTED: Ictalurus punctatus DEAH (Asp-Glu-Ala-His) box polypeptide 32b (dhx32b), mRNA
XM_017475397.3	18.3703	-36.3103	0.00528378	1.56581	-5.18231	0.000874983	PREDICTED: Ictalurus punctatus spermatogenesis associated 17 (spata17), mRNA
XM_017475407.3	23.3962	4.50603	0.00276059	4.11209	2.17186	0.000319519	PREDICTED: Ictalurus punctatus heat shock protein 4 like (hspa4l), mRNA
XM_017475408.3	7.81996	15.3515	0.0406397	0.16907	3.94031	0.0150654	PREDICTED: Ictalurus punctatus XK, Kell blood group complex subunit-related family, member 6a (xkr6a), mRNA
XM_017475421.3	8.64392	2.62129	0.03295	1.98376	1.39028	0.0114309	PREDICTED: Ictalurus punctatus transmembrane protein 63C (tmem63c), mRNA
XM_017475471.3	14.734	3.05434	0.0093685	4.30973	1.61086	0.00203204	PREDICTED: Ictalurus punctatus Ras interacting protein 1 (rasip1), mRNA
XM_017475478.3	14.1068	17.6445	0.0104276	1.25167	4.14114	0.00237832	PREDICTED: Ictalurus punctatus protein kinase D1 (prkd1), mRNA
XM_017475482.3	13.3595	2.20726	0.0120391	5.27906	1.14226	0.002884	PREDICTED: Ictalurus punctatus serine/threonine kinase 40 (stk40), mRNA
XM_017475491.3	17.7938	-5.68744	0.005779	0.542546	-2.50778	0.000992855	PREDICTED: Ictalurus punctatus kinesin family member 3Cb (kif3cb), mRNA
XM_017475504.3	25.4783	-2.19223	0.00218609	5.50548	-1.1324	0.000219572	PREDICTED: Ictalurus punctatus mitochondrial ribosomal protein S15 (mrps15), mRNA
XM_017475537.3	9.3249	-2.04757	0.02798	3.11494	-1.03391	0.00918291	PREDICTED: Ictalurus punctatus kelch repeat and BTB domain-containing protein 11 (LOC108269593), mRNA
XM_017475566.3	9.93488	3.46858	0.0242785	1.20909	1.79434	0.00759645	PREDICTED: Ictalurus punctatus phospholipase C, beta 2 (plcb2), mRNA
XM_017475567.3	29.8616	-5.72484	0.00146872	5.43998	-2.51723	0.000106341	PREDICTED: Ictalurus punctatus methylenetetrahydrofolate dehydrogenase (NADP+ dependent) 1b (mthfd1b), mRNA
XM_017475593.3	29.5712	-11.0644	0.00151396	3.21744	-3.46786	0.000111302	PREDICTED: Ictalurus punctatus BUB1 mitotic checkpoint serine/threonine kinase Bb (bub1bb), mRNA
XM_017475610.3	49.0735	-242.747	0.000515323	2.64326	-7.92331	8.9907e-06	PREDICTED: Ictalurus punctatus protein phosphatase 1 regulatory inhibitor subunit 14D (ppp1r14d), mRNA
XM_017475617.3	18.2771	-40.5043	0.00543191	2.1474	-5.34	0.000909064	PREDICTED: Ictalurus punctatus olfactomedin 4, tandem duplicate 2 (olfm4.2), mRNA
XM_017475638.3	12.0079	-2.00784	0.0157339	4.90236	-1.00564	0.00415207	PREDICTED: Ictalurus punctatus tetratricopeptide repeat domain 27 (ttc27), mRNA
XM_017475647.3	9.83101	-2.05738	0.0248434	6.27572	-1.04081	0.00784257	PREDICTED: Ictalurus punctatus sphingomyelin synthase 1a (sgms1a), mRNA
XM_017475670.3	7.16815	-3.03882	0.0481518	3.86337	-1.60351	0.0189211	PREDICTED: Ictalurus punctatus dishevelled associated activator of morphogenesis 1a (daam1a), mRNA
XM_017475689.3	10.2756	3.12749	0.0224802	1.3745	1.64501	0.00685008	PREDICTED: Ictalurus punctatus G-protein coupled receptor 135 (LOC108269712), mRNA
XM_017475702.3	53.4566	-3.23154	0.000445846	7.99232	-1.69222	5.71649e-06	PREDICTED: Ictalurus punctatus hydroxyacyl-CoA dehydrogenase trifunctional multienzyme complex subunit alpha b (hadhab), mRNA
XM_017475703.3	8.92995	-2.42684	0.0308363	3.47139	-1.27908	0.0104164	PREDICTED: Ictalurus punctatus transmembrane protein 62 (tmem62), mRNA
XM_017475739.3	51.218	-9.52892	0.00048276	5.64584	-3.25231	7.1757e-06	PREDICTED: Ictalurus punctatus ADP-dependent glucokinase 2 (adpgk2), mRNA
XM_017475747.3	10.5078	4.60915	0.0213237	-0.920548	2.2045	0.00639004	PREDICTED: Ictalurus punctatus oxidation resistance protein 1 (si:ch211-15d5.11), transcript variant X1, mRNA
XM_017475758.3	15.2323	-3.79293	0.00864723	2.85456	-1.92331	0.00179812	PREDICTED: Ictalurus punctatus glucosidase, alpha; neutral C (ganc), mRNA
XM_017475778.3	21.3553	-4.3478	0.00352132	4.61018	-2.12028	0.000472035	PREDICTED: Ictalurus punctatus GTP cyclohydrolase 1 (gch1), mRNA
XM_017475822.3	13.8216	4.05749	0.0109632	6.52393	2.02059	0.00255809	PREDICTED: Ictalurus punctatus nuclear factor of kappa light polypeptide gene enhancer in B-cells inhibitor, alpha b (nfkbiab), mRNA
XM_017475843.3	30.5017	-3.50884	0.0013893	5.97806	-1.81099	9.62792e-05	PREDICTED: Ictalurus punctatus mitochondrial ribosomal protein S5 (mrps5), mRNA
XM_017475865.3	9.53297	3.39599	0.0267026	5.53189	1.76383	0.00862491	PREDICTED: Ictalurus punctatus membrane bound O-acyltransferase domain containing 2a (mboat2a), mRNA
XM_017475866.3	16.8686	-3.48364	0.00665005	2.91428	-1.8006	0.00122264	PREDICTED: Ictalurus punctatus inhibitor of DNA binding 2a (id2a), transcript variant X1, mRNA
XM_017475877.3	9.95324	2.50796	0.0242065	2.22238	1.32652	0.0075539	PREDICTED: Ictalurus punctatus WD repeat domain 20a (wdr20a), transcript variant X1, mRNA
XM_017475924.3	22.8391	2.22075	0.00292772	5.55896	1.15105	0.000354609	PREDICTED: Ictalurus punctatus akirin-2 (LOC108269845), mRNA
XM_017475925.3	44.6056	3.27513	0.000562227	4.02726	1.71155	1.4771e-05	PREDICTED: Ictalurus punctatus zinc finger protein 292a (znf292a), mRNA
XM_017475984.3	24.9915	-4.73813	0.00229107	5.62201	-2.24432	0.000239237	PREDICTED: Ictalurus punctatus mitochondrial ribosomal protein L57 (mrpl57), mRNA
XM_017475996.3	10.7605	-4.13408	0.0201648	0.0456594	-2.04757	0.00592972	PREDICTED: Ictalurus punctatus proteasome 20S subunit alpha 6a (psma6a), transcript variant X1, mRNA
XM_017476023.3	64.4419	3.35224	0.00035816	5.20412	1.74512	2.07502e-06	PREDICTED: Ictalurus punctatus RLF zinc finger (rlf), mRNA
XM_017476056.3	10.3675	2.1935	0.0220092	2.49335	1.13324	0.00666344	PREDICTED: Ictalurus punctatus prostaglandin E receptor 2a (subtype EP2) (ptger2a), mRNA
XM_017476096.3	12.7366	7.68602	0.0140355	5.92945	2.94224	0.00354576	PREDICTED: Ictalurus punctatus tyrosine 3-monooxygenase/tryptophan 5-monooxygenase activation protein, theta polypeptide b (ywhaqb), transcript variant X2, mRNA
XM_017476103.3	84.914	-3.33161	0.000250564	6.62259	-1.73622	4.40586e-07	PREDICTED: Ictalurus punctatus aldehyde dehydrogenase 6 family, member A1 (aldh6a1), mRNA
XM_017476127.3	7.39276	-2.62458	0.0453788	4.39739	-1.39209	0.0174747	PREDICTED: Ictalurus punctatus terminal nucleotidyltransferase 5ba (tent5ba), mRNA
XM_017476148.3	19.057	7.61577	0.00483777	5.19119	2.92899	0.000771445	PREDICTED: Ictalurus punctatus inverted formin 2 (inf2), transcript variant X4, mRNA
XM_017476154.3	8.38813	2.30393	0.0350045	8.13505	1.2041	0.012437	PREDICTED: Ictalurus punctatus elastin microfibril interfacer 1b (emilin1b), mRNA
XM_017476167.3	14.8609	-2.7562	0.00919307	5.73014	-1.46268	0.00196926	PREDICTED: Ictalurus punctatus ornithine decarboxylase (LOC108269971), mRNA
XM_017476201.3	16.2526	2.51526	0.00732033	2.00341	1.33071	0.00140985	PREDICTED: Ictalurus punctatus AT-rich interactive domain-containing protein 1B (LOC108269987), mRNA
XM_017476205.3	21.6977	2.10757	0.00337547	5.55515	1.07558	0.000441377	PREDICTED: Ictalurus punctatus intersectin 2b (itsn2b), mRNA
XM_017476217.3	14.5234	3.21977	0.00970903	3.71929	1.68696	0.00214135	PREDICTED: Ictalurus punctatus transforming growth factor, beta 2 (tgfb2), mRNA
XM_017476257.3	39.6007	79.6574	0.000725184	1.48079	6.31574	2.70545e-05	PREDICTED: Ictalurus punctatus egl-9 family hypoxia-inducible factor 3 (egln3), transcript variant X1, mRNA
XM_017476258.3	76.7044	60.6273	0.00029795	2.66478	5.92189	7.85338e-07	PREDICTED: Ictalurus punctatus egl-9 family hypoxia-inducible factor 3 (egln3), transcript variant X2, mRNA
XM_017476263.3	29.7173	7.0593	0.00149378	4.70401	2.81953	0.000108773	PREDICTED: Ictalurus punctatus collagen, type XII, alpha 1a (col12a1a), transcript variant X2, mRNA
XM_017476265.3	26.9641	-7.84973	0.00189523	2.68212	-2.97264	0.000170155	PREDICTED: Ictalurus punctatus polymerase (DNA directed), epsilon 2 (pole2), mRNA
XM_017476278.3	44.5424	-388.782	0.000616193	8.22641	-8.60282	1.71521e-05	PREDICTED: Ictalurus punctatus solute carrier family 6 member 19b (slc6a19b), mRNA
XM_017476304.3	12.3826	4.49048	0.0145646	1.84014	2.16687	0.00374508	PREDICTED: Ictalurus punctatus acetylserotonin O-methyltransferase 2 (asmt2), mRNA
XM_017476381.3	8.59301	2.11407	0.0333853	6.96526	1.08002	0.0116234	PREDICTED: Ictalurus punctatus phosphorylase, glycogen; brain (pygb), mRNA
XM_017476391.2	19.6781	-2.21071	0.00435041	5.65933	-1.14451	0.000662804	PREDICTED: Ictalurus punctatus isovaleryl-CoA dehydrogenase (ivd), mRNA
XM_017476393.3	39.7864	2.82036	0.000718159	4.79606	1.49588	2.64263e-05	PREDICTED: Ictalurus punctatus autophagy related 14 (atg14), mRNA
XM_017476394.3	14.9219	3.26987	0.00910894	5.1728	1.70923	0.00193994	PREDICTED: Ictalurus punctatus C-type lectin domain containing 14A (clec14a), mRNA
XM_017476436.3	29.2067	-3.17955	0.00155519	3.82508	-1.66882	0.000117913	PREDICTED: Ictalurus punctatus ERH mRNA splicing and mitosis factor (LOC108270099), mRNA
XM_017476457.3	21.8882	-4.30537	0.00330016	2.75794	-2.10614	0.000425321	PREDICTED: Ictalurus punctatus lipid droplet associated hydrolase (ldah), transcript variant X1, mRNA
XM_017476487.3	41.7499	-2.61409	0.000665481	7.78379	-1.38631	2.07188e-05	PREDICTED: Ictalurus punctatus proteasome 26S subunit, ATPase 1a (psmc1a), mRNA
XM_017476491.3	19.6051	-145.969	0.0047092	4.03443	-7.18951	0.000743302	PREDICTED: Ictalurus punctatus FLVCR heme transporter 2a (flvcr2a), mRNA
XM_017476492.3	8.5917	2.46887	0.0333856	3.92713	1.30385	0.0116284	PREDICTED: Ictalurus punctatus transforming growth factor, beta 3 (tgfb3), mRNA
XM_017476494.3	35.4762	-53.938	0.000945586	0.664372	-5.75323	4.66534e-05	PREDICTED: Ictalurus punctatus ergosterol biosynthesis 28 homolog (erg28), mRNA
XM_017476580.3	8.88538	-3.34694	0.0311574	2.81764	-1.74284	0.0105673	PREDICTED: Ictalurus punctatus shootin 1 (shtn1), mRNA
XM_017476594.3	16.7805	-6.11046	0.00671578	2.21335	-2.61128	0.00124757	PREDICTED: Ictalurus punctatus centromere protein O (cenpo), mRNA
XM_017476618.3	45.1924	-9887.75	0.000616193	9.76413	-13.2714	1.70849e-05	PREDICTED: Ictalurus punctatus apolipoprotein Ba (apoba), mRNA
XM_017476626.3	30.2694	-3.82978	0.00142098	5.32327	-1.93726	9.97976e-05	PREDICTED: Ictalurus punctatus SRA stem-loop interacting RNA binding protein (slirp), mRNA
XM_017476661.3	42.9762	10.0655	0.000619964	1.36152	3.33134	1.78781e-05	PREDICTED: Ictalurus punctatus uncharacterized si:dkey-16j16.4 (si:dkey-16j16.4), transcript variant X1, mRNA
XM_017476686.3	19.7668	2.43646	0.0043149	4.68033	1.28479	0.000650716	PREDICTED: Ictalurus punctatus serine/threonine-protein kinase Nek9 (LOC108270227), mRNA
XM_017476697.2	25.8205	-2.89597	0.00212177	5.38031	-1.53405	0.000206862	PREDICTED: Ictalurus punctatus ATPase, H+ transporting, lysosomal, V1 subunit B, member a (atp6v1ba), mRNA
XM_017476702.3	28.0266	-2.72112	0.00171188	3.805	-1.4442	0.000142642	PREDICTED: Ictalurus punctatus apoptosis resistant E3 ubiquitin protein ligase 1 (arel1), transcript variant X2, mRNA
XM_017476703.3	24.3141	4.8771	0.00248654	5.42882	2.28602	0.000270085	PREDICTED: Ictalurus punctatus Ras and Rab interactor 3 (rin3), mRNA
XM_017476719.3	18.7593	3.02351	0.00496801	3.61227	1.59622	0.000804585	PREDICTED: Ictalurus punctatus jumonji domain containing 1Ca (jmjd1ca), mRNA
XM_017476794.3	18.5345	-2.03838	0.00514432	5.4067	-1.02742	0.000844439	PREDICTED: Ictalurus punctatus GTP cyclohydrolase I feedback regulator (gchfr), mRNA
XM_017476799.3	24.4018	-2.19287	0.00245714	5.23231	-1.13282	0.000265843	PREDICTED: Ictalurus punctatus zinc metallopeptidase, STE24 homolog (zmpste24), mRNA
XM_017476810.3	7.78622	12.7412	0.0410729	1.44861	3.67143	0.0152982	PREDICTED: Ictalurus punctatus cytosolic phospholipase A2 zeta (LOC108270285), mRNA
XM_017476814.3	23.3426	-2.6422	0.00277231	4.7768	-1.40174	0.000322714	PREDICTED: Ictalurus punctatus solute carrier family 22 member 15 (slc22a15), mRNA
XM_017476832.3	19.3404	-2.70519	0.00455702	3.31455	-1.43573	0.000711269	PREDICTED: Ictalurus punctatus KIAA1143 ortholog (kiaa1143), mRNA
XM_017476890.3	21.6944	2.52845	0.00337547	4.81945	1.33826	0.00044166	PREDICTED: Ictalurus punctatus EH-domain containing 4 (ehd4), mRNA
XM_017476891.3	23.5069	-48.4379	0.00292258	4.76456	-5.59806	0.000352777	PREDICTED: Ictalurus punctatus spectrin, beta, non-erythrocytic 5 (sptbn5), transcript variant X1, mRNA
XM_017476909.3	20.3796	2.0531	0.00393735	3.79683	1.0378	0.000573823	PREDICTED: Ictalurus punctatus zinc finger protein 839 (znf839), mRNA
XM_017476915.3	17.9438	-62.1219	0.00600857	3.98617	-5.95703	0.00105156	PREDICTED: Ictalurus punctatus epoxide hydrolase 2, cytoplasmic (ephx2), mRNA
XM_017476917.2	20.4494	-6.383	0.003922	5.99828	-2.67423	0.000569385	PREDICTED: Ictalurus punctatus methionine sulfoxide reductase Ab (msrab), mRNA
XM_017476937.3	8.59102	-2.36876	0.0333856	1.30383	-1.24413	0.011631	PREDICTED: Ictalurus punctatus R-spondin 2 (rspo2), transcript variant X1, mRNA
XM_017476941.3	11.6221	-3.68037	0.0168259	4.33261	-1.87985	0.00462589	PREDICTED: Ictalurus punctatus HHIP-like 1 (hhipl1), mRNA
XM_017476948.3	8.57529	3.06383	0.0334907	2.45067	1.61534	0.0116913	PREDICTED: Ictalurus punctatus complement component C1q receptor (LOC108270356), mRNA
XM_017476981.3	17.9231	2.89593	0.00567428	3.21883	1.53403	0.000964885	PREDICTED: Ictalurus punctatus F-box protein 30a (fbxo30a), mRNA
XM_017476985.3	21.6821	3.97173	0.00337906	3.5906	1.98977	0.000442728	PREDICTED: Ictalurus punctatus TUB like protein 4b (tulp4b), mRNA
XM_017476989.3	28.5144	4.27167	0.00164154	5.19741	2.0948	0.000131758	PREDICTED: Ictalurus punctatus vasohibin 1 (vash1), mRNA
XM_017476995.3	41.1978	4.48381	0.000679917	5.8419	2.16472	2.21657e-05	PREDICTED: Ictalurus punctatus family with sequence similarity 167 member B (fam167b), mRNA
XM_017477008.3	46.9794	-5.53813	0.000536157	7.83867	-2.4694	1.1293e-05	PREDICTED: Ictalurus punctatus saccharopine dehydrogenase a, tandem duplicate 1 (sccpdha.1), mRNA
XM_017477017.3	18.2655	-2.471	0.00536874	4.26937	-1.3051	0.000895161	PREDICTED: Ictalurus punctatus nucleotide binding protein-like (nubpl), mRNA
XM_017477029.3	26.7686	-6.92667	0.00193268	2.02379	-2.79216	0.000175859	PREDICTED: Ictalurus punctatus VRK serine/threonine kinase 1 (vrk1), transcript variant X1, mRNA
XM_017477039.3	10.5028	2.21216	0.0213349	2.34631	1.14545	0.00639959	PREDICTED: Ictalurus punctatus forkhead box O3A (foxo3a), mRNA
XM_017477093.3	8.46713	12.1912	0.0347808	2.44161	3.60776	0.0123451	PREDICTED: Ictalurus punctatus cholinergic receptor, muscarinic 3a (chrm3a), mRNA
XM_017477114.3	7.58211	4.47629	0.043704	7.2147	2.1623	0.0166128	PREDICTED: Ictalurus punctatus potassium channel, subfamily K, member 18 (kcnk18), mRNA
XM_017477165.3	14.5175	4.378	0.00971528	6.34652	2.13027	0.00214452	PREDICTED: Ictalurus punctatus dishevelled-binding antagonist of beta-catenin 1 (dact1), mRNA
XM_017477174.3	7.76601	3.02763	0.0411814	3.67893	1.59819	0.0153472	PREDICTED: Ictalurus punctatus forkhead box A2 (foxa2), mRNA
XM_017477190.3	10.1381	-3.94303	0.0232044	2.85097	-1.9793	0.00714038	PREDICTED: Ictalurus punctatus lin-52 DREAM MuvB core complex component (lin52), mRNA
XM_017477191.3	43.9176	5.05134	0.000594959	4.20602	2.33666	1.60001e-05	PREDICTED: Ictalurus punctatus 2-aminoethanethiol (cysteamine) dioxygenase b (adob), mRNA
XM_017477192.3	8.4705	3.9065	0.0343018	3.16874	1.96588	0.0121021	PREDICTED: Ictalurus punctatus dihydropyrimidinase like 5a (dpysl5a), mRNA
XM_017477224.2	7.12321	3.33438	0.0488446	7.59015	1.73742	0.0192792	PREDICTED: Ictalurus punctatus cofilin 2 (muscle) (cfl2), mRNA
XM_017477238.3	19.2066	2.60718	0.00465328	5.06261	1.38249	0.000731588	PREDICTED: Ictalurus punctatus UDP-N-acetyl-alpha-D-galactosamine:polypeptide N-acetylgalactosaminyltransferase 16 (galnt16), mRNA
XM_017477251.3	17.054	-6.18278	0.00655052	5.57373	-2.62826	0.00119045	PREDICTED: Ictalurus punctatus chromosome 9 C1orf115 homolog (c9h1orf115), mRNA
XM_017477256.3	27.0172	2.08259	0.0018827	4.56498	1.05838	0.00016864	PREDICTED: Ictalurus punctatus C2H2-type zinc finger protein (si:ch211-79k12.2), mRNA
XM_017477274.3	23.7445	-4.61694	0.00264824	2.06838	-2.20694	0.000299625	PREDICTED: Ictalurus punctatus SUMO peptidase family member, NEDD8 specific (senp8), transcript variant X1, mRNA
XM_017477291.3	14.7767	-7.24257	0.0093277	0.751992	-2.8565	0.00201065	PREDICTED: Ictalurus punctatus STIL centriolar assembly protein (stil), mRNA
XM_017477292.3	8.88291	20.1978	0.0313349	1.31747	4.33613	0.0106567	PREDICTED: Ictalurus punctatus haptoglobin (hp), mRNA
XM_017477299.3	8.71219	11.7841	0.0324259	1.3034	3.55877	0.0111787	PREDICTED: Ictalurus punctatus potassium voltage-gated channel, subfamily H (eag-related), member 1b (kcnh1b), mRNA
XM_017477309.2	8.87682	2.96523	0.0312247	6.58425	1.56814	0.0105966	PREDICTED: Ictalurus punctatus chemokine (C-C motif) ligand 25b (ccl25b), mRNA
XM_017477311.3	7.56781	3.51412	0.043474	3.97933	1.81316	0.0164849	PREDICTED: Ictalurus punctatus synaptic vesicle glycoprotein 2Ba (sv2ba), mRNA
XM_017477317.3	25.1914	-228.175	0.00243014	5.55063	-7.834	0.000262418	PREDICTED: Ictalurus punctatus hydroxylysine kinase, tandem duplicate 2 (hykk.2), mRNA
XM_017477344.3	30.736	-323.613	0.00149185	3.5053	-8.33813	0.000108324	PREDICTED: Ictalurus punctatus NTPase, KAP family P-loop domain containing 1 (nkpd1), mRNA
XM_017477345.3	42.9911	-14817.1	0.000677748	9.02656	-13.855	2.18996e-05	PREDICTED: Ictalurus punctatus alkaline phosphatase, intestinal, tandem duplicate 2 (alpi.2), mRNA
XM_017477350.3	19.2874	-2.87853	0.00459588	3.98619	-1.52533	0.000719235	PREDICTED: Ictalurus punctatus chromosome 1 C16orf91 homolog (LOC108270539), mRNA
XM_017477352.3	16.0144	-2.05339	0.0075644	4.54545	-1.03801	0.00149103	PREDICTED: Ictalurus punctatus general transcription factor IIA, 2 (gtf2a2), mRNA
XM_017477355.3	11.8732	-3.00003	0.0160729	1.29899	-1.58498	0.00431082	PREDICTED: Ictalurus punctatus dynein light chain Tctex-type 2B (dynlt2b), mRNA
XM_017477383.3	9.27303	-2.61896	0.0283592	2.21331	-1.389	0.00933479	PREDICTED: Ictalurus punctatus cholinergic receptor, nicotinic, alpha 7a (neuronal) (chrna7a), mRNA
XM_017477422.3	10.6426	8.74579	0.0206963	1.77458	3.12859	0.00613952	PREDICTED: Ictalurus punctatus trace amine-associated receptor 13c (LOC108270592), mRNA
XM_017477507.3	9.09376	5.21085	0.0296267	1.43984	2.38152	0.0098827	PREDICTED: Ictalurus punctatus ras-related and estrogen-regulated growth inhibitor (LOC108270681), mRNA
XM_017477509.2	14.835	-2.14551	0.00923127	5.39091	-1.10132	0.00198188	PREDICTED: Ictalurus punctatus mitochondrial ribosomal protein L21 (mrpl21), mRNA
XM_017477511.3	8.65293	-2.80115	0.0328824	5.56735	-1.48602	0.0113973	PREDICTED: Ictalurus punctatus laminin, alpha 3 (lama3), mRNA
XM_017477517.3	7.41193	9.28261	0.0452814	1.75647	3.21453	0.0174138	PREDICTED: Ictalurus punctatus eph receptor B6 (ephb6), mRNA
XM_017477531.3	8.42635	3.95935	0.0346948	9.35506	1.98527	0.0122803	PREDICTED: Ictalurus punctatus cysteine-rich secretory protein LCCL domain containing 2 (crispld2), mRNA
XM_017477541.3	10.0007	-2.05661	0.0239616	5.04199	-1.04027	0.00744524	PREDICTED: Ictalurus punctatus aldehyde dehydrogenase 5 family, member A1 (succinate-semialdehyde dehydrogenase) (aldh5a1), mRNA
XM_017477560.3	33.0695	5.62495	0.00111027	5.2468	2.49184	6.55737e-05	PREDICTED: Ictalurus punctatus adhesion G protein-coupled receptor L4 (adgrl4), mRNA
XM_017477573.3	28.9355	5.50062	0.00157903	8.85855	2.45959	0.000123126	PREDICTED: Ictalurus punctatus nidogen 1a (nid1a), mRNA
XM_017477593.3	21.5091	2.41815	0.00344566	6.53926	1.2739	0.000457972	PREDICTED: Ictalurus punctatus lymphocyte antigen 75 (ly75), mRNA
XM_017477605.3	20.7026	2.69165	0.00380456	4.21202	1.42849	0.00053755	PREDICTED: Ictalurus punctatus glycogen synthase kinase binding protein (gbp), mRNA
XM_017477616.3	22.5649	-5.73106	0.00303225	2.16787	-2.5188	0.000373505	PREDICTED: Ictalurus punctatus regulator of telomere elongation helicase 1 (rtel1), mRNA
XM_017477645.3	15.2955	11.3562	0.00855138	0.775011	3.50541	0.00177078	PREDICTED: Ictalurus punctatus tumor protein p53 inducible nuclear protein 1 (tp53inp1), mRNA
XM_017477668.3	22.376	5.55438	0.00311688	4.36311	2.47362	0.000387192	PREDICTED: Ictalurus punctatus prolyl 3-hydroxylase 2 (p3h2), mRNA
XM_017477696.2	21.6989	-2.46717	0.00337547	8.60081	-1.30286	0.000441274	PREDICTED: Ictalurus punctatus cytochrome c oxidase subunit 6B1 (LOC108270780), mRNA
XM_017477701.3	13.3317	-4.27611	0.0121112	1.10583	-2.0963	0.00290502	PREDICTED: Ictalurus punctatus LYR motif containing 1 (lyrm1), mRNA
XM_017477702.3	30.0322	-2.12466	0.00145084	10.9574	-1.08723	0.000103546	PREDICTED: Ictalurus punctatus ATP synthase F1 subunit beta (atp5f1b), mRNA
XM_017477731.1	14.5083	2.12333	0.00971528	11.3524	1.08633	0.00214946	PREDICTED: Ictalurus punctatus keratin, type I cytoskeletal 19 (LOC108270801), mRNA
XM_017477736.3	19.0777	9.32519	0.00474943	1.81431	3.22113	0.000751815	PREDICTED: Ictalurus punctatus arrestin domain containing 2 (arrdc2), transcript variant X1, mRNA
XM_017477772.3	25.3269	-2.67765	0.00221763	5.63228	-1.42097	0.000225478	PREDICTED: Ictalurus punctatus mitochondrial ribosomal protein L45 (mrpl45), mRNA
XM_017477779.3	8.90606	3.7464	0.0310067	9.21217	1.9055	0.010497	PREDICTED: Ictalurus punctatus uncharacterized si:ch211-1a19.3 (si:ch211-1a19.3), mRNA
XM_017477781.3	10.9314	3.46755	0.0193714	1.74761	1.79392	0.00564031	PREDICTED: Ictalurus punctatus MOB kinase activator 3C (mob3c), mRNA
XM_017477789.2	56.3176	-2.71391	0.000417925	4.83879	-1.44037	4.32277e-06	PREDICTED: Ictalurus punctatus chromosome 10 C6orf120 homolog (c10h6orf120), mRNA
XM_017477811.2	11.1288	13.9189	0.019334	3.47825	3.79897	0.00561342	PREDICTED: Ictalurus punctatus CD83 molecule (cd83), mRNA
XM_017477836.3	39.5069	-3.43199	0.000725184	6.38653	-1.77905	2.73782e-05	PREDICTED: Ictalurus punctatus translocase of inner mitochondrial membrane 13 homolog (yeast) (timm13), mRNA
XM_017477840.3	12.927	-2.35583	0.013112	3.02706	-1.23624	0.00323323	PREDICTED: Ictalurus punctatus gem (nuclear organelle) associated protein 6 (gemin6), mRNA
XM_017477841.2	42.4765	2.68352	0.000634866	3.76314	1.42412	1.89777e-05	PREDICTED: Ictalurus punctatus eukaryotic initiation factor 4A-II (LOC108270878), mRNA
XM_017477877.3	60.6172	-29.3981	0.0003691	7.69913	-4.87765	2.90149e-06	PREDICTED: Ictalurus punctatus O-GlcNAcase like (ogal), mRNA
XM_017477882.3	17.6674	2.11123	0.00588665	4.96181	1.07808	0.00102109	PREDICTED: Ictalurus punctatus uncharacterized protein LOC449943 homolog (si:dkey-93h22.8), mRNA
XM_017477883.3	8.53762	6.31939	0.0337185	0.476726	2.65979	0.0118371	PREDICTED: Ictalurus punctatus LIM-domain binding 1b (ldb1b), transcript variant X1, mRNA
XM_017477891.3	22.1296	-2.4739	0.00321069	4.10534	-1.30678	0.000405935	PREDICTED: Ictalurus punctatus secretory carrier membrane protein 4 (scamp4), mRNA
XM_017477948.3	11.9898	12.3521	0.0157602	0.0178229	3.62669	0.00417299	PREDICTED: Ictalurus punctatus spectrin, beta, non-erythrocytic 1 (sptbn1), transcript variant X1, mRNA
XM_017477971.3	20.6681	-2.60216	0.00381505	3.72567	-1.37971	0.000541291	PREDICTED: Ictalurus punctatus centromere protein T (cenpt), mRNA
XM_017477975.3	31.5771	3.35686	0.00127421	4.34626	1.74711	8.17468e-05	PREDICTED: Ictalurus punctatus glucose-fructose oxidoreductase domain containing 2 (gfod2), mRNA
XM_017477977.3	9.78456	5.27335	0.0250946	0.547852	2.39872	0.00795562	PREDICTED: Ictalurus punctatus thyroglobulin (tg), mRNA
XM_017477987.3	53.8341	-7.7663	0.000445846	7.2803	-2.95723	5.50576e-06	PREDICTED: Ictalurus punctatus cytochrome c oxidase subunit 6B1 (LOC108270924), mRNA
XM_017478021.3	31.6555	-3.43636	0.00126868	5.2247	-1.78088	8.07905e-05	PREDICTED: Ictalurus punctatus mitochondrial ribosomal protein L54 (mrpl54), mRNA
XM_017478049.3	25.5927	-2.67769	0.00216751	5.76886	-1.42099	0.000215226	PREDICTED: Ictalurus punctatus Bcl-2_like domain-containing protein (zgc:153993), mRNA
XM_017478098.3	33.3056	-4.17977	0.00109165	7.15694	-2.06342	6.33691e-05	PREDICTED: Ictalurus punctatus cytochrome b5 (LOC108270986), mRNA
XM_017478099.3	12.754	5.80917	0.0137977	5.63658	2.53833	0.00346291	PREDICTED: Ictalurus punctatus cell migration inducing hyaluronidase 1 (cemip), mRNA
XM_017478104.3	25.6251	-3.61119	0.0021643	2.87727	-1.85248	0.000214012	PREDICTED: Ictalurus punctatus copine VII (cpne7), mRNA
XM_017478105.3	46.1687	-199.859	0.000555362	7.94346	-7.64284	1.37874e-05	PREDICTED: Ictalurus punctatus glycine cleavage system protein H (aminomethyl carrier), b (gcshb), mRNA
XM_017478145.3	27.5969	-686.461	0.00193268	5.3132	-9.42303	0.000176001	PREDICTED: Ictalurus punctatus beta-carotene oxygenase 1, like (bco1l), mRNA
XM_017478148.3	23.4785	-3.65637	0.00274466	3.90673	-1.87041	0.000314685	PREDICTED: Ictalurus punctatus ACD shelterin complex subunit and telomerase recruitment factor (acd), mRNA
XM_017478151.3	25.5092	-4.71297	0.00218115	3.70008	-2.23664	0.000218385	PREDICTED: Ictalurus punctatus F-box and leucine-rich repeat protein 8 (fbxl8), mRNA
XM_017478154.3	24.8722	-22.5416	0.00231844	-0.244848	-4.49452	0.000244361	PREDICTED: Ictalurus punctatus guanine nucleotide binding protein (G protein), alpha activating activity polypeptide O, b (gnao1b), mRNA
XM_017478163.3	18.8216	3.62494	0.00492351	4.77146	1.85796	0.000793933	PREDICTED: Ictalurus punctatus maternal B9.15 protein (si:dkey-79d12.5), mRNA
XM_017478172.3	14.8171	-2.45896	0.00925297	5.6639	-1.29805	0.00199071	PREDICTED: Ictalurus punctatus succinate dehydrogenase complex assembly factor 2 (sdhaf2), mRNA
XM_017478179.3	66.9006	-4.0041	0.00035816	8.33094	-2.00148	1.68745e-06	PREDICTED: Ictalurus punctatus ATP synthase F1 subunit delta (atp5f1d), mRNA
XM_017478217.3	19.9143	-2.5	0.00420836	4.36347	-1.32193	0.000631168	PREDICTED: Ictalurus punctatus arylformamidase (afmid), mRNA
XM_017478227.3	17.6171	-2.04988	0.00592113	5.95889	-1.03554	0.00103258	PREDICTED: Ictalurus punctatus translocase of inner mitochondrial membrane 44 homolog (yeast) (timm44), mRNA
XM_017478232.3	31.3833	-10.1975	0.00128553	2.88324	-3.35015	8.41682e-05	PREDICTED: Ictalurus punctatus lysophosphatidic acid receptor 3 (lpar3), mRNA
XM_017478241.3	9.80175	2.11197	0.0249782	3.75321	1.07859	0.00791356	PREDICTED: Ictalurus punctatus chondroitin sulfate synthase 1 (chsy1), mRNA
XM_017478261.3	8.27899	2.41113	0.0359808	9.92567	1.26971	0.0128974	PREDICTED: Ictalurus punctatus collagen, type VI, alpha 2 (col6a2), transcript variant X1, mRNA
XM_017478293.3	10.4657	-3.27605	0.0215347	3.46233	-1.71196	0.00647064	PREDICTED: Ictalurus punctatus cytoskeleton-associated protein 5 (LOC108271062), mRNA
XM_017478330.3	12.6482	4.40432	0.0138526	4.19258	2.13892	0.00348464	PREDICTED: Ictalurus punctatus uncharacterized si:dkey-93h22.7 (si:dkey-93h22.7), mRNA
XM_017478355.3	9.19299	3.14624	0.0288921	5.88814	1.65363	0.00957493	PREDICTED: Ictalurus punctatus transmembrane 4 L six family member 18 (tm4sf18), mRNA
XM_017478357.3	27.4779	-5.6754	0.00179883	3.96729	-2.50472	0.00015615	PREDICTED: Ictalurus punctatus fumarylacetoacetate hydrolase (fumarylacetoacetase) (fah), mRNA
XM_017478374.3	15.4038	3.83116	0.00838148	10.4937	1.93778	0.00172498	PREDICTED: Ictalurus punctatus collagen, type VI, alpha 1 (col6a1), mRNA
XM_017478401.3	8.84201	8.19028	0.0314539	1.84434	3.03391	0.0107167	PREDICTED: Ictalurus punctatus fetuin-B (LOC108271113), mRNA
XM_017478411.3	149.026	-7.10789	0.000118925	5.38141	-2.82942	1.59975e-08	PREDICTED: Ictalurus punctatus cyclin D1 (ccnd1), mRNA
XM_017478445.3	21.6095	-2.48188	0.00339973	5.88463	-1.31143	0.000449054	PREDICTED: Ictalurus punctatus DnaJ (Hsp40) homolog, subfamily C, member 19 (dnajc19), mRNA
XM_017478493.3	36.2258	4.87403	0.000892874	3.86112	2.28512	4.21089e-05	PREDICTED: Ictalurus punctatus GLI family zinc finger 2b (gli2b), mRNA
XM_017478509.3	45.1117	4.51958	0.000555362	3.46396	2.17619	1.39362e-05	PREDICTED: Ictalurus punctatus mitogen-activated protein kinase 8 interacting protein 1b (mapk8ip1b), mRNA
XM_017478533.3	27.0974	-923.255	0.00202289	9.09455	-9.85059	0.000190823	PREDICTED: Ictalurus punctatus transmembrane 4 L six family member 4 (tm4sf4), mRNA
XM_017478560.3	71.3977	4.07048	0.000334097	4.42638	2.0252	1.17494e-06	PREDICTED: Ictalurus punctatus interleukin 16 (il16), mRNA
XM_017478603.3	28.5795	-2.37435	0.00163341	6.01161	-1.24753	0.000130378	PREDICTED: Ictalurus punctatus LSM4 homolog, U6 small nuclear RNA and mRNA degradation associated (lsm4), mRNA
XM_017478610.3	13.4979	-2.14504	0.0117077	3.37551	-1.101	0.0027816	PREDICTED: Ictalurus punctatus polymerase (DNA-directed), epsilon 4, accessory subunit (pole4), mRNA
XM_017478616.3	39.3945	3.11362	0.000725678	7.57932	1.63859	2.77721e-05	PREDICTED: Ictalurus punctatus interferon regulatory factor 2 binding protein 2b (irf2bp2b), mRNA
XM_017478620.3	13.0369	2.71354	0.0128257	2.3574	1.44018	0.00314009	PREDICTED: Ictalurus punctatus SH3-domain GRB2-like 3a (sh3gl3a), transcript variant X1, mRNA
XM_017478633.3	20.0001	2.07109	0.00416628	3.63683	1.05039	0.000620115	PREDICTED: Ictalurus punctatus inhibitor of growth family, member 5a (ing5a), mRNA
XM_017478650.3	12.4961	-2.1313	0.0142643	4.53059	-1.09173	0.00363099	PREDICTED: Ictalurus punctatus NIMA-related kinase 7 (nek7), mRNA
XM_017478664.3	38.7749	4.49431	0.000760906	5.78446	2.1681	3.00647e-05	PREDICTED: Ictalurus punctatus pleckstrin homology domain containing, family O member 2 (plekho2), mRNA
XM_017478674.3	9.80473	-2.05892	0.0249635	6.27539	-1.04189	0.0079063	PREDICTED: Ictalurus punctatus 3-hydroxyisobutyrate dehydrogenase b (hibadhb), mRNA
XM_017478680.3	25.0178	-2.11104	0.00228619	5.72865	-1.07795	0.000238125	PREDICTED: Ictalurus punctatus RAB11B, member RAS oncogene family, a (rab11ba), transcript variant X1, mRNA
XM_017478723.2	22.1061	-2.4905	0.00321304	5.51964	-1.31644	0.000407778	PREDICTED: Ictalurus punctatus mitochondrial contact site and cristae organizing system subunit 13 (micos13), mRNA
XM_017478724.2	63.2243	-32.0417	0.00035816	5.45107	-5.00188	2.30445e-06	PREDICTED: Ictalurus punctatus hydroxysteroid (11-beta) dehydrogenase 1-like a (hsd11b1la), mRNA
XM_017478747.3	31.8188	-9.72714	0.00125365	1.37688	-3.28202	7.88392e-05	PREDICTED: Ictalurus punctatus YjeF N-terminal domain containing 3 (yjefn3), mRNA
XM_017478756.3	20.0598	-2.46325	0.00413272	5.2442	-1.30056	0.000612556	PREDICTED: Ictalurus punctatus small nuclear ribonucleoprotein polypeptide A' (snrpa1), mRNA
XM_017478780.3	30.9775	-7.36169	0.00132727	2.47093	-2.88004	8.95099e-05	PREDICTED: Ictalurus punctatus StAR-related lipid transfer (START) domain containing 5 (stard5), mRNA
XM_017478789.3	7.62278	3.33143	0.0428071	1.46059	1.73614	0.0161257	PREDICTED: Ictalurus punctatus protocadherin 17 (pcdh17), mRNA
XM_017478804.3	33.6105	-2.17881	0.00107955	6.8512	-1.12354	6.06476e-05	PREDICTED: Ictalurus punctatus proteasome 26S subunit, non-ATPase 7 (psmd7), mRNA
XM_017478811.3	16.7128	-2.36632	0.00679081	4.1059	-1.24264	0.00126713	PREDICTED: Ictalurus punctatus abhydrolase domain containing 17C, depalmitoylase (abhd17c), transcript variant X1, mRNA
XM_017478830.3	17.841	3.6499	0.0057397	2.56574	1.86786	0.000982541	PREDICTED: Ictalurus punctatus anosmin 1b (anos1b), mRNA
XM_017478832.3	10.8555	2.71519	0.0197352	6.15811	1.44105	0.00576665	PREDICTED: Ictalurus punctatus Kruppel-like factor 2a (klf2a), mRNA
XM_017478833.3	40.0915	-6.11164	0.000704522	5.70024	-2.61156	2.54306e-05	PREDICTED: Ictalurus punctatus 7-dehydrocholesterol reductase (dhcr7), mRNA
XM_017478855.3	7.86035	2.62813	0.0402611	6.55888	1.39403	0.0148585	PREDICTED: Ictalurus punctatus parvin, alpha b (parvab), transcript variant X2, mRNA
XM_017478899.3	10.8727	3.63649	0.0196501	0.523896	1.86255	0.0057377	PREDICTED: Ictalurus punctatus vitamin D 25-hydroxylase (LOC108271345), mRNA
XM_017478938.3	13.0225	-3.54269	0.0128583	2.32513	-1.82485	0.00315207	PREDICTED: Ictalurus punctatus heat shock factor binding protein 1a (hsbp1a), transcript variant X1, mRNA
XM_017478947.3	8.98762	3.52834	0.030435	3.18386	1.81899	0.0102248	PREDICTED: Ictalurus punctatus Usher syndrome 1C binding protein 1 (ushbp1), mRNA
XM_017478949.3	25.4669	-15.5773	0.00218609	2.19933	-3.96137	0.000220011	PREDICTED: Ictalurus punctatus UDP-GlcNAc:betaGal beta-1,3-N-acetylglucosaminyltransferase 7 (b3gnt7), mRNA
XM_017478958.3	7.70869	5.26116	0.0418384	1.6759	2.39538	0.0156533	PREDICTED: Ictalurus punctatus kininogen 1 (kng1), mRNA
XM_017478989.3	9.54266	2.20786	0.0266084	2.72435	1.14265	0.0085759	PREDICTED: Ictalurus punctatus family with sequence similarity 43 member A (fam43a), mRNA
XM_017478990.3	36.7501	4.55162	0.000860105	3.69917	2.18638	3.92332e-05	PREDICTED: Ictalurus punctatus sphingosine-1-phosphate receptor 1 (s1pr1), mRNA
XM_017478997.3	31.9402	-918.159	0.00134012	5.58957	-9.8426	9.0792e-05	PREDICTED: Ictalurus punctatus cAMP responsive element binding protein 3-like 3a (creb3l3a), mRNA
XM_017479008.3	12.565	5.29737	0.0142181	4.61537	2.40528	0.00361189	PREDICTED: Ictalurus punctatus protein tyrosine kinase 7a (ptk7a), mRNA
XM_017479015.3	22.8212	3.17641	0.00292861	3.0108	1.6674	0.000355806	PREDICTED: Ictalurus punctatus mex-3 RNA binding family member B (mex3b), mRNA
XM_017479018.3	8.32098	-2.0646	0.0356088	1.88671	-1.04586	0.012718	PREDICTED: Ictalurus punctatus SIN3-HDAC complex associated factor, like (sinhcafl), mRNA
XM_017479031.3	52.1433	-4.97977	0.000467346	5.00615	-2.31608	6.52583e-06	PREDICTED: Ictalurus punctatus mitochondrial ribosomal protein S11 (mrps11), mRNA
XM_017479048.3	12.6715	-5.11488	0.0137977	1.21449	-2.3547	0.00346258	PREDICTED: Ictalurus punctatus aldehyde dehydrogenase 1 family, member A3 (aldh1a3), mRNA
XM_017479080.3	8.1989	2.31378	0.0367418	2.95509	1.21025	0.013248	PREDICTED: Ictalurus punctatus transmembrane protein 65 (LOC108271490), mRNA
XM_017479085.3	25.5979	4.09036	0.00216751	1.47118	2.03223	0.000215029	PREDICTED: Ictalurus punctatus neurturin (LOC108271491), mRNA
XM_017479109.3	10.0691	-12.9323	0.0236562	1.67936	-3.69291	0.00730388	PREDICTED: Ictalurus punctatus uncharacterized protein LOC559250 homolog (im:7152348), mRNA
XM_017479135.3	10.1177	-3.67149	0.0233358	3.50305	-1.87637	0.00718477	PREDICTED: Ictalurus punctatus serum paraoxonase/arylesterase 2 (LOC108271509), mRNA
XM_017479142.3	8.52886	-2.37517	0.0337988	1.337	-1.24803	0.0118713	PREDICTED: Ictalurus punctatus phosphodiesterase 6D, cGMP-specific, rod, delta (pde6d), mRNA
XM_017479143.3	33.0899	-2.39767	0.00110972	5.44699	-1.26164	6.53806e-05	PREDICTED: Ictalurus punctatus small nuclear ribonucleoprotein polypeptide C (snrpc), mRNA
XM_017479191.2	7.90297	2.53396	0.0398129	2.74428	1.34139	0.0146436	PREDICTED: Ictalurus punctatus forkhead box D3 (foxd3), mRNA
XM_017479223.3	7.29361	7.39546	0.0465437	0.382076	2.88664	0.0180966	PREDICTED: Ictalurus punctatus growth hormone releasing hormone receptor b (ghrhrb), mRNA
XM_017479225.3	7.15239	5.02319	0.0483215	-1.20512	2.3286	0.0190277	PREDICTED: Ictalurus punctatus G protein-coupled receptor 27 (gpr27), mRNA
XM_017479431.3	12.0842	2.14892	0.0154674	4.08823	1.10361	0.00406523	PREDICTED: Ictalurus punctatus transforming growth factor, beta receptor 1 b (tgfbr1b), mRNA
XM_017479458.3	25.6952	4.25051	0.00214938	6.12667	2.08763	0.000211415	PREDICTED: Ictalurus punctatus SWI/SNF related, matrix associated, actin dependent regulator of chromatin, subfamily c, member 2 (smarcc2), mRNA
XM_017479490.3	9.75603	2.96699	0.0252671	-0.0145819	1.569	0.008026	PREDICTED: Ictalurus punctatus nuclear receptor coactivator 5 (ncoa5), transcript variant X1, mRNA
XM_017479506.3	14.6388	4.29202	0.0095124	7.97958	2.10166	0.00208066	PREDICTED: Ictalurus punctatus extended synaptotagmin-like protein 1b (esyt1b), mRNA
XM_017479562.3	17.4197	-2.9754	0.006127	4.46226	-1.57309	0.00107917	PREDICTED: Ictalurus punctatus Mov10 RISC complex RNA helicase a (mov10a), transcript variant X1, mRNA
XM_017479574.3	31.706	-13.0736	0.00126455	3.02249	-3.70858	8.01815e-05	PREDICTED: Ictalurus punctatus centromere protein S (cenps), mRNA
XM_017479590.3	17.0334	2.60558	0.00650161	2.57421	1.38161	0.00117753	PREDICTED: Ictalurus punctatus von Hippel-Lindau tumor suppressor (vhl), mRNA
XM_017479628.3	7.30816	-6.73562	0.0463419	0.686949	-2.75181	0.0180037	PREDICTED: Ictalurus punctatus insulin-like 5a (insl5a), mRNA
XM_017479696.3	51.6712	-2.80542	0.000476341	5.95053	-1.48822	6.84852e-06	PREDICTED: Ictalurus punctatus nitrilase family, member 2 (nit2), transcript variant X1, mRNA
XM_017479699.3	8.75716	3.17704	0.0320316	1.70294	1.66768	0.0110161	PREDICTED: Ictalurus punctatus translocase of outer mitochondrial membrane 34 (tomm34), transcript variant X2, mRNA
XM_017479709.3	18.0432	-120.264	0.005908	4.60635	-6.91006	0.00102938	PREDICTED: Ictalurus punctatus claudin 34a (cldn34a), mRNA
XM_017479745.3	15.6914	9.15097	0.00796106	1.3143	3.19393	0.00160983	PREDICTED: Ictalurus punctatus prolyl 4-hydroxylase, transmembrane b (p4htmb), transcript variant X1, mRNA
XM_017479787.3	7.0448	3.07593	0.0497696	1.91817	1.62102	0.0197749	PREDICTED: Ictalurus punctatus DNA-damage-inducible transcript 3 (ddit3), transcript variant X1, mRNA
XM_017479790.3	18.491	2.57059	0.00518636	5.18076	1.3621	0.000852413	PREDICTED: Ictalurus punctatus U2AF homology motif (UHM) kinase 1 (uhmk1), mRNA
XM_017479791.3	14.9793	4.15277	0.00901816	3.99028	2.05408	0.00191277	PREDICTED: Ictalurus punctatus tyrosine kinase with immunoglobulin-like and EGF-like domains 1 (tie1), mRNA
XM_017479800.3	8.06973	3.2583	0.03807	2.66068	1.70412	0.0138372	PREDICTED: Ictalurus punctatus MPL proto-oncogene, thrombopoietin receptor (mpl), mRNA
XM_017479817.3	9.07416	4.71574	0.0298037	2.93551	2.23749	0.00994486	PREDICTED: Ictalurus punctatus prostacyclin synthase (LOC108271893), mRNA
XM_017479828.3	8.15876	2.43764	0.0371554	1.10082	1.28548	0.0134279	PREDICTED: Ictalurus punctatus ras association domain-containing protein 1 (LOC108271897), transcript variant X2, mRNA
XM_017479878.3	15.5571	-2.67	0.00816254	3.79218	-1.41684	0.00166247	PREDICTED: Ictalurus punctatus FA complementation group D2 (fancd2), mRNA
XM_017479922.3	7.76441	4.95984	0.0411927	1.54128	2.31029	0.0153557	PREDICTED: Ictalurus punctatus transglutaminase 2b (tgm2b), transcript variant X1, mRNA
XM_017479938.3	10.9385	4.17841	0.0193687	0.624547	2.06296	0.00562853	PREDICTED: Ictalurus punctatus solute carrier family 25 member 55a (slc25a55a), transcript variant X2, mRNA
XM_017479939.3	42.7915	-9.45085	0.000619964	3.93775	-3.24044	1.82757e-05	PREDICTED: Ictalurus punctatus tetraspanin 2a (tspan2a), mRNA
XM_017479967.3	13.1538	3.4185	0.0125725	4.35741	1.77336	0.00304435	PREDICTED: Ictalurus punctatus protein kinase C, delta a (prkcda), mRNA
XM_017479976.3	19.7582	2.28982	0.00431576	4.13762	1.19524	0.000651874	PREDICTED: Ictalurus punctatus methyl-CpG binding domain protein 6 (mbd6), mRNA
XM_017480014.3	10.9084	-2.02626	0.0194741	2.70773	-1.01882	0.00567828	PREDICTED: Ictalurus punctatus tumor suppressor 2, mitochondrial calcium regulator a (tusc2a), mRNA
XM_017480024.3	26.5949	-3.42434	0.00196082	5.94694	-1.77583	0.000181114	PREDICTED: Ictalurus punctatus abhydrolase domain containing 14B (abhd14b), mRNA
XM_017480032.3	7.25829	6.79227	0.0470083	0.880191	2.76389	0.0183244	PREDICTED: Ictalurus punctatus calcium/calmodulin-dependent protein kinase Ia (camk1a), mRNA
XM_017480038.3	7.35988	2.77983	0.0457718	4.91109	1.47499	0.0176781	PREDICTED: Ictalurus punctatus RNA binding motif protein 38 (rbm38), transcript variant X1, mRNA
XM_017480041.3	20.8543	-2.91631	0.00372813	3.91135	-1.54415	0.000521428	PREDICTED: Ictalurus punctatus ribonucleic acid export 1 (rae1), transcript variant X2, mRNA
XM_017480048.3	10.7896	3.21525	0.0200493	4.26785	1.68493	0.00587918	PREDICTED: Ictalurus punctatus cytokine inducible SH2-containing protein (cish), mRNA
XM_017480050.2	8.0674	2.04394	0.0380892	9.65921	1.03135	0.0138481	PREDICTED: Ictalurus punctatus prothymosin alpha a (ptmaa), mRNA
XM_017480066.3	8.56961	2.37147	0.0335135	2.51868	1.24578	0.0117131	PREDICTED: Ictalurus punctatus cache domain containing 1 (cachd1), mRNA
XM_017480079.3	16.0543	3.33788	0.00752049	6.7173	1.73893	0.00147703	PREDICTED: Ictalurus punctatus syndecan 4 (sdc4), mRNA
XM_017480090.3	21.9415	-3.51991	0.00327477	4.67485	-1.81554	0.000420957	PREDICTED: Ictalurus punctatus peroxisomal membrane protein 4 (pxmp4), mRNA
XM_017480109.3	28.5771	-4.32272	0.00163341	3.75111	-2.11194	0.000130429	PREDICTED: Ictalurus punctatus deoxythymidylate kinase (thymidylate kinase) (dtymk), mRNA
XM_017480112.3	8.07076	2.96072	0.0380676	-0.147737	1.56595	0.0138324	PREDICTED: Ictalurus punctatus FXYD domain containing ion transport regulator 6 like (fxyd6l), transcript variant X3, mRNA
XM_017480115.3	53.5308	6.08311	0.000445846	7.25735	2.60481	5.67435e-06	PREDICTED: Ictalurus punctatus solute carrier family 2 member 1b (slc2a1b), mRNA
XM_017480129.2	25.1516	-3.11089	0.0022581	4.88471	-1.63733	0.000232551	PREDICTED: Ictalurus punctatus nucleotide binding protein 2 (MinD homolog, E. coli) (nubp2), mRNA
XM_017480141.3	20.3571	3.38762	0.00395256	4.5536	1.76027	0.000576449	PREDICTED: Ictalurus punctatus ghrelin (LOC108272045), mRNA
XM_017480142.3	45.8622	-4.10585	0.000539128	6.98038	-2.03768	1.27963e-05	PREDICTED: Ictalurus punctatus serine hydroxymethyltransferase 2 (mitochondrial) (shmt2), mRNA
XM_017480168.3	34.488	-2.71603	0.00101689	5.89306	-1.4415	5.35372e-05	PREDICTED: Ictalurus punctatus translocase of outer mitochondrial membrane 6 homolog (yeast) (tomm6), mRNA
XM_017480215.3	21.3879	-3.2241	0.0035096	7.13745	-1.6889	0.000469012	PREDICTED: Ictalurus punctatus cytochrome b5 (LOC108272069), transcript variant X1, mRNA
XM_017480244.3	12.005	-2.77482	0.0157339	2.84376	-1.47239	0.00415547	PREDICTED: Ictalurus punctatus sirtuin 4 (sirt4), mRNA
XM_017480249.3	36.4963	-2.07434	0.000876067	6.55063	-1.05265	4.05956e-05	PREDICTED: Ictalurus punctatus translocase of outer mitochondrial membrane 70 homolog A (S. cerevisiae) (tomm70a), mRNA
XM_017480267.3	12.9675	-2.78036	0.0130094	3.08056	-1.47527	0.00319853	PREDICTED: Ictalurus punctatus ubiquitin-like modifier activating enzyme 7 (uba7), mRNA
XM_017480296.3	8.84074	2.66286	0.0314573	6.22253	1.41298	0.0107211	PREDICTED: Ictalurus punctatus scinderin like a (scinla), mRNA
XM_017480304.3	17.9547	13.9937	0.00564872	0.735891	3.80671	0.000958202	PREDICTED: Ictalurus punctatus cysteine and glycine-rich protein 1b (csrp1b), transcript variant X2, mRNA
XM_017480307.3	15.0781	2.79764	0.00888851	5.37007	1.48421	0.00186701	PREDICTED: Ictalurus punctatus solute carrier organic anion transporter family, member 2A1 (slco2a1), mRNA
XM_017480315.2	53.5747	-2.55025	0.000445846	8.77774	-1.35064	5.64958e-06	PREDICTED: Ictalurus punctatus cytochrome b-c1 complex subunit 1, mitochondrial (LOC108272120), mRNA
XM_017480322.3	9.0173	5.29872	0.0301928	1.09724	2.40564	0.0101278	PREDICTED: Ictalurus punctatus Krueppel-like factor 15 (LOC108272123), mRNA
XM_017480341.3	15.787	3.13084	0.0078297	5.79834	1.64655	0.00157355	PREDICTED: Ictalurus punctatus immunoglobulin superfamily, member 8 (igsf8), mRNA
XM_017480377.3	13.6434	-2.04764	0.0113626	8.22521	-1.03396	0.00267846	PREDICTED: Ictalurus punctatus small nuclear ribonucleoprotein polypeptides B and B1 (snrpb), mRNA
XM_017480410.3	13.3842	-2.88985	0.0119769	1.72741	-1.531	0.00286539	PREDICTED: Ictalurus punctatus eukaryotic elongation factor, selenocysteine-tRNA-specific (eefsec), transcript variant X1, mRNA
XM_017480419.3	109.985	-6.39482	0.000165284	6.91641	-2.6769	9.80755e-08	PREDICTED: Ictalurus punctatus regulator of microtubule dynamics 1 (rmdn1), mRNA
XM_017480427.3	34.9366	-523.559	0.00107944	5.77788	-9.03221	5.9728e-05	PREDICTED: Ictalurus punctatus solute carrier family 5 member 8, like (slc5a8l), mRNA
XM_017480441.3	20.5325	16.2374	0.00388555	2.38519	4.02125	0.00055631	PREDICTED: Ictalurus punctatus solute carrier family 16 member 1a (slc16a1a), mRNA
XM_017480479.3	16.9804	-4.38652	0.00655433	4.7847	-2.13308	0.00119182	PREDICTED: Ictalurus punctatus succinyl-CoA:glutarate-CoA transferase (sugct), transcript variant X1, mRNA
XM_017480508.3	59.6837	-1066.68	0.000379126	9.1478	-10.0589	3.48921e-06	PREDICTED: Ictalurus punctatus keratin, type II cytoskeletal 8 (LOC108272215), mRNA
XM_017480516.3	17.7201	3.23074	0.00583895	6.18624	1.69186	0.00100919	PREDICTED: Ictalurus punctatus core 1 synthase, glycoprotein-N-acetylgalactosamine 3-beta-galactosyltransferase 1, like b (c1galt1lb), mRNA
XM_017480549.3	10.8321	4.60046	0.0200809	5.44272	2.20178	0.00589452	PREDICTED: Ictalurus punctatus syntrophin, alpha 1 (snta1), mRNA
XM_017480552.3	8.48365	2.23324	0.0342233	3.62027	1.15914	0.0120496	PREDICTED: Ictalurus punctatus uncharacterized si:ch211-286o17.1 (si:ch211-286o17.1), mRNA
XM_017480578.3	14.0536	-2.61443	0.0105033	6.66709	-1.3865	0.00241071	PREDICTED: Ictalurus punctatus regulator of G protein signaling 4 (rgs4), mRNA
XM_017480599.3	22.17	2.42962	0.00320062	7.7358	1.28073	0.000402797	PREDICTED: Ictalurus punctatus dermatopontin (dpt), mRNA
XM_017480658.3	20.9778	-2.53622	0.00367863	3.24113	-1.34268	0.000508722	PREDICTED: Ictalurus punctatus ferredoxin 2 (fdx2), mRNA
XM_017480677.3	25.8759	-3.83607	0.00211403	2.75367	-1.93963	0.000204887	PREDICTED: Ictalurus punctatus steroid-5-alpha-reductase, alpha polypeptide 1 (3-oxo-5 alpha-steroid delta 4-dehydrogenase alpha 1) (srd5a1), mRNA
XM_017480728.3	23.9498	-5.1033	0.00259051	1.68081	-2.35143	0.000288566	PREDICTED: Ictalurus punctatus RAB42, member RAS oncogene family a (rab42a), mRNA
XM_017480731.2	27.8309	-2.97797	0.00174095	4.86602	-1.57433	0.0001473	PREDICTED: Ictalurus punctatus ribosomal protein S19 binding protein 1 (rps19bp1), mRNA
XM_017480738.3	10.9624	4.89825	0.0192792	1.3253	2.29227	0.00558953	PREDICTED: Ictalurus punctatus nuclear receptor subfamily 4, group A, member 2b (nr4a2b), mRNA
XM_017480759.3	10.9354	4.33937	0.0193687	-0.428341	2.11749	0.00563362	PREDICTED: Ictalurus punctatus chromobox homolog 8b (cbx8b), mRNA
XM_017480768.3	9.24461	7.7929	0.0289793	3.34759	2.96216	0.0096188	PREDICTED: Ictalurus punctatus rasd family member 4 (LOC108272380), mRNA
XM_017480790.3	24.0278	-3.43898	0.00258501	2.77299	-1.78198	0.000284491	PREDICTED: Ictalurus punctatus E2F transcription factor 3 (e2f3), mRNA
XM_017480803.3	20.8553	-10.1628	0.00372813	1.03842	-3.34523	0.000521322	PREDICTED: Ictalurus punctatus LRAT domain containing 2a (lratd2a), mRNA
XM_017480804.3	14.487	-41.4413	0.0102708	4.00697	-5.373	0.00232124	PREDICTED: Ictalurus punctatus endoplasmic reticulum resident protein 27 (LOC108272402), mRNA
XM_017480912.3	12.202	-3.33665	0.0151031	1.35546	-1.7384	0.00393512	PREDICTED: Ictalurus punctatus interferon-induced very large GTPase 1 (LOC108272484), mRNA
XM_017480915.3	21.0363	-26.3581	0.003892	4.39289	-4.72017	0.000559565	PREDICTED: Ictalurus punctatus interferon-induced very large GTPase 1 (LOC108272485), mRNA
XM_017480916.2	17.6204	-70.299	0.006127	2.45047	-6.13543	0.00107926	PREDICTED: Ictalurus punctatus interferon-induced very large GTPase 1-like (LOC108272486), mRNA
XM_017480928.3	19.4731	3.43695	0.00447377	2.09278	1.78113	0.000691747	PREDICTED: Ictalurus punctatus family with sequence similarity 234 member B (fam234b), mRNA
XM_017480929.3	14.4467	-5.62308	0.00981565	3.09337	-2.49136	0.00218283	PREDICTED: Ictalurus punctatus uncharacterized LOC108272494 (LOC108272494), mRNA
XM_017480978.3	32.9724	3.85051	0.00111823	1.58358	1.94505	6.65061e-05	PREDICTED: Ictalurus punctatus myosin-9 (LOC108272530), mRNA
XM_017481012.3	16.0092	3.12453	0.0075644	7.51573	1.64364	0.00149285	PREDICTED: Ictalurus punctatus caveolae associated protein 2b (cavin2b), mRNA
XM_017481016.3	36.2163	-5.64064	0.000892874	3.03636	-2.49586	4.21629e-05	PREDICTED: Ictalurus punctatus centrosomal protein 20 (cep20), mRNA
XM_017481057.3	9.91267	3.18195	0.0244039	2.43881	1.66991	0.00764832	PREDICTED: Ictalurus punctatus par-6 family cell polarity regulator gamma b (pard6gb), mRNA
XM_017481071.3	23.9309	-5.44801	0.00259051	2.87076	-2.44573	0.000289563	PREDICTED: Ictalurus punctatus succinate dehydrogenase complex assembly factor 3 (sdhaf3), mRNA
XM_017481085.3	8.35039	-3.09456	0.0353437	2.78128	-1.62973	0.012594	PREDICTED: Ictalurus punctatus retinoblastoma-like 1 (p107) (rbl1), transcript variant X1, mRNA
XM_017481095.3	23.1252	-3.58653	0.00285003	6.28939	-1.84259	0.00033606	PREDICTED: Ictalurus punctatus ATP synthase F1 subunit epsilon (atp5f1e), mRNA
XM_017481144.3	8.29244	3.84333	0.0358768	0.938385	1.94236	0.0128397	PREDICTED: Ictalurus punctatus platelet and endothelial cell adhesion molecule 1b (pecam1b), transcript variant X3, mRNA
XM_017481197.3	25.6752	6.0254	0.00215224	1.06403	2.59106	0.000212152	PREDICTED: Ictalurus punctatus aquaporin 10b (aqp10b), transcript variant X2, mRNA
XM_017481204.3	15.4261	6.66057	0.00834374	-0.837036	2.73565	0.0017157	PREDICTED: Ictalurus punctatus GNAS complex locus (gnas), transcript variant X3, mRNA
XM_017481218.3	14.4579	16.0352	0.0097998	-1.55752	4.00317	0.00217671	PREDICTED: Ictalurus punctatus procollagen-lysine, 2-oxoglutarate 5-dioxygenase 2 (plod2), transcript variant X1, mRNA
XM_017481234.2	27.1234	-2.08236	0.00186451	6.43525	-1.05822	0.000165661	PREDICTED: Ictalurus punctatus proteasome 26S subunit ubiquitin receptor, non-ATPase 4a (psmd4a), mRNA
XM_017481238.3	20.9329	-94.0373	0.00392581	4.0452	-6.55516	0.000570923	PREDICTED: Ictalurus punctatus apolipoprotein A-I (LOC108272670), mRNA
XM_017481265.3	19.2835	3.8994	0.00459665	2.01103	1.96325	0.000719831	PREDICTED: Ictalurus punctatus thioredoxin interacting protein b (txnipb), mRNA
XM_017481268.2	15.4475	-2.01105	0.00832599	6.5044	-1.00795	0.00170688	PREDICTED: Ictalurus punctatus cell division control protein 42 homolog (LOC108272678), mRNA
XM_017481367.3	33.0736	-91.2901	0.00123831	5.54273	-6.51239	7.72344e-05	PREDICTED: Ictalurus punctatus cytochrome P450 27C1 (LOC108272716), mRNA
XM_017481370.3	17.7493	2.39055	0.00581519	3.83602	1.25734	0.00100268	PREDICTED: Ictalurus punctatus INO80 complex subunit Db (ino80db), mRNA
XM_017481372.2	53.1	-2.57352	0.000454552	7.9375	-1.36374	5.9242e-06	PREDICTED: Ictalurus punctatus NADH:ubiquinone oxidoreductase core subunit S1 (ndufs1), mRNA
XM_017481373.3	23.5487	2.08902	0.00271669	5.68793	1.06282	0.00031063	PREDICTED: Ictalurus punctatus AT rich interactive domain 1Ab (SWI-like) (arid1ab), mRNA
XM_017481410.3	9.00408	4.01465	0.0302838	1.65316	2.00527	0.0101708	PREDICTED: Ictalurus punctatus bridging integrator 1b (bin1b), transcript variant X1, mRNA
XM_017481412.3	21.6755	2.18339	0.00337906	4.74712	1.12657	0.000443298	PREDICTED: Ictalurus punctatus charged multivesicular body protein 4b (LOC108272732), mRNA
XM_017481423.3	17.8891	-4.68031	0.00569631	3.8246	-2.2266	0.000972167	PREDICTED: Ictalurus punctatus sialidase-1 (LOC108272741), mRNA
XM_017481429.3	28.9217	-3.89695	0.00158016	2.86878	-1.96235	0.000123399	PREDICTED: Ictalurus punctatus lysophospholipase like 1 (lyplal1), mRNA
XM_017481433.3	16.3776	-4.70768	0.00717547	4.98714	-2.23502	0.00136934	PREDICTED: Ictalurus punctatus uncharacterized LOC108272745 (LOC108272745), mRNA
XM_017481529.3	9.294	4.25436	0.0282012	0.907724	2.08894	0.00927304	PREDICTED: Ictalurus punctatus proline-rich transmembrane protein 1 (prrt1), mRNA
XM_017481586.3	18.2495	-13.2086	0.0056443	6.25758	-3.72341	0.000956285	PREDICTED: Ictalurus punctatus guanylate cyclase 2Ca (gucy2ca), mRNA
XM_017481595.1	9.62292	-28.0794	0.0262404	1.22077	-4.81144	0.00843558	PREDICTED: Ictalurus punctatus volume-regulated anion channel subunit LRRC8D (si:ch211-106h11.1), mRNA
XM_017481614.3	21.0278	-4.37939	0.00367269	1.78721	-2.13073	0.000503675	PREDICTED: Ictalurus punctatus cysteine protease atg4da (LOC108272831), transcript variant X1, mRNA
XM_017481655.3	17.3033	-2.14329	0.00623751	4.61896	-1.09983	0.00110776	PREDICTED: Ictalurus punctatus trafficking protein particle complex subunit 5 (LOC108272849), mRNA
XM_017481660.3	11.6393	4.07363	0.0167948	2.47304	2.02631	0.00460345	PREDICTED: Ictalurus punctatus cytoglobin 1 (cygb1), transcript variant X1, mRNA
XM_017481702.3	17.0647	2.97062	0.00646298	5.95871	1.57076	0.00116919	PREDICTED: Ictalurus punctatus C1q and TNF related 6b (c1qtnf6b), mRNA
XM_017481716.3	9.91457	3.89711	0.0243978	-0.986533	1.9624	0.00764386	PREDICTED: Ictalurus punctatus uncharacterized LOC108272892 (LOC108272892), transcript variant X1, mRNA
XM_017481733.3	9.65338	4.73118	0.0258895	2.19362	2.2422	0.00828527	PREDICTED: Ictalurus punctatus family with sequence similarity 117 member Ba (fam117ba), mRNA
XM_017481734.3	7.34116	4.4384	0.0459814	1.06679	2.15004	0.0177952	PREDICTED: Ictalurus punctatus chemokine (C-X-C motif) receptor 4a (cxcr4a), mRNA
XM_017481738.3	9.76737	2.45319	0.025187	1.80374	1.29466	0.00799794	PREDICTED: Ictalurus punctatus diacylglycerol kinase, epsilon (dgke), transcript variant X1, mRNA
XM_017481743.3	12.5536	4.05414	0.0141238	3.22422	2.0194	0.00357475	PREDICTED: Ictalurus punctatus D site albumin promoter binding protein a (dbpa), mRNA
XM_017481768.3	13.7159	2.16396	0.0111958	4.09069	1.11368	0.00262872	PREDICTED: Ictalurus punctatus low density lipoprotein receptor-related protein 12 (lrp12), mRNA
XM_017481769.3	7.80644	-3.33738	0.0407263	0.376012	-1.73871	0.0151355	PREDICTED: Ictalurus punctatus HIVEP zinc finger 3a (hivep3a), transcript variant X1, mRNA
XM_017481770.3	21.449	-4.10381	0.00347572	1.67227	-2.03696	0.000463405	PREDICTED: Ictalurus punctatus HIVEP zinc finger 3a (hivep3a), transcript variant X2, mRNA
XM_017481780.3	25.4809	-268.309	0.00235445	4.51664	-8.06775	0.000249753	PREDICTED: Ictalurus punctatus kynureninase (kynu), mRNA
XM_017481785.3	14.1339	-93.0879	0.0108758	10.3125	-6.54052	0.00253222	PREDICTED: Ictalurus punctatus lectin, galactoside-binding, soluble, 2b (lgals2b), mRNA
XM_017481786.3	7.7046	-2.51566	0.0418763	4.04196	-1.33094	0.0156755	PREDICTED: Ictalurus punctatus heme oxygenase (LOC108272923), mRNA
XM_017481823.3	7.27227	13.4982	0.0468738	1.01499	3.7547	0.018254	PREDICTED: Ictalurus punctatus XK-related protein 8 (LOC108272938), mRNA
XM_017481845.3	27.6006	2.35764	0.00177397	5.46209	1.23734	0.000153006	PREDICTED: Ictalurus punctatus tribbles pseudokinase 1 (trib1), mRNA
XM_017481878.3	8.49918	-2.16649	0.0340884	8.44065	-1.11536	0.011988	PREDICTED: Ictalurus punctatus S100 calcium binding protein U (s100u), mRNA
XM_017481893.3	11.8895	6.9336	0.0160154	-0.322388	2.7936	0.00429118	PREDICTED: Ictalurus punctatus uncharacterized LOC108272980 (LOC108272980), mRNA
XM_017481901.3	46.8475	3.21946	0.000536157	4.55767	1.68682	1.14594e-05	PREDICTED: Ictalurus punctatus forkhead box protein K2 (LOC108272985), mRNA
XM_017481912.3	28.3276	-3.85394	0.00167474	4.64892	-1.94634	0.000135808	PREDICTED: Ictalurus punctatus X-prolyl aminopeptidase 3, mitochondrial (xpnpep3), mRNA
XM_017481913.3	11.9876	-4.54017	0.0157721	3.97017	-2.18275	0.00418427	PREDICTED: Ictalurus punctatus beta-1,4-mannosyl-glycoprotein 4-beta-N-acetylglucosaminyltransferase a (mgat3a), mRNA
XM_017481914.3	34.4983	-439.06	0.00109165	6.73201	-8.77828	6.33914e-05	PREDICTED: Ictalurus punctatus ectonucleotide pyrophosphatase/phosphodiesterase family member 7 (LOC108272994), mRNA
XM_017481998.3	31.4177	-4.83782	0.00128292	3.21829	-2.27436	8.37321e-05	PREDICTED: Ictalurus punctatus transmembrane protein 220 (tmem220), mRNA
XM_017482037.3	48.3933	-1403.39	0.000535728	10.4351	-10.4547	1.0842e-05	PREDICTED: Ictalurus punctatus solute carrier family 15 member 1b (slc15a1b), mRNA
XM_017482056.3	27.1864	-3.03744	0.00185141	9.85771	-1.60286	0.000163923	PREDICTED: Ictalurus punctatus adenosylhomocysteinase (ahcy), mRNA
XM_017482057.2	34.0981	5.78173	0.00105407	10.1997	2.5315	5.65705e-05	PREDICTED: Ictalurus punctatus thioredoxin interacting protein a (txnipa), mRNA
XM_017482062.3	16.2582	2.82858	0.00731857	4.21905	1.50008	0.001408	PREDICTED: Ictalurus punctatus death-associated protein kinase 2 (si:dkey-240h12.4), mRNA
XM_017482072.3	12.3526	3.86656	0.0146723	4.00901	1.95105	0.00377583	PREDICTED: Ictalurus punctatus membrane-spanning 4-domains subfamily A member 4A (LOC108273082), mRNA
XM_017482081.3	29.1669	-11.2778	0.00155873	2.78576	-3.49541	0.000118662	PREDICTED: Ictalurus punctatus protein FAM83F (LOC108273086), mRNA
XM_017482089.3	27.223	-2.64765	0.00184444	4.52944	-1.40471	0.000162925	PREDICTED: Ictalurus punctatus mitochondrial ribosomal protein S9 (mrps9), mRNA
XM_017482103.2	9.76841	-11.6114	0.025187	-0.682949	-3.53747	0.00799535	PREDICTED: Ictalurus punctatus gastrula zinc finger protein XlCGF7.1 (LOC108273077), transcript variant X2, mRNA
XM_017482104.3	18.0321	6.07234	0.00557033	3.7392	2.60225	0.000942024	PREDICTED: Ictalurus punctatus coiled-coil domain containing 80 like 1 (ccdc80l1), mRNA
XM_017482168.3	17.4073	12.5903	0.00613271	1.24251	3.65424	0.00108217	PREDICTED: Ictalurus punctatus MICAL-like 1a (micall1a), transcript variant X2, mRNA
XM_017482184.3	10.9942	2.94662	0.0191426	0.885553	1.55906	0.00553804	PREDICTED: Ictalurus punctatus zinc finger protein 239 (LOC108273141), transcript variant X1, mRNA
XM_017482199.3	9.94841	6.76806	0.0242243	0.4453	2.75874	0.00756507	PREDICTED: Ictalurus punctatus ankyrin repeat domain-containing protein SOWAHC-like (LOC108273153), mRNA
XM_017482230.3	35.6415	-3.23333	0.000934762	3.20806	-1.69302	4.56041e-05	PREDICTED: Ictalurus punctatus transmembrane protein 64 (tmem64), mRNA
XM_017482246.3	10.5559	-2.16196	0.02111	5.88384	-1.11234	0.00629936	PREDICTED: Ictalurus punctatus SAC1 like phosphatidylinositide phosphatase a (sacm1la), mRNA
XM_017482252.3	21.4491	11.3191	0.00349981	3.49116	3.50069	0.000467342	PREDICTED: Ictalurus punctatus acid-sensing (proton-gated) ion channel family member 4b (asic4b), mRNA
XM_017482296.3	9.47679	-2.32175	0.0269892	5.87946	-1.21521	0.00875445	PREDICTED: Ictalurus punctatus sorting nexin 27a (snx27a), mRNA
XM_017482299.3	18.7627	-2.35894	0.00496801	7.90357	-1.23814	0.000804008	PREDICTED: Ictalurus punctatus signal sequence receptor, beta (ssr2), mRNA
XM_017482306.3	11.9444	-3.20074	0.0158667	6.02176	-1.67841	0.00422598	PREDICTED: Ictalurus punctatus adaptor related protein complex 1 subunit mu 2 (ap1m2), mRNA
XM_017482315.3	40.8597	-3.00626	0.000681375	4.68404	-1.58797	2.31092e-05	PREDICTED: Ictalurus punctatus aminopeptidase like 1 (npepl1), transcript variant X2, mRNA
XM_017482352.2	10.6011	3.51999	0.0209009	0.682192	1.81557	0.00621536	PREDICTED: Ictalurus punctatus pygopus homolog 2 (Drosophila) (pygo2), transcript variant X1, mRNA
XM_017482365.3	19.0759	9.83811	0.00474943	12.8121	3.29838	0.000752107	PREDICTED: Ictalurus punctatus myosin light chain kinase b (mylkb), mRNA
XM_017482366.3	50.581	8.24908	0.00048276	4.59715	3.04423	7.66657e-06	PREDICTED: Ictalurus punctatus myosin regulatory light chain interacting protein a (mylipa), mRNA
XM_017482373.3	13.7384	-2.02265	0.0111504	5.54999	-1.01625	0.0026135	PREDICTED: Ictalurus punctatus nodal modulator (nomo), mRNA
XM_017482379.2	19.2715	-6.03093	0.00460524	2.78683	-2.59238	0.000721653	PREDICTED: Ictalurus punctatus diphthamide biosynthesis 3 (dph3), mRNA
XM_017482390.3	40.3563	-2.07384	0.000693429	7.05105	-1.05231	2.46014e-05	PREDICTED: Ictalurus punctatus succinate-CoA ligase ADP-forming subunit beta (sucla2), mRNA
XM_017482396.3	25.4457	4.88658	0.00218651	3.86526	2.28883	0.000220826	PREDICTED: Ictalurus punctatus insulin-like growth factor binding protein 2a (igfbp2a), transcript variant X1, mRNA
XM_017482408.3	46.9111	-3.40432	0.000536157	6.04028	-1.76737	1.13789e-05	PREDICTED: Ictalurus punctatus SH3 domain binding glutamate-rich protein like 3 (sh3bgrl3), mRNA
XM_017482415.3	10.3044	-2.15749	0.0223466	3.94522	-1.10935	0.00679088	PREDICTED: Ictalurus punctatus transcription elongation factor, mitochondrial (tefm), mRNA
XM_017482422.3	18.7577	9.04718	0.00509365	6.27984	3.17747	0.00083296	PREDICTED: Ictalurus punctatus cytoglobin 2 (cygb2), mRNA
XM_017482434.2	11.2995	6.13393	0.0179769	13.973	2.61681	0.00507065	PREDICTED: Ictalurus punctatus desmin b (desmb), mRNA
XM_017482456.3	12.7934	2.90659	0.0134705	1.79795	1.53933	0.00335091	PREDICTED: Ictalurus punctatus myosin IG (myo1g), mRNA
XM_017482485.3	62.8191	19.3144	0.00035816	6.5415	4.2716	2.38721e-06	PREDICTED: Ictalurus punctatus STKc_SGK domain-containing protein (si:ch211-195b13.1), mRNA
XM_017482486.3	44.668	-56.1685	0.000562227	2.57597	-5.81169	1.4665e-05	PREDICTED: Ictalurus punctatus ATPase copper transporting beta (atp7b), mRNA
XM_017482488.3	11.2236	3.65053	0.0182526	4.44638	1.86811	0.00518238	PREDICTED: Ictalurus punctatus SRY-box transcription factor 4a (sox4a), mRNA
XM_017482508.3	10.9856	-3.87525	0.0191835	3.78627	-1.95429	0.00555185	PREDICTED: Ictalurus punctatus minichromosome maintenance complex component 6 (mcm6), mRNA
XM_017482520.3	35.6501	-6.31034	0.000934762	3.3383	-2.65772	4.55506e-05	PREDICTED: Ictalurus punctatus coenzyme Q7 homolog, ubiquinone (yeast) (coq7), transcript variant X1, mRNA
XM_017482522.3	7.39552	-2.23959	0.0453591	2.18112	-1.16323	0.0174577	PREDICTED: Ictalurus punctatus synaptogyrin-1 (LOC108273352), transcript variant X1, mRNA
XM_017482532.3	19.5328	-2.64906	0.00442983	3.06496	-1.40548	0.000683169	PREDICTED: Ictalurus punctatus tyrosyl-DNA phosphodiesterase 2b (tdp2b), mRNA
XM_017482542.3	17.8614	-2.2529	0.00572424	4.53424	-1.17178	0.000978118	PREDICTED: Ictalurus punctatus GDP-mannose pyrophosphorylase Ab (gmppab), mRNA
XM_017482599.3	17.1782	-2.31455	0.00634236	3.99857	-1.21073	0.0011395	PREDICTED: Ictalurus punctatus tubulin folding cofactor C (tbcc), mRNA
XM_017482614.3	20.7974	-17.041	0.0037548	1.88956	-4.09093	0.000527411	PREDICTED: Ictalurus punctatus family with sequence similarity 13 member C (fam13c), mRNA
XM_017482636.3	44.0067	-26.3199	0.000608595	5.31169	-4.71808	1.64927e-05	PREDICTED: Ictalurus punctatus uncharacterized si:ch211-221j21.3 (si:ch211-221j21.3), mRNA
XM_017482664.3	9.64557	-4.69799	0.0259188	1.70728	-2.23204	0.00830537	PREDICTED: Ictalurus punctatus stearoyl-CoA desaturase (delta-9-desaturase) (scd), mRNA
XM_017482666.3	22.982	-3.39648	0.00288705	3.55228	-1.76404	0.000345199	PREDICTED: Ictalurus punctatus cytochrome c oxidase assembly protein COX19 (LOC108273447), mRNA
XM_017482669.3	7.72977	4.28497	0.0416178	0.60029	2.09928	0.0155399	PREDICTED: Ictalurus punctatus noggin 3 (nog3), mRNA
XM_017482674.2	13.2737	7.84765	0.0122495	2.22658	2.97226	0.0029496	PREDICTED: Ictalurus punctatus somatostatin receptor type 5 (LOC108273452), mRNA
XM_017482694.3	20.3828	-9.11315	0.00393735	3.50635	-3.18795	0.000573452	PREDICTED: Ictalurus punctatus baculoviral IAP repeat containing 5a (birc5a), mRNA
XM_017482705.3	21.9758	-10.1726	0.00326455	0.974418	-3.34661	0.000418168	PREDICTED: Ictalurus punctatus Hb-alpha_like domain-containing protein (zgc:163057), mRNA
XM_017482724.3	44.259	-2288.63	0.000634866	7.01418	-11.1603	1.89589e-05	PREDICTED: Ictalurus punctatus clarin-3 (LOC108273476), mRNA
XM_017482731.3	9.64867	-18.373	0.0259065	-0.157456	-4.19952	0.00829738	PREDICTED: Ictalurus punctatus tektin 3 (tekt3), mRNA
XM_017482884.3	10.0869	3.70046	0.0235052	1.71534	1.88771	0.00725238	PREDICTED: Ictalurus punctatus retinoic acid receptor, alpha a (raraa), transcript variant X1, mRNA
XM_017482901.3	11.8279	3.35676	0.0161733	5.36005	1.74707	0.00436572	PREDICTED: Ictalurus punctatus nerve growth factor receptor b (ngfrb), mRNA
XM_017482939.3	17.8955	30.428	0.00569168	0.944964	4.92733	0.000970788	PREDICTED: Ictalurus punctatus carboxypeptidase X (M14 family), member 2 (cpxm2), mRNA
XM_017482949.3	16.8333	-2.60991	0.00666532	3.2369	-1.384	0.00123254	PREDICTED: Ictalurus punctatus 4-hydroxyphenylpyruvate dioxygenase-like (hpdl), mRNA
XM_017482971.2	45.5093	-3.36015	0.000546776	5.50167	-1.74852	1.33184e-05	PREDICTED: Ictalurus punctatus BUB3 mitotic checkpoint protein (bub3), mRNA
XM_017483012.3	61.6401	-9.63501	0.000365746	6.48354	-3.26829	2.64814e-06	PREDICTED: Ictalurus punctatus dicarbonyl/L-xylulose reductase (dcxr), mRNA
XM_017483042.3	26.7905	-3.841	0.00193268	6.04854	-1.94148	0.000175208	PREDICTED: Ictalurus punctatus lipase, gastric (lipf), mRNA
XM_017483056.3	8.08308	-3.07922	0.0379526	3.03356	-1.62256	0.0137749	PREDICTED: Ictalurus punctatus ankyrin repeat domain 22 (ankrd22), mRNA
XM_017483086.3	7.56553	2.35296	0.0434168	3.47502	1.23448	0.0164497	PREDICTED: Ictalurus punctatus chromobox homolog 1b (HP1 beta homolog Drosophila) (cbx1b), mRNA
XM_017483160.3	15.1266	-3.27422	0.00880882	1.75139	-1.71115	0.00184504	PREDICTED: Ictalurus punctatus DNA cross-link repair 1A (PSO2 homolog, S. cerevisiae) (dclre1a), transcript variant X1, mRNA
XM_017483218.3	37.3199	2.49745	0.000839001	3.89932	1.32045	3.63613e-05	PREDICTED: Ictalurus punctatus MSL complex subunit 1b (msl1b), mRNA
XM_017483254.3	17.2401	-2.72448	0.00629409	4.7581	-1.44598	0.00112367	PREDICTED: Ictalurus punctatus N-ethylmaleimide-sensitive factor b (nsfb), mRNA
XM_017483290.3	8.548	-3.11891	0.0336928	0.857775	-1.64104	0.0117967	PREDICTED: Ictalurus punctatus uncharacterized LOC108273771 (LOC108273771), mRNA
XM_017483303.3	18.8579	-10.3146	0.00489486	1.06614	-3.36661	0.000787795	PREDICTED: Ictalurus punctatus BRCA1 DNA repair associated (LOC108273781), transcript variant X1, mRNA
XM_017483311.2	12.6287	3.28409	0.013908	6.47247	1.71549	0.0035029	PREDICTED: Ictalurus punctatus HtrA serine peptidase 1b (htra1b), mRNA
XM_017483322.3	26.6699	-3.04082	0.00194648	2.71488	-1.60446	0.000178822	PREDICTED: Ictalurus punctatus NADH:ubiquinone oxidoreductase complex assembly factor 8 (ndufaf8), mRNA
XM_017483385.3	15.0376	-2.95115	0.00894519	2.70967	-1.56128	0.00188563	PREDICTED: Ictalurus punctatus acyl-CoA binding domain containing 4 (acbd4), transcript variant X1, mRNA
XM_017483393.3	43.1346	-2.27034	0.000618213	4.90822	-1.18291	1.75451e-05	PREDICTED: Ictalurus punctatus WW domain binding protein 2 (wbp2), mRNA
XM_017483399.3	13.6225	12.3132	0.0120236	4.75044	3.62214	0.00287873	PREDICTED: Ictalurus punctatus CDC42 effector protein (Rho GTPase binding) 1a (cdc42ep1a), transcript variant X1, mRNA
XM_017483421.3	7.56008	2.32022	0.043474	6.06306	1.21426	0.0164809	PREDICTED: Ictalurus punctatus Rac family small GTPase 1a (rac1a), mRNA
XM_017483449.3	8.24331	-2.22132	0.0363344	2.56404	-1.15142	0.0130523	PREDICTED: Ictalurus punctatus NOC3-like DNA replication regulator (noc3l), transcript variant X1, mRNA
XM_017483479.3	34.168	-3.68122	0.00104812	5.03464	-1.88018	5.60125e-05	PREDICTED: Ictalurus punctatus translational activator of cytochrome c oxidase 1 (LOC108273850), mRNA
XM_017483483.3	14.0693	-2.78531	0.0104802	3.04491	-1.47784	0.00240108	PREDICTED: Ictalurus punctatus post-GPI attachment to proteins phospholipase 3 (pgap3), mRNA
XM_017483497.3	9.7766	4.40037	0.0251317	1.33665	2.13762	0.00797518	PREDICTED: Ictalurus punctatus angiotensin II receptor, type 1b (agtr1b), mRNA
XM_017483519.3	51.4656	-3.68053	0.00048276	7.59504	-1.87991	6.99477e-06	PREDICTED: Ictalurus punctatus proteasome activator subunit 2 (psme2), mRNA
XM_017483520.2	61.7175	-3.26934	0.000365746	5.53933	-1.709	2.63003e-06	PREDICTED: Ictalurus punctatus LSM5 homolog, U6 small nuclear RNA and mRNA degradation associated (lsm5), mRNA
XM_017483553.3	14.1259	-4.24997	0.0103993	1.15827	-2.08745	0.00236681	PREDICTED: Ictalurus punctatus cytochrome P450 26A1 (LOC108273895), mRNA
XM_017483554.3	14.3093	-2.70005	0.0100622	5.79225	-1.43299	0.00225952	PREDICTED: Ictalurus punctatus proline rich 15 like a (prr15la), mRNA
XM_017483574.3	12.5536	-3.16188	0.0141238	2.18352	-1.66078	0.00357478	PREDICTED: Ictalurus punctatus piggyBac transposable element-derived protein 4 (LOC108273902), mRNA
XM_017483599.3	13.7648	-5.22822	0.0111071	3.89538	-2.38632	0.00260215	PREDICTED: Ictalurus punctatus GATA binding protein 4 (gata4), mRNA
XM_017483654.3	35.2599	6.30159	0.000960174	2.80871	2.65572	4.80683e-05	PREDICTED: Ictalurus punctatus chromobox homolog 7b (cbx7b), mRNA
XM_017483661.3	18.9105	-2.32085	0.0048684	6.9687	-1.21466	0.000779004	PREDICTED: Ictalurus punctatus NHP2-like protein 1 (LOC108273948), mRNA
XM_017483664.3	37.4361	-13.3016	0.000828164	9.03161	-3.73352	3.5806e-05	PREDICTED: Ictalurus punctatus glutamate dehydrogenase 1b (glud1b), mRNA
XM_017483719.3	31.6953	-3.07941	0.00126455	4.37077	-1.62265	8.03096e-05	PREDICTED: Ictalurus punctatus cytochrome c oxidase subunit 7A-related protein, mitochondrial (LOC108273985), mRNA
XM_017483724.3	43.5092	4.37443	0.000612385	4.90123	2.12909	1.67855e-05	PREDICTED: Ictalurus punctatus HLF transcription factor, PAR bZIP family member b (hlfb), mRNA
XM_017483725.3	12.1332	2.60233	0.0153201	5.73821	1.3798	0.00401047	PREDICTED: Ictalurus punctatus RAB40B, member RAS oncogene family (rab40b), mRNA
[truncated: 1,123 more rows]

## Sheet: FCF4hrs
Differentially expressed genes in the FCF treatment group at 4 hours in the stomach
Feature	F	FC	FDR	logCPM	logFC	PValue	Description
NM_001200069.1	9.47479	3.05879	0.0274997	3.24762	1.61296	0.00859153	Ictalurus punctatus ADAM metallopeptidase domain 8a (adam8a), mRNA
NM_001200070.1	16.4005	13.0909	0.00697676	-0.0937402	3.7105	0.00131231	Ictalurus punctatus potassium voltage-gated channel subfamily B member 2b (kcnb2b), mRNA
NM_001200077.1	91.0508	-25.971	0.000176284	8.98658	-4.69883	2.5161e-07	Ictalurus punctatus metallothionein 2 (mt2), mRNA
NM_001200084.1	15.3472	-3.03354	0.00838124	7.61754	-1.601	0.00168938	Ictalurus punctatus P1, F-box associated domain containing (nccrp1), mRNA
NM_001200086.1	48.7371	12.1519	0.000338903	8.06885	3.60311	8.4051e-06	Ictalurus punctatus integrin, beta 1 (itgb1), mRNA
NM_001200089.1	13.6306	-2.19061	0.0113879	9.89314	-1.13133	0.0026075	Ictalurus punctatus putative oncoprotein nm23 (nm23), mRNA
NM_001200092.1	21.2265	-2.89562	0.00336746	9.03339	-1.53387	0.000461039	Ictalurus punctatus thioredoxin (txn), mRNA
NM_001200100.1	53.2142	-8.15282	0.000286538	5.43226	-3.0273	5.24348e-06	Ictalurus punctatus solute carrier family 11 member 2 (slc11a2), mRNA
NM_001200166.1	70.4666	17.4419	0.000191381	8.03846	4.12449	1.10457e-06	Ictalurus punctatus matrix Gla protein (mgp), mRNA
NM_001200182.1	18.6564	-2.12729	0.00481467	8.14077	-1.08901	0.000788095	Ictalurus punctatus calreticulin 3a (calr3a), mRNA
NM_001200199.2	31.9326	3.05799	0.00102003	4.28479	1.61258	7.20804e-05	Ictalurus punctatus insulin-like growth factor 2b (igf2b), mRNA
NM_001200202.1	11.8483	4.87049	0.0166731	5.41768	2.28407	0.00433985	Ictalurus punctatus chemokine (C-X-C motif) ligand 18b (cxcl18b), mRNA
NM_001200212.1	28.4395	4.08555	0.00140618	7.30618	2.03053	0.000124932	Ictalurus punctatus hypoxia inducible factor 1 subunit alpha, like (hif1al), mRNA
NM_001200213.1	35.8684	3.45465	0.00072577	4.55125	1.78854	4.07898e-05	Ictalurus punctatus hypoxia inducible factor 1 subunit alpha inhibitor (hif1an), mRNA
NM_001200220.1	19.7216	16.1133	0.00428896	2.92716	4.01018	0.000650507	Ictalurus punctatus interleukin 1, beta (LOC100304697), mRNA
NM_001200222.2	15.1292	-2.8445	0.0087127	3.44472	-1.50818	0.00178227	Ictalurus punctatus pterin-4 alpha-carbinolamine dehydratase/dimerization cofactor of hepatocyte nuclear factor 1 alpha (pcbd1), mRNA
NM_001200228.1	20.6771	9.7625	0.00361767	2.28586	3.28725	0.000515147	Ictalurus punctatus matrix metalloproteinase 9 (mmp9), mRNA
NM_001200229.1	23.0816	45.4973	0.00266005	2.04575	5.50771	0.000328699	Ictalurus punctatus toll-like receptor 5 (tlr-5), mRNA
NM_001200248.1	10.6538	9.85375	0.0221725	4.07397	3.30067	0.00638386	Ictalurus punctatus hemopexin a (hpxa), mRNA
NM_001200253.1	22.3687	4.22942	0.00289603	8.00788	2.08046	0.000368205	Ictalurus punctatus cathepsin La (ctsla), mRNA
NM_001200255.1	24.8422	-2.11221	0.00208343	5.97382	-1.07876	0.000231971	Ictalurus punctatus ubiquitin carboxyl-terminal hydrolase L5 (uchl5), mRNA
NM_001200256.1	41.1457	16.1021	0.000499777	3.63691	4.00917	2.03807e-05	Ictalurus punctatus insulin-like growth factor binding protein 3 (igfbp3), mRNA
NM_001200275.1	32.156	-72.5245	0.00111024	4.64094	-6.1804	8.48449e-05	Ictalurus punctatus cerebellar degeneration-related protein 2b (cdr2b), mRNA
NM_001200294.1	21.6139	3.7174	0.00321071	1.55123	1.89429	0.000426818	Ictalurus punctatus Fc epsilon receptor IgFc epsilon receptor Ig (fcer1g), mRNA
NM_001200296.1	46.1161	4.48407	0.000388669	3.74976	2.16481	1.12625e-05	Ictalurus punctatus progestin and adipoQ receptor family member VII, b (paqr7b), mRNA
NM_001200307.1	25.5525	5.09301	0.00191447	8.11454	2.34852	0.000204326	Ictalurus punctatus CD81 molecule a (cd81a), mRNA
NM_001200319.2	38.5176	-4.2756	0.000584411	7.373	-2.09613	2.85325e-05	Ictalurus punctatus ubiquinol-cytochrome C reductase complex-like (LOC100335019), mRNA
NM_001200336.1	54.0502	-7.86247	0.000276779	6.65078	-2.97498	4.81856e-06	Ictalurus punctatus serine/threonine kinase 25a (stk25a), mRNA
NM_001200339.1	15.0753	-2.31324	0.00878855	9.37696	-1.20991	0.00180611	Ictalurus punctatus ferritin middle subunit (LOC100528069), mRNA
NM_001200342.1	13.291	-2.48727	0.012123	4.2574	-1.31456	0.00285153	Ictalurus punctatus uncharacterized protein c6orf125 (cf125), mRNA
NM_001200344.1	24.963	-4.35269	0.00206076	5.14338	-2.12191	0.00022698	Ictalurus punctatus acetyl-CoA acetyltransferase 2 (acat2), mRNA
NM_001200348.1	9.94983	-2.74462	0.0247511	2.84836	-1.45661	0.00740731	Ictalurus punctatus LYR motif containing 4 (lyrm4), mRNA
NM_001200358.1	14.4012	-2.40292	0.00988102	3.74448	-1.26479	0.00213813	Ictalurus punctatus NME/NM23 family member 7 (nme7), mRNA
NM_001200366.1	19.5037	3.48424	0.00431627	2.66433	1.80084	0.000657184	Ictalurus punctatus nipsnap homolog 2 (nipsnap2), mRNA
NM_001200367.1	11.126	-6.42581	0.0191903	1.56393	-2.68388	0.00520565	Ictalurus punctatus CTF8, chromosome transmission fidelity factor 8 homolog (S. cerevisiae) (chtf8), mRNA
NM_001200368.2	11.6625	-3.495	0.017055	2.93764	-1.80529	0.00446022	Ictalurus punctatus regucalcin (rgn), mRNA
NM_001200371.1	18.4271	-2.64636	0.00500676	6.66212	-1.40401	0.000828536	Ictalurus punctatus NEDD8 ubiquitin like modifier (nedd8), mRNA
NM_001200374.1	23.029	-178.554	0.00299549	3.70722	-7.48021	0.000388289	Ictalurus punctatus nipsnap homolog 1 (C. elegans) (nipsnap1), mRNA
NM_001200377.1	10.6354	3.01934	0.0212944	2.65565	1.59423	0.00601618	Ictalurus punctatus dynein, axonemal, light chain 1 (dnal1), mRNA
NM_001200383.1	9.61707	-2.30749	0.0266911	3.10459	-1.20633	0.00821517	Ictalurus punctatus retinol dehydrogenase 13 (rdh13), mRNA
NM_001200390.2	23.7684	-3.14368	0.00239512	8.89012	-1.65245	0.000282365	Ictalurus punctatus signal sequence receptor, gamma (ssr3), mRNA
NM_001200391.1	34.6835	-2.7457	0.000794246	7.95231	-1.45718	4.81703e-05	Ictalurus punctatus NADH:ubiquinone oxidoreductase subunit A9a (ndufa9a), mRNA
NM_001200395.1	13.616	-7.06641	0.0114174	1.653	-2.82098	0.0026175	Ictalurus punctatus ureidopropionase, beta (upb1), mRNA
NM_001200399.1	11.0697	-4.47174	0.0193866	2.63773	-2.16084	0.00529191	Ictalurus punctatus sterol-C5-desaturase (sc5d), mRNA
NM_001200403.1	21.4978	-2.33162	0.0032563	7.33121	-1.22134	0.00043676	Ictalurus punctatus proteasome 26S subunit, non-ATPase 13 (psmd13), mRNA
NM_001200404.1	16.432	-3.80783	0.00694981	5.11781	-1.92897	0.00130264	Ictalurus punctatus delta(4)-desaturase, sphingolipid 2 (degs2), mRNA
NM_001200405.1	21.5306	-2.89027	0.0032434	4.26914	-1.53121	0.000433926	Ictalurus punctatus N-alpha-acetyltransferase 38, NatC auxiliary subunit (naa38), mRNA
NM_001200406.1	28.8315	-2.9514	0.00135503	4.26224	-1.5614	0.000117182	Ictalurus punctatus mitochondrial ribosomal protein S10 (mrps10), mRNA
NM_001200416.1	31.5177	-8.5702	0.00106058	4.94161	-3.09933	7.67667e-05	Ictalurus punctatus PDZ binding kinase (pbk), mRNA
NM_001200426.1	19.0185	-3.01574	0.00457121	3.68902	-1.59251	0.000728782	Ictalurus punctatus GPN-loop GTPase 2 (gpn2), mRNA
NM_001200428.1	19.0726	-4.74265	0.00453997	1.28748	-2.24569	0.000720365	Ictalurus punctatus RAD52 motif containing 1 (rdm1), mRNA
NM_001200432.1	33.4042	-2.34447	0.000896034	4.26499	-1.22926	5.79237e-05	Ictalurus punctatus methyltransferase 1, tRNA methylguanosine (mettl1), mRNA
NM_001200433.1	35.089	-3.03528	0.000764255	3.53534	-1.60183	4.54836e-05	Ictalurus punctatus tRNA methyltransferase 61A (trmt61a), mRNA
NM_001200438.1	37.7352	-8.00762	0.000622834	4.21024	-3.00137	3.16455e-05	Ictalurus punctatus Q-nucleotide N-glycosylase 1 (c5h9orf64), mRNA
NM_001200441.1	24.9232	-2.405	0.00206689	4.17288	-1.26604	0.000228611	Ictalurus punctatus exosome component 2 (exosc2), mRNA
NM_001200442.1	21.3954	-2.55067	0.0033014	6.03091	-1.35088	0.000445747	Ictalurus punctatus WD repeat domain 77 (wdr77), mRNA
NM_001200444.1	63.7193	-15.2358	0.000208064	6.33024	-3.9294	1.94638e-06	Ictalurus punctatus arsenite methyltransferase (as3mt), mRNA
NM_001200452.1	38.6427	-7.4902	0.000581672	3.90435	-2.905	2.80682e-05	Ictalurus punctatus inhibitor of growth family, member 5b (ing5b), mRNA
NM_001200455.1	34.858	-2.27253	0.000779696	5.83477	-1.1843	4.69927e-05	Ictalurus punctatus glyoxylate reductase/hydroxypyruvate reductase a (grhpra), mRNA
NM_001200461.1	61.9171	-3.67104	0.000211729	6.36565	-1.87619	2.28377e-06	Ictalurus punctatus thioredoxin-like 1 (txnl1), mRNA
NM_001200465.1	26.6123	-2.48834	0.0017128	4.29394	-1.31518	0.000169838	Ictalurus punctatus RAB, member of RAS oncogene family-like 3 (rabl3), mRNA
NM_001200466.1	18.1234	-2.43166	0.00524221	7.22077	-1.28194	0.000885853	Ictalurus punctatus progesterone receptor membrane component 1 (pgrmc1), mRNA
NM_001200469.1	59.325	-10246.5	0.000242225	12.1449	-13.3228	3.04815e-06	Ictalurus punctatus apolipoprotein A-Ia (apoa1a), mRNA
NM_001200470.1	44.6919	-3.1155	0.000409128	5.31452	-1.63946	1.32776e-05	Ictalurus punctatus small nuclear ribonucleoprotein 40 (U5) (snrnp40), mRNA
NM_001200482.1	13.9719	-2.08648	0.0106552	3.58237	-1.06107	0.0023863	Ictalurus punctatus ATPase H+ transporting V0 subunit e1 (atp6v0e1), mRNA
NM_001200485.1	19.2211	-2.10858	0.00446186	5.69114	-1.07627	0.000697839	Ictalurus punctatus ER membrane protein complex subunit 4 (emc4), mRNA
NM_001200486.1	16.0055	-7.17532	0.00772678	4.59979	-2.84304	0.00151055	Ictalurus punctatus slc25a1 solute carrier family 25 member 1b (slc25a1b), mRNA; nuclear gene for mitochondrial product
NM_001200487.1	49.3492	-3.68836	0.000329826	5.96082	-1.88298	7.86413e-06	Ictalurus punctatus mitochondrial ribosomal protein S25 (mrps25), mRNA
NM_001200488.1	26.5001	-8.2607	0.00174216	5.27813	-3.04626	0.000174727	Ictalurus punctatus ubiquitin-conjugating enzyme E2C (ube2c), mRNA
NM_001200489.2	28.7923	-5.08969	0.00136072	5.35566	-2.34758	0.000117932	Ictalurus punctatus adenine phosphoribosyltransferase (aprt), mRNA
NM_001200496.1	28.6346	-2.64109	0.00137725	5.63009	-1.40113	0.000121004	Ictalurus punctatus guanine nucleotide binding protein (G protein), gamma 5 (gng5), mRNA
NM_001200497.1	9.98989	-3.26112	0.024525	7.60802	-1.70537	0.00731644	Ictalurus punctatus leukocyte elastase inhibitor (ileu), mRNA
NM_001200499.1	21.7238	-3.63557	0.00315783	2.20068	-1.86218	0.00041765	Ictalurus punctatus pseudouridine 5'-phosphatase (pudp), mRNA
NM_001200500.1	18.0074	-2.32791	0.00533107	2.56022	-1.21904	0.000908941	Ictalurus punctatus HRas proto-oncogene, GTPase a (hrasa), mRNA
NM_001200504.1	22.034	-2.47894	0.00302054	7.84215	-1.30972	0.000392965	Ictalurus punctatus proteasome 20S subunit alpha 1 (psma1), mRNA
NM_001200505.1	36.9243	-2.2746	0.000667893	4.90889	-1.18561	3.52922e-05	Ictalurus punctatus cell division cycle 123 homolog (S. cerevisiae) (cdc123), mRNA
NM_001200517.1	30.1472	-41.8332	0.00130993	6.37822	-5.38658	0.000110803	Ictalurus punctatus cell death inducing DFFA like effector b (cideb), mRNA
NM_001200518.1	59.8766	-4.07756	0.000228852	7.69068	-2.02771	2.74995e-06	Ictalurus punctatus proteasome 20S subunit alpha 3 (psma3), mRNA
NM_001200519.1	57.2863	-247.495	0.000266996	4.17281	-7.95126	4.31984e-06	Ictalurus punctatus aminocarboxymuconate semialdehyde decarboxylase (acmsd), mRNA
NM_001200521.1	79.8457	-7.26457	0.000176284	7.48296	-2.86088	5.40336e-07	Ictalurus punctatus hydroxysteroid (17-beta) dehydrogenase 12b (hsd17b12b), mRNA
NM_001200522.1	9.09645	2.23613	0.0302121	4.25595	1.161	0.00969379	Ictalurus punctatus yippee-like 5 (ypel5), mRNA
NM_001200529.2	34.0823	-2.92382	0.00083939	5.21546	-1.54785	5.24967e-05	Ictalurus punctatus mitochondrial ribosomal protein S7 (mrps7), mRNA
NM_001200532.1	12.4711	-2.37729	0.0142978	5.34375	-1.24932	0.00355787	Ictalurus punctatus formation of mitochondrial complex V assembly factor 1 homolog (fmc1), mRNA
NM_001200534.2	14.0961	-2.21552	0.0104064	7.2593	-1.14764	0.00231123	Ictalurus punctatus oligosaccharyltransferase complex subunit (ostc), mRNA
NM_001200539.1	8.56605	-4.17049	0.0342635	-0.272488	-2.06022	0.0115281	Ictalurus punctatus transcription elongation factor A (SII) N-terminal and central domain containing 2 (tceanc2), mRNA
NM_001200541.1	16.1868	-2.30832	0.00722724	4.95004	-1.20685	0.00138021	Ictalurus punctatus transmembrane protein 33 (tmem33), mRNA
NM_001200542.1	17.7486	-2.3576	0.00556768	6.6135	-1.23732	0.000962979	Ictalurus punctatus ring-box 1, E3 ubiquitin protein ligase (rbx1), mRNA
NM_001200546.1	15.924	-3.35773	0.00757525	5.75023	-1.74748	0.00146934	Ictalurus punctatus acetyl-CoA acyltransferase 1 (acaa1), mRNA
NM_001200548.1	37.5456	-3.17767	0.000630599	4.93543	-1.66797	3.24577e-05	Ictalurus punctatus ELOVL fatty acid elongase 6 (elovl6), mRNA
NM_001200558.1	7.69617	6.77737	0.0425642	-0.540855	2.76073	0.0154889	Ictalurus punctatus V-set and transmembrane domain containing 2B (vstm2b), mRNA
NM_001200560.1	7.34028	5.54024	0.0466484	-1.29739	2.46995	0.0175533	Ictalurus punctatus NDRG family member 2 (ndrg2), mRNA
NM_001200563.2	88.9132	-7.42549	0.000176284	7.58608	-2.89249	2.89188e-07	Ictalurus punctatus secretion associated, Ras related GTPase 1Aa (sar1aa), mRNA
NM_001200569.1	39.288	-7.30397	0.000551856	6.2162	-2.86868	2.58068e-05	Ictalurus punctatus methionine sulfoxide reductase B1a (msrb1a), mRNA
NM_001200570.1	47.5233	-3.59671	0.000351429	6.11261	-1.84668	9.60952e-06	Ictalurus punctatus small nuclear ribonucleoprotein polypeptide B2 (snrpb2), mRNA
NM_001200571.1	16.5458	360.947	0.00746573	4.35772	8.49564	0.00144031	Ictalurus punctatus musculoskeletal, embryonic nuclear protein 1b (mustn1b), mRNA
NM_001200572.1	12.7452	-3.60783	0.0135131	5.97295	-1.85113	0.00330125	Ictalurus punctatus oligosaccharyltransferase complex subunit 4 (non-catalytic) (ost4), mRNA
NM_001200576.1	64.1649	-24.354	0.000208064	6.05269	-4.60609	1.87205e-06	Ictalurus punctatus hepatocyte nuclear factor 4, alpha (hnf4a), mRNA
NM_001200577.1	57.9803	-3.40131	0.000246724	6.6073	-1.76609	3.28377e-06	Ictalurus punctatus proteasome 20S subunit alpha 2b (psma2b), mRNA
NM_001200579.1	15.8051	-4.87083	0.00772678	3.41183	-2.28417	0.00151187	Ictalurus punctatus thymidine kinase 1, soluble (tk1), mRNA
NM_001200589.1	16.4058	-4.38282	0.00697511	4.82207	-2.13186	0.00131068	Ictalurus punctatus phosphoribosyl pyrophosphate synthetase-associated protein 1 (kpra), mRNA
NM_001200593.1	36.2995	-2.38227	0.000700362	7.64244	-1.25234	3.84341e-05	Ictalurus punctatus SEC13 homolog, nuclear pore and COPII coat complex component (sec13), mRNA
NM_001200596.1	15.2411	3.08084	0.00854315	2.9214	1.62332	0.00173385	Ictalurus punctatus cyclin D2, a (ccnd2a), mRNA
NM_001200602.1	12.294	-2.62984	0.0148324	8.36992	-1.39497	0.00373582	Ictalurus punctatus ATP synthase membrane subunit eb (atp5meb), mRNA
NM_001200606.1	29.3501	-3.10666	0.00129131	7.88346	-1.63536	0.000107762	Ictalurus punctatus ubiquitin-conjugating enzyme E2D 2 (UBC4/5 homolog, yeast) (ube2d2), mRNA
NM_001200608.1	41.423	-14.5289	0.000495464	8.13786	-3.86085	1.96892e-05	Ictalurus punctatus glutathione S-transferase, alpha tandem duplicate 1 (gsta.1), mRNA
NM_001200609.1	28.7998	3.77325	0.00136054	4.88942	1.91581	0.000117787	Ictalurus punctatus death-associated protein-like 1-b (dal1b), mRNA
NM_001200612.1	48.1478	-17.2561	0.000342126	8.8012	-4.10904	8.96667e-06	Ictalurus punctatus guanidinoacetate N-methyltransferase (gamt), mRNA
NM_001200615.1	12.1623	-2.58559	0.01523	8.76198	-1.37049	0.00387487	Ictalurus punctatus ATP synthase peripheral stalk subunit F6 (atp5pf), mRNA
NM_001200616.1	16.6824	-3.34595	0.00666905	8.05227	-1.74242	0.00122856	Ictalurus punctatus NADH:ubiquinone oxidoreductase subunit B (ndufb6), mRNA
NM_001200619.1	8.89467	-2.66509	0.031684	3.71147	-1.41418	0.0103485	Ictalurus punctatus chromosome 28 C11orf54 homolog (c28h11orf54), mRNA
NM_001200620.1	10.4662	2.09459	0.0220404	4.97364	1.06667	0.00632915	Ictalurus punctatus B-cell translocation gene 1, anti-proliferative (btg1), mRNA
NM_001200621.1	21.5586	-2.64535	0.00323224	7.33358	-1.40346	0.000431516	Ictalurus punctatus proteasome 20S subunit beta 7 (psmb7), mRNA
NM_001200623.1	18.1515	-3.68138	0.0052243	0.193022	-1.88025	0.000880355	Ictalurus punctatus family with sequence similarity 136 member A (fam136a), mRNA
NM_001200630.1	14.4753	-2.26414	0.0097915	5.61899	-1.17896	0.00209838	Ictalurus punctatus CWC15 spliceosome associated protein homolog (cwc15), mRNA
NM_001200631.1	10.1931	7.90665	0.0239996	8.00528	2.98307	0.00709875	Ictalurus punctatus carbonic anhydrase (cahz), mRNA
NM_001200633.1	19.8398	-6.14041	0.00411169	1.78976	-2.61834	0.000612338	Ictalurus punctatus GINS complex subunit 3 (gins3), mRNA
NM_001200634.1	12.7805	-2.11821	0.0134156	7.2647	-1.08284	0.00326981	Ictalurus punctatus family with sequence similarity 162 member A (fam162a), mRNA
NM_001200636.1	20.6486	3.18036	0.00363151	5.5359	1.66919	0.000518149	Ictalurus punctatus 3-monooxygenase/tryptophan 5-monooxygenase activation protein, gamma polypeptide 1 (ywhag1), mRNA
NM_001200637.1	15.5346	-2.45024	0.0081112	6.61395	-1.29292	0.00161395	Ictalurus punctatus mago homolog, exon junction complex subunit (magoh), mRNA
NM_001200648.1	37.7031	-3.92343	0.000624345	5.96436	-1.97212	3.17814e-05	Ictalurus punctatus WD repeat domain 83 opposite strand (wdr83os), mRNA
NM_001200650.2	25.3704	-2.47294	0.00196513	6.00327	-1.30623	0.000211035	Ictalurus punctatus mitochondrial ribosomal protein L15 (mrpl15), mRNA
NM_001200651.2	32.6494	8.21023	0.000956732	4.07932	3.03742	6.47403e-05	Ictalurus punctatus ADP-ribosylation factor-like 6 interacting protein 5b (arl6ip5b), mRNA
NM_001200652.1	18.2344	-2.78679	0.00516155	4.60087	-1.4786	0.000864378	Ictalurus punctatus HIV-1 Tat interactive protein 2 (htatip2), mRNA
NM_001200657.2	12.7371	-2.54994	0.0135326	7.493	-1.35047	0.00330857	Ictalurus punctatus NADH:ubiquinone oxidoreductase subunit B5 (ndufb5), mRNA
NM_001200666.2	42.7495	-1853.66	0.000510039	8.14523	-10.8562	2.14952e-05	Ictalurus punctatus placenta associated 8, tandem duplicate 2 (plac8.2), mRNA
NM_001200673.1	7.15339	3.53951	0.0492257	2.30794	1.82355	0.0187653	Ictalurus punctatus PX domain containing 1b (pxdc1b), mRNA
NM_001200676.1	61.1153	-4.0541	0.000218056	5.33289	-2.01938	2.45517e-06	Ictalurus punctatus translocase of inner mitochondrial membrane 10 homolog (yeast) (timm10), mRNA; nuclear gene for mitochondrial product
NM_001200687.2	22.6233	-2.33478	0.00279003	3.99128	-1.22329	0.000350568	Ictalurus punctatus deleted in primary ciliary dyskinesia homolog (mouse) (dpcd), mRNA
NM_001200688.1	12.2451	-3.22278	0.0149728	8.4594	-1.6883	0.00378677	Ictalurus punctatus glutathione peroxidase 4b (gpx4b), mRNA
NM_001200692.1	14.6316	-2.45807	0.0095134	5.21397	-1.29752	0.00201727	Ictalurus punctatus coiled-coil-helix-coiled-coil-helix domain containing 1 (chchd1), mRNA
NM_001200707.1	19.2276	-3.20707	0.00446186	4.09175	-1.68126	0.000696873	Ictalurus punctatus proteasome (prosome, macropain) assembly chaperone 4 (psmg4), mRNA
NM_001200714.1	25.6375	3.21259	0.00190242	2.59883	1.68374	0.000201281	Ictalurus punctatus BCL2 interacting protein 3 (bnip3), mRNA
NM_001200724.1	80.3702	-4.96032	0.000176284	5.37966	-2.31043	5.20292e-07	Ictalurus punctatus mitochondrial ribosomal protein L4 (mrpl4), mRNA
NM_001200725.1	10.6379	5.57904	0.021286	1.36748	2.48002	0.00601181	Ictalurus punctatus tetraspanin 9b (tspan9b), mRNA
NM_001200726.1	21.507	-3.57941	0.00325402	3.55498	-1.83972	0.000435964	Ictalurus punctatus replication factor C (activator 1) 3 (rfc3), mRNA
NM_001200734.2	8.40321	-3.94849	0.0356112	2.20223	-1.9813	0.0121703	Ictalurus punctatus DNA replication and sister chromatid cohesion 1 (dscc1), mRNA
NM_001200746.1	13.6603	-2.92251	0.0113421	2.49723	-1.54721	0.00258737	Ictalurus punctatus X-ray repair complementing defective repair in Chinese hamster cells 3 (xrcc3), mRNA
NM_001200747.1	10.1937	-3.13971	0.02341	2.30634	-1.65063	0.00687364	Ictalurus punctatus coagulation factor VIIi (f7i), mRNA
NM_001200748.1	9.5484	3.42413	0.0270736	1.64068	1.77574	0.00839438	Ictalurus punctatus modulator of smoothened b (mosmob), mRNA
NM_001200751.1	11.7302	-4.02244	0.0167907	1.52354	-2.00807	0.0043752	Ictalurus punctatus carbonic anhydrase VII (ca7), mRNA
NM_001200758.1	12.7831	-2.80322	0.0134156	2.92509	-1.48709	0.00326751	Ictalurus punctatus vitamin K epoxide reductase complex, subunit 1 (vkorc1), mRNA
NM_001200763.2	17.8784	-2.16779	0.00545311	5.65584	-1.11622	0.000935423	Ictalurus punctatus N-acetylneuraminic acid synthase a (nansa), mRNA
NM_001200769.1	36.3193	-2.96997	0.000699666	7.56168	-1.57045	3.83297e-05	Ictalurus punctatus electron transfer flavoprotein subunit alpha (etfa), mRNA; nuclear gene for mitochondrial product
NM_001200774.1	24.8618	2.18812	0.00208096	5.83758	1.1297	0.000231152	Ictalurus punctatus integral membrane protein 2b (itm2b), mRNA
NM_001200775.1	124.06	-4.99413	0.000147076	8.22039	-2.32023	3.97267e-08	Ictalurus punctatus defender against cell death 1 (dad1), mRNA
NM_001200777.1	11.2665	-2.39425	0.0185584	4.56731	-1.25957	0.00499736	Ictalurus punctatus mitochondrial ribosomal protein S24 (mrps24), mRNA
NM_001200783.2	16.3761	-3.41258	0.00700999	5.73071	-1.77086	0.00131989	Ictalurus punctatus RNA polymerase II, I and III subunit L (polr2l), mRNA
NM_001200786.1	21.7714	-2.34775	0.00314599	4.86224	-1.23128	0.00041375	Ictalurus punctatus RNA polymerase II subunit J (polr2j), mRNA
NM_001200787.1	30.6073	-3.11163	0.0011316	4.44403	-1.63767	8.83313e-05	Ictalurus punctatus MYC binding protein (mycbp), mRNA
NM_001200791.1	34.1235	-2.68881	0.000835702	5.74427	-1.42697	5.21869e-05	Ictalurus punctatus synaptojanin 2 binding protein (synj2bp), mRNA
NM_001200793.1	43.8821	-9428.62	0.000490722	8.23829	-13.2028	1.94079e-05	Ictalurus punctatus claudin 15-like a (cldn15la), mRNA
NM_001200795.2	7.33774	-2.21572	0.0466565	2.20054	-1.14778	0.0175691	Ictalurus punctatus meiotic nuclear divisions 1 homolog (S. cerevisiae) (mnd1), mRNA
NM_001200800.1	15.9471	-3.05904	0.00753733	6.09919	-1.61308	0.00146125	Ictalurus punctatus mitochondrial ribosomal protein L51 (mrpl51), mRNA
NM_001200804.1	28.0531	-2.60071	0.00146215	4.43285	-1.3789	0.000133156	Ictalurus punctatus ADP-ribosylation factor-like 2 (arl2), mRNA
NM_001200806.1	60.0293	-50654.2	0.00107075	5.80644	-15.6284	7.82117e-05	Ictalurus punctatus guanylin (si:ch211-220m17.5), mRNA
NM_001200812.2	11.3894	3.03422	0.0180501	5.21808	1.60132	0.00482293	Ictalurus punctatus leptin receptor overlapping transcript (leprot), mRNA
NM_001200816.1	27.5333	-77.2119	0.00171042	3.4694	-6.27075	0.00016944	Ictalurus punctatus proline rich 15 like b (prr15lb), mRNA
NM_001200818.1	32.6794	-2.16205	0.000955397	5.58292	-1.1124	6.44525e-05	Ictalurus punctatus CCR4-NOT transcription complex subunit 9 (cnot9), mRNA
NM_001200821.1	22.3341	-3.06542	0.00290632	5.70942	-1.61608	0.00037068	Ictalurus punctatus LSM7 homolog, U6 small nuclear RNA and mRNA degradation associated (lsm7), mRNA
NM_001200825.1	17.4793	-2.2916	0.00583294	7.02188	-1.19636	0.00102321	Ictalurus punctatus NADH:ubiquinone oxidoreductase subunit C2 (ndufc2), mRNA
NM_001200827.1	25.0744	-2.5998	0.0020359	6.52724	-1.3784	0.000222487	Ictalurus punctatus NOP10 ribonucleoprotein homolog (yeast) (nop10), mRNA
NM_001200830.2	16.9571	-3.27869	0.00635248	7.39711	-1.71312	0.00115281	Ictalurus punctatus transmembrane protein 258 (tmem258), mRNA
NM_001200836.1	9.8488	2.16284	0.0252573	3.51045	1.11292	0.00764242	Ictalurus punctatus tumor necrosis factor, alpha-induced protein 6 (tnfaip6), mRNA
NM_001200838.1	24.1449	3.29998	0.0022687	3.2583	1.72246	0.000263383	Ictalurus punctatus transmembrane protein 106Bb (tmem106bb), mRNA
NM_001200840.1	35.3695	-2.66499	0.000748126	6.95753	-1.41413	4.37265e-05	Ictalurus punctatus RNA transcription, translation and transport factor (rtraf), mRNA
NM_001200843.2	19.1182	-2.27739	0.00452007	4.22579	-1.18738	0.000713357	Ictalurus punctatus COMM domain containing 8 (commd8), mRNA
NM_001200846.1	15.6493	-2.52323	0.00793423	5.15623	-1.33527	0.00156973	Ictalurus punctatus mitochondrial ribosomal protein L32 (mrpl32), mRNA
NM_001200850.1	12.9714	-2.72683	0.0129175	4.90578	-1.44722	0.00310563	Ictalurus punctatus mitochondrial ribosomal protein S21 (mrps21), mRNA
NM_001200857.1	10.3717	2.01662	0.0225362	8.35318	1.01194	0.00651203	Ictalurus punctatus ribosomal L24 domain containing 1 (rsl24d1), mRNA
NM_001200858.2	61.2546	-5.91609	0.000218056	5.79862	-2.56464	2.42437e-06	Ictalurus punctatus PRELI domain containing 3 (prelid3b), mRNA
NM_001200860.1	70.7678	-13.9325	0.00018992	6.14528	-3.80038	1.07817e-06	Ictalurus punctatus MAPK regulated corepressor interacting protein 2 (mcrip2), mRNA
NM_001200862.1	9.90587	-2.1668	0.0249397	6.28702	-1.11556	0.00750858	Ictalurus punctatus signal peptidase complex subunit 1 (spcs1), mRNA
NM_001200869.1	27.9786	-2.61017	0.00146588	6.1605	-1.38415	0.000134813	Ictalurus punctatus proteasome 20S subunit alpha 6, like (psma6l), mRNA
NM_001200871.1	53.1491	-3.01447	0.000286538	8.43911	-1.5919	5.27836e-06	Ictalurus punctatus succinate dehydrogenase complex, subunit B, iron sulfur (Ip) (sdhb), mRNA
NM_001200872.1	40.5052	-2.2749	0.000515333	4.84361	-1.18581	2.20878e-05	Ictalurus punctatus SPT4 homolog, DSIF elongation factor subunit (supt4h1), mRNA
NM_001200874.1	11.8319	-2.7958	0.0163977	4.43186	-1.48326	0.00425107	Ictalurus punctatus phosphotriesterase related (pter), mRNA
NM_001200875.1	14.0961	-13.5463	0.0104064	0.989716	-3.75983	0.00231123	Ictalurus punctatus NME/NM23 family member 5 (nme5), mRNA
NM_001200877.1	19.7594	-2.7795	0.00416559	5.57956	-1.47483	0.00062273	Ictalurus punctatus phosphomannomutase 2 (pmm2), mRNA
NM_001200886.2	27.1421	-2.70052	0.00161704	4.39578	-1.43324	0.00015514	Ictalurus punctatus retinoblastoma binding protein 9 (rbbp9), mRNA
NM_001200893.1	16.7081	-5.44927	0.00670506	5.59533	-2.44606	0.00124027	Ictalurus punctatus DNA-damage-inducible transcript 4-like protein (si:ch211-39i2.2), mRNA
NM_001200898.1	17.1335	-37.3739	0.00615833	1.23483	-5.22396	0.00110709	Ictalurus punctatus arylamine n-acetyltransferase pineal gland isozyme nat-10 (ary1), mRNA
NM_001200899.1	9.06451	4.54341	0.0308065	3.56871	2.18378	0.00993654	Ictalurus punctatus sulfotransferase family 5A, member 1 (sult5a1), mRNA
NM_001200904.1	26.9793	-8.3616	0.00164781	8.88213	-3.06378	0.000159495	Ictalurus punctatus fatty acid binding protein 2, intestinal (fabp2), mRNA
NM_001200905.1	20.7531	-3.25396	0.00357883	4.04822	-1.7022	0.000507246	Ictalurus punctatus inosine triphosphatase (nucleoside triphosphate pyrophosphatase) (itpa), mRNA
NM_001200911.1	45.8289	-79.2208	0.000392352	2.65735	-6.30781	1.16402e-05	Ictalurus punctatus mitochondrial uncharacterized protein f13e9.13 (zgc:162297), mRNA
NM_001200913.1	9.44876	-2.56858	0.0276933	6.47697	-1.36097	0.00866251	Ictalurus punctatus small nuclear ribonucleoprotein polypeptide G (snrpg), mRNA
NM_001200917.1	20.788	-3.39713	0.00356583	5.92973	-1.76432	0.000503657	Ictalurus punctatus small nuclear ribonucleoprotein polypeptide E (snrpe), mRNA
NM_001200922.1	8.36538	-2.14675	0.0359356	2.1781	-1.10216	0.0123253	Ictalurus punctatus Rab9 effector protein with kelch motifs (rabepk), mRNA
NM_001200923.1	57.7317	-6.11835	0.000246724	4.90008	-2.61314	3.36223e-06	Ictalurus punctatus HD domain containing 3 (hddc3), mRNA
NM_001200928.1	18.0566	3.27766	0.00529368	5.08685	1.71267	0.00089906	Ictalurus punctatus inhibitor of DNA binding 1 (LOC100528658), mRNA
NM_001200930.1	14.3716	3.80962	0.00993799	6.53499	1.92965	0.00215422	Ictalurus punctatus heat shock protein nuclear import factor hikeshi (hikeshi), mRNA
NM_001200932.1	30.7293	-3.93545	0.00111983	4.80819	-1.97653	8.66707e-05	Ictalurus punctatus PHD finger protein 5A (phf5a), mRNA
NM_001200935.1	26.1364	-2.26793	0.00179809	5.65138	-1.18138	0.00018442	Ictalurus punctatus metaxin 2 (mtx2), mRNA
NM_001200939.1	19.0273	-2.59445	0.00456797	7.26753	-1.37543	0.0007274	Ictalurus punctatus NADH:ubiquinone oxidoreductase subunit B8 (ndufb8), mRNA
NM_001200940.1	64.3951	-48.557	0.000208064	6.73262	-5.60161	1.8437e-06	Ictalurus punctatus glucosamine-6-phosphate deaminase 1 (gnpda1), mRNA
NM_001200944.2	46.2118	-18.0126	0.000388634	6.17909	-4.17093	1.11417e-05	Ictalurus punctatus sorbitol dehydrogenase (sord), mRNA
NM_001200945.1	62.8075	-3.30224	0.000210315	3.50342	-1.72345	2.10932e-06	Ictalurus punctatus oxidoreductase NAD-binding domain containing 1 (oxnad1), mRNA
NM_001200952.1	44.4492	-3.2142	0.000411341	8.73221	-1.68446	1.36608e-05	Ictalurus punctatus ATP synthase peripheral stalk-membrane subunit b (atp5pb), mRNA
NM_001200953.1	10.8889	-2.22674	0.0201227	4.65091	-1.15493	0.00558044	Ictalurus punctatus coiled-coil-helix-coiled-coil-helix domain containing 7 (chchd7), mRNA
NM_001200955.1	10.1113	2.73511	0.0238475	2.46087	1.4516	0.00704887	Ictalurus punctatus alkaline ceramidase 2 (acer2), mRNA
NM_001200964.1	60.4393	-5.47098	0.000224377	7.35923	-2.4518	2.61126e-06	Ictalurus punctatus hydroxyacyl-CoA dehydrogenase (hadh), mRNA
NM_001200968.1	12.6075	-2.15875	0.0138896	3.97791	-1.1102	0.0034274	Ictalurus punctatus RNA pseudouridine synthase D4 (rpusd4), mRNA; nuclear gene for mitochondrial product
NM_001200971.1	35.3313	-3.71925	0.000748188	5.39237	-1.89501	4.39611e-05	Ictalurus punctatus nudix (nucleoside diphosphate linked moiety X)-type motif 5 (nudt5), mRNA
NM_001200978.1	9.70149	3.08596	0.0261802	3.34887	1.62572	0.00800095	Ictalurus punctatus Ras homolog, mTORC1 binding like 1 (rhebl1), mRNA
NM_001200979.1	18.2834	-6.70777	0.00518454	4.31059	-2.74583	0.000870712	Ictalurus punctatus MAD2 mitotic arrest deficient-like 1 (yeast) (mad2l1), mRNA
NM_001200982.1	20.8214	-2.56025	0.00356041	5.90016	-1.35629	0.000500256	Ictalurus punctatus proteasome 20S subunit beta 12 (psmb12), mRNA
NM_001200984.1	52.3682	-2.60894	0.000295854	6.1153	-1.38346	5.718e-06	Ictalurus punctatus derlin 1 (derl1), mRNA
NM_001200985.1	18.6965	-2.38227	0.00478116	5.01485	-1.25234	0.000781253	Ictalurus punctatus tafazzin, phospholipid-lysophospholipid transacylase (tafazzin), mRNA
NM_001200992.1	111.081	-5.26094	0.000147076	7.73165	-2.39532	7.73322e-08	Ictalurus punctatus superoxide dismutase 1, soluble (sod1), mRNA
NM_001200995.1	23.2586	3.90469	0.00255702	3.82624	1.96521	0.000310646	Ictalurus punctatus UBA-like domain containing 1a (ubald1a), mRNA
NM_001200999.1	32.1147	-3.65115	0.00100843	6.44225	-1.86835	7.01293e-05	Ictalurus punctatus mitochondrial ribosomal protein L13 (mrpl13), mRNA
NM_001201000.1	35.4645	32.4781	0.000744405	-0.534431	5.0214	4.31489e-05	Ictalurus punctatus vesicle-associated membrane protein 8 (endobrevin) (vamp8), mRNA
NM_001201004.1	19.2238	-2.60872	0.00446186	6.25167	-1.38334	0.000697431	Ictalurus punctatus osteoclast stimulating factor 1 (ostf1), mRNA
NM_001201011.1	12.797	-2.84252	0.0133819	8.65773	-1.50717	0.00325527	Ictalurus punctatus ATP synthase, H+ transporting, mitochondrial F0 complex, subunit g (atp5l), mRNA
NM_001201014.1	10.5103	12.7478	0.0219154	1.5565	3.67218	0.00626627	Ictalurus punctatus myosin regulatory light chain 2b cardiac muscle isoform (mlrb), mRNA
NM_001201023.1	8.80176	2.21097	0.0324155	3.07959	1.14468	0.0106672	Ictalurus punctatus phosphoribosyl transferase domain containing 1b (prtfdc1b), mRNA
NM_001201025.1	51.978	-39830.4	0.00031884	11.2396	-15.2816	7.14968e-06	Ictalurus punctatus fatty acid binding protein 1 (fabp1), mRNA
NM_001201026.2	55.0368	-38210.1	0.000286538	10.7936	-15.2217	5.28668e-06	Ictalurus punctatus retinol binding protein 2a, cellular (rbp2a), mRNA
NM_001201027.1	11.3122	-2.0947	0.0183695	5.30295	-1.06674	0.0049316	Ictalurus punctatus transmembrane protein 167A (tmem167a), mRNA
NM_001201029.1	39.9501	-4.68707	0.000534114	4.3422	-2.22869	2.37014e-05	Ictalurus punctatus nucleoporin 37 (nup37), mRNA
NM_001201030.1	8.86512	-2.18182	0.0318982	5.69077	-1.12553	0.0104486	Ictalurus punctatus SNU13 homolog, small nuclear ribonucleoprotein b (U4/U6.U5) (snu13b), mRNA
NM_001201032.1	60.5076	-424.144	0.000228852	2.89609	-8.72841	2.73509e-06	Ictalurus punctatus fatty acid binding protein 6, ileal (gastrotropin) (fabp6), mRNA
NM_001201039.1	31.2879	-3.53599	0.0010782	3.97759	-1.82211	7.95126e-05	Ictalurus punctatus peptidylprolyl isomerase (cyclophilin)-like 1 (ppil1), mRNA
NM_001201041.1	18.5871	-3.57841	0.00487004	5.0247	-1.83932	0.000800074	Ictalurus punctatus replication protein A3 (rpa3), mRNA
NM_001201042.1	48.5036	-29.2714	0.000338903	8.40176	-4.87142	8.62263e-06	Ictalurus punctatus S100 calcium binding protein A10a (s100a10a), mRNA
NM_001201045.1	13.6265	-3.10173	0.011391	3.71223	-1.63308	0.00261036	Ictalurus punctatus uncharacterized protein c19orf12-like protein (zgc:112052), mRNA
NM_001201047.2	12.7758	-2.42694	0.0134275	7.05764	-1.27914	0.00327397	Ictalurus punctatus NADH:ubiquinone oxidoreductase subunit B2 (ndufb2), mRNA
NM_001201052.1	28.1598	-15.5385	0.00150278	4.21507	-3.95777	0.000139486	Ictalurus punctatus PCNA clamp associated factor (pclaf), mRNA
NM_001201055.1	8.37602	2.4545	0.0358793	9.8203	1.29543	0.0122815	Ictalurus punctatus NSA2 ribosome biogenesis homolog (S. cerevisiae) (nsa2), mRNA
NM_001201064.1	29.4774	-5.32257	0.00127536	6.9998	-2.41212	0.000105586	Ictalurus punctatus serine peptidase inhibitor, Kazal type 4 (spink4), mRNA
NM_001201070.2	7.10551	-2.3916	0.0498582	8.39982	-1.25798	0.0190913	Ictalurus punctatus ATP synthase membrane subunit f (atp5mf), mRNA
NM_001201078.1	43.227	-3.08508	0.000444004	4.42567	-1.62531	1.57958e-05	Ictalurus punctatus galactose mutarotase (galm), mRNA
NM_001201088.1	19.8981	17.1829	0.00407225	-0.658886	4.1029	0.000604923	Ictalurus punctatus nicolin 1 (nicn1), mRNA
NM_001201091.2	15.5316	4.07592	0.00811258	0.160164	2.02713	0.00161515	Ictalurus punctatus protein phosphatase targeting COQ7 a (pptc7a), mRNA
NM_001201095.1	29.8275	-2.18626	0.0012312	5.41542	-1.12847	9.98557e-05	Ictalurus punctatus ribosome production factor 2 homolog (rpf2), mRNA
NM_001201107.2	21.7262	-2.11503	0.00315783	5.05188	-1.08067	0.000417454	Ictalurus punctatus eukaryotic translation initiation factor 2B, subunit 1 alpha (eif2b1), mRNA
NM_001201108.1	19.1104	3.0275	0.00452354	3.98084	1.59813	0.000714549	Ictalurus punctatus tetraspanin 5b (tspan5b), mRNA
NM_001201109.1	19.4739	-2.05767	0.00433443	5.02697	-1.04101	0.000661335	Ictalurus punctatus ubiquitin-conjugating enzyme e2 variant 1 (ub2v1), mRNA
NM_001201115.1	47.6284	-2562.02	0.000392352	8.83245	-11.3231	1.184e-05	Ictalurus punctatus transmembrane 4 L six family member 5 (tm4sf5), mRNA
NM_001201117.1	19.3068	-2.40275	0.00442073	6.67429	-1.26469	0.000685217	Ictalurus punctatus enoyl CoA hydratase, short chain, 1, mitochondrial (echs1), mRNA
NM_001201127.1	58.8471	-32.2166	0.000242295	5.05827	-5.00973	3.08027e-06	Ictalurus punctatus transmembrane protein 82 (tmem82), mRNA
NM_001201135.1	24.7457	-8.08019	0.0021071	7.06668	-3.01439	0.00023605	Ictalurus punctatus trans-2,3-enoyl-CoA reductase b (tecrb), mRNA
NM_001201144.1	12.3337	-2.53546	0.0147093	1.5808	-1.34225	0.00369507	Ictalurus punctatus MNAT1 component of CDK activating kinase (mnat1), mRNA
NM_001201145.1	14.4117	-4.64757	0.00988102	2.48711	-2.21648	0.00213242	Ictalurus punctatus heme oxygenase (hmox), mRNA
NM_001201149.1	27.4603	-4.27843	0.0015534	7.92276	-2.09708	0.000147018	Ictalurus punctatus heat shock 10 protein 1 (hspe1), mRNA
NM_001201150.1	38.9258	-722.015	0.000678632	5.83298	-9.49588	3.61501e-05	Ictalurus punctatus glycine n-acyltransferase (glyat), mRNA
NM_001201151.1	33.3965	-2.87982	0.000896034	8.53859	-1.52598	5.79892e-05	Ictalurus punctatus ATPase Na+/K+ transporting subunit beta 1a (atp1b1a), mRNA
NM_001201153.1	16.0235	-2.63879	0.00744837	4.29937	-1.39987	0.00143484	Ictalurus punctatus dynein light chain roadblock-type 2 (dynlrb2), mRNA
NM_001201155.1	54.261	8.41623	0.000274106	3.74269	3.07317	4.71777e-06	Ictalurus punctatus cholesterol 25-hydroxylase (ch25h), mRNA
NM_001201157.1	7.12397	2.2038	0.0496366	1.20295	1.13999	0.0189648	Ictalurus punctatus RAB22A, member RAS oncogene family (rab22a), mRNA
NM_001201159.1	12.228	2.06244	0.015033	5.98487	1.04436	0.00380484	Ictalurus punctatus SH3 domain binding glutamate-rich protein like 2 (sh3bgrl2), mRNA
NM_001201163.1	8.51786	107.402	0.0361138	8.06919	6.74687	0.0124104	Ictalurus punctatus myosin light chain 5 (myl5), mRNA
NM_001201166.1	8.2664	-2.59491	0.0368257	6.02795	-1.37568	0.0127421	Ictalurus punctatus mitochondrial contact site and cristae organizing system subunit 10 (micos10), mRNA
NM_001201169.1	17.2604	-111.612	0.00666905	8.01428	-6.80235	0.00122854	Ictalurus punctatus annexin a2-a (anx2a), mRNA
NM_001201180.1	68.8543	-5.01515	0.000198246	6.88153	-2.32629	1.25924e-06	Ictalurus punctatus hydroxysteroid dehydrogenase like 2 (hsdl2), mRNA
NM_001201190.1	23.3991	-2.52554	0.00251972	5.74511	-1.33659	0.000302538	Ictalurus punctatus polymerase (RNA) III (DNA directed) polypeptide K (polr3k), mRNA
NM_001201191.1	14.6956	-2.32753	0.00941992	4.1168	-1.2188	0.00198511	Ictalurus punctatus exosome component 7 (exosc7), mRNA
NM_001201198.2	21.9421	-2.94405	0.00306869	7.85152	-1.5578	0.0004001	Ictalurus punctatus peroxiredoxin 3 (prdx3), mRNA
NM_001201201.1	27.0048	-2.5266	0.00164385	9.81677	-1.3372	0.000158801	Ictalurus punctatus malate dehydrogenase 2, NAD (mitochondrial) (mdh2), mRNA; nuclear gene for mitochondrial product
NM_001201202.1	9.72653	4.14706	0.0260489	2.39931	2.05209	0.00793864	Ictalurus punctatus Rho family GTPase 3a (rnd3a), mRNA
NM_001201207.1	64.3772	-529.279	0.000208064	2.90809	-9.04789	1.93563e-06	Ictalurus punctatus organic solute transporter subunit alpha (osta), mRNA
NM_001201208.1	35.7896	-2.94564	0.000729049	6.81539	-1.55858	4.12383e-05	Ictalurus punctatus NADH:ubiquinone oxidoreductase core subunit V2 (ndufv2), mRNA
NM_001201213.1	46.8952	-24038.3	0.000411184	9.33851	-14.553	1.34999e-05	Ictalurus punctatus parvalbumin 8 (pvalb8), mRNA
NM_001201214.1	13.6468	-2.46444	0.0113538	4.91158	-1.30126	0.00259648	Ictalurus punctatus mitochondrial ribosomal protein S35 (mrps35), mRNA; nuclear gene for mitochondrial product
NM_001201215.1	36.4452	-3.04322	0.000694998	4.05686	-1.6056	3.76738e-05	Ictalurus punctatus actin related protein 2/3 complex inhibitor (arpin), mRNA
NM_001201217.1	16.3609	5.16188	0.00702441	1.48001	2.3679	0.00132459	Ictalurus punctatus transgelin 2 (tagln2), mRNA
NM_001201218.1	32.2341	-3.33839	0.000998337	6.77783	-1.73915	6.88825e-05	Ictalurus punctatus translocase of outer mitochondrial membrane 5 homolog (yeast) (tomm5), mRNA
NM_001201223.2	79.0065	-3.19561	0.000176284	5.61125	-1.67609	5.74289e-07	Ictalurus punctatus SRP receptor subunit beta (srprb), mRNA
NM_001201224.1	48.4629	-3.19362	0.000338903	6.20164	-1.67519	8.66122e-06	Ictalurus punctatus mitochondrial ribosomal protein L16 (mrpl16), mRNA
NM_001201227.2	8.42622	-2.98407	0.0354071	0.700482	-1.57728	0.0120771	Ictalurus punctatus glycine cleavage system protein H (aminomethyl carrier), a (gcsha), mRNA
NM_001201234.1	33.1948	-2.90863	0.000908491	7.21971	-1.54034	5.97282e-05	Ictalurus punctatus proteasome 20S subunit beta 3 (psmb3), mRNA
NM_001201236.2	25.5222	-3.02747	0.00192138	7.55212	-1.59811	0.000205427	Ictalurus punctatus proteasome 20S subunit beta 2 (psmb2), mRNA
NM_001201238.1	20.7239	-5.5063	0.00359532	0.484355	-2.46108	0.00051027	Ictalurus punctatus glyoxalase domain containing 4 (glod4), mRNA
NM_001201239.1	16.0372	-2.41849	0.00743512	6.81345	-1.27411	0.00143018	Ictalurus punctatus NADH:ubiquinone oxidoreductase subunit B10 (ndufb10), mRNA
NM_001201240.1	7.53888	2.30252	0.0443699	6.40879	1.20322	0.0163643	Ictalurus punctatus eukaryotic translation initiation factor 4E binding protein 3, like (eif4ebp3l), mRNA
NM_001201246.1	23.0777	-2.42565	0.00261504	3.91234	-1.27837	0.00032145	Ictalurus punctatus TP53 regulated inhibitor of apoptosis 1 (triap1), mRNA
NM_001201247.1	21.6999	-4.35351	0.00316789	6.46424	-2.12218	0.000419627	Ictalurus punctatus small nuclear ribonucleoprotein polypeptide F (snrpf), mRNA
NM_001201248.1	9.10535	2.18768	0.0301536	3.8543	1.1294	0.00966605	Ictalurus punctatus cell division cycle 42 (cdc42), mRNA
NM_001201250.1	8.51491	-2.43113	0.0346842	5.659	-1.28163	0.0117255	Ictalurus punctatus mitochondrial ribosomal protein L35 (mrpl35), mRNA
NM_001201252.1	11.7777	-4.19883	0.0166082	-1.37464	-2.06999	0.00431667	Ictalurus punctatus dynein, light chain, LC8-type 1 (dynll1), mRNA
NM_001201254.1	13.4394	2.33519	0.0118084	4.28607	1.22354	0.00274178	Ictalurus punctatus suppressor of cytokine signaling 3a (socs3a), mRNA
NM_001201265.1	59.6434	-3.25474	0.000232012	6.8541	-1.70254	2.80987e-06	Ictalurus punctatus proteasome 26S subunit, non-ATPase 6 (psmd6), mRNA
NM_001201269.1	41.6949	-2.41323	0.000485996	6.72914	-1.27096	1.9037e-05	Ictalurus punctatus ADP-ribosylation factor 5 (arf5), mRNA
NM_001201279.1	30.2885	-2.12015	0.00116078	4.98964	-1.08417	9.28473e-05	Ictalurus punctatus serine palmitoyltransferase, small subunit A (sptssa), mRNA
NM_001201283.1	24.3259	-2.89797	0.00223189	4.82778	-1.53504	0.000254781	Ictalurus punctatus transmembrane protein 126A (tmem126a), mRNA
NM_001201287.1	26.5863	-2.66044	0.00171564	5.77706	-1.41166	0.000170597	Ictalurus punctatus death associated protein 3 (dap3), mRNA
NM_001201300.1	8.17254	-2.28537	0.0377538	4.65937	-1.19243	0.0131526	Ictalurus punctatus late endosomal/lysosomal adaptor, MAPK and MTOR activator 3 (lamtor3), mRNA
NM_001201302.1	7.09949	5.56858	0.0499418	-1.05143	2.47731	0.0191328	Ictalurus punctatus four and a half LIM domains 1a (fhl1a), mRNA
NM_001201304.2	19.5322	3.14715	0.00430424	4.61106	1.65405	0.000653232	Ictalurus punctatus microtubule-associated protein 1 light chain 3 alpha (map1lc3a), mRNA
NM_001201308.2	42.7429	16.0091	0.000460726	5.85174	4.00082	1.68504e-05	Ictalurus punctatus F-box protein 32 (fbxo32), mRNA
NM_001201310.1	39.6803	-2.35731	0.000540223	5.73154	-1.23714	2.45347e-05	Ictalurus punctatus tRNA selenocysteine 1 associated protein 1b (trnau1apb), mRNA
NM_001201311.2	35.9436	-43.4198	0.000791014	4.82972	-5.44028	4.78246e-05	Ictalurus punctatus 3-hydroxyanthranilate 3,4-dioxygenase (haao), mRNA
NM_001201471.1	30.5355	-2.61179	0.00113884	5.23072	-1.38504	8.93268e-05	Ictalurus punctatus histone acetyltransferase 1 (hat1), mRNA
NM_001257107.1	25.5393	-2.35824	0.00191725	7.44345	-1.23771	0.000204804	Ictalurus punctatus proteasome 20S subunit beta 4 (psmb4), mRNA
NM_001278800.1	15.3122	-2.5337	0.00842707	3.79673	-1.34124	0.00170391	Ictalurus punctatus anti-silencing function 1Ba histone chaperone (asf1ba), mRNA
NM_001278812.1	17.6026	2.19394	0.00571289	3.27375	1.13352	0.000995121	Ictalurus punctatus interferon induced with helicase C domain 1 (ifih1), mRNA
NM_001278815.1	7.16861	6.27273	0.0490183	1.11914	2.64909	0.018663	Ictalurus punctatus ceruloplasmin (cp), mRNA
NM_001329253.1	29.7764	-2.31705	0.00123451	8.75688	-1.21229	0.000100669	Ictalurus punctatus cytochrome b-c1 complex subunit Rieske, mitochondrial (LOC108259670), mRNA
NM_001329256.1	13.9295	3.87527	0.0107543	3.79574	1.9543	0.00241257	Ictalurus punctatus v-rel avian reticuloendotheliosis viral oncogene homolog A (rela), mRNA
NM_001329302.1	40.5629	-7.48029	0.000513858	6.59598	-2.90309	2.19273e-05	Ictalurus punctatus adenosine deaminase (ada), mRNA
NM_001329316.1	27.2223	49.8631	0.00172212	3.30226	5.6399	0.00017177	Ictalurus punctatus myozenin 2b (myoz2b), mRNA
NM_001329320.1	9.0119	-2.03933	0.0308405	3.24034	-1.02809	0.0099621	Ictalurus punctatus RAB8A, member RAS oncogene family (rab8a), mRNA
NM_001329328.1	16.8987	-2.25967	0.00641535	4.06458	-1.17611	0.00116847	Ictalurus punctatus tetratricopeptide repeat domain 9C (ttc9c), mRNA
NM_001329529.1	21.6577	-116.015	0.00350025	3.03922	-6.85816	0.000488491	Ictalurus punctatus claudin-3-like (LOC108279106), mRNA
NM_001360819.1	15.0852	2.11055	0.0087753	5.87731	1.07762	0.00180172	Ictalurus punctatus interferon gamma receptor 1-like (ifngr1l), mRNA
NM_001360862.1	7.88958	-3.11137	0.0403962	1.54431	-1.63755	0.0144863	Ictalurus punctatus interferon gamma receptor 1 (ifngr1), mRNA
XM_017449946.3	32.2328	-2.85432	0.000998337	5.93284	-1.51315	6.88951e-05	PREDICTED: Ictalurus punctatus ATPase family AAA domain containing 3 (atad3), mRNA
XM_017449947.3	29.7573	7.01891	0.0012352	2.22674	2.81125	0.000100975	PREDICTED: Ictalurus punctatus von Willebrand factor A domain-containing protein 1 (LOC108254700), mRNA
XM_017449963.3	16.7451	-2.66659	0.00659283	4.03403	-1.415	0.00121077	PREDICTED: Ictalurus punctatus NADH:ubiquinone oxidoreductase complex assembly factor (ndufaf3), mRNA
XM_017450005.2	9.00939	2.2674	0.0308565	2.49788	1.18104	0.00997019	PREDICTED: Ictalurus punctatus guanine nucleotide binding protein (G protein), alpha inhibiting activity polypeptide 2a (gnai2a), transcript variant X1, mRNA
XM_017450034.3	15.837	-2.70364	0.00768998	2.56535	-1.4349	0.00150031	PREDICTED: Ictalurus punctatus ARV1 homolog, fatty acid homeostasis modulator (arv1), mRNA
XM_017450048.3	12.5351	2.51386	0.0141185	3.38272	1.32991	0.0034959	PREDICTED: Ictalurus punctatus family with sequence similarity 89 member A (fam89a), mRNA
XM_017450065.3	35.387	7.11918	0.000748126	8.21775	2.83171	4.36195e-05	PREDICTED: Ictalurus punctatus leiomodin 1b (smooth muscle) (lmod1b), mRNA
XM_017450074.3	15.6725	3.38278	0.00790991	4.79675	1.75821	0.00156096	PREDICTED: Ictalurus punctatus olfactomedin-like 3b (olfml3b), mRNA
XM_017450075.3	26.0453	4.58857	0.00181756	3.28269	2.19805	0.000187374	PREDICTED: Ictalurus punctatus shisa family member 4 (shisa4), mRNA
XM_017450077.3	64.9286	-16.8603	0.000208064	4.61622	-4.07556	1.75211e-06	PREDICTED: Ictalurus punctatus 6-phosphofructo-2-kinase/fructose-2,6-biphosphatase 4a (pfkfb4a), transcript variant X2, mRNA
XM_017450094.3	25.6406	2.28949	0.00190242	3.11813	1.19503	0.000201172	PREDICTED: Ictalurus punctatus EGF domain-specific O-linked N-acetylglucosamine (GlcNAc) transferase (eogt), mRNA
XM_017450111.3	27.6859	-3.83101	0.00151275	6.30188	-1.93772	0.000141556	PREDICTED: Ictalurus punctatus HIG1 domain family member 1A, mitochondrial (LOC108254791), mRNA
XM_017450144.3	17.0317	2.70908	0.0062707	4.835	1.4378	0.00113318	PREDICTED: Ictalurus punctatus period circadian clock 3 (per3), mRNA
XM_017450160.3	19.3555	-2.47281	0.00439433	6.1757	-1.30615	0.000678154	PREDICTED: Ictalurus punctatus SAP domain containing ribonucleoprotein (sarnp), mRNA
XM_017450167.3	43.8267	3.7919	0.000426931	4.3139	1.92292	1.47036e-05	PREDICTED: Ictalurus punctatus coenzyme Q8A, genome duplicate a (coq8aa), mRNA
XM_017450170.3	9.58726	6.10203	0.0277528	5.03148	2.60929	0.00869162	PREDICTED: Ictalurus punctatus osteoglycin, paralog a (ogna), mRNA
XM_017450226.3	8.04752	12.1796	0.0403922	6.22704	3.60639	0.0144807	PREDICTED: Ictalurus punctatus fer-1 like family member 4 (fer1l4), mRNA
XM_017450253.2	7.8668	-3.55213	0.0406082	-0.874931	-1.82868	0.0146004	PREDICTED: Ictalurus punctatus POC1 centriolar protein A (poc1a), transcript variant X1, mRNA
XM_017450295.3	10.6146	4.40668	0.0213853	1.52008	2.13969	0.00605365	PREDICTED: Ictalurus punctatus inter-alpha-trypsin inhibitor heavy chain 3a, tandem duplicate 2 (itih3a.2), mRNA
XM_017450334.3	32.2529	-4.35043	0.000998337	4.80605	-2.12116	6.86878e-05	PREDICTED: Ictalurus punctatus acyl-CoA thioesterase 8 (acot8), mRNA
XM_017450336.3	34.4167	-9.48593	0.000810213	2.51001	-3.24579	5.00375e-05	PREDICTED: Ictalurus punctatus v-myb avian myeloblastosis viral oncogene homolog-like 2b (mybl2b), mRNA
XM_017450338.3	40.4154	2.72393	0.00052007	4.5111	1.44569	2.234e-05	PREDICTED: Ictalurus punctatus phosphatidylinositol-4-phosphate 3-kinase, catalytic subunit type 2 beta (pik3c2b), mRNA
XM_017450364.3	7.50286	-5.71485	0.0447515	-1.62798	-2.51472	0.0165728	PREDICTED: Ictalurus punctatus peroxisome proliferator-activated receptor gamma (pparg), transcript variant X3, mRNA
XM_017450365.3	39.3852	3.54998	0.000546985	5.44126	1.82781	2.54846e-05	PREDICTED: Ictalurus punctatus metalloproteinase inhibitor 3 (LOC108254913), mRNA
XM_017450431.3	42.247	-4.04015	0.000468832	4.68035	-2.01441	1.7788e-05	PREDICTED: Ictalurus punctatus coiled-coil-helix-coiled-coil-helix domain containing 4a (chchd4a), mRNA
XM_017450441.3	55.313	-6.16258	0.000266138	5.02695	-2.62353	4.24961e-06	PREDICTED: Ictalurus punctatus ethanolamine kinase 2 (etnk2), mRNA
XM_017450491.3	46.2307	-2.80526	0.000388634	5.12379	-1.48813	1.11162e-05	PREDICTED: Ictalurus punctatus acyl-CoA dehydrogenase family, member 9 (acad9), mRNA
XM_017450501.3	8.94327	4.77783	0.0313233	-1.11561	2.25635	0.0101862	PREDICTED: Ictalurus punctatus vestigial-like family member 4b (vgll4b), transcript variant X1, mRNA
XM_017450511.3	34.3157	-45.2863	0.000886341	3.57092	-5.501	5.70264e-05	PREDICTED: Ictalurus punctatus ADP-ribosylation factor 4 (LOC108254967), mRNA
XM_017450512.3	53.3628	-3.52106	0.000286538	4.13215	-1.81601	5.16492e-06	PREDICTED: Ictalurus punctatus phosphodiesterase 12 (pde12), mRNA
XM_017450531.3	18.5755	-3.74885	0.00487767	2.51097	-1.90645	0.0008021	PREDICTED: Ictalurus punctatus polymeric immunoglobulin receptor (LOC108254979), mRNA
XM_017450548.3	25.7638	-6.93233	0.00187952	1.00626	-2.79334	0.00019685	PREDICTED: Ictalurus punctatus advillin (avil), mRNA
XM_017450549.3	47.6169	2.6383	0.000351062	4.32437	1.39961	9.50987e-06	PREDICTED: Ictalurus punctatus CTD (carboxy-terminal domain, RNA polymerase II, polypeptide A) small phosphatase 2 (ctdsp2), mRNA
XM_017450562.3	32.2088	-3.32971	0.000998337	5.00802	-1.7354	6.9144e-05	PREDICTED: Ictalurus punctatus canopy FGF signaling regulator 2 (cnpy2), mRNA
XM_017450563.3	22.1663	2.63559	0.00296736	5.92849	1.39813	0.000382958	PREDICTED: Ictalurus punctatus nuclear receptor coactivator 3 (ncoa3), mRNA
XM_017450566.3	11.7201	2.47743	0.0168267	6.07282	1.30885	0.00438778	PREDICTED: Ictalurus punctatus coiled-coil domain-containing glutamate-rich protein 1 (wu:fb55g09), mRNA
XM_017450574.3	45.7483	6.35426	0.000392352	7.37407	2.66773	1.1747e-05	PREDICTED: Ictalurus punctatus B-cell translocation gene 2 (btg2), mRNA
XM_017450625.3	36.1439	-3.16969	0.000710618	4.7567	-1.66434	3.92658e-05	PREDICTED: Ictalurus punctatus ribophorin II (rpn2), transcript variant X2, mRNA
XM_017450696.3	8.18239	-21.1544	0.0376485	-0.674342	-4.40288	0.0131088	PREDICTED: Ictalurus punctatus uncharacterized LOC108255055 (LOC108255055), mRNA
XM_017450698.3	28.6252	4.93224	0.00137725	6.34343	2.30224	0.000121189	PREDICTED: Ictalurus punctatus ERBB receptor feedback inhibitor 1a (errfi1a), mRNA
XM_017450714.3	26.8635	3.52056	0.00166924	3.57195	1.81581	0.000162676	PREDICTED: Ictalurus punctatus endothelin converting enzyme 1 (ece1), mRNA
XM_017450736.3	18.5853	5.73863	0.00487004	1.00664	2.52071	0.000800385	PREDICTED: Ictalurus punctatus calcium/calmodulin dependent protein kinase II inhibitor 1 (camk2n1), mRNA
XM_017450737.3	34.9453	-6.29594	0.000772548	4.11818	-2.65442	4.64157e-05	PREDICTED: Ictalurus punctatus RanBP-type and C3HC4-type zinc finger containing 1 (rbck1), mRNA
XM_017450744.3	24.6602	-32.1479	0.00222885	8.39046	-5.00665	0.000253505	PREDICTED: Ictalurus punctatus glycerol-3-phosphate dehydrogenase 1b (gpd1b), mRNA
XM_017450751.3	23.0744	-2.17422	0.00261504	6.76456	-1.1205	0.000321653	PREDICTED: Ictalurus punctatus mesencephalic astrocyte-derived neurotrophic factor (manf), mRNA
XM_017450759.3	29.1119	-2.37806	0.00131604	3.71094	-1.24979	0.000111976	PREDICTED: Ictalurus punctatus synaptotagmin binding, cytoplasmic RNA interacting protein (syncrip), transcript variant X1, mRNA
XM_017450762.3	61.9506	-4.95556	0.000211729	5.9278	-2.30905	2.27691e-06	PREDICTED: Ictalurus punctatus MON1 secretory trafficking family member A (mon1a), mRNA
XM_017450789.3	11.5417	9.64113	0.0175074	-0.505154	3.2692	0.00461662	PREDICTED: Ictalurus punctatus prickle homolog 2b (prickle2b), transcript variant X2, mRNA
XM_017450790.2	21.3173	-2.14022	0.00332761	4.0243	-1.09776	0.000452749	PREDICTED: Ictalurus punctatus arginyl-tRNA synthetase 2, mitochondrial (rars2), mRNA
XM_017450793.3	8.64224	-2.13229	0.0336189	0.87361	-1.09241	0.0112413	PREDICTED: Ictalurus punctatus ceramide synthase 5 (cers5), transcript variant X1, mRNA
XM_017450794.3	12.5249	-2.35861	0.0141311	1.4689	-1.23794	0.00350571	PREDICTED: Ictalurus punctatus pre-miRNA 5'-monophosphate methyltransferase (LOC108255110), transcript variant X1, mRNA
XM_017450797.3	19.5971	-2.33691	0.00426759	4.04949	-1.2246	0.000644348	PREDICTED: Ictalurus punctatus ATG7 autophagy related 7 homolog (S. cerevisiae) (atg7), mRNA
XM_017450817.3	23.6627	-2.22189	0.00243489	6.31408	-1.15179	0.000287976	PREDICTED: Ictalurus punctatus guanine nucleotide binding protein-like 3 (nucleolar) (gnl3), mRNA
XM_017450846.3	7.41822	2.48756	0.0456991	2.86279	1.31473	0.017075	PREDICTED: Ictalurus punctatus forkhead box J3 (foxj3), mRNA
XM_017450847.3	12.9236	4.15445	0.0130386	0.805724	2.05466	0.00314583	PREDICTED: Ictalurus punctatus G protein-coupled receptor 37 like 1a (gpr37l1a), mRNA
XM_017450859.3	27.9473	-3.70029	0.00146801	2.95841	-1.88764	0.000135516	PREDICTED: Ictalurus punctatus dehydrogenase/reductase (SDR family) member 3b (dhrs3b), mRNA
XM_017450863.3	58.1268	-4.12255	0.000246724	4.62548	-2.04354	3.2385e-06	PREDICTED: Ictalurus punctatus coiled-coil domain containing 51 (ccdc51), mRNA
XM_017450866.3	23.313	-3.35131	0.00254373	7.41216	-1.74472	0.000307474	PREDICTED: Ictalurus punctatus translation machinery associated 7 homolog (tma7), mRNA
XM_017450876.2	16.8331	-2.42405	0.00648972	5.31861	-1.27742	0.00118631	PREDICTED: Ictalurus punctatus enoyl-CoA delta isomerase 1 (eci1), mRNA
XM_017450892.3	9.58744	7.87884	0.0268663	-1.43674	2.97798	0.00829195	PREDICTED: Ictalurus punctatus nuclear receptor subfamily 1 group D member 2 (LOC108255161), transcript variant X1, mRNA
XM_017450898.3	25.8744	-4.93877	0.00185835	5.53695	-2.30415	0.000193062	PREDICTED: Ictalurus punctatus RAB43, member RAS oncogene family (rab43), mRNA
XM_017450931.3	40.6852	6.54081	0.000510039	2.78132	2.70947	2.15921e-05	PREDICTED: Ictalurus punctatus v-ski avian sarcoma viral oncogene homolog b (skib), mRNA
XM_017450954.3	43.4934	-49.9842	0.000438212	9.11636	-5.6434	1.52995e-05	PREDICTED: Ictalurus punctatus glutathione peroxidase 1a (gpx1a), mRNA
XM_017450957.2	24.6557	3.32624	0.00213094	3.17157	1.73389	0.00023993	PREDICTED: Ictalurus punctatus angiotensin II receptor-associated protein (agtrap), transcript variant X1, mRNA
XM_017450965.3	62.1213	-3.26682	0.000211615	6.07495	-1.70789	2.24234e-06	PREDICTED: Ictalurus punctatus aldo-keto reductase family 7, member A3 (aflatoxin aldehyde reductase) (akr7a3), mRNA
XM_017450966.2	29.0011	-2.72749	0.00132695	5.56741	-1.44758	0.000114	PREDICTED: Ictalurus punctatus MRT4 homolog, ribosome maturation factor (mrto4), mRNA
XM_017450978.3	22.6621	-2.35898	0.00277351	5.51859	-1.23816	0.000347967	PREDICTED: Ictalurus punctatus ubiquitin-conjugating enzyme E2 variant 1 (ube2v1), mRNA
XM_017450989.3	13.0409	-2.10946	0.0127692	5.21124	-1.07687	0.00304823	PREDICTED: Ictalurus punctatus UTP3 small subunit processome component (utp3), mRNA
XM_017451016.3	20.7539	-2.11942	0.00357883	4.87692	-1.08367	0.000507163	PREDICTED: Ictalurus punctatus myg1 exonuclease (myg1), mRNA
XM_017451043.3	19.1874	-3.76742	0.00447388	6.58789	-1.91358	0.00070288	PREDICTED: Ictalurus punctatus uncharacterized LOC108255228 (LOC108255228), mRNA
XM_017451044.3	9.47958	4.1348	0.0274747	-0.161445	2.04782	0.00857853	PREDICTED: Ictalurus punctatus adenosine receptor A1 (LOC108255230), mRNA
XM_017451050.3	8.07406	-2.43247	0.0385767	5.50724	-1.28242	0.0135999	PREDICTED: Ictalurus punctatus peripherin (prph), mRNA
XM_017451052.3	18.3806	4.10822	0.00503689	4.11546	2.03851	0.000837036	PREDICTED: Ictalurus punctatus matrix metallopeptidase 19 (mmp19), mRNA
XM_017451053.3	19.0439	-2.06625	0.00455715	4.18024	-1.04702	0.000724814	PREDICTED: Ictalurus punctatus kelch repeat and BTB (POZ) domain containing 8 (kbtbd8), mRNA
XM_017451063.3	39.7724	-10.4432	0.000539256	5.21122	-3.38449	2.42463e-05	PREDICTED: Ictalurus punctatus minichromosome maintenance complex component 2 (mcm2), mRNA
XM_017451067.3	12.075	-2.48945	0.0155536	1.86143	-1.31583	0.00397044	PREDICTED: Ictalurus punctatus coilin p80 (coil), transcript variant X1, mRNA
XM_017451068.3	26.8052	5.70949	0.00168108	7.78534	2.51336	0.000164306	PREDICTED: Ictalurus punctatus proline/arginine-rich end leucine-rich repeat protein (prelp), mRNA
XM_017451074.3	80.36	-4.33099	0.000176284	5.32741	-2.1147	5.20674e-07	PREDICTED: Ictalurus punctatus tumor suppressor 2, mitochondrial calcium regulator b (tusc2b), mRNA
XM_017451076.2	20.96	-2.20778	0.0034997	3.99578	-1.1426	0.000486428	PREDICTED: Ictalurus punctatus TP53 regulating kinase (tp53rk), mRNA
XM_017451095.3	41.7409	-3.14269	0.000485996	3.49836	-1.652	1.89292e-05	PREDICTED: Ictalurus punctatus cyclin-dependent kinase 2 (cdk2), mRNA
XM_017451105.3	7.7249	4.05217	0.0425123	3.42437	2.01869	0.0154593	PREDICTED: Ictalurus punctatus homeobox protein Hox-C5 (LOC108255270), mRNA
XM_017451111.2	26.1531	3.18717	0.0017962	5.85535	1.67227	0.000183886	PREDICTED: Ictalurus punctatus inhibitor of DNA binding 1, HLH protein (id1), mRNA
XM_017451145.2	26.4338	-4.17084	0.00174469	6.8121	-2.06034	0.000175146	PREDICTED: Ictalurus punctatus parkinson protein 7 (park7), mRNA
XM_017451161.3	16.1976	-6.2546	0.00722724	3.53746	-2.64492	0.00138007	PREDICTED: Ictalurus punctatus deoxyribonuclease 1 like 4, tandem duplicate 2 (dnase1l4.2), mRNA
XM_017451168.3	21.3781	9.81241	0.00330887	0.773187	3.29461	0.000447288	PREDICTED: Ictalurus punctatus serine incorporator 1 (si:ch73-267c23.10), mRNA
XM_017451187.3	22.8279	3.05638	0.00270726	6.63979	1.61183	0.000337095	PREDICTED: Ictalurus punctatus vesicle-associated membrane protein 8 (endobrevin) (vamp8), transcript variant X1, mRNA
XM_017451207.3	14.4675	3.54174	0.00980092	1.64044	1.82446	0.0021025	PREDICTED: Ictalurus punctatus transmembrane protein 175 (tmem175), mRNA
XM_017451266.3	24.0672	8.21147	0.00229765	1.5646	3.03764	0.000267178	PREDICTED: Ictalurus punctatus NOTCH regulated ankyrin repeat protein b (nrarpb), mRNA
XM_017451361.3	9.0248	-3.94038	0.0307751	1.03815	-1.97834	0.0099206	PREDICTED: Ictalurus punctatus purinergic receptor P2X, ligand-gated ion channel, 2 (p2rx2), mRNA
XM_017451365.3	34.6079	2.74193	0.000799097	4.71181	1.45519	4.86913e-05	PREDICTED: Ictalurus punctatus zinc finger protein 292b (znf292b), mRNA
XM_017451391.3	8.19266	18.364	0.0375383	-0.674012	4.19881	0.0130633	PREDICTED: Ictalurus punctatus T-cell acute lymphocytic leukemia 2 (tal2), mRNA
XM_017451400.3	10.8986	2.2382	0.0200788	2.93999	1.16234	0.00556445	PREDICTED: Ictalurus punctatus growth arrest-specific 2 like 1 (gas2l1), mRNA
XM_017451416.3	27.7112	4.38443	0.00151094	1.77067	2.13239	0.000140958	PREDICTED: Ictalurus punctatus zinc finger DHHC-type palmitoyltransferase 8b (zdhhc8b), mRNA
XM_017451423.2	10.6034	2.57401	0.0214347	1.19169	1.36402	0.00607408	PREDICTED: Ictalurus punctatus ring finger protein 215 (rnf215), mRNA
XM_017451441.3	29.4595	-36.4422	0.00128916	2.60509	-5.18754	0.000107461	PREDICTED: Ictalurus punctatus 3-hydroxy-3-methylglutaryl-CoA reductase a (hmgcra), mRNA
XM_017451454.3	85.6787	10.988	0.000176284	6.87424	3.45786	3.59023e-07	PREDICTED: Ictalurus punctatus phosphoinositide-3-kinase interacting protein 1 (pik3ip1), mRNA
XM_017451514.3	45.1603	-25.9519	0.000409128	4.55077	-4.69777	1.32225e-05	PREDICTED: Ictalurus punctatus SEC14-like lipid binding 8 (sec14l8), mRNA
XM_017451524.3	44.8663	3.27405	0.000408012	5.13245	1.71108	1.30098e-05	PREDICTED: Ictalurus punctatus SET binding protein 1 (setbp1), mRNA
XM_017451529.3	20.8029	38.1306	0.00356583	-1.53844	5.25288	0.000502143	PREDICTED: Ictalurus punctatus leucyl/cystinyl aminopeptidase (lnpep), transcript variant X2, mRNA
XM_017451551.3	57.7344	-577.638	0.000266138	7.13317	-9.17402	4.25559e-06	PREDICTED: Ictalurus punctatus aminopeptidase NAALADL1 (LOC108255540), mRNA
XM_017451552.3	30.0773	-60.8691	0.00135443	5.04966	-5.92764	0.000116896	PREDICTED: Ictalurus punctatus aminopeptidase NAALADL1 (LOC108255541), mRNA
XM_017451557.3	8.57553	-3.22395	0.0341781	3.16407	-1.68883	0.011492	PREDICTED: Ictalurus punctatus MARVEL domain containing 2b (marveld2b), transcript variant X1, mRNA
XM_017451686.3	29.2858	-7.64803	0.00129389	4.11709	-2.93509	0.000108881	PREDICTED: Ictalurus punctatus dihydrofolate reductase (dhfr), mRNA
XM_017451721.3	19.0771	2.73629	0.00453997	5.79041	1.45222	0.000719671	PREDICTED: Ictalurus punctatus LIF receptor subunit alpha a (lifra), mRNA
XM_017451773.3	29.5429	-20.1005	0.00131604	6.74133	-4.32916	0.000111892	PREDICTED: Ictalurus punctatus glycine dehydrogenase (decarboxylating) (gldc), mRNA
XM_017451787.3	13.1352	6.25464	0.0129176	5.17054	2.64493	0.00310686	PREDICTED: Ictalurus punctatus nuclear receptor subfamily 2, group F, member 1a (nr2f1a), mRNA
XM_017451790.3	9.90936	14.8276	0.0249207	-0.306542	3.89021	0.00750048	PREDICTED: Ictalurus punctatus fructose-1,6-bisphosphatase 2 (fbp2), mRNA
XM_017451796.2	22.2294	-2.17147	0.00294842	3.52016	-1.11867	0.000378282	PREDICTED: Ictalurus punctatus chromosome 22 C9orf85 homolog (c22h9orf85), transcript variant X1, mRNA
XM_017451807.3	37.017	7.03672	0.000665674	6.72885	2.8149	3.48519e-05	PREDICTED: Ictalurus punctatus lysyl oxidase-like 2b (loxl2b), mRNA
XM_017451811.3	21.4945	-3.23293	0.0032563	8.50771	-1.69284	0.000437046	PREDICTED: Ictalurus punctatus histone H1 (LOC108255681), mRNA
XM_017451835.3	27.8292	-3.23219	0.00149206	4.0559	-1.69251	0.000138208	PREDICTED: Ictalurus punctatus translocase of inner mitochondrial membrane 29 (timm29), mRNA
XM_017451876.3	14.8856	-2.72185	0.00911546	3.85144	-1.44459	0.00189313	PREDICTED: Ictalurus punctatus zinc metalloproteinase-disintegrin-like crotastatin (LOC108255713), mRNA
XM_017451905.3	8.74738	3.32178	0.0327816	1.17184	1.73196	0.010859	PREDICTED: Ictalurus punctatus ATP-binding cassette, sub-family A (ABC1), member 2 (abca2), mRNA
XM_017451951.3	46.0955	-3.08412	0.000388669	6.73824	-1.62486	1.1289e-05	PREDICTED: Ictalurus punctatus ERH mRNA splicing and mitosis factor (erh), mRNA
XM_017451958.3	30.6448	-3.13684	0.00112756	4.48532	-1.64931	8.78177e-05	PREDICTED: Ictalurus punctatus dipeptidyl-peptidase 7 (dpp7), mRNA
XM_017451981.3	26.087	42.5661	0.00181197	-1.38651	5.41163	0.000186014	PREDICTED: Ictalurus punctatus rhotekin a (rtkna), transcript variant X2, mRNA
XM_017451987.3	13.6683	4.10108	0.0113324	6.37397	2.036	0.00258193	PREDICTED: Ictalurus punctatus vesicle-associated membrane protein 5 (vamp5), mRNA
XM_017451999.3	27.9619	26.108	0.00146764	1.56197	4.70642	0.000135189	PREDICTED: Ictalurus punctatus eukaryotic translation elongation factor 2, like 2 (eef2l2), transcript variant X1, mRNA
XM_017452002.3	24.326	2.00727	0.00223189	4.58562	1.00523	0.000254777	PREDICTED: Ictalurus punctatus protein inhibitor of activated STAT, 2 (pias2), mRNA
XM_017452027.3	19.6026	2.76262	0.00426759	5.07302	1.46604	0.000643607	PREDICTED: Ictalurus punctatus notch receptor 1b (notch1b), mRNA
XM_017452066.3	19.1332	2.47904	0.00451367	3.36617	1.30978	0.000711066	PREDICTED: Ictalurus punctatus WSC domain containing 2 (wscd2), mRNA
XM_017452076.3	58.5788	-3.08628	0.000242295	5.5606	-1.62587	3.10334e-06	PREDICTED: Ictalurus punctatus mitochondrial ribosomal protein S34 (mrps34), mRNA
XM_017452084.3	25.0132	-5.78088	0.0020499	4.8591	-2.53129	0.00022494	PREDICTED: Ictalurus punctatus glutathione S-transferase theta 2 (gstt2), mRNA
XM_017452085.3	7.23898	4.67481	0.048013	-1.468	2.22491	0.0181985	PREDICTED: Ictalurus punctatus Tnf receptor-associated factor 2a (traf2a), transcript variant X1, mRNA
XM_017452089.3	8.71227	4.58445	0.0330414	1.13756	2.19675	0.0109849	PREDICTED: Ictalurus punctatus crystallin beta-gamma domain containing 2 (crybg2), mRNA
XM_017452141.3	11.7122	10.2998	0.0174528	3.11029	3.36454	0.00459728	PREDICTED: Ictalurus punctatus uncharacterized LOC108255847 (LOC108255847), mRNA
XM_017452144.3	32.9815	3.18143	0.000925579	3.39374	1.66967	6.16334e-05	PREDICTED: Ictalurus punctatus scavenger receptor class F, member 2 (scarf2), mRNA
XM_017452150.3	36.8299	-2.1846	0.000673472	5.84578	-1.12737	3.57477e-05	PREDICTED: Ictalurus punctatus methylcrotonyl-CoA carboxylase subunit 2 (mccc2), mRNA
XM_017452157.3	11.0527	4.43342	0.0194427	0.22937	2.14842	0.00531828	PREDICTED: Ictalurus punctatus cholesterol 25-hydroxylase like 3 (ch25hl3), mRNA
XM_017452183.3	15.7766	8.2653	0.00776123	0.396202	3.04707	0.00152227	PREDICTED: Ictalurus punctatus calmodulin regulated spectrin-associated protein 1b (camsap1b), transcript variant X1, mRNA
XM_017452196.3	11.5518	13.2846	0.0181402	2.99863	3.73169	0.004859	PREDICTED: Ictalurus punctatus aquaporin 3a (aqp3a), mRNA
XM_017452212.3	47.3478	-2.59467	0.00035592	4.66388	-1.37555	9.79966e-06	PREDICTED: Ictalurus punctatus mitochondrial ribosomal protein S30 (mrps30), mRNA
XM_017452233.3	50.7769	-3.72534	0.000313813	3.67868	-1.89737	6.75104e-06	PREDICTED: Ictalurus punctatus WD repeat and SOCS box containing 2 (wsb2), mRNA
XM_017452238.3	9.58431	-2.22772	0.0268766	4.5597	-1.15557	0.00830012	PREDICTED: Ictalurus punctatus CDP-diacylglycerol synthase (phosphatidate cytidylyltransferase) 1 (cds1), mRNA
XM_017452263.2	48.7986	2.50463	0.000338903	5.13205	1.3246	8.34885e-06	PREDICTED: Ictalurus punctatus CCR4-NOT transcription complex, subunit 6-like (cnot6l), mRNA
XM_017452265.3	35.8534	-2.74732	0.000726055	8.77055	-1.45803	4.08745e-05	PREDICTED: Ictalurus punctatus valosin containing protein (vcp), mRNA
XM_017452288.3	17.9794	2.75444	0.0053524	5.14382	1.46176	0.000914603	PREDICTED: Ictalurus punctatus ANTXR cell adhesion molecule 2a (antxr2a), mRNA
XM_017452309.3	8.70102	2.26389	0.033146	6.19463	1.1788	0.0110257	PREDICTED: Ictalurus punctatus Kruppel-like factor 9 (klf9), mRNA
XM_017452358.2	17.3875	-3.51634	0.0059109	2.91384	-1.81407	0.00104471	PREDICTED: Ictalurus punctatus acyl-CoA dehydrogenase family member 10 (LOC108255955), transcript variant X1, mRNA
XM_017452379.3	18.2161	2.36119	0.00517353	2.88704	1.23951	0.000867884	PREDICTED: Ictalurus punctatus chondroitin sulfate proteoglycan 4ba (cspg4ba), mRNA
XM_017452393.3	20.0932	-6.16949	0.00394585	8.12064	-2.62515	0.000580846	PREDICTED: Ictalurus punctatus fructose-1,6-bisphosphatase 1 (LOC108255972), mRNA
XM_017452417.3	42.9217	38.3985	0.000484223	4.87277	5.26298	1.87208e-05	PREDICTED: Ictalurus punctatus bone morphogenetic protein 3 (bmp3), mRNA
XM_017452421.3	27.3736	-2.17234	0.00156822	4.8141	-1.11925	0.000149181	PREDICTED: Ictalurus punctatus transmembrane protein 161B (tmem161b), mRNA
XM_017452433.3	13.0883	-2.35727	0.0126438	3.94676	-1.23712	0.00300978	PREDICTED: Ictalurus punctatus small nuclear ribonucleoprotein 27 (U4/U6.U5) (snrnp27), mRNA
XM_017452442.3	15.9619	3.08431	0.00751807	2.56321	1.62495	0.0014561	PREDICTED: Ictalurus punctatus serine incorporator 5 (serinc5), mRNA
XM_017452447.2	21.1345	3.63178	0.00340898	6.28543	1.86068	0.000469626	PREDICTED: Ictalurus punctatus repulsive guidance molecule BMP co-receptor b (rgmb), mRNA
XM_017452463.3	14.0844	-3.44898	0.0104239	0.349899	-1.78617	0.00231819	PREDICTED: Ictalurus punctatus SV2 related protein a (svopa), transcript variant X2, mRNA
XM_017452485.3	35.7342	-16249.2	0.000841909	9.6961	-13.9881	5.28135e-05	PREDICTED: Ictalurus punctatus natterin-3 (LOC108256021), mRNA
XM_017452495.3	23.3153	-2.53808	0.00254373	6.52625	-1.34374	0.000307342	PREDICTED: Ictalurus punctatus pescadillo (pes), mRNA
XM_017452499.3	10.2592	-2.3273	0.0230688	1.62513	-1.21866	0.00673795	PREDICTED: Ictalurus punctatus DNA topoisomerase III beta (top3b), transcript variant X1, mRNA
XM_017452539.3	47.1894	3.80888	0.000358588	4.0949	1.92937	9.9749e-06	PREDICTED: Ictalurus punctatus leucine rich repeat containing 8 VRAC subunit Ab (lrrc8ab), mRNA
XM_017452540.3	19.1476	-5.85423	0.00451976	5.91334	-2.54948	0.000712453	PREDICTED: Ictalurus punctatus transcriptional and immune response regulator a (tcima), mRNA
XM_017452593.3	7.52957	6.17482	0.0444539	-1.05603	2.6264	0.0164179	PREDICTED: Ictalurus punctatus olfactomedin 1a (olfm1a), transcript variant X1, mRNA
XM_017452597.3	16.1942	2.03418	0.0072233	3.40365	1.02445	0.00137782	PREDICTED: Ictalurus punctatus MYD88 innate immune signal transduction adaptor (myd88), transcript variant X1, mRNA
XM_017452619.3	9.92644	2.67066	0.0248598	6.9532	1.4172	0.007461	PREDICTED: Ictalurus punctatus peripheral myelin protein 22a (pmp22a), mRNA
XM_017452629.3	54.4335	-2.8021	0.000273795	5.98144	-1.48651	4.63709e-06	PREDICTED: Ictalurus punctatus solute carrier family 35 member B1 (slc35b1), mRNA
XM_017452647.3	18.7979	-2.57163	0.00470725	4.20576	-1.36268	0.000764276	PREDICTED: Ictalurus punctatus COMM domain containing 3 (commd3), mRNA
XM_017452650.3	15.5996	5.54328	0.00799962	-0.871225	2.47074	0.00158872	PREDICTED: Ictalurus punctatus chemokine (C-C motif) ligand 32b, duplicate 3 (ccl32b.3), mRNA
XM_017452657.3	12.3842	23.6782	0.0145659	0.751888	4.56549	0.00364388	PREDICTED: Ictalurus punctatus cholinergic receptor, nicotinic, delta (muscle) (chrnd), mRNA
XM_017452658.3	8.14051	3.2839	0.0380007	0.752016	1.71541	0.0132961	PREDICTED: Ictalurus punctatus calcium/calmodulin-dependent protein kinase II inhibitor 2 (camk2n2), mRNA
XM_017452667.2	9.9624	-4.56014	0.0246944	1.25196	-2.18908	0.00737866	PREDICTED: Ictalurus punctatus centrosomal protein 72 (cep72), mRNA
XM_017452670.3	18.0896	-3.49693	0.00526088	3.58635	-1.80609	0.000892493	PREDICTED: Ictalurus punctatus transgelin 3b (tagln3b), mRNA
XM_017452697.3	8.98032	-2.88462	0.0310663	0.780192	-1.52838	0.0100645	PREDICTED: Ictalurus punctatus COP9 signalosome subunit 6 (cops6), transcript variant X1, mRNA
XM_017452710.2	39.5372	-2.52839	0.000543435	6.7874	-1.33822	2.499e-05	PREDICTED: Ictalurus punctatus TNF receptor-associated protein 1 (trap1), mRNA
XM_017452746.3	19.6299	-9.71246	0.0042551	-0.212853	-3.27984	0.000639908	PREDICTED: Ictalurus punctatus thrombospondin type-1 domain-containing protein 7A (LOC108256167), mRNA
XM_017452753.3	8.48932	6.47622	0.0348829	-1.58764	2.69515	0.0118257	PREDICTED: Ictalurus punctatus myotubularin related protein 11 (mtmr11), transcript variant X1, mRNA
XM_017452764.3	8.33987	-6.269	0.0361447	-1.76402	-2.64824	0.0124312	PREDICTED: Ictalurus punctatus protein rapunzel (LOC108256177), mRNA
XM_017452799.2	33.7743	-3.52517	0.000863233	5.96148	-1.81769	5.48862e-05	PREDICTED: Ictalurus punctatus RAB11a, member RAS oncogene family, like (rab11al), mRNA
XM_017452803.3	75.7085	-4.09391	0.000176284	4.79999	-2.03348	7.3375e-07	PREDICTED: Ictalurus punctatus bolA family member 1 (bola1), mRNA
XM_017452806.3	42.7107	-80542.8	0.000501869	12.3727	-16.2975	2.05782e-05	PREDICTED: Ictalurus punctatus type-4 ice-structuring protein LS-12 (LOC108256195), mRNA
XM_017452842.3	21.0566	-3.36424	0.00344864	5.16608	-1.75028	0.000477047	PREDICTED: Ictalurus punctatus guanine nucleotide binding protein (G protein), alpha activating activity polypeptide, olfactory type (gnal), mRNA
XM_017452845.3	36.9689	-2045.07	0.000771996	6.90646	-10.9979	4.63096e-05	PREDICTED: Ictalurus punctatus ELOVL fatty acid elongase 2 (elovl2), transcript variant X1, mRNA
XM_017452897.3	49.6095	-2.52236	0.000328514	6.72081	-1.33478	7.64636e-06	PREDICTED: Ictalurus punctatus fibrillarin (fbl), mRNA
XM_017452999.3	17.063	2.92152	0.00623864	7.10498	1.54672	0.00112507	PREDICTED: Ictalurus punctatus uncharacterized LOC108256306 (LOC108256306), mRNA
XM_017453035.3	14.7326	5.11206	0.00935642	3.38403	2.35391	0.0019668	PREDICTED: Ictalurus punctatus dpy-19-like 1, like (H. sapiens) (dpy19l1l), mRNA
XM_017453059.3	11.4259	-17.4837	0.0183695	2.07922	-4.12794	0.00493237	PREDICTED: Ictalurus punctatus squalene epoxidase a (sqlea), mRNA
XM_017453074.3	81.7862	188.772	0.000176284	2.84596	7.5605	4.70308e-07	PREDICTED: Ictalurus punctatus uncharacterized si:ch211-76l23.4 (si:ch211-76l23.4), mRNA
XM_017453077.3	20.5641	-308.106	0.00414961	5.27231	-8.26728	0.00061877	PREDICTED: Ictalurus punctatus solute carrier family 22 member 13b (slc22a13b), mRNA
XM_017453115.2	19.0923	-3.0092	0.00453434	2.86197	-1.58938	0.000717326	PREDICTED: Ictalurus punctatus eukaryotic elongation factor 2 lysine methyltransferase (eef2kmt), mRNA
XM_017453121.3	20.1528	3.91629	0.00391459	4.45651	1.96949	0.000573724	PREDICTED: Ictalurus punctatus transmembrane protein 108 (tmem108), mRNA
XM_017453190.3	21.2155	-2.221	0.00337026	6.01172	-1.15121	0.000462059	PREDICTED: Ictalurus punctatus proteasome 20S subunit alpha 2a (psma2a), mRNA
XM_017453216.2	12.3666	2.28929	0.0146037	5.90593	1.1949	0.00366163	PREDICTED: Ictalurus punctatus cysteine-serine-rich nuclear protein 1b (csrnp1b), mRNA
XM_017453280.3	17.737	6.13391	0.00557628	-0.191236	2.61681	0.000965484	PREDICTED: Ictalurus punctatus UDP-N-acetyl-alpha-D-galactosamine:polypeptide N-acetylgalactosaminyltransferase 1 (galnt1), transcript variant X2, mRNA
XM_017453297.3	31.6002	-4.1721	0.00104871	3.62094	-2.06077	7.58079e-05	PREDICTED: Ictalurus punctatus thiamine triphosphatase (thtpa), mRNA
XM_017453298.3	19.4316	4.32313	0.00434487	9.46778	2.11207	0.000667285	PREDICTED: Ictalurus punctatus caveolae associated protein 1b (cavin1b), mRNA
XM_017453300.3	13.644	2.33453	0.0113574	3.28959	1.22313	0.00259838	PREDICTED: Ictalurus punctatus basic helix-loop-helix domain-containing protein USF3 (LOC108256432), mRNA
XM_017453324.3	16.4557	2.60746	0.00692391	5.37147	1.38265	0.00129539	PREDICTED: Ictalurus punctatus SKI-like proto-oncogene b (skilb), mRNA
XM_017453329.3	8.45116	6.44564	0.0352103	-0.724439	2.68832	0.011977	PREDICTED: Ictalurus punctatus leucine rich repeat containing 34 (lrrc34), mRNA
XM_017453342.3	20.2541	3.76494	0.00384831	5.91719	1.91263	0.000561826	PREDICTED: Ictalurus punctatus glycogen synthase 1 (muscle) (gys1), mRNA
XM_017453349.3	22.5906	-2.05183	0.00279916	4.1353	-1.03691	0.000352775	PREDICTED: Ictalurus punctatus solute carrier family 25 member 32b (slc25a32b), mRNA
XM_017453363.3	29.6413	-2.60116	0.00124953	5.90173	-1.37916	0.000102857	PREDICTED: Ictalurus punctatus translocation associated membrane protein 1 (tram1), mRNA
XM_017453364.3	7.6522	-2.7555	0.043098	3.13893	-1.46231	0.015728	PREDICTED: Ictalurus punctatus XK, Kell blood group complex subunit-related family, member 9 (xkr9), mRNA
XM_017453369.3	42.5778	-3.14701	0.000463538	7.96565	-1.65398	1.70849e-05	PREDICTED: Ictalurus punctatus electron transfer flavoprotein subunit beta (etfb), mRNA
XM_017453380.3	8.97674	-10.5776	0.0310663	0.241132	-3.40293	0.0100762	PREDICTED: Ictalurus punctatus free fatty acid receptor 2 (si:ch211-231m23.4), mRNA
XM_017453403.3	8.99657	-2.52936	0.0309556	8.11118	-1.33877	0.0100117	PREDICTED: Ictalurus punctatus SEC61 translocon subunit gamma (sec61g), mRNA
XM_017453405.3	15.3986	-10.9923	0.00829346	1.38785	-3.45842	0.00166827	PREDICTED: Ictalurus punctatus complement component 8, gamma polypeptide (c8g), mRNA
XM_017453426.3	51.7561	-14.103	0.000300665	5.21365	-3.81793	6.09221e-06	PREDICTED: Ictalurus punctatus acyl-CoA dehydrogenase family, member 11 (acad11), transcript variant X1, mRNA
XM_017453448.3	23.9283	16.8215	0.00234297	-1.75692	4.07223	0.000274116	PREDICTED: Ictalurus punctatus family with sequence similarity 171 member A1 (fam171a1), transcript variant X1, mRNA
XM_017453450.3	52.7516	-2.54782	0.000289426	4.50939	-1.34926	5.4971e-06	PREDICTED: Ictalurus punctatus N-myristoyltransferase 2 (nmt2), mRNA
XM_017453453.3	36.2797	-14.4455	0.000704867	4.05653	-3.85255	3.8748e-05	PREDICTED: Ictalurus punctatus acyl-CoA binding domain containing 7 (acbd7), mRNA
XM_017453489.3	29.2815	-4.32674	0.00129389	5.98578	-2.11328	0.000108957	PREDICTED: Ictalurus punctatus carnitine O-octanoyltransferase (crot), mRNA
XM_017453555.3	20.3933	-18.6003	0.00377379	1.20607	-4.21725	0.000545948	PREDICTED: Ictalurus punctatus RAD54 homolog B (rad54b), mRNA
XM_017453568.3	19.8423	4.43424	0.00411169	5.18321	2.14869	0.000612013	PREDICTED: Ictalurus punctatus fibronectin type III domain containing 3Bb (fndc3bb), mRNA
XM_017453598.3	14.5017	-3.91575	0.00973492	2.38822	-1.96929	0.00208441	PREDICTED: Ictalurus punctatus arylamine N-acetyltransferase, pineal gland isozyme NAT-3 (LOC108256571), mRNA
XM_017453602.3	10.284	6.22971	0.0229523	2.52769	2.63917	0.00669699	PREDICTED: Ictalurus punctatus transient receptor potential cation channel, subfamily A, member 1b (trpa1b), mRNA
XM_017453626.3	14.1908	4.80749	0.0102646	0.382685	2.26528	0.00225582	PREDICTED: Ictalurus punctatus 2',3'-cyclic nucleotide 3' phosphodiesterase (cnp), transcript variant X1, mRNA
XM_017453634.3	10.5786	42.7211	0.0227295	3.25387	5.41688	0.00660014	PREDICTED: Ictalurus punctatus kelch-like protein 34 (LOC108256592), mRNA
XM_017453679.3	31.2612	-2.50524	0.0010782	6.49888	-1.32495	7.98385e-05	PREDICTED: Ictalurus punctatus ATPase H+ transporting V1 subunit Ab (atp6v1ab), mRNA
XM_017453689.3	44.0818	-4.42929	0.000419042	8.98781	-2.14708	1.42656e-05	PREDICTED: Ictalurus punctatus death-associated protein (dap), mRNA
XM_017453731.3	23.2905	7.6303	0.00255093	-0.100398	2.93174	0.000308782	PREDICTED: Ictalurus punctatus nuclear receptor subfamily 1, group D, member 2a (nr1d2a), transcript variant X1, mRNA
XM_017453734.3	55.5148	-3.6866	0.000265248	8.0077	-1.88229	4.16606e-06	PREDICTED: Ictalurus punctatus ATP synthase membrane subunit c locus 1 (atp5mc1), mRNA
XM_017453756.3	52.7389	-3.34552	0.000289426	7.44384	-1.74223	5.50428e-06	PREDICTED: Ictalurus punctatus SEC61 translocon subunit beta (sec61b), mRNA
XM_017453763.3	19.4737	6.92417	0.00437476	4.53142	2.79164	0.000674282	PREDICTED: Ictalurus punctatus junctophilin 1a (jph1a), transcript variant X1, mRNA
XM_017453769.3	18.787	4.13395	0.00471285	2.70131	2.04752	0.000766078	PREDICTED: Ictalurus punctatus erythrocyte membrane protein band 4.1b (epb41b), mRNA
XM_017453834.3	13.3026	-2.21981	0.0121006	2.97834	-1.15043	0.00284282	PREDICTED: Ictalurus punctatus uncharacterized si:dkey-122a22.2 (si:dkey-122a22.2), mRNA
XM_017453848.3	12.7914	-8.04044	0.0133971	1.3135	-3.00727	0.00326022	PREDICTED: Ictalurus punctatus ureidoimidazoline (2-oxo-4-hydroxy-4-carboxy-5-) decarboxylase (urad), transcript variant X1, mRNA
XM_017453849.3	19.15	-2.59115	0.00450296	4.63874	-1.37359	0.000708526	PREDICTED: Ictalurus punctatus cyclin-dependent kinase 8 (cdk8), mRNA
XM_017453873.2	20.3517	-4.52856	0.00379331	0.633642	-2.17905	0.000550642	PREDICTED: Ictalurus punctatus tumor necrosis factor receptor superfamily, member 11a, NFKB activator (tnfrsf11a), transcript variant X1, mRNA
XM_017453892.3	65.4118	-12.1543	0.000208064	8.71286	-3.6034	1.68079e-06	PREDICTED: Ictalurus punctatus synapse differentiation-inducing gene protein 1 (LOC108256728), mRNA
XM_017453897.3	9.16286	16.4265	0.0297415	-0.44492	4.03796	0.00948892	PREDICTED: Ictalurus punctatus collagen, type XXVIII, alpha 1b (col28a1b), mRNA
XM_017453902.3	11.3443	17.4584	0.0187975	2.24921	4.12585	0.00507419	PREDICTED: Ictalurus punctatus uncharacterized zmp:0000000951 (zmp:0000000951), mRNA
XM_017453905.3	56.5529	-3.43586	0.000253448	5.42398	-1.78067	3.76491e-06	PREDICTED: Ictalurus punctatus abhydrolase domain containing 10, depalmitoylase b (abhd10b), mRNA
XM_017453929.3	13.0292	4.31811	0.0127788	-0.137712	2.1104	0.00305777	PREDICTED: Ictalurus punctatus 5'-nucleotidase, cytosolic IAa (nt5c1aa), transcript variant X1, mRNA
XM_017453954.3	15.6393	2.62827	0.00793813	5.86899	1.39411	0.00157351	PREDICTED: Ictalurus punctatus tumor protein D52 (tpd52), transcript variant X1, mRNA
XM_017453958.3	32.4722	4.45935	0.000973042	2.15303	2.15683	6.64714e-05	PREDICTED: Ictalurus punctatus hes-related family bHLH transcription factor with YRPW motif 1 (hey1), mRNA
XM_017453960.3	11.6426	-2.5159	0.0171268	4.63153	-1.33108	0.00448546	PREDICTED: Ictalurus punctatus stathmin 2b (stmn2b), mRNA
XM_017453964.3	7.65343	-2.78142	0.043098	3.79929	-1.47582	0.0157213	PREDICTED: Ictalurus punctatus cell division cycle associated 7b (cdca7b), mRNA
XM_017453965.3	7.12001	2.31034	0.04966	3.03686	1.2081	0.0189919	PREDICTED: Ictalurus punctatus UPF0500 protein C1orf216 homolog (LOC108256761), mRNA
XM_017453968.3	11.3181	-2.61934	0.0183672	5.59419	-1.3892	0.0049233	PREDICTED: Ictalurus punctatus SEM1 26S proteasome subunit (sem1), mRNA
XM_017453989.2	10.29	-2.72258	0.0229058	3.35973	-1.44498	0.00667517	PREDICTED: Ictalurus punctatus O-6-methylguanine-DNA methyltransferase (mgmt), mRNA
XM_017454000.3	10.7599	3.10776	0.0207283	4.45231	1.63588	0.0057974	PREDICTED: Ictalurus punctatus uncharacterized si:ch211-57n23.1 (si:ch211-57n23.1), mRNA
XM_017454001.2	24.3207	-4.72845	0.00223189	3.76902	-2.24137	0.000255025	PREDICTED: Ictalurus punctatus mitochondrial ribosomal protein L53 (mrpl53), mRNA
XM_017454026.3	15.1195	-3.46682	0.00872531	1.46011	-1.79361	0.00178651	PREDICTED: Ictalurus punctatus leucine rich repeat containing 3B (lrrc3b), mRNA
XM_017454034.3	42.2583	4.90213	0.000468832	2.85573	2.29341	1.77634e-05	PREDICTED: Ictalurus punctatus monooxygenase, DBH-like 1 (moxd1), mRNA
XM_017454050.3	8.16384	2.10271	0.0378241	1.97842	1.07225	0.0131914	PREDICTED: Ictalurus punctatus zinc finger protein 432 (LOC108256828), mRNA
XM_017454097.3	22.2853	2.16599	0.00292744	4.19509	1.11503	0.000374204	PREDICTED: Ictalurus punctatus solute carrier family 27 member 1a (slc27a1a), mRNA
XM_017454111.3	8.6707	-7.99259	0.0348659	5.56626	-2.99866	0.0118139	PREDICTED: Ictalurus punctatus interferon-induced protein 44 (LOC108256873), mRNA
XM_017454141.3	81.6741	-6.5026	0.000176284	6.05927	-2.70102	4.74057e-07	PREDICTED: Ictalurus punctatus mitochondrial ribosomal protein L12 (mrpl12), mRNA
XM_017454143.3	10.5777	-4.62929	0.021557	1.40362	-2.21079	0.00612098	PREDICTED: Ictalurus punctatus von Willebrand factor A domain containing 3A (vwa3a), mRNA
XM_017454162.3	33.9549	-2.32801	0.000849135	5.49884	-1.2191	5.34703e-05	PREDICTED: Ictalurus punctatus LSM12 homolog a (lsm12a), mRNA
XM_017454167.3	36.989	-3.34224	0.000666217	4.20511	-1.74082	3.49844e-05	PREDICTED: Ictalurus punctatus nucleoporin 43 (nup43), mRNA
XM_017454203.2	19.432	3.40894	0.00434487	6.45819	1.76932	0.000667234	PREDICTED: Ictalurus punctatus glycoprotein integral membrane protein 1 (LOC108256918), mRNA
XM_017454204.3	9.64159	-2.0712	0.0265275	6.57035	-1.05047	0.00815228	PREDICTED: Ictalurus punctatus small nuclear ribonucleoprotein D1 polypeptide (snrpd1), mRNA
XM_017454221.3	32.0132	-4.23179	0.00101568	4.84616	-2.08127	7.12098e-05	PREDICTED: Ictalurus punctatus epiplakin 1 (eppk1), mRNA
XM_017454227.2	7.60004	4.93278	0.0436867	1.49776	2.3024	0.0160172	PREDICTED: Ictalurus punctatus serine/threonine kinase 3 (STE20 homolog, yeast) (stk3), transcript variant X1, mRNA
XM_017454241.3	21.3435	2.03167	0.00331819	3.25112	1.02267	0.000450381	PREDICTED: Ictalurus punctatus ribonucleotide reductase M2 b (rrm2b), mRNA
XM_017454271.3	26.8951	8.40336	0.00166513	3.82068	3.07097	0.000161802	PREDICTED: Ictalurus punctatus sodium/potassium transporting ATPase interacting 1 (nkain1), mRNA
XM_017454317.2	21.3934	26.5466	0.00349481	7.69356	4.73046	0.000484798	PREDICTED: Ictalurus punctatus elongation factor 1-alpha (LOC108256978), mRNA
XM_017454318.3	41.2691	-3.30165	0.000497088	4.42486	-1.72319	2.00696e-05	PREDICTED: Ictalurus punctatus chromatin accessibility complex subunit 1 (chrac1), mRNA
XM_017454325.3	9.25797	-2.10679	0.029082	4.52011	-1.07505	0.00920422	PREDICTED: Ictalurus punctatus acyl-CoA thioesterase 13 (acot13), mRNA
XM_017454344.3	51.6484	3.29334	0.000300665	5.58868	1.71955	6.16091e-06	PREDICTED: Ictalurus punctatus tubulointerstitial nephritis antigen-like 1 (tinagl1), mRNA
XM_017454367.2	19.7178	3.23377	0.00419679	2.06442	1.69322	0.000628189	PREDICTED: Ictalurus punctatus asteroid homolog 1b (aste1b), mRNA
XM_017454413.2	30.6757	-2.3583	0.00112447	8.44153	-1.23775	8.7397e-05	PREDICTED: Ictalurus punctatus CAP, adenylate cyclase-associated protein 1 (yeast) (cap1), mRNA
XM_017454472.3	24.9288	-5.12912	0.00206657	6.03331	-2.35871	0.00022838	PREDICTED: Ictalurus punctatus diacylglycerol O-acyltransferase 1a (dgat1a), mRNA
XM_017454474.2	10.2782	-2.69666	0.0229523	3.08922	-1.43117	0.00669909	PREDICTED: Ictalurus punctatus 3-oxoacyl-ACP synthase, mitochondrial (oxsm), mRNA
XM_017454484.3	26.4249	-5.30721	0.00174572	4.55408	-2.40795	0.000175415	PREDICTED: Ictalurus punctatus cell division cycle associated 8 (cdca8), mRNA
XM_017454509.3	14.8444	7.03513	0.00950045	4.47032	2.81458	0.00200993	PREDICTED: Ictalurus punctatus UDP-N-acetyl-alpha-D-galactosamine:polypeptide N-acetylgalactosaminyltransferase 12 (galnt12), mRNA
XM_017454512.3	26.548	-4.8644	0.00172212	2.48101	-2.28226	0.000171726	PREDICTED: Ictalurus punctatus sterile alpha motif domain containing 1a (samd1a), mRNA
XM_017454580.3	8.35488	-2.14112	0.0360326	4.52608	-1.09837	0.0123688	PREDICTED: Ictalurus punctatus exostosin glycosyltransferase 1b (ext1b), mRNA
XM_017454584.3	27.5271	-3.37502	0.00154419	6.0954	-1.7549	0.000145375	PREDICTED: Ictalurus punctatus retinol saturase, tandem duplicate 2 (retsat.2), mRNA
XM_017454591.3	14.8467	2.13425	0.00917804	6.04457	1.09373	0.00191154	PREDICTED: Ictalurus punctatus phosphatidic acid phosphatase type 2D (ppap2d), mRNA
XM_017454605.3	31.3099	17.7043	0.0010782	0.0771715	4.14603	7.92449e-05	PREDICTED: Ictalurus punctatus twist family bHLH transcription factor 1a (twist1a), mRNA
XM_017454641.3	53.3675	3.62877	0.000286538	4.04786	1.85948	5.16246e-06	PREDICTED: Ictalurus punctatus unk like zinc finger (unkl), transcript variant X4, mRNA
XM_017454668.3	9.37886	2.344	0.0281604	13.8257	1.22897	0.00885657	PREDICTED: Ictalurus punctatus actin, beta 2 (actb2), mRNA
XM_017454680.3	19.764	5.41775	0.00416559	1.76193	2.43769	0.000622132	PREDICTED: Ictalurus punctatus bone morphogenetic protein 8a (bmp8a), mRNA
XM_017454707.3	16.9279	7.082	0.00638543	2.74503	2.82416	0.0011606	PREDICTED: Ictalurus punctatus RNA binding motif protein 24a (rbm24a), transcript variant X1, mRNA
XM_017454708.3	25.0012	12.2044	0.00208383	3.77638	3.60932	0.00023226	PREDICTED: Ictalurus punctatus cyclase associated actin cytoskeleton regulatory protein 2 (cap2), transcript variant X1, mRNA
XM_017454709.3	50.7172	-58.3961	0.000318598	7.29967	-5.8678	7.11412e-06	PREDICTED: Ictalurus punctatus FLVCR heme transporter 1 (flvcr1), mRNA
XM_017454788.3	13.3067	3.72481	0.0120962	2.88718	1.89717	0.00283971	PREDICTED: Ictalurus punctatus ubiquitin specific peptidase 31 (usp31), mRNA
XM_017454789.2	57.0851	-226.444	0.000273382	5.79062	-7.82301	4.60422e-06	PREDICTED: Ictalurus punctatus scinderin (scin), mRNA
XM_017454804.3	11.403	-2.59097	0.0180117	4.58896	-1.37349	0.00480414	PREDICTED: Ictalurus punctatus acyl-CoA/acyl-ACP dehydrogenase (zgc:85777), mRNA
XM_017454805.2	29.0275	-2.40474	0.00132568	5.26914	-1.26588	0.000113515	PREDICTED: Ictalurus punctatus Bet1 golgi vesicular membrane trafficking protein (bet1), mRNA
XM_017454806.3	26.6975	-2.13063	0.00170083	6.48534	-1.09128	0.000167367	PREDICTED: Ictalurus punctatus coiled-coil domain containing 47 (ccdc47), mRNA
XM_017454813.3	20.0652	3.09529	0.00396331	4.6067	1.63008	0.000584241	PREDICTED: Ictalurus punctatus sphingosine-1-phosphate receptor 2 (s1pr2), mRNA
XM_017454831.3	8.93898	-2.55566	0.0313579	7.81313	-1.35369	0.0102004	PREDICTED: Ictalurus punctatus cytochrome b-c1 complex subunit 7 (LOC108257237), mRNA
XM_017454837.3	73.211	-3.51347	0.000176744	7.27259	-1.81289	8.88848e-07	PREDICTED: Ictalurus punctatus protein tyrosine phosphatase 4A2b (ptp4a2b), mRNA
XM_017454849.3	17.6797	2.5791	0.00563298	8.2094	1.36687	0.000978003	PREDICTED: Ictalurus punctatus eukaryotic translation initiation factor 3, subunit H, b (eif3hb), mRNA
XM_017454864.3	33.95	3.63662	0.000849135	2.74803	1.8626	5.35078e-05	PREDICTED: Ictalurus punctatus collagen, type VIII, alpha 2 (col8a2), mRNA
XM_017454886.3	9.32889	3.70171	0.028517	0.390598	1.88819	0.0089984	PREDICTED: Ictalurus punctatus upstream binding protein 1 (ubp1), transcript variant X1, mRNA
XM_017454889.3	10.8225	3.91304	0.0205986	5.33034	1.96829	0.00574749	PREDICTED: Ictalurus punctatus guanosine monophosphate reductase (gmpr), mRNA
XM_017454896.3	14.4324	-2.79751	0.00985666	5.45524	-1.48415	0.00212125	PREDICTED: Ictalurus punctatus DNA (cytosine-5-)-methyltransferase 1 (dnmt1), mRNA
XM_017454933.3	17.4905	-2.00008	0.00582138	4.60968	-1.00006	0.00102063	PREDICTED: Ictalurus punctatus RNA (guanine-7-) methyltransferase (rnmt), mRNA
XM_017454934.3	16.8704	3.17522	0.00645075	4.80512	1.66686	0.00117614	PREDICTED: Ictalurus punctatus limb and CNS expressed 1 like (lix1l), mRNA
XM_017455043.3	17.5487	-2.00927	0.00576706	4.62626	-1.00667	0.00100728	PREDICTED: Ictalurus punctatus ATPase 13A1 (atp13a1), mRNA
XM_017455044.3	23.3403	-2.17603	0.00254371	4.0019	-1.1217	0.0003059	PREDICTED: Ictalurus punctatus coiled-coil-helix-coiled-coil-helix domain-containing protein 5 (LOC108257354), mRNA
XM_017455051.3	11.8097	-2.12884	0.0164886	4.00411	-1.09007	0.00427778	PREDICTED: Ictalurus punctatus growth factor, augmenter of liver regeneration (ERV1 homolog, S. cerevisiae) (gfer), mRNA
XM_017455060.3	15.6699	4.71605	0.00790991	6.88229	2.23758	0.00156192	PREDICTED: Ictalurus punctatus syncoilin, intermediate filament protein (sync), mRNA
XM_017455071.3	48.6406	15.6878	0.000338903	5.88408	3.97157	8.49423e-06	PREDICTED: Ictalurus punctatus calcium channel, voltage-dependent, T type, alpha 1H subunit a (cacna1ha), mRNA
XM_017455078.3	12.894	3.25175	0.0131325	5.08551	1.70122	0.00317098	PREDICTED: Ictalurus punctatus GIPC PDZ domain containing family, member 1 (gipc1), mRNA
XM_017455084.3	8.68088	3.00054	0.0332592	1.59004	1.58522	0.011099	PREDICTED: Ictalurus punctatus LLGL scribble cell polarity complex component 1 (llgl1), mRNA
XM_017455123.3	15.3196	-7.12856	0.00841568	-0.671469	-2.83361	0.00170081	PREDICTED: Ictalurus punctatus NSE1 homolog, SMC5-SMC6 complex component (nsmce1), transcript variant X2, mRNA
XM_017455128.2	39.5591	-2.29635	0.000543435	6.86521	-1.19934	2.49198e-05	PREDICTED: Ictalurus punctatus eukaryotic translation initiation factor 3, subunit E, b (eif3eb), mRNA
[truncated: 2,734 more rows]

## Sheet: FCF8hrs
Differentially expressed genes in the FCF treatment group at 8 hours in the stomach
[truncated: 3,208 more rows]

## Sheet: NCF2hrs
Differentially expressed genes in the NCF treatment group at 2 hours in the stomach
[truncated: 201 more rows]

[truncated: 8 more sheets: NCF4hrs, NCF8hrs, FCN2hrs, FCN4hrs, FCN8hrs, NCN2hrs, NCN4hrs, NCN8hrs]
