# Supplementary material for: Feed status and skin injury modulate immunopathology, global gene expression, and survival in channel catfish during virulent Aeromonas hydrophila infection
Source: Front Immunol. 2025 Jul 22;16:1642531. doi: 10.3389/fimmu.2025.1642531 (PMC12321539; doi:10.3389/fimmu.2025.1642531)
Supplement: Supplementary file 2 [file Table2.xlsx]

## Sheet: Legend
Supplementary Table 2: The list of differentially expressed genes (DEGs, FDR < 0.05) in at least one pairwise comparison of channel catfish challenged with virulent Aeromonas hydrophila. Intestines were sampled at 2, 4 and 8 hours post challenge. FCF: These fish had their adipose fin-clipped and were fed 2 hours before the challenge. FCN: These fish had their adipose fin-clipped and were not fed …

## Sheet: FCF2hrs
Differentially expressed genes in the FCF treatment group at 2 hours in the intestine
Feature	F	FC	FDR	logCPM	logFC	PValue	Description
XM_017492179.2	12.3082	29.308	0.0437324	1.6429	4.87322	0.00358359	PREDICTED: Ictalurus punctatus vitelline membrane outer layer protein 1 (LOC108278694), mRNA
XM_017476258.3	92.6368	17.0725	0.00028353	3.29751	4.0936	1.80549e-07	PREDICTED: Ictalurus punctatus egl-9 family hypoxia-inducible factor 3 (egln3), transcript variant X2, mRNA
XM_017476257.3	33.7681	15.0431	0.00439765	2.57746	3.91103	4.92857e-05	PREDICTED: Ictalurus punctatus egl-9 family hypoxia-inducible factor 3 (egln3), transcript variant X1, mRNA
XM_017464661.3	24.0437	14.2319	0.0110597	3.08591	3.83106	0.000248018	PREDICTED: Ictalurus punctatus DEPP1 autophagy regulator (si:ch73-6k14.2), mRNA
XM_053679271.1	32.1709	11.7468	0.00476865	0.157895	3.5542	6.26771e-05	PREDICTED: Ictalurus punctatus uncharacterized si:dkey-112e17.1 (si:dkey-112e17.1), mRNA
XM_017471259.3	14.2215	11.3988	0.0342217	-1.1614	3.51081	0.00214041	PREDICTED: Ictalurus punctatus proenkephalin b (penkb), mRNA
XM_017477645.3	53.0777	10.7556	0.00138468	4.94633	3.42702	4.54231e-06	PREDICTED: Ictalurus punctatus tumor protein p53 inducible nuclear protein 1 (tp53inp1), mRNA
XM_017471843.3	24.5273	10.0746	0.0103745	2.41109	3.33265	0.000226636	PREDICTED: Ictalurus punctatus RERG_RasL11_like domain-containing protein (zgc:171704), mRNA
XM_017475905.3	119.106	9.87777	0.000143096	7.33309	3.30419	3.8913e-08	PREDICTED: Ictalurus punctatus ephrin-A1b (efna1b), mRNA
XM_017490338.3	12.3693	9.09625	0.0432788	-0.404523	3.18527	0.00352288	PREDICTED: Ictalurus punctatus P2Y purinoceptor 14 (LOC108277515), mRNA
XM_017462823.3	11.7463	8.06199	0.0482717	-0.634581	3.01114	0.00420289	PREDICTED: Ictalurus punctatus glycine N-acyltransferase-like protein 3 (LOC108262251), mRNA
XR_006983871.2	12.0708	8.01616	0.0456503	1.64587	3.00291	0.00383149	PREDICTED: Ictalurus punctatus keratin-associated protein 16-1 (LOC108276837), transcript variant X7, misc_RNA
XM_017477396.3	15.0261	7.98823	0.0309194	3.28779	2.99788	0.00174328	PREDICTED: Ictalurus punctatus PDZK1 interacting protein 1 (pdzk1ip1), mRNA
XM_017493927.3	13.3548	7.34994	0.038289	0.268298	2.87773	0.00268981	PREDICTED: Ictalurus punctatus uncharacterized protein LOC557488 homolog (si:ch211-266a5.12), transcript variant X1, mRNA
XM_017491747.3	15.5467	7.21451	0.0291313	-0.336831	2.8509	0.00153156	PREDICTED: Ictalurus punctatus double PHD fingers 1 (dpf1), mRNA
XM_017466115.3	63.377	7.13962	0.000949268	8.23012	2.83585	1.67653e-06	PREDICTED: Ictalurus punctatus chromosome unknown C15orf48 homolog (cunh15orf48), mRNA
XR_008398338.1	14.4963	7.0569	0.0332519	1.90467	2.81903	0.00199409	PREDICTED: Ictalurus punctatus uncharacterized LOC108278516 (LOC108278516), ncRNA
XM_047161267.2	45.3187	6.76251	0.00200027	3.43252	2.75756	1.07396e-05	PREDICTED: Ictalurus punctatus BCL2 binding component 3 (bbc3), mRNA
XM_047149806.2	12.7096	6.71529	0.0412623	-1.11098	2.74745	0.00320539	PREDICTED: Ictalurus punctatus arginine/serine-rich coiled-coil 2 (rsrc2), transcript variant X3, mRNA
XM_017472614.3	58.0369	6.70187	0.000982308	5.09546	2.74456	2.76029e-06	PREDICTED: Ictalurus punctatus protein phosphatase 1, regulatory subunit 15A (ppp1r15a), mRNA
XM_017490232.3	16.2031	6.48045	0.0266588	1.90971	2.6961	0.00130547	PREDICTED: Ictalurus punctatus transmembrane 4 L6 family member 1 (LOC108277459), mRNA
XR_008397803.1	27.6677	5.75939	0.00722807	3.74597	2.52592	0.000129728	PREDICTED: Ictalurus punctatus uncharacterized LOC128634898 (LOC128634898), ncRNA
XM_017458448.3	15.6028	5.48581	0.028908	1.46829	2.4557	0.00151056	PREDICTED: Ictalurus punctatus cyclin-dependent kinase inhibitor 1Ca (cdkn1ca), mRNA
XM_017488550.3	21.5005	5.36642	0.0141604	3.56151	2.42396	0.000406894	PREDICTED: Ictalurus punctatus posterior neuron-specific homeobox (pnx), mRNA
XM_017453508.3	13.3306	5.30182	0.0383895	0.436604	2.40649	0.00270731	PREDICTED: Ictalurus punctatus dendritic cell-specific transmembrane protein (LOC108256538), mRNA
XM_017491121.3	56.8667	5.27711	0.00106684	5.25412	2.39975	3.09453e-06	PREDICTED: Ictalurus punctatus egl-9 family hypoxia-inducible factor 2 (egln2), mRNA
XM_017454365.3	12.6309	5.25726	0.0415916	1.81865	2.39431	0.00327584	PREDICTED: Ictalurus punctatus heme-binding protein soul5 (soul5), mRNA
XM_017450566.3	79.9534	5.0284	0.00053274	6.68642	2.3301	4.34614e-07	PREDICTED: Ictalurus punctatus coiled-coil domain-containing glutamate-rich protein 1 (wu:fb55g09), mRNA
XM_017450894.3	15.8814	4.89888	0.0278984	1.10588	2.29245	0.00141111	PREDICTED: Ictalurus punctatus dynein, axonemal, heavy chain 1 (dnah1), mRNA
XM_017482366.3	48.0399	4.88431	0.00173051	5.8356	2.28816	7.84312e-06	PREDICTED: Ictalurus punctatus myosin regulatory light chain interacting protein a (mylipa), mRNA
XM_017450574.3	141.376	4.85367	7.37255e-05	8.42485	2.27908	1.33658e-08	PREDICTED: Ictalurus punctatus B-cell translocation gene 2 (btg2), mRNA
XM_047162235.2	58.3458	4.83792	0.000982308	3.84706	2.27439	2.6791e-06	PREDICTED: Ictalurus punctatus BCL2 interacting killer (bik), mRNA
XM_017458025.3	67.5991	4.81365	0.000871312	4.80746	2.26713	1.15807e-06	PREDICTED: Ictalurus punctatus insulin receptor substrate 2a (irs2a), mRNA
XM_017489854.2	16.9282	4.81217	0.0241275	4.01092	2.26669	0.00109907	PREDICTED: Ictalurus punctatus secreted phosphoprotein 1 (spp1), mRNA
XR_008393937.1	18.4395	4.80007	0.0199694	2.31496	2.26306	0.000778359	PREDICTED: Ictalurus punctatus uncharacterized LOC128629560 (LOC128629560), ncRNA
XM_017496089.3	17.1153	4.73023	0.0237044	2.13933	2.24191	0.00105208	PREDICTED: Ictalurus punctatus BICD family-like cargo adapter 1 (si:ch211-235m3.5), transcript variant X1, mRNA
XM_017496253.3	34.8573	4.62731	0.00427209	6.18016	2.21018	4.2034e-05	PREDICTED: Ictalurus punctatus angiopoietin-like 4 (angptl4), mRNA
XM_017495512.3	63.6642	4.62519	0.000949268	4.6994	2.20951	1.63381e-06	PREDICTED: Ictalurus punctatus transferrin receptor protein 1 (LOC108280489), mRNA
NM_001201308.2	18.0336	4.53976	0.0209916	5.91688	2.18262	0.000852451	Ictalurus punctatus F-box protein 32 (fbxo32), mRNA
XM_053674030.1	11.6007	4.50944	0.0493401	-0.300175	2.17295	0.00438301	PREDICTED: Ictalurus punctatus RNA binding motif protein 39a (rbm39a), transcript variant X6, mRNA
XM_017490475.2	15.3116	4.50096	0.029847	6.0481	2.17023	0.0016233	PREDICTED: Ictalurus punctatus heat shock protein, alpha-crystallin-related, b6 (hspb6), mRNA
XR_008398352.1	21.9341	4.40662	0.0136155	0.395354	2.13967	0.000372988	PREDICTED: Ictalurus punctatus ethanolamine kinase 1 (etnk1), transcript variant X2, misc_RNA
XM_017480489.3	16.967	4.40536	0.0241272	1.85521	2.13926	0.00108914	PREDICTED: Ictalurus punctatus succinyl-CoA:glutarate-CoA transferase (sugct), transcript variant X2, mRNA
XM_017450857.3	151.188	4.35599	7.37255e-05	7.79457	2.123	8.75907e-09	PREDICTED: Ictalurus punctatus basic helix-loop-helix family, member e40 (bhlhe40), mRNA
XM_017470863.3	52.4118	4.32416	0.00138468	4.37243	2.11242	4.87039e-06	PREDICTED: Ictalurus punctatus AF4/FMR2 family, member 3 (aff3), mRNA
XM_047151965.2	15.6226	4.30541	0.028908	4.21828	2.10615	0.00150324	PREDICTED: Ictalurus punctatus E3 ubiquitin-protein ligase lubel (LOC108260463), mRNA
XM_017477191.3	105.056	4.299	0.000185739	4.87118	2.104	8.41817e-08	PREDICTED: Ictalurus punctatus 2-aminoethanethiol (cysteamine) dioxygenase b (adob), mRNA
XM_017481210.3	22.1606	4.22962	0.0131742	5.90713	2.08053	0.000356566	PREDICTED: Ictalurus punctatus endonuclease/exonuclease/phosphatase family domain containing 1 (eepd1), mRNA
XM_017482197.3	37.8542	4.20722	0.00334668	5.9878	2.07287	2.76284e-05	PREDICTED: Ictalurus punctatus guanine nucleotide exchange factor VAV3 (LOC108273150), mRNA
XM_053677013.1	19.0188	4.16959	0.0185695	1.78928	2.0599	0.00068508	PREDICTED: Ictalurus punctatus trichohyalin (LOC108259947), transcript variant X3, mRNA
XM_017457890.3	32.8827	4.10463	0.00459677	9.89579	2.03725	5.62513e-05	PREDICTED: Ictalurus punctatus serum amyloid P-component (LOC108258898), mRNA
XM_017465577.3	42.2623	4.10384	0.00238516	5.82334	2.03697	1.55666e-05	PREDICTED: Ictalurus punctatus protein phosphatase 1 regulatory subunit 3E (LOC108264241), mRNA
XM_017468243.3	12.291	4.08738	0.0438958	3.92487	2.03118	0.00360095	PREDICTED: Ictalurus punctatus apelin receptor a (aplnra), mRNA
XR_008397983.1	17.9716	4.05213	0.0210526	3.53134	2.01868	0.000864468	PREDICTED: Ictalurus punctatus RING finger protein 223 (LOC108276439), transcript variant X3, misc_RNA
XM_017463166.3	18.8513	3.98757	0.0188915	3.71957	1.99551	0.000710658	PREDICTED: Ictalurus punctatus interleukin 22 receptor, alpha 2 (il22ra2), mRNA
XM_017492168.3	106.423	3.94234	0.000185739	5.30685	1.97905	7.77849e-08	PREDICTED: Ictalurus punctatus cyclin G2 (ccng2), mRNA
XM_017466688.3	12.8417	3.92541	0.0405977	0.879304	1.97284	0.00309119	PREDICTED: Ictalurus punctatus carboxylesterase 3 (ces3), mRNA
XM_017493812.3	19.1675	3.92265	0.0183115	1.31288	1.97183	0.000663252	PREDICTED: Ictalurus punctatus hdc homolog, cell cycle regulator (heca), transcript variant X2, mRNA
XM_017475949.3	13.5179	3.8644	0.0374618	8.41486	1.95025	0.00257505	PREDICTED: Ictalurus punctatus cathepsin L (catl), transcript variant X5, mRNA
XR_008396924.1	62.4753	3.71079	0.000949268	6.50647	1.89173	1.81923e-06	PREDICTED: Ictalurus punctatus uncharacterized LOC128633505 (LOC128633505), ncRNA
XR_001810315.2	63.7246	3.62938	0.000949268	5.57471	1.85972	1.62499e-06	PREDICTED: Ictalurus punctatus uncharacterized LOC108256496 (LOC108256496), ncRNA
XM_017495700.3	40.2356	3.62765	0.00279335	2.9135	1.85903	2.01442e-05	PREDICTED: Ictalurus punctatus PR domain containing 1a, with ZNF domain (prdm1a), mRNA
XR_001814077.3	20.6861	3.60073	0.0150208	5.11117	1.84829	0.000480634	PREDICTED: Ictalurus punctatus uncharacterized LOC108272542 (LOC108272542), ncRNA
XM_017468461.3	20.9388	3.58363	0.0145651	3.49425	1.84142	0.00045622	PREDICTED: Ictalurus punctatus transmembrane protein 252 (LOC108265776), mRNA
XM_047160190.2	37.2543	3.55556	0.00351263	5.08984	1.83008	2.99881e-05	PREDICTED: Ictalurus punctatus BCL2 modifying factor 2 (bmf2), mRNA
XM_017477736.3	29.7796	3.54651	0.00592019	3.91154	1.8264	9.13359e-05	PREDICTED: Ictalurus punctatus arrestin domain containing 2 (arrdc2), transcript variant X1, mRNA
XM_017481646.2	59.6898	3.52493	0.000982308	7.19598	1.81759	2.35628e-06	PREDICTED: Ictalurus punctatus phosphomannomutase 1 (LOC108272846), mRNA
XM_017453443.3	18.987	3.50795	0.0186413	2.11568	1.81063	0.000689845	PREDICTED: Ictalurus punctatus myosin VIIA and Rab interacting protein b (myripb), mRNA
XM_017487773.3	67.3329	3.47326	0.000871312	3.86315	1.79629	1.18471e-06	PREDICTED: Ictalurus punctatus nuclear receptor subfamily 1, group D, member 4a (nr1d4a), mRNA
XM_017460486.3	12.7438	3.46263	0.041138	0.863452	1.79187	0.00317541	PREDICTED: Ictalurus punctatus heat shock protein, alpha-crystallin-related, b15 (hspb15), mRNA
XM_017480476.2	52.4101	3.46181	0.00138468	5.48481	1.79153	4.87128e-06	PREDICTED: Ictalurus punctatus growth arrest and DNA-damage-inducible, alpha, b (gadd45ab), mRNA
XM_017492278.3	15.5926	3.46154	0.028908	3.40843	1.79141	0.00151438	PREDICTED: Ictalurus punctatus BCL2 associated agonist of cell death a (bada), mRNA
XM_053673702.1	14.4735	3.43274	0.0332519	2.50531	1.77936	0.00200579	PREDICTED: Ictalurus punctatus spalt-like transcription factor 3a (sall3a), mRNA
XM_053688034.1	13.571	3.40868	0.0372951	-0.202334	1.76921	0.00253885	PREDICTED: Ictalurus punctatus microtubule-associated protein, RP/EB family, member 3b (mapre3b), transcript variant X3, mRNA
XM_017474960.3	38.7227	3.4081	0.00319016	3.95953	1.76897	2.45797e-05	PREDICTED: Ictalurus punctatus cryptochrome circadian regulator 2 (cry2), transcript variant X1, mRNA
XM_017477605.3	31.2171	3.37589	0.0052289	4.42597	1.75527	7.26525e-05	PREDICTED: Ictalurus punctatus glycogen synthase kinase binding protein (gbp), mRNA
XM_017452486.3	19.0833	3.36974	0.0184004	4.46761	1.75264	0.000675503	PREDICTED: Ictalurus punctatus natterin-3 (LOC108256022), mRNA
XM_017466234.3	24.9429	3.34057	0.00990342	7.08785	1.74009	0.000209938	PREDICTED: Ictalurus punctatus cytochrome b-245 light chain (LOC108264585), mRNA
XM_047150341.2	14.3914	3.3366	0.0335304	0.189744	1.73838	0.00204854	PREDICTED: Ictalurus punctatus HERV-H LTR-associating 2b, tandem duplicate 2 (hhla2b.2), transcript variant X1, mRNA
NM_001200562.1	40.1928	3.29962	0.00279335	4.06014	1.7223	2.02563e-05	Ictalurus punctatus cyclin-dependent kinase inhibitor 1Bb (cdkn1bb), mRNA
XM_017482057.2	68.6024	3.27647	0.000871312	10.7289	1.71214	1.06365e-06	PREDICTED: Ictalurus punctatus thioredoxin interacting protein a (txnipa), mRNA
XM_017450698.3	18.3085	3.27543	0.0203254	6.87425	1.71169	0.000801447	PREDICTED: Ictalurus punctatus ERBB receptor feedback inhibitor 1a (errfi1a), mRNA
XM_017479197.3	12.9044	3.26546	0.0402758	0.807489	1.70729	0.0030386	PREDICTED: Ictalurus punctatus tumor necrosis factor receptor superfamily, member 18 (tnfrsf18), transcript variant X2, mRNA
XM_017478402.3	12.676	3.25999	0.0413575	1.57144	1.70487	0.00323527	PREDICTED: Ictalurus punctatus cold inducible RNA binding protein b (cirbpb), transcript variant X1, mRNA
XM_017469379.3	33.4786	3.25253	0.00439986	3.4812	1.70156	5.14486e-05	PREDICTED: Ictalurus punctatus splicing factor 3b, subunit 1 (sf3b1), transcript variant X2, mRNA
XM_017476056.3	23.2634	3.24934	0.0120181	3.59204	1.70015	0.000287598	PREDICTED: Ictalurus punctatus prostaglandin E receptor 2a (subtype EP2) (ptger2a), mRNA
XM_017451989.3	18.0012	3.24058	0.0210526	0.894661	1.69625	0.000858709	PREDICTED: Ictalurus punctatus yippee-like 1 (ypel1), transcript variant X1, mRNA
XM_017478043.3	12.0176	3.23616	0.0459925	0.591141	1.69428	0.00388968	PREDICTED: Ictalurus punctatus kinesin light chain 1 (LOC108270965), transcript variant X4, mRNA
XM_017473267.3	28.8559	3.22836	0.00640517	5.09901	1.6908	0.00010625	PREDICTED: Ictalurus punctatus E3 ubiquitin-protein ligase-like (si:ch73-335l21.4), mRNA
XM_017486671.3	13.0436	3.15415	0.0395322	1.57732	1.65725	0.00292553	PREDICTED: Ictalurus punctatus chemokine XC receptor 1 (LOC108275738), mRNA
NM_001201240.1	73.4995	3.14472	0.000655096	6.44354	1.65293	7.12577e-07	Ictalurus punctatus eukaryotic translation initiation factor 4E binding protein 3, like (eif4ebp3l), mRNA
XR_001811017.3	46.0912	3.14039	0.00189832	4.21699	1.65095	9.80822e-06	PREDICTED: Ictalurus punctatus uncharacterized LOC108259878 (LOC108259878), ncRNA
XM_017473576.3	12.7862	3.13273	0.0408777	3.53124	1.64742	0.00313862	PREDICTED: Ictalurus punctatus reticulon 4 receptor-like 2b (rtn4rl2b), mRNA
XM_017458253.3	35.4782	3.13141	0.00415049	1.85595	1.64681	3.84511e-05	PREDICTED: Ictalurus punctatus JunB proto-oncogene, AP-1 transcription factor subunit a (junba), mRNA
XM_017490065.3	12.9341	3.1181	0.0401098	1.43947	1.64067	0.00301405	PREDICTED: Ictalurus punctatus tweety homolog 2, like (ttyh2l), transcript variant X2, mRNA
XM_053679801.1	50.6923	3.08607	0.00146005	5.14738	1.62577	5.85107e-06	PREDICTED: Ictalurus punctatus abhydrolase domain containing 12, lysophospholipase (si:ch211-117n7.7), mRNA
XM_017472621.3	40.0457	3.08297	0.00281209	6.2567	1.62432	2.06471e-05	PREDICTED: Ictalurus punctatus interferon regulatory factor 4a (irf4a), mRNA
XM_017463173.3	11.6243	3.06013	0.0491547	1.31743	1.61359	0.00435317	PREDICTED: Ictalurus punctatus gamma-aminobutyric acid receptor subunit pi (LOC108262825), transcript variant X1, mRNA
XM_017471470.3	55.3146	3.04464	0.00118654	6.54466	1.60627	3.61197e-06	PREDICTED: Ictalurus punctatus insulin receptor substrate 2-B (LOC108267420), mRNA
XM_017471081.3	13.6581	3.0373	0.036836	2.22144	1.60279	0.00248089	PREDICTED: Ictalurus punctatus atypical chemokine receptor 2 (LOC108267117), mRNA
XM_017492198.3	32.3631	3.02867	0.00476865	4.72641	1.59868	6.08621e-05	PREDICTED: Ictalurus punctatus programmed cell death 1 ligand 1 (si:ch211-241b2.5), mRNA
XR_001812116.3	34.7721	3.01054	0.00427209	3.47856	1.59002	4.25545e-05	PREDICTED: Ictalurus punctatus arginine/serine-rich protein 1 (rsrp1), transcript variant X2, misc_RNA
XM_017487699.3	16.9164	3.00973	0.0241275	1.82292	1.58963	0.00110212	PREDICTED: Ictalurus punctatus lysine-specific demethylase 9 (LOC108276210), transcript variant X1, mRNA
XM_017489835.3	58.4445	2.99843	0.000982308	5.17433	1.58421	2.65374e-06	PREDICTED: Ictalurus punctatus nuclear receptor interacting protein 1b (nrip1b), mRNA
XM_017467772.3	21.4772	2.96146	0.0141827	10.8354	1.56631	0.000408819	PREDICTED: Ictalurus punctatus immunoglobulin domain-containing protein (si:ch211-79k12.1), mRNA
XM_017486095.3	33.042	2.96083	0.00459601	4.74779	1.566	5.49188e-05	PREDICTED: Ictalurus punctatus transmembrane protein 86A (tmem86a), mRNA
XM_017491674.3	20.5151	2.96075	0.0153462	5.00464	1.56596	0.000498002	PREDICTED: Ictalurus punctatus diablo, IAP-binding mitochondrial protein a (diabloa), mRNA
XM_017481600.2	13.8961	2.96025	0.035841	5.35282	1.56572	0.00232995	PREDICTED: Ictalurus punctatus JunB proto-oncogene, AP-1 transcription factor subunit b (junbb), mRNA
XM_017485049.3	20.142	2.95614	0.0161916	2.39764	1.56371	0.000538465	PREDICTED: Ictalurus punctatus DNA-damage regulated autophagy modulator 1 (dram1), transcript variant X2, mRNA
XM_017476023.3	58.3714	2.95214	0.000982308	6.01514	1.56176	2.67251e-06	PREDICTED: Ictalurus punctatus RLF zinc finger (rlf), mRNA
XR_006982382.1	33.8909	2.95173	0.00439765	3.27334	1.56156	4.84001e-05	PREDICTED: Ictalurus punctatus uncharacterized LOC124627986 (LOC124627986), ncRNA
XM_017463792.3	19.8469	2.91017	0.0165959	3.56422	1.54111	0.000573154	PREDICTED: Ictalurus punctatus arginine/serine-rich protein 1 (rsrp1), transcript variant X1, mRNA
XM_017466617.3	38.3323	2.90622	0.0033224	4.67442	1.53914	2.58998e-05	PREDICTED: Ictalurus punctatus ras-related protein Rap-2b (LOC108264766), mRNA
XM_017474220.3	30.279	2.86698	0.0056351	5.34728	1.51953	8.42813e-05	PREDICTED: Ictalurus punctatus lysine (K)-specific demethylase 7Ab (kdm7ab), mRNA
XM_017453342.3	100.957	2.85718	0.000197268	5.5037	1.51459	1.07289e-07	PREDICTED: Ictalurus punctatus glycogen synthase 1 (muscle) (gys1), mRNA
XM_017473763.2	62.0799	2.85308	0.000949268	8.98707	1.51252	1.88615e-06	PREDICTED: Ictalurus punctatus dual specificity phosphatase 1 (dusp1), mRNA
XM_017463460.3	14.3283	2.84974	0.0336388	1.51064	1.51083	0.00208214	PREDICTED: Ictalurus punctatus uncharacterized si:dkeyp-121d4.3 (si:dkeyp-121d4.3), transcript variant X3, mRNA
XM_017476645.3	15.2436	2.83521	0.0301051	2.08072	1.50346	0.00165098	PREDICTED: Ictalurus punctatus tyrosine-protein kinase SRK3 (si:ch73-340m8.2), mRNA
NM_001200254.1	13.1909	2.83432	0.0392552	1.90463	1.503	0.00281106	Ictalurus punctatus transmembrane immune signaling adaptor TYROBP (tyrobp), mRNA
XM_053676235.1	19.1284	2.8304	0.0183566	4.13767	1.501	0.000668905	PREDICTED: Ictalurus punctatus tumor necrosis factor ligand superfamily member 6 (LOC108258817), mRNA
XM_017493001.3	17.7842	2.82146	0.0215384	1.27672	1.49644	0.00090199	PREDICTED: Ictalurus punctatus BCL2 interacting protein 1b (bnip1b), transcript variant X1, mRNA
XM_017457804.3	18.7423	2.81675	0.0191749	3.11322	1.49403	0.000727897	PREDICTED: Ictalurus punctatus Smith-Magenis syndrome chromosome region, candidate 8b (smcr8b), mRNA
XM_017451341.3	14.602	2.8153	0.0328406	4.1483	1.49329	0.00194091	PREDICTED: Ictalurus punctatus basic leucine zipper transcription factor, ATF-like (batf), mRNA
XM_017494551.3	60.5247	2.79669	0.000982308	4.33836	1.48372	2.17825e-06	PREDICTED: Ictalurus punctatus cAMP responsive element binding protein-like 2 (crebl2), mRNA
XM_017483184.3	26.5238	2.79617	0.00826741	8.53371	1.48345	0.000158124	PREDICTED: Ictalurus punctatus E3 ubiquitin-protein ligase TRIM39 (si:dkey-219e21.2), mRNA
XM_017490836.3	13.7451	2.78842	0.0363507	1.08476	1.47945	0.00242441	PREDICTED: Ictalurus punctatus mitogen-activated protein kinase kinase kinase kinase 5 (LOC108277853), transcript variant X1, mRNA
XM_017456494.3	27.8467	2.78431	0.00715584	5.21506	1.47732	0.000125837	PREDICTED: Ictalurus punctatus protein kinase C, eta, b (prkchb), mRNA
XM_017451207.3	22.1774	2.78043	0.0131742	2.90408	1.47531	0.000355382	PREDICTED: Ictalurus punctatus transmembrane protein 175 (tmem175), mRNA
XM_017485151.2	15.3226	2.76774	0.0298421	4.37213	1.46871	0.00161886	PREDICTED: Ictalurus punctatus protein phosphatase 1, regulatory subunit 18 (ppp1r18), mRNA
XM_017453478.3	44.2396	2.76289	0.00213905	7.91537	1.46618	1.22154e-05	PREDICTED: Ictalurus punctatus proline-rich nuclear receptor coactivator 1 (pnrc1), mRNA
XM_017478232.3	14.8206	2.7618	0.0317468	6.20648	1.46561	0.00183597	PREDICTED: Ictalurus punctatus lysophosphatidic acid receptor 3 (lpar3), mRNA
XM_017464885.3	46.1771	2.7606	0.00189832	5.98484	1.46498	9.71054e-06	PREDICTED: Ictalurus punctatus SRY-box transcription factor 4b (sox4b), mRNA
XM_017470405.3	90.6563	2.656	0.00028353	5.52586	1.40925	2.05605e-07	PREDICTED: Ictalurus punctatus insulin receptor substrate 2b (irs2b), mRNA
XM_017454641.3	76.6894	2.64534	0.000557209	4.96096	1.40345	5.55593e-07	PREDICTED: Ictalurus punctatus unk like zinc finger (unkl), transcript variant X4, mRNA
XM_017461168.3	29.4602	2.64378	0.00597344	4.24088	1.4026	9.62039e-05	PREDICTED: Ictalurus punctatus kelch-like family member 5 (klhl5), mRNA
XM_017475156.3	33.9466	2.64237	0.00439765	3.80673	1.40183	4.80047e-05	PREDICTED: Ictalurus punctatus Transmembrane protein 179-like (zgc:153018), mRNA
XM_047155665.2	13.2449	2.57536	0.0388848	1.17319	1.36477	0.00277043	PREDICTED: Ictalurus punctatus forkhead box P3a (foxp3a), transcript variant X4, mRNA
XM_017486561.3	30.2857	2.57457	0.0056351	4.27376	1.36433	8.41915e-05	PREDICTED: Ictalurus punctatus Rap guanine nucleotide exchange factor (GEF) 3 (rapgef3), mRNA
XM_017479015.3	14.4879	2.56647	0.0332519	4.04077	1.35978	0.0019984	PREDICTED: Ictalurus punctatus mex-3 RNA binding family member B (mex3b), mRNA
XM_017475765.3	14.4273	2.5614	0.0335211	3.45732	1.35693	0.00202974	PREDICTED: Ictalurus punctatus T cell activation RhoGTPase activating protein a (tagapa), mRNA
XM_017459354.3	49.9497	2.54991	0.00152128	4.76719	1.35045	6.34325e-06	PREDICTED: Ictalurus punctatus erythropoietin receptor (epor), mRNA
XM_017483988.2	46.6146	2.54635	0.00189832	8.55436	1.34843	9.22985e-06	PREDICTED: Ictalurus punctatus DNA-damage-inducible transcript 4 (ddit4), mRNA
XM_017476623.3	26.5406	2.51771	0.00826741	3.71504	1.33211	0.000157658	PREDICTED: Ictalurus punctatus LCK proto-oncogene, Src family tyrosine kinase (lck), transcript variant X1, mRNA
XM_017496141.3	29.6547	2.51526	0.00592019	10.5175	1.33071	9.32061e-05	PREDICTED: Ictalurus punctatus glutamate-ammonia ligase (glutamine synthase) a (glula), mRNA
XM_017461716.1	55.1922	2.51231	0.00118654	3.46831	1.32901	3.65684e-06	PREDICTED: Ictalurus punctatus protein NATD1 (natd1), mRNA
XM_017475075.3	31.8792	2.512	0.00482107	5.96757	1.32884	6.55512e-05	PREDICTED: Ictalurus punctatus P2Y receptor family member 10 (p2ry10), mRNA
XM_017485781.3	18.7006	2.50822	0.0192504	3.56593	1.32666	0.000734627	PREDICTED: Ictalurus punctatus interferon regulatory factor 7 (irf7), mRNA
XM_053678019.1	17.5649	2.50259	0.0224502	0.933335	1.32342	0.000948313	PREDICTED: Ictalurus punctatus retinoic acid receptor, alpha b (rarab), transcript variant X1, mRNA
XM_017476200.3	15.123	2.49751	0.0305898	3.4565	1.32049	0.00170142	PREDICTED: Ictalurus punctatus uncharacterized LOC108269986 (LOC108269986), mRNA
XM_017454757.3	18.3114	2.49383	0.0203254	9.7718	1.31836	0.000800925	PREDICTED: Ictalurus punctatus N-myc downstream regulated 1a (ndrg1a), mRNA
XM_053676054.1	35.4595	2.49367	0.00415049	7.3636	1.31827	3.85536e-05	PREDICTED: Ictalurus punctatus transmembrane protein 98 (tmem98), mRNA
XM_017482456.3	15.9419	2.49306	0.0276457	4.62859	1.31792	0.0013905	PREDICTED: Ictalurus punctatus myosin IG (myo1g), mRNA
NM_001200323.1	21.2628	2.48913	0.0143176	7.20682	1.31564	0.000426983	Ictalurus punctatus chemokine (C-X-C motif), receptor 4b (cxcr4b), mRNA
XM_017475195.3	22.3497	2.48863	0.0130721	6.85403	1.31535	0.000343498	PREDICTED: Ictalurus punctatus regulator of cell cycle RGCC-like (si:dkey-27i16.2), mRNA
XM_017494613.3	12.5855	2.48414	0.0418708	2.31519	1.31275	0.00331717	PREDICTED: Ictalurus punctatus neuroepithelial cell transforming 1 (net1), transcript variant X4, mRNA
XM_047161102.2	19.69	2.47995	0.0170686	4.87785	1.31031	0.000592647	PREDICTED: Ictalurus punctatus phorbol-12-myristate-13-acetate-induced protein 1 (pmaip1), mRNA
XM_017451454.3	21.0421	2.47803	0.0145651	5.46433	1.30919	0.000446662	PREDICTED: Ictalurus punctatus phosphoinositide-3-kinase interacting protein 1 (pik3ip1), mRNA
XM_053683611.1	22.681	2.47508	0.0126922	3.951	1.30748	0.0003219	PREDICTED: Ictalurus punctatus vitamin D receptor b (vdrb), mRNA
XM_017476549.3	13.2299	2.47343	0.0389927	2.18258	1.30651	0.00278166	PREDICTED: Ictalurus punctatus RUNX family transcription factor 2a (runx2a), transcript variant X1, mRNA
XM_017467479.3	15.766	2.47271	0.0284633	7.96758	1.30609	0.00145135	PREDICTED: Ictalurus punctatus uncharacterized LOC108265303 (LOC108265303), mRNA
NM_001200620.1	62.1747	2.46585	0.000949268	7.34579	1.30208	1.86985e-06	Ictalurus punctatus B-cell translocation gene 1, anti-proliferative (btg1), mRNA
XM_017479590.3	31.2348	2.45198	0.0052289	3.73418	1.29395	7.24524e-05	PREDICTED: Ictalurus punctatus von Hippel-Lindau tumor suppressor (vhl), mRNA
XM_017476649.3	32.9692	2.45126	0.00459601	3.47589	1.29352	5.55229e-05	PREDICTED: Ictalurus punctatus kelch-like protein 28 (LOC108270212), transcript variant X1, mRNA
XM_017474491.2	15.0462	2.44543	0.0308634	8.04991	1.29009	0.00173452	PREDICTED: Ictalurus punctatus acid phosphatase 5b, tartrate resistant (acp5b), mRNA
XM_053682419.1	22.2878	2.44402	0.0130721	2.88104	1.28925	0.000347716	PREDICTED: Ictalurus punctatus O-linked N-acetylglucosamine (GlcNAc) transferase, tandem duplicate 1 (ogt.1), transcript variant X5, mRNA
XM_017470756.3	12.2301	2.43535	0.0442364	4.5374	1.28413	0.00366304	PREDICTED: Ictalurus punctatus ubiquitin-conjugating enzyme E2E 3 (UBC4/5 homolog, yeast) (ube2e3), mRNA
XM_017472612.3	14.3366	2.43145	0.0336388	2.26185	1.28182	0.00207769	PREDICTED: Ictalurus punctatus ArfGAP with RhoGAP domain, ankyrin repeat and PH domain 2 (arap2), transcript variant X1, mRNA
NM_001200181.1	28.4933	2.4209	0.00662742	5.7513	1.27555	0.000112855	Ictalurus punctatus nonspecific cytotoxic cell cationic anti-microbial protein-1 (LOC100304607), mRNA
XM_017465263.3	12.2608	2.4146	0.0439781	7.66901	1.27178	0.00363162	PREDICTED: Ictalurus punctatus CCAAT enhancer binding protein delta (cebpd), mRNA
XM_017460911.3	16.1671	2.4126	0.0268031	5.31111	1.27059	0.00131683	PREDICTED: Ictalurus punctatus uncharacterized LOC108260524 (LOC108260524), mRNA
XM_017469956.3	15.1675	2.41182	0.0304303	4.87068	1.27012	0.00168261	PREDICTED: Ictalurus punctatus Rho GTPase activating protein 15 (arhgap15), mRNA
XR_001815818.3	13.3594	2.40829	0.038289	3.14813	1.26801	0.00268645	PREDICTED: Ictalurus punctatus cold inducible RNA binding protein a (cirbpa), transcript variant X2, misc_RNA
XM_017485045.3	13.3443	2.38795	0.0383358	3.11035	1.25577	0.00269735	PREDICTED: Ictalurus punctatus kelch-like family, member 42 (klhl42), mRNA
XM_017477922.3	17.9431	2.37878	0.0210679	4.9947	1.25022	0.000870063	PREDICTED: Ictalurus punctatus heterogeneous nuclear ribonucleoprotein L-like (LOC108270909), mRNA
XM_017485869.3	43.4522	2.3756	0.00221291	6.51276	1.24829	1.34395e-05	PREDICTED: Ictalurus punctatus ornithine decarboxylase antizyme 2a (oaz2a), mRNA
XM_017483654.3	17.1121	2.37259	0.0237044	3.3079	1.24646	0.00105286	PREDICTED: Ictalurus punctatus chromobox homolog 7b (cbx7b), mRNA
NM_001329529.1	15.5075	2.37096	0.0292012	6.1511	1.24547	0.00154645	Ictalurus punctatus claudin-3-like (LOC108279106), mRNA
XM_017463884.3	30.5309	2.36617	0.00553487	5.3028	1.24256	8.09616e-05	PREDICTED: Ictalurus punctatus uncharacterized si:dkey-117m1.4 (si:dkey-117m1.4), transcript variant X2, mRNA
NM_001201312.1	13.744	2.36502	0.0363507	4.13591	1.24185	0.00242513	Ictalurus punctatus ADP-ribosylation factor-like 4aa (arl4aa), mRNA
XM_017483863.3	13.4386	2.34572	0.0377316	4.65416	1.23003	0.00263013	PREDICTED: Ictalurus punctatus unc-13 homolog D (C. elegans) (unc13d), mRNA
XM_053682000.1	22.765	2.34383	0.0126577	5.95128	1.22886	0.000316672	PREDICTED: Ictalurus punctatus ring finger protein 130 (rnf130), transcript variant X1, mRNA
XM_017470400.3	12.9946	2.34232	0.0398384	4.28345	1.22794	0.00296477	PREDICTED: Ictalurus punctatus serine/threonine-protein phosphatase 1 regulatory subunit 10 (LOC108266731), transcript variant X3, mRNA
XM_017479827.2	14.5226	2.33898	0.0332084	2.49657	1.22588	0.00198071	PREDICTED: Ictalurus punctatus ras association domain-containing protein 1 (LOC108271897), transcript variant X1, mRNA
XM_017493009.3	12.7132	2.33362	0.0412623	3.04371	1.22257	0.00320224	PREDICTED: Ictalurus punctatus sestrin 1 (sesn1), transcript variant X2, mRNA
XR_006984062.2	13.0568	2.3331	0.0395322	3.33055	1.22225	0.00291501	PREDICTED: Ictalurus punctatus uncharacterized LOC124629159 (LOC124629159), ncRNA
NM_001200166.1	12.4457	2.33164	0.0429877	7.69108	1.22134	0.00344853	Ictalurus punctatus matrix Gla protein (mgp), mRNA
XM_017458424.2	16.6562	2.32635	0.0251986	6.14425	1.21807	0.00117176	PREDICTED: Ictalurus punctatus periplakin (ppl), mRNA
XM_017458304.3	12.9013	2.32452	0.0402758	1.67351	1.21694	0.00304113	PREDICTED: Ictalurus punctatus Spi-1 proto-oncogene b (spi1b), transcript variant X1, mRNA
XM_017471314.3	16.3548	2.32384	0.0265029	5.49286	1.21651	0.00125884	PREDICTED: Ictalurus punctatus NLR family, CARD domain containing 3 (nlrc3), mRNA
XR_001811077.2	23.2327	2.30972	0.0120292	3.00286	1.20772	0.000289299	PREDICTED: Ictalurus punctatus uncharacterized LOC108260109 (LOC108260109), ncRNA
XM_017474545.3	22.7968	2.30809	0.0126255	7.55716	1.2067	0.000314721	PREDICTED: Ictalurus punctatus microtubule-associated protein 1 light chain 3 beta (map1lc3b), mRNA
XM_017451926.3	15.3232	2.30727	0.0298421	4.95109	1.20619	0.00161861	PREDICTED: Ictalurus punctatus selectin P ligand (selplg), mRNA
XM_047149493.2	14.0979	2.29515	0.0349335	8.70185	1.19859	0.00221026	PREDICTED: Ictalurus punctatus guanylin (LOC108281064), mRNA
XM_053687012.1	18.5127	2.29381	0.0197392	1.99932	1.19775	0.000765807	PREDICTED: Ictalurus punctatus spermatid perinuclear RNA binding protein (strbp), transcript variant X11, mRNA
XM_017492928.3	21.2186	2.29321	0.0144031	5.55661	1.19737	0.000430841	PREDICTED: Ictalurus punctatus lymphocyte cytosolic protein 2a (lcp2a), mRNA
XM_017467799.3	20.6942	2.29175	0.0150208	3.00862	1.19645	0.00047983	PREDICTED: Ictalurus punctatus DEF6 guanine nucleotide exchange factor a (def6a), transcript variant X2, mRNA
XM_017483724.3	13.6718	2.26444	0.036836	5.4377	1.17915	0.00247185	PREDICTED: Ictalurus punctatus HLF transcription factor, PAR bZIP family member b (hlfb), mRNA
XM_053682677.1	16.307	2.26441	0.0265542	5.99504	1.17913	0.00127331	PREDICTED: Ictalurus punctatus M1-specific T cell receptor beta chain (LOC108270014), mRNA
XM_053682894.1	11.8789	2.25837	0.0471632	2.36631	1.17528	0.00404633	PREDICTED: Ictalurus punctatus E3 ubiquitin-protein ligase TRIM39 (LOC128633601), mRNA
NM_001200213.1	17.7738	2.25516	0.0215433	5.20376	1.17323	0.000904145	Ictalurus punctatus hypoxia inducible factor 1 subunit alpha inhibitor (hif1an), mRNA
NM_001200522.1	41.1399	2.25497	0.00256942	5.26014	1.17311	1.79338e-05	Ictalurus punctatus yippee-like 5 (ypel5), mRNA
XM_017459182.3	22.4594	2.25468	0.012922	5.06825	1.17292	0.000336168	PREDICTED: Ictalurus punctatus Ras association domain family member 7b (rassf7b), mRNA
XM_017478560.3	34.1151	2.25262	0.00439765	6.85982	1.1716	4.68301e-05	PREDICTED: Ictalurus punctatus interleukin 16 (il16), mRNA
XM_017452410.3	12.2804	2.23893	0.0439301	5.85866	1.16281	0.00361173	PREDICTED: Ictalurus punctatus arrestin domain containing 1a (arrdc1a), mRNA
XM_017492250.3	20.2372	2.23221	0.0160744	3.10925	1.15847	0.000527791	PREDICTED: Ictalurus punctatus duboraya (dub), transcript variant X3, mRNA
XM_017492093.3	21.6604	2.23068	0.0138368	11.0891	1.15748	0.000393991	PREDICTED: Ictalurus punctatus CD74 molecule, major histocompatibility complex, class II invariant chain b (cd74b), mRNA
XM_053684425.1	13.5013	2.22434	0.0374618	3.35756	1.15338	0.00258645	PREDICTED: Ictalurus punctatus NLR family CARD domain-containing protein 3 (LOC128634177), mRNA
XM_017454523.3	37.8269	2.21912	0.00334668	5.02728	1.14999	2.77311e-05	PREDICTED: Ictalurus punctatus UBA-like domain containing 1b (ubald1b), mRNA
XM_017474736.3	14.8816	2.21858	0.0314695	3.49512	1.14964	0.00180787	PREDICTED: Ictalurus punctatus G protein-coupled receptor 174 (gpr174), mRNA
XM_017469440.3	14.4703	2.20904	0.0332519	2.42593	1.14342	0.00200741	PREDICTED: Ictalurus punctatus transformer 2 beta homolog (tra2b), mRNA
XM_017485287.2	61.3527	2.20685	0.000967335	7.01075	1.14199	2.01674e-06	PREDICTED: Ictalurus punctatus type I phosphatidylinositol 4,5-bisphosphate 4-phosphatase-A (LOC108274853), transcript variant X1, mRNA
XM_017471601.3	17.4859	2.2061	0.0227146	4.12798	1.1415	0.000965661	PREDICTED: Ictalurus punctatus serine/threonine-protein kinase D3 (LOC108267503), mRNA
XM_017457876.3	36.0086	2.19834	0.00401493	5.36717	1.13641	3.56656e-05	PREDICTED: Ictalurus punctatus zinc finger protein 654 (znf654), mRNA
XM_017470379.3	33.9867	2.18095	0.00439765	4.1134	1.12496	4.77218e-05	PREDICTED: Ictalurus punctatus activating transcription factor 2 (atf2), mRNA
XM_017472734.3	34.2754	2.17683	0.00439765	4.35519	1.12223	4.57432e-05	PREDICTED: Ictalurus punctatus NAD-dependent protein deacylase sirtuin-5, mitochondrial (LOC108268057), mRNA
NM_001200212.1	34.715	2.17393	0.00427209	8.424	1.1203	4.29078e-05	Ictalurus punctatus hypoxia inducible factor 1 subunit alpha, like (hif1al), mRNA
XM_017489767.3	33.6649	2.17372	0.00439765	8.66783	1.12016	5.00443e-05	PREDICTED: Ictalurus punctatus v-ets avian erythroblastosis virus E26 oncogene homolog 2 (ets2), mRNA
XM_017451365.3	35.6097	2.17107	0.00415049	6.5293	1.11841	3.77381e-05	PREDICTED: Ictalurus punctatus zinc finger protein 292b (znf292b), mRNA
XM_017476795.3	14.8677	2.16773	0.0314695	7.07935	1.11618	0.00181423	PREDICTED: Ictalurus punctatus Kruppel-like factor 11b (klf11b), mRNA
XM_017476719.3	21.361	2.16695	0.0142527	4.88391	1.11567	0.000418553	PREDICTED: Ictalurus punctatus jumonji domain containing 1Ca (jmjd1ca), mRNA
XM_017453216.2	38.1828	2.1545	0.00334668	6.3482	1.10735	2.64264e-05	PREDICTED: Ictalurus punctatus cysteine-serine-rich nuclear protein 1b (csrnp1b), mRNA
XM_017464460.3	13.6654	2.1427	0.036836	5.10242	1.09943	0.00247606	PREDICTED: Ictalurus punctatus solute carrier family 39 member 8 (slc39a8), mRNA
XM_017484255.2	37.1914	2.14231	0.00351263	7.91368	1.09917	3.02484e-05	PREDICTED: Ictalurus punctatus transducer of ERBB2, 1b (tob1b), mRNA
XM_017463261.3	51.4266	2.13458	0.00138719	9.72991	1.09396	5.40693e-06	PREDICTED: Ictalurus punctatus mRNA decay activator protein ZFP36L2 (LOC108262909), mRNA
XM_017467724.3	20.5857	2.133	0.0152504	5.35645	1.09289	0.000490745	PREDICTED: Ictalurus punctatus refilin A (rflna), mRNA
XR_006982095.2	11.7136	2.12686	0.0484832	2.41652	1.08873	0.00424264	PREDICTED: Ictalurus punctatus probable E3 ubiquitin-protein ligase HERC3 (LOC108263068), transcript variant X3, misc_RNA
NM_001329271.1	11.5864	2.1264	0.0494435	6.05673	1.08841	0.00440115	Ictalurus punctatus uncharacterized LOC108267351 (LOC108267351), mRNA
XM_017467814.3	59.3526	2.12449	0.000982308	6.28419	1.08712	2.43286e-06	PREDICTED: Ictalurus punctatus proline-rich transmembrane protein 3 (LOC108265468), mRNA
NM_001200995.1	51.9776	2.12215	0.00138468	5.29558	1.08553	5.09892e-06	Ictalurus punctatus UBA-like domain containing 1a (ubald1a), mRNA
XM_017462609.3	25.0764	2.11932	0.00990342	3.57715	1.0836	0.000204879	PREDICTED: Ictalurus punctatus neutral cholesterol ester hydrolase 1 (LOC108261838), mRNA
XM_017473150.3	12.3543	2.11928	0.0433637	3.36382	1.08358	0.00353765	PREDICTED: Ictalurus punctatus uncharacterized LOC108268284 (LOC108268284), mRNA
XM_017452119.3	17.2855	2.11868	0.0232188	8.09549	1.08316	0.00101133	PREDICTED: Ictalurus punctatus arrestin domain containing 3a (arrdc3a), mRNA
XM_053673807.1	16.2661	2.11527	0.0265873	5.74912	1.08084	0.00128587	PREDICTED: Ictalurus punctatus DNA-directed RNA polymerase II subunit RPB1 (LOC128628845), mRNA
XM_017459580.3	14.0749	2.10907	0.0349929	6.0276	1.07661	0.00222353	PREDICTED: Ictalurus punctatus CDC42 effector protein (Rho GTPase binding) 2 (cdc42ep2), mRNA
XM_017450549.3	50.5287	2.10654	0.00146005	5.38626	1.07488	5.95561e-06	PREDICTED: Ictalurus punctatus CTD (carboxy-terminal domain, RNA polymerase II, polypeptide A) small phosphatase 2 (ctdsp2), mRNA
NM_001200948.1	17.2852	2.10518	0.0232188	6.9264	1.07394	0.0010114	Ictalurus punctatus cellular repressor of E1A-stimulated genes 1 (creg1), mRNA
XM_017471904.2	14.1709	2.10424	0.0345615	4.90911	1.0733	0.0021687	PREDICTED: Ictalurus punctatus uncharacterized LOC108267632 (LOC108267632), mRNA
XM_017480132.2	62.0402	2.0941	0.000949268	6.17755	1.06633	1.89303e-06	PREDICTED: Ictalurus punctatus inositol hexakisphosphate kinase 2b (ip6k2b), mRNA
XM_017491144.3	14.9106	2.09103	0.0313772	6.58817	1.06422	0.00179469	PREDICTED: Ictalurus punctatus sodium- and chloride-dependent transporter XTRP3 (LOC108278021), mRNA
XM_017467133.3	24.9397	2.08687	0.00990342	5.18508	1.06134	0.000210062	PREDICTED: Ictalurus punctatus Rho guanine nucleotide exchange factor (GEF) 16 (arhgef16), transcript variant X1, mRNA
XM_017468185.2	32.7507	2.08529	0.00465482	7.41138	1.06025	5.73836e-05	PREDICTED: Ictalurus punctatus 5'-nucleotidase domain containing 2 (nt5dc2), mRNA
XM_017492247.3	41.853	2.08449	0.00246666	6.21101	1.05969	1.63857e-05	PREDICTED: Ictalurus punctatus cytokine receptor-like factor 3 (crlf3), mRNA
XM_017466663.3	30.9522	2.08447	0.0053561	4.8738	1.05968	7.57389e-05	PREDICTED: Ictalurus punctatus protein-L-isoaspartate (D-aspartate) O-methyltransferase domain containing 1 (pcmtd1), mRNA
XM_017467869.3	12.9581	2.08349	0.039993	5.27943	1.059	0.0029944	PREDICTED: Ictalurus punctatus WASP actin nucleation promoting factor b (wasb), mRNA
XM_017487628.1	11.6495	2.07958	0.0490242	5.2266	1.05629	0.00432162	PREDICTED: Ictalurus punctatus matrix-remodelling associated 8b (mxra8b), mRNA
XM_017455384.3	30.2892	2.07889	0.0056351	5.48374	1.05582	8.4145e-05	PREDICTED: Ictalurus punctatus inhibitor of DNA binding 2b (id2b), mRNA
XM_017472390.3	33.2868	2.07729	0.00449266	4.07089	1.0547	5.29411e-05	PREDICTED: Ictalurus punctatus synaptosome associated protein 47 (snap47), mRNA
XM_017474303.3	20.9707	2.07466	0.0145651	5.5498	1.05288	0.000453241	PREDICTED: Ictalurus punctatus G protein-coupled receptor 137 (gpr137), mRNA
XM_017474018.3	14.973	2.07323	0.0311846	4.0881	1.05188	0.00176672	PREDICTED: Ictalurus punctatus iduronate 2-sulfatase (ids), mRNA
XM_017483398.3	13.2121	2.06906	0.039115	4.6998	1.04897	0.00279501	PREDICTED: Ictalurus punctatus SH3-domain binding protein 1 (sh3bp1), mRNA
XM_017467176.3	19.6247	2.06744	0.017176	7.99598	1.04785	0.000600973	PREDICTED: Ictalurus punctatus forkhead box D2 (foxd2), mRNA
XM_017485048.3	31.9119	2.05987	0.00482107	4.4248	1.04255	6.52212e-05	PREDICTED: Ictalurus punctatus nuclear receptor interacting protein 2 (nrip2), transcript variant X1, mRNA
XM_017466639.3	27.006	2.05722	0.00770983	4.94337	1.0407	0.000145363	PREDICTED: Ictalurus punctatus uveal autoantigen with coiled-coil domains and ankyrin repeats a (uacaa), mRNA
XM_017487801.3	22.0437	2.0521	0.0134199	6.74513	1.0371	0.000364937	PREDICTED: Ictalurus punctatus v-maf avian musculoaponeurotic fibrosarcoma oncogene homolog Ba (mafba), mRNA
XM_017467709.3	20.9526	2.04692	0.0145651	8.28147	1.03346	0.000454929	PREDICTED: Ictalurus punctatus CCAAT enhancer binding protein beta (cebpb), mRNA
XM_053687519.1	13.4984	2.04391	0.0374618	3.52764	1.03133	0.00258843	PREDICTED: Ictalurus punctatus pleckstrin homology domain-containing family G member 2-like (LOC128628680), mRNA
XM_017477234.3	14.4109	2.04351	0.0335304	5.85836	1.03105	0.00203832	PREDICTED: Ictalurus punctatus tumor necrosis factor receptor superfamily member 5 (LOC108270481), mRNA
XM_017458553.3	29.4489	2.04106	0.00597344	5.81298	1.02932	9.63807e-05	PREDICTED: Ictalurus punctatus homeobox A10b (hoxa10b), mRNA
XM_017470250.3	27.7024	2.04072	0.00722189	4.22229	1.02908	0.000128962	PREDICTED: Ictalurus punctatus Rap guanine nucleotide exchange factor 4a (rapgef4a), transcript variant X2, mRNA
XM_017487641.3	13.9078	2.03874	0.0358398	3.32094	1.02768	0.00232283	PREDICTED: Ictalurus punctatus homeobox C10a (hoxc10a), mRNA
XM_017487645.3	24.1344	2.03452	0.0109351	3.93161	1.02469	0.000243839	PREDICTED: Ictalurus punctatus homeobox C8a (hoxc8a), mRNA
NM_001201055.1	32.3516	2.02812	0.00476865	9.46034	1.02014	6.09698e-05	Ictalurus punctatus NSA2 ribosome biogenesis homolog (S. cerevisiae) (nsa2), mRNA
XM_017487201.3	33.6067	2.02723	0.00439765	4.81612	1.01951	5.04787e-05	PREDICTED: Ictalurus punctatus serine/threonine kinase 35 (stk35), mRNA
XM_053673958.1	46.5298	2.02487	0.00189832	5.06278	1.01783	9.32088e-06	PREDICTED: Ictalurus punctatus NCK-interacting protein with SH3 domain (LOC108254712), mRNA
XM_017483183.3	13.4802	2.02168	0.037558	5.75438	1.01556	0.002601	PREDICTED: Ictalurus punctatus capping protein (actin filament), gelsolin-like b (capgb), mRNA
XM_017481901.3	43.7733	2.01287	0.00219351	5.55868	1.00926	1.29241e-05	PREDICTED: Ictalurus punctatus forkhead box protein K2 (LOC108272985), mRNA
XM_017461284.1	16.8403	2.01265	0.0243178	7.03639	1.00909	0.00112199	PREDICTED: Ictalurus punctatus ependymin-like 1 (epdl1), mRNA
XM_017495089.3	15.592	2.00803	0.028908	8.79485	1.00578	0.00151458	PREDICTED: Ictalurus punctatus ferritin, middle subunit (LOC108280241), mRNA
NM_001200216.1	11.967	2.00694	0.046509	2.28435	1.00499	0.00394601	Ictalurus punctatus CD247 antigen like (cd247l), mRNA
XM_017466035.3	37.8904	2.00617	0.00334668	6.62963	1.00445	2.74928e-05	PREDICTED: Ictalurus punctatus atos homolog A (atosa), mRNA
XM_017454259.3	12.9534	2.00606	0.0399953	5.36773	1.00436	0.0029982	PREDICTED: Ictalurus punctatus forkhead box K1 (foxk1), transcript variant X1, mRNA
XM_053677094.1	17.1987	2.00266	0.0234231	7.62752	1.00191	0.00103188	PREDICTED: Ictalurus punctatus ubiquitin B (ubb), mRNA
XM_017488516.3	21.3129	-2.00032	0.0142592	6.55143	-1.00023	0.000422657	PREDICTED: Ictalurus punctatus ALG5 dolichyl-phosphate beta-glucosyltransferase (alg5), mRNA
XM_017480168.3	29.5171	-2.01093	0.00597344	5.80026	-1.00787	9.53158e-05	PREDICTED: Ictalurus punctatus translocase of outer mitochondrial membrane 6 homolog (yeast) (tomm6), mRNA
XM_017481912.3	13.5518	-2.02455	0.0373376	5.07133	-1.0176	0.0025519	PREDICTED: Ictalurus punctatus X-prolyl aminopeptidase 3, mitochondrial (xpnpep3), mRNA
XM_017482694.3	13.9587	-2.02512	0.035514	4.51117	-1.01801	0.00229206	PREDICTED: Ictalurus punctatus baculoviral IAP repeat containing 5a (birc5a), mRNA
XM_017460228.2	18.5403	-2.02741	0.019711	9.42538	-1.01964	0.000761137	PREDICTED: Ictalurus punctatus sialic acid synthase (LOC108260162), mRNA
XM_017492721.3	28.4897	-2.02858	0.00662742	4.22147	-1.02047	0.000112922	PREDICTED: Ictalurus punctatus CKS domain-containing protein (zgc:86839), mRNA
NM_001200905.1	22.4728	-2.03149	0.012922	4.01729	-1.02254	0.000335285	Ictalurus punctatus inosine triphosphatase (nucleoside triphosphate pyrophosphatase) (itpa), mRNA
XM_017487648.3	14.5779	-2.04452	0.0329922	3.26014	-1.03176	0.00195286	PREDICTED: Ictalurus punctatus centromere protein W (cenpw), mRNA
XM_017452089.3	12.5872	-2.04648	0.0418708	3.92167	-1.03315	0.0033156	PREDICTED: Ictalurus punctatus crystallin beta-gamma domain containing 2 (crybg2), mRNA
XM_017468721.3	30.5652	-2.04758	0.00553487	10.886	-1.03392	8.05209e-05	PREDICTED: Ictalurus punctatus tubulin, beta 2b (tubb2b), mRNA
NM_001200182.1	35.2316	-2.05338	0.00422508	9.11215	-1.038	3.98303e-05	Ictalurus punctatus calreticulin 3a (calr3a), mRNA
XM_017461585.3	18.894	-2.05915	0.0188119	5.10303	-1.04205	0.000704029	PREDICTED: Ictalurus punctatus non-SMC condensin II complex, subunit D3 (ncapd3), mRNA
NM_001200621.1	13.2089	-2.06006	0.039115	5.95029	-1.04268	0.00279748	Ictalurus punctatus proteasome 20S subunit beta 7 (psmb7), mRNA
XM_053679130.1	15.7444	-2.0662	0.0284633	3.61622	-1.04698	0.00145903	PREDICTED: Ictalurus punctatus MFSD2 lysolipid transporter A, lysophospholipid a (mfsd2aa), transcript variant X3, mRNA
XM_017483012.3	13.9848	-2.07726	0.0354207	6.65482	-1.05468	0.00227641	PREDICTED: Ictalurus punctatus dicarbonyl/L-xylulose reductase (dcxr), mRNA
NM_001200508.2	12.1624	-2.08296	0.0448902	3.93716	-1.05864	0.00373353	Ictalurus punctatus solute carrier family 25 member 15a (slc25a15a), mRNA
XM_017486861.3	37.9068	-2.08726	0.00334668	9.16467	-1.06161	2.74318e-05	PREDICTED: Ictalurus punctatus dolichyl-diphosphooligosaccharide--protein glycosyltransferase subunit (non-catalytic) (ddost), mRNA
XR_008396621.1	12.3953	-2.08861	0.043118	5.98241	-1.06254	0.00349736	PREDICTED: Ictalurus punctatus uncharacterized LOC128632943 (LOC128632943), ncRNA
XM_017485613.2	45.5557	-2.09031	0.00198642	4.45046	-1.06372	1.04435e-05	PREDICTED: Ictalurus punctatus solute carrier family 35 member B4 (slc35b4), mRNA
XM_017451426.3	19.0869	-2.11151	0.0184004	2.73188	-1.07827	0.000674976	PREDICTED: Ictalurus punctatus bri3 binding protein (bri3bp), transcript variant X2, mRNA
XM_017468823.3	28.4887	-2.11662	0.00662742	7.2107	-1.08176	0.00011294	PREDICTED: Ictalurus punctatus calreticulin (calr), mRNA
NM_001200426.1	27.2187	-2.12285	0.00757699	3.47098	-1.086	0.000140111	Ictalurus punctatus GPN-loop GTPase 2 (gpn2), mRNA
NM_001200489.2	19.6662	-2.12658	0.0170686	6.55335	-1.08853	0.000595667	Ictalurus punctatus adenine phosphoribosyltransferase (aprt), mRNA
XM_017476594.3	13.5588	-2.12793	0.0373169	3.76322	-1.08945	0.0025471	PREDICTED: Ictalurus punctatus centromere protein O (cenpo), mRNA
XM_017476103.3	48.2156	-2.1296	0.00173051	6.89291	-1.09058	7.68928e-06	PREDICTED: Ictalurus punctatus aldehyde dehydrogenase 6 family, member A1 (aldh6a1), mRNA
XM_017470306.3	22.6772	-2.13252	0.0126922	3.98517	-1.09256	0.000322136	PREDICTED: Ictalurus punctatus polypeptide N-acetylgalactosaminyltransferase 5 (LOC108266671), mRNA
XM_017454711.3	12.3961	-2.13553	0.043118	1.89744	-1.09459	0.00349657	PREDICTED: Ictalurus punctatus aurora kinase A and ninein-interacting protein (LOC108257185), mRNA
NM_001200563.2	23.7644	-2.14968	0.0113097	7.36108	-1.10412	0.000261419	Ictalurus punctatus secretion associated, Ras related GTPase 1Aa (sar1aa), mRNA
XM_053681583.1	11.5502	-2.15535	0.0498127	8.35807	-1.10792	0.00444757	PREDICTED: Ictalurus punctatus lactose-binding lectin l-2 (LOC108267790), mRNA
XM_017484289.3	18.9787	-2.15563	0.0186413	4.92277	-1.10811	0.000691106	PREDICTED: Ictalurus punctatus leucine rich repeat containing 59 (lrrc59), mRNA
XM_017460204.3	15.3787	-2.16177	0.0296503	3.317	-1.11221	0.00159647	PREDICTED: Ictalurus punctatus SUMO specific peptidase 3a (senp3a), mRNA
XM_017452710.2	46.6944	-2.16273	0.00189832	8.0074	-1.11285	9.14513e-06	PREDICTED: Ictalurus punctatus TNF receptor-associated protein 1 (trap1), mRNA
XM_017450711.2	26.9421	-2.17255	0.00775851	9.43274	-1.11939	0.000146984	PREDICTED: Ictalurus punctatus tubulin alpha-1B chain (LOC108255063), mRNA
XM_017451049.3	15.688	-2.18419	0.028724	7.20548	-1.1271	0.0014793	PREDICTED: Ictalurus punctatus tubulin alpha-1A chain (LOC108255233), mRNA
XM_047160065.2	14.0381	-2.18685	0.0351296	5.33347	-1.12886	0.00224496	PREDICTED: Ictalurus punctatus CMP-N-acetylneuraminate-beta-galactosamide-alpha-2,3-sialyltransferase 1 (LOC108274828), mRNA
XM_017450545.3	14.2909	-2.19661	0.033823	2.73817	-1.13528	0.00210235	PREDICTED: Ictalurus punctatus prothymosin alpha (si:ch211-222l21.1), transcript variant X1, mRNA
XM_017488166.3	19.1992	-2.19667	0.0182599	2.18028	-1.13532	0.000658701	PREDICTED: Ictalurus punctatus opioid growth factor receptor (ogfr), mRNA
XM_017467681.2	43.2949	-2.20075	0.00222273	8.56333	-1.13799	1.37007e-05	PREDICTED: Ictalurus punctatus cytochrome c1, heme protein, mitochondrial (LOC108265406), mRNA
NM_001201135.1	43.1292	-2.20315	0.00223552	6.93142	-1.13956	1.39821e-05	Ictalurus punctatus trans-2,3-enoyl-CoA reductase b (tecrb), mRNA
NM_001200488.1	21.7234	-2.21562	0.0137844	4.67716	-1.14771	0.000389039	Ictalurus punctatus ubiquitin-conjugating enzyme E2C (ube2c), mRNA
XM_017493722.3	16.0942	-2.22575	0.0270931	3.55198	-1.15429	0.00134017	PREDICTED: Ictalurus punctatus RAD51 associated protein 1 (rad51ap1), mRNA
XM_017454484.3	25.0429	-2.22949	0.00990342	5.00841	-1.15672	0.000206134	PREDICTED: Ictalurus punctatus cell division cycle associated 8 (cdca8), mRNA
XM_017491206.3	20.2276	-2.23134	0.0160744	1.98524	-1.15791	0.000528859	PREDICTED: Ictalurus punctatus aspartate beta-hydroxylase (asph), transcript variant X3, mRNA
XM_017455376.2	15.3804	-2.23136	0.0296503	2.67535	-1.15792	0.0015958	PREDICTED: Ictalurus punctatus Ocnus domain-containing protein (si:dkey-51e6.1), mRNA
XM_017494602.2	25.2276	-2.23143	0.0098602	8.14715	-1.15797	0.000199313	PREDICTED: Ictalurus punctatus leukotriene A4 hydrolase (lta4h), mRNA
XM_017450184.3	22.8124	-2.23246	0.0126255	5.11802	-1.15864	0.000313768	PREDICTED: Ictalurus punctatus major facilitator superfamily domain containing 4Aa (mfsd4aa), mRNA
NM_001200775.1	58.3189	-2.23448	0.000982308	8.16825	-1.15994	2.68606e-06	Ictalurus punctatus defender against cell death 1 (dad1), mRNA
XM_017496215.3	18.0413	-2.2555	0.0209916	10.7678	-1.17345	0.000850979	PREDICTED: Ictalurus punctatus calreticulin 3b (calr3b), mRNA
XM_017469373.3	11.6964	-2.2712	0.0484912	7.68857	-1.18346	0.00426364	PREDICTED: Ictalurus punctatus tubulin, beta 5 (tubb5), mRNA
XM_017460768.3	34.7914	-2.27536	0.00427209	5.78964	-1.1861	4.2436e-05	PREDICTED: Ictalurus punctatus uncharacterized si:ch211-11k18.4 (si:ch211-11k18.4), mRNA
XM_017458658.3	12.6829	-2.30065	0.0413304	1.83971	-1.20204	0.0032291	PREDICTED: Ictalurus punctatus homologous recombination factor with OB-fold (hrob), mRNA
XM_017480419.3	25.3198	-2.32529	0.00978442	7.09	-1.21741	0.000196008	PREDICTED: Ictalurus punctatus regulator of microtubule dynamics 1 (rmdn1), mRNA
NM_001200438.1	28.0072	-2.3321	0.00703636	3.62973	-1.22163	0.00012246	Ictalurus punctatus Q-nucleotide N-glycosylase 1 (c5h9orf64), mRNA
XM_053673957.1	24.9967	-2.33628	0.00990342	3.5716	-1.22421	0.000207882	PREDICTED: Ictalurus punctatus fragile histidine triad diadenosine triphosphatase (fhit), mRNA
XM_017483719.3	15.1933	-2.35342	0.0303033	3.69987	-1.23476	0.00167182	PREDICTED: Ictalurus punctatus cytochrome c oxidase subunit 7A-related protein, mitochondrial (LOC108273985), mRNA
XM_017460312.3	27.5813	-2.38184	0.00726218	9.00396	-1.25208	0.000131657	PREDICTED: Ictalurus punctatus heat shock protein 5 (hspa5), mRNA
XM_017493442.3	16.0374	-2.3827	0.0273522	5.61571	-1.2526	0.00135869	PREDICTED: Ictalurus punctatus proprotein convertase subtilisin/kexin type 1 (pcsk1), mRNA
XM_017475567.3	16.7108	-2.3838	0.0249725	9.01424	-1.25327	0.00115672	PREDICTED: Ictalurus punctatus methylenetetrahydrofolate dehydrogenase (NADP+ dependent) 1b (mthfd1b), mRNA
NM_001200416.1	44.782	-2.39451	0.00207008	5.27714	-1.25973	1.14462e-05	Ictalurus punctatus PDZ binding kinase (pbk), mRNA
XM_017488761.3	21.8597	-2.40329	0.0136929	3.46078	-1.26501	0.000378565	PREDICTED: Ictalurus punctatus cyclin F (ccnf), mRNA
XM_017450976.3	21.0865	-2.4039	0.0145651	7.33516	-1.26538	0.000442616	PREDICTED: Ictalurus punctatus translocon-associated protein subunit alpha (LOC108255209), mRNA
XM_017460096.3	14.6811	-2.40612	0.0323339	1.89798	-1.26671	0.00190216	PREDICTED: Ictalurus punctatus RCC1 like (rcc1l), transcript variant X1, mRNA
XM_017453734.3	78.0111	-2.40819	0.000554321	7.52607	-1.26795	5.02466e-07	PREDICTED: Ictalurus punctatus ATP synthase membrane subunit c locus 1 (atp5mc1), mRNA
XM_017488655.3	22.7398	-2.41015	0.012674	5.73577	-1.26912	0.000318229	PREDICTED: Ictalurus punctatus cytoskeleton-associated protein 2 (si:ch211-266i6.3), mRNA
XM_017457469.3	44.4951	-2.41718	0.0021078	7.31215	-1.27332	1.18459e-05	PREDICTED: Ictalurus punctatus NADH:ubiquinone oxidoreductase subunit AB1a (ndufab1a), mRNA
XM_017465598.2	52.6237	-2.47281	0.00138468	8.58035	-1.30615	4.76313e-06	PREDICTED: Ictalurus punctatus isocitrate dehydrogenase (NADP(+)) 2 (idh2), mRNA
NM_001200344.1	23.6907	-2.48287	0.0114238	7.02849	-1.31201	0.000265092	Ictalurus punctatus acetyl-CoA acetyltransferase 2 (acat2), mRNA
XM_017475593.3	28.7489	-2.4897	0.00648439	4.08668	-1.31597	0.000108152	PREDICTED: Ictalurus punctatus BUB1 mitotic checkpoint serine/threonine kinase Bb (bub1bb), mRNA
XM_017493261.1	14.4884	-2.4983	0.0332519	3.41948	-1.32095	0.00199813	PREDICTED: Ictalurus punctatus uncharacterized LOC108279209 (LOC108279209), mRNA
XM_017479574.3	29.6939	-2.49951	0.00592019	3.05931	-1.32164	9.2614e-05	PREDICTED: Ictalurus punctatus centromere protein S (cenps), mRNA
XM_017451686.3	29.2027	-2.50204	0.00615002	5.48039	-1.32311	0.000100345	PREDICTED: Ictalurus punctatus dihydrofolate reductase (dhfr), mRNA
XR_008393244.1	12.7641	-2.50539	0.0409838	2.8799	-1.32503	0.00315774	PREDICTED: Ictalurus punctatus SDR_c11 domain-containing protein (zgc:101858), transcript variant X3, misc_RNA
XM_017484286.3	16.5562	-2.50882	0.0256526	4.27755	-1.32701	0.00119985	PREDICTED: Ictalurus punctatus centrosomal protein 55 like (cep55l), mRNA
NM_001200395.1	12.2227	-2.52081	0.0442574	3.86971	-1.33389	0.00367074	Ictalurus punctatus ureidopropionase, beta (upb1), mRNA
XM_053679992.1	14.1186	-2.5368	0.0348955	1.54303	-1.34301	0.00219837	PREDICTED: Ictalurus punctatus vasoactive intestinal peptide (vip), mRNA
XM_017451996.3	30.5065	-2.55886	0.00553487	5.85363	-1.3555	8.12771e-05	PREDICTED: Ictalurus punctatus selenoprotein M (selenom), mRNA
XM_017477192.3	34.202	-2.61986	0.00439765	4.89921	-1.38949	4.62371e-05	PREDICTED: Ictalurus punctatus dihydropyrimidinase like 5a (dpysl5a), mRNA
XM_017469313.3	12.9657	-2.62866	0.0399582	4.7903	-1.39433	0.00298818	PREDICTED: Ictalurus punctatus DnaJ (Hsp40) homolog, subfamily C, member 3a (dnajc3a), mRNA
XM_017482542.3	15.7732	-2.64175	0.0284633	4.64081	-1.40149	0.00144882	PREDICTED: Ictalurus punctatus GDP-mannose pyrophosphorylase Ab (gmppab), mRNA
XM_017457465.3	20.9195	-2.64588	0.0145651	5.48647	-1.40375	0.000458037	PREDICTED: Ictalurus punctatus polo-like kinase 1 (Drosophila) (plk1), mRNA
XM_017457048.3	42.2879	-2.65286	0.00238516	3.93235	-1.40755	1.5517e-05	PREDICTED: Ictalurus punctatus uncharacterized si:dkey-225f5.4 (si:dkey-225f5.4), mRNA
XM_053674326.1	21.0771	-2.66999	0.0145651	1.53829	-1.41683	0.000443471	PREDICTED: Ictalurus punctatus hexokinase 2 (hk2), transcript variant X2, mRNA
XM_017455130.3	18.1076	-2.73491	0.0209251	4.2374	-1.45149	0.000838369	PREDICTED: Ictalurus punctatus tubulin, beta 4B class IVb-like (tubb4bl), mRNA
XM_017484062.3	16.3259	-2.79401	0.0265542	7.31607	-1.48234	0.00126756	PREDICTED: Ictalurus punctatus solute carrier family 16 member 9b (slc16a9b), mRNA
XM_017470704.3	34.8161	-2.80393	0.00427209	6.13102	-1.48745	4.22848e-05	PREDICTED: Ictalurus punctatus arylsulfatase H (arsh), mRNA
XM_017462278.3	27.7294	-2.8583	0.00722189	6.30428	-1.51516	0.000128371	PREDICTED: Ictalurus punctatus karyopherin alpha 2 (RAG cohort 1, importin alpha 1) (kpna2), mRNA
XM_017467357.3	23.1416	-2.86811	0.0121191	2.8857	-1.5201	0.000294408	PREDICTED: Ictalurus punctatus actin related protein 5 (actr5), mRNA
XM_017458943.3	21.3337	-2.88532	0.0142527	6.92883	-1.52873	0.000420874	PREDICTED: Ictalurus punctatus beta-1,3-galactosyltransferase 2 (LOC108259427), mRNA
XM_017496063.3	14.032	-2.90541	0.035136	1.4445	-1.53874	0.00224855	PREDICTED: Ictalurus punctatus endothelin converting enzyme 2a (ece2a), mRNA
XM_017461500.3	15.3905	-2.91971	0.0296503	9.08277	-1.54583	0.00159182	PREDICTED: Ictalurus punctatus microsomal triglyceride transfer protein (mttp), mRNA
XM_017488302.3	42.5877	-2.9503	0.00235593	5.56892	-1.56086	1.49488e-05	PREDICTED: Ictalurus punctatus sigma non-opioid intracellular receptor 1 (sigmar1), mRNA
XM_017486726.3	32.1849	-2.95109	0.00476865	6.31966	-1.56125	6.2543e-05	PREDICTED: Ictalurus punctatus dopa decarboxylase (ddc), mRNA
XM_017490560.3	30.5862	-2.9583	0.00553487	5.69885	-1.56477	8.02526e-05	PREDICTED: Ictalurus punctatus protein sel-1 homolog 3 (LOC108277720), mRNA
XM_017461461.3	12.7419	-2.96742	0.041138	1.72528	-1.56921	0.00317708	PREDICTED: Ictalurus punctatus fibroblast growth factor binding protein 1b (fgfbp1b), mRNA
XM_047160398.2	11.7113	-3.0014	0.0484832	1.90162	-1.58564	0.00424536	PREDICTED: Ictalurus punctatus trafficking protein, kinesin binding 1b (trak1b), mRNA
XM_017470381.2	19.4972	-3.00488	0.0174755	1.22297	-1.58731	0.000617638	PREDICTED: Ictalurus punctatus ATP synthase membrane subunit c locus 3a (atp5mc3a), transcript variant X2, mRNA
NM_001200738.1	12.1606	-3.03545	0.0448902	9.83563	-1.60191	0.00373542	Ictalurus punctatus anterior gradient homolog 2 (Xenopus laevis) (agr2), mRNA
XM_017470897.3	14.9917	-3.08083	0.031088	6.67265	-1.62332	0.00175842	PREDICTED: Ictalurus punctatus farnesyl diphosphate synthase (farnesyl pyrophosphate synthetase, dimethylallyltranstransferase, geranyltranstransferase) (fdps), mRNA
XM_017453573.3	11.6164	-3.08963	0.0492061	1.99498	-1.62743	0.00436318	PREDICTED: Ictalurus punctatus solute carrier family 51 subunit alpha (slc51a), mRNA
XM_017464619.3	48.0694	-3.1808	0.00173051	7.1623	-1.66939	7.81701e-06	PREDICTED: Ictalurus punctatus prostaglandin reductase 1 (LOC108263610), mRNA
XM_017456899.2	25.1073	-3.19961	0.00990342	1.51845	-1.67789	0.000203728	PREDICTED: Ictalurus punctatus lipoyltransferase 1 (lipt1), mRNA
XR_001813219.3	13.8467	-3.22886	0.0360662	5.13691	-1.69103	0.00236039	PREDICTED: Ictalurus punctatus uncharacterized LOC108267989 (LOC108267989), ncRNA
NM_001201227.2	20.016	-3.23244	0.0162573	1.23892	-1.69262	0.000552974	Ictalurus punctatus glycine cleavage system protein H (aminomethyl carrier), a (gcsha), mRNA
XM_017475389.3	12.7261	-3.29426	0.0412622	5.32543	-1.71995	0.00319089	PREDICTED: Ictalurus punctatus gremlin 1b (grem1b), mRNA
XM_017465260.3	14.2714	-3.33749	0.0338812	2.04547	-1.73876	0.00211297	PREDICTED: Ictalurus punctatus neuritin 1-like a (nrn1la), mRNA
XM_017494542.3	23.1934	-3.3386	0.0120439	5.1651	-1.73924	0.000291489	PREDICTED: Ictalurus punctatus cytoskeleton associated protein 4 (ckap4), mRNA
XM_017495284.2	23.4421	-3.33945	0.0117477	8.26369	-1.73961	0.000277932	PREDICTED: Ictalurus punctatus malic enzyme 1, NADP(+)-dependent, cytosolic (me1), mRNA
XM_017493736.3	41.7758	-3.58218	0.00246666	3.71809	-1.84084	1.65457e-05	PREDICTED: Ictalurus punctatus DEP domain containing 4 (depdc4), mRNA
XM_017484466.3	13.6865	-3.5874	0.0367831	1.43699	-1.84294	0.0024623	PREDICTED: Ictalurus punctatus essential meiotic structure-specific endonuclease 1 (eme1), mRNA
NM_001200758.1	29.7815	-3.64417	0.00592019	2.30062	-1.86559	9.13086e-05	Ictalurus punctatus vitamin K epoxide reductase complex, subunit 1 (vkorc1), mRNA
XM_017482527.3	18.1646	-3.9587	0.0208	8.93143	-1.98503	0.000827702	PREDICTED: Ictalurus punctatus anterior gradient protein 2 homolog (LOC108273355), mRNA
XM_017468103.3	43.5464	-4.0771	0.00221291	5.0909	-2.02754	1.32859e-05	PREDICTED: Ictalurus punctatus lipase, endothelial (lipg), mRNA
NM_001201032.1	19.0929	-4.1004	0.0184004	12.5308	-2.03576	0.000674098	Ictalurus punctatus fatty acid binding protein 6, ileal (gastrotropin) (fabp6), mRNA
NM_001200623.1	15.0934	-4.36374	0.0306981	0.395091	-2.12557	0.00171411	Ictalurus punctatus family with sequence similarity 136 member A (fam136a), mRNA
XM_047157289.2	11.9492	-4.78045	0.0466958	0.859762	-2.25715	0.0039661	PREDICTED: Ictalurus punctatus parathyroid hormone 1a (pth1a), mRNA
XM_017456076.3	11.7562	-4.82783	0.0482123	4.40545	-2.27137	0.00419104	PREDICTED: Ictalurus punctatus 24-dehydrocholesterol reductase (dhcr24), mRNA
XM_017473001.3	15.607	-4.8568	0.028908	6.29268	-2.28001	0.00150903	PREDICTED: Ictalurus punctatus 5-beta-cholestane-3-alpha,7-alpha-diol 12-alpha-hydroxylase (LOC108268189), mRNA
XM_017471929.3	12.2653	-4.87139	0.0439781	0.753879	-2.28433	0.003627	PREDICTED: Ictalurus punctatus solute carrier family 35 member A3b (slc35a3b), mRNA
XM_017459054.3	23.4689	-4.9049	0.0117325	3.02554	-2.29422	0.00027651	PREDICTED: Ictalurus punctatus formimidoyltransferase cyclodeaminase (ftcd), mRNA
XM_017454709.3	13.6514	-4.96832	0.0368518	5.56669	-2.31276	0.00248529	PREDICTED: Ictalurus punctatus FLVCR heme transporter 1 (flvcr1), mRNA
XM_017475021.3	29.9996	-5.33395	0.00585814	4.509	-2.4152	8.81482e-05	PREDICTED: Ictalurus punctatus solute carrier family 7 member 11 (slc7a11), mRNA
XM_017486734.3	12.6294	-5.84926	0.0415916	1.87816	-2.54825	0.0032772	PREDICTED: Ictalurus punctatus tyrosine-protein kinase STYK1 (si:ch73-206d17.1), mRNA
XM_017472693.3	20.5221	-5.85249	0.0153462	3.73452	-2.54905	0.000497275	PREDICTED: Ictalurus punctatus insulin-like 5b (insl5b), mRNA
NM_001200399.1	16.9158	-6.01519	0.0241275	4.74075	-2.58861	0.00110227	Ictalurus punctatus sterol-C5-desaturase (sc5d), mRNA
NM_001200247.1	29.6523	-6.4517	0.00592019	1.51849	-2.68968	9.32413e-05	Ictalurus punctatus intelectin 3 (itln3), mRNA
XM_017485698.3	15.1909	-6.61435	0.0303033	5.96659	-2.7256	0.00167283	PREDICTED: Ictalurus punctatus fatty acid desaturase 2 (fads2), mRNA
XM_017461390.3	17.9765	-6.78929	0.0210526	5.82919	-2.76326	0.000863518	PREDICTED: Ictalurus punctatus methylsterol monooxygenase 1 (msmo1), mRNA
XM_017453848.3	21.9045	-7.69426	0.0136155	1.58145	-2.94378	0.000375193	PREDICTED: Ictalurus punctatus ureidoimidazoline (2-oxo-4-hydroxy-4-carboxy-5-) decarboxylase (urad), transcript variant X1, mRNA
XM_017476494.3	12.847	-12.6125	0.0405873	1.43383	-3.65679	0.00308672	PREDICTED: Ictalurus punctatus ergosterol biosynthesis 28 homolog (erg28), mRNA
XM_017465292.3	18.2349	-14.6491	0.0205214	2.80998	-3.87274	0.000814754	PREDICTED: Ictalurus punctatus trehalase (brush-border membrane glycoprotein) (treh), mRNA
XM_017454561.2	11.8626	-19.5095	0.0472073	3.15713	-4.2861	0.00406516	PREDICTED: Ictalurus punctatus apolipoprotein A-I (LOC108257096), mRNA
XM_017457436.3	13.0821	-23.0516	0.0395103	1.08081	-4.5268	0.00289512	PREDICTED: Ictalurus punctatus integumentary mucin C.1-like (LOC108258651), mRNA
XM_017488985.3	41.43	-24.9824	0.00254244	4.98216	-4.64284	1.72845e-05	PREDICTED: Ictalurus punctatus transmembrane 7 superfamily member 2 (tm7sf2), mRNA
XM_017492885.3	16.2315	-31.0354	0.0265873	0.211593	-4.95584	0.00129659	PREDICTED: Ictalurus punctatus G protein-coupled receptor 158a (gpr158a), mRNA
XM_017451441.3	15.9509	-45.8871	0.0276457	3.65484	-5.52002	0.00138745	PREDICTED: Ictalurus punctatus 3-hydroxy-3-methylglutaryl-CoA reductase a (hmgcra), mRNA
XM_017453059.3	19.0633	-88.1272	0.0184355	2.7646	-6.46152	0.000678465	PREDICTED: Ictalurus punctatus squalene epoxidase a (sqlea), mRNA
XM_017461533.3	13.5497	-134.812	0.0374618	7.87625	-7.0748	0.00259095	PREDICTED: Ictalurus punctatus fatty acid-binding protein, intestinal (LOC108260872), mRNA
NM_001200469.1	20.1438	-399.31	0.0162573	5.93199	-8.64136	0.000550682	Ictalurus punctatus apolipoprotein A-Ia (apoa1a), mRNA

## Sheet: FCF4hrs
Differentially expressed genes in the FCF treatment group at 4 hours in the intestine
Feature	F	FC	FDR	logCPM	logFC	PValue	Description
XM_053680745.1	23.5863	73.419	0.00739788	3.25689	6.19808	0.00033311	PREDICTED: Ictalurus punctatus uncharacterized LOC108266558 (LOC108266558), mRNA
XM_017450010.3	39.5163	50.7848	0.00187364	-1.239	5.66633	2.2282e-05	PREDICTED: Ictalurus punctatus aerolysin-like protein (LOC108254737), mRNA
XM_017492179.2	12.0495	38.0754	0.0341621	2.06	5.25079	0.00420381	PREDICTED: Ictalurus punctatus vitelline membrane outer layer protein 1 (LOC108278694), mRNA
XM_017487722.3	13.5678	27.7515	0.0287197	5.34765	4.79449	0.00314186	PREDICTED: Ictalurus punctatus G0/G1 switch 2 (g0s2), mRNA
XM_017466115.3	49.6496	16.1976	0.00115017	9.38088	4.01771	8.26693e-06	PREDICTED: Ictalurus punctatus chromosome unknown C15orf48 homolog (cunh15orf48), mRNA
XM_017490458.3	11.9573	15.6814	0.0348511	3.49913	3.97098	0.0043679	PREDICTED: Ictalurus punctatus sarcolipin (LOC108277656), mRNA
XM_017470320.3	17.8689	15.4389	0.013987	3.1284	3.9485	0.000980405	PREDICTED: Ictalurus punctatus inhibin subunit beta B (inhbb), mRNA
XR_001815575.3	12.8678	13.1312	0.0283284	-0.787972	3.71493	0.00307593	PREDICTED: Ictalurus punctatus uncharacterized LOC108279709 (LOC108279709), ncRNA
XM_017453443.3	32.8639	12.5299	0.00303248	3.75908	3.64731	6.28054e-05	PREDICTED: Ictalurus punctatus myosin VIIA and Rab interacting protein b (myripb), mRNA
XM_017483166.3	15.4448	11.3218	0.0186992	-0.398822	3.50103	0.00157488	PREDICTED: Ictalurus punctatus hyaluronan-binding protein 2 (LOC108273724), mRNA
XM_017476646.3	20.9199	9.86752	0.00886462	1.45977	3.30269	0.000459755	PREDICTED: Ictalurus punctatus chromosome 9 C8orf74 homolog (c9h8orf74), mRNA
XM_017476257.3	20.8454	8.24194	0.00896983	1.85772	3.04298	0.000466846	PREDICTED: Ictalurus punctatus egl-9 family hypoxia-inducible factor 3 (egln3), transcript variant X1, mRNA
XM_017450219.3	22.5238	8.10976	0.00778667	3.84738	3.01966	0.000367091	PREDICTED: Ictalurus punctatus cytokine-inducible SH2-containing protein (LOC108254847), mRNA
XM_017479020.3	12.5395	7.86758	0.0299544	0.0345054	2.97592	0.00336701	PREDICTED: Ictalurus punctatus IL-6 subfamily cytokine M17 (m17), mRNA
XR_001812759.3	10.8831	7.67687	0.0399813	-1.09616	2.94052	0.00542146	PREDICTED: Ictalurus punctatus uncharacterized LOC108265818 (LOC108265818), ncRNA
XM_017471843.3	27.5218	6.9834	0.00448483	2.01972	2.80393	0.000133674	PREDICTED: Ictalurus punctatus RERG_RasL11_like domain-containing protein (zgc:171704), mRNA
XM_017489589.3	44.9763	6.91371	0.00144459	6.60438	2.78946	1.27643e-05	PREDICTED: Ictalurus punctatus 5'-nucleotidase, cytosolic II, like 1 (nt5c2l1), mRNA
XM_053686240.1	19.4394	6.41833	0.0107081	2.00476	2.6822	0.000627589	PREDICTED: Ictalurus punctatus cadherin-like protein 26 (LOC108275795), mRNA
XM_017493927.3	10.5543	5.91748	0.0422795	0.0871081	2.56498	0.00598487	PREDICTED: Ictalurus punctatus uncharacterized protein LOC557488 homolog (si:ch211-266a5.12), transcript variant X1, mRNA
XR_006981425.2	14.5241	5.89324	0.0213472	0.208712	2.55906	0.001985	PREDICTED: Ictalurus punctatus prolyl-tRNA synthetase associated domain-containing protein 1 (LOC108260508), transcript variant X3, misc_RNA
XM_053682099.1	12.8396	5.67985	0.0284816	-0.553329	2.50585	0.00309983	PREDICTED: Ictalurus punctatus WW domain containing E3 ubiquitin protein ligase 2 (wwp2), transcript variant X2, mRNA
XM_017457918.3	10.5228	5.36593	0.0426024	0.844415	2.42383	0.00604223	PREDICTED: Ictalurus punctatus fibrinogen alpha chain (fga), mRNA
XM_047157873.2	10.4874	5.3239	0.0428981	0.936677	2.41248	0.00610763	PREDICTED: Ictalurus punctatus uncharacterized protein LOC100151013 homolog (si:ch211-198c19.1), mRNA
XM_053675059.1	11.7807	5.23435	0.0343827	2.6162	2.38801	0.00425905	PREDICTED: Ictalurus punctatus adhesion G protein-coupled receptor E1 (LOC108256886), mRNA
XM_017468737.3	11.0684	5.22247	0.0407967	4.81279	2.38473	0.00560393	PREDICTED: Ictalurus punctatus cysteine dioxygenase, type I (cdo1), mRNA
XM_017490232.3	10.704	5.21632	0.0412601	1.70426	2.38303	0.00573928	PREDICTED: Ictalurus punctatus transmembrane 4 L6 family member 1 (LOC108277459), mRNA
XR_008397309.1	9.89821	5.05117	0.0480505	0.261909	2.33662	0.00732425	PREDICTED: Ictalurus punctatus uncharacterized LOC128634105 (LOC128634105), ncRNA
XM_017450167.3	137.811	4.97856	5.48755e-05	6.45182	2.31573	1.59465e-08	PREDICTED: Ictalurus punctatus coenzyme Q8A, genome duplicate a (coq8aa), mRNA
XM_017474172.3	14.3312	4.87624	0.0219823	0.613841	2.28577	0.00208582	PREDICTED: Ictalurus punctatus MCF.2 cell line derived transforming sequence a (mcf2a), mRNA
XM_017451207.3	37.892	4.84492	0.00209821	3.59647	2.27647	2.76724e-05	PREDICTED: Ictalurus punctatus transmembrane protein 175 (tmem175), mRNA
XM_053682361.1	11.6746	4.8299	0.0345023	1.71117	2.27199	0.00429903	PREDICTED: Ictalurus punctatus adhesion G protein-coupled receptor G4a (adgrg4a), mRNA
XM_017463317.3	51.4562	4.82718	0.00100576	3.59653	2.27118	5.43656e-06	PREDICTED: Ictalurus punctatus cytochrome P450 2U1 (LOC108262960), mRNA
XR_008396591.1	14.8103	4.77959	0.0203641	-0.652686	2.25689	0.00184562	PREDICTED: Ictalurus punctatus TRAF family member-associated NFKB activator (tank), transcript variant X4, misc_RNA
XR_001810430.3	28.3909	4.77932	0.0040449	1.18945	2.2568	0.0001154	PREDICTED: Ictalurus punctatus uncharacterized LOC108257269 (LOC108257269), ncRNA
XM_047156431.2	22.0066	4.75802	0.00778776	0.602263	2.25036	0.000369122	PREDICTED: Ictalurus punctatus acetylcholinesterase (ache), transcript variant X2, mRNA
XM_053674176.1	23.7808	4.74813	0.00662496	3.52746	2.24736	0.000263887	PREDICTED: Ictalurus punctatus lactamase, beta-like 1b (lactbl1b), transcript variant X1, mRNA
XM_017466474.3	37.2281	4.71205	0.00217714	4.26837	2.23635	3.05606e-05	PREDICTED: Ictalurus punctatus insulin-like growth factor 1a receptor (igf1ra), mRNA
XM_017452694.3	12.7858	4.68588	0.0303579	5.08378	2.22832	0.00344505	PREDICTED: Ictalurus punctatus uncharacterized si:ch211-161h7.5 (si:ch211-161h7.5), mRNA
XM_017458448.3	12.8591	4.68027	0.0283544	1.34089	2.22659	0.0030833	PREDICTED: Ictalurus punctatus cyclin-dependent kinase inhibitor 1Ca (cdkn1ca), mRNA
XM_017476645.3	18.1245	4.67561	0.0127633	2.70598	2.22515	0.000837935	PREDICTED: Ictalurus punctatus tyrosine-protein kinase SRK3 (si:ch73-340m8.2), mRNA
XM_017477344.3	45.3958	4.63846	0.00135892	6.82013	2.21365	1.11954e-05	PREDICTED: Ictalurus punctatus NTPase, KAP family P-loop domain containing 1 (nkpd1), mRNA
XM_017476258.3	23.4681	4.61278	0.00677151	1.69071	2.20564	0.000277748	PREDICTED: Ictalurus punctatus egl-9 family hypoxia-inducible factor 3 (egln3), transcript variant X2, mRNA
XR_001815693.3	16.1402	4.60583	0.0169767	3.10677	2.20346	0.0013478	PREDICTED: Ictalurus punctatus uncharacterized LOC108280108 (LOC108280108), ncRNA
XM_017474759.3	28.5364	4.59191	0.00418497	6.80621	2.19909	0.000122448	PREDICTED: Ictalurus punctatus early growth response 1 (egr1), mRNA
XM_053676667.1	13.0218	4.55374	0.0275514	1.88476	2.18705	0.00294955	PREDICTED: Ictalurus punctatus S100 calcium binding protein, beta (neural) (s100b), mRNA
XM_017457890.3	31.4501	4.52348	0.00326004	10.0777	2.17743	7.48387e-05	PREDICTED: Ictalurus punctatus serum amyloid P-component (LOC108258898), mRNA
XR_008393937.1	10.5392	4.42687	0.0426651	2.28657	2.14629	0.0060589	PREDICTED: Ictalurus punctatus uncharacterized LOC128629560 (LOC128629560), ncRNA
XM_017453508.3	11.8318	4.40392	0.0337452	0.281158	2.13879	0.00410934	PREDICTED: Ictalurus punctatus dendritic cell-specific transmembrane protein (LOC108256538), mRNA
XM_017491121.3	20.8995	4.38885	0.00934048	5.10477	2.13384	0.000504016	PREDICTED: Ictalurus punctatus egl-9 family hypoxia-inducible factor 2 (egln2), mRNA
XM_017454607.3	41.1589	4.34359	0.00174267	8.05143	2.11889	1.85847e-05	PREDICTED: Ictalurus punctatus pyruvate dehydrogenase kinase, isozyme 4 (pdk4), mRNA
XM_017469013.3	17.6179	4.34013	0.013622	1.64852	2.11774	0.000939863	PREDICTED: Ictalurus punctatus PR domain containing 2, with ZNF domain a (prdm2a), mRNA
XM_017480048.3	34.9783	4.31811	0.00254124	6.11959	2.1104	4.44183e-05	PREDICTED: Ictalurus punctatus cytokine inducible SH2-containing protein (cish), mRNA
XM_017496387.3	11.2295	4.29275	0.0394926	9.78872	2.1019	0.00528874	PREDICTED: Ictalurus punctatus CD59 glycoprotein (LOC108280891), mRNA
XM_017468998.3	16.1051	4.27298	0.0169041	2.05251	2.09524	0.00134049	PREDICTED: Ictalurus punctatus osteoclast stimulatory transmembrane protein (ocstamp), mRNA
XR_001811017.3	83.924	4.26468	0.000287899	4.63164	2.09244	3.30073e-07	PREDICTED: Ictalurus punctatus uncharacterized LOC108259878 (LOC108259878), ncRNA
XR_008398352.1	20.5218	4.25733	0.00929066	0.434996	2.08995	0.000499175	PREDICTED: Ictalurus punctatus ethanolamine kinase 1 (etnk1), transcript variant X2, misc_RNA
XM_017479304.3	12.299	4.24802	0.031373	2.54175	2.08679	0.00361457	PREDICTED: Ictalurus punctatus regulator of G protein signaling 16 (rgs16), mRNA
XM_017463795.3	17.5004	4.23694	0.0138644	0.27066	2.08302	0.000965489	PREDICTED: Ictalurus punctatus potassium voltage-gated channel modifier subfamily V member 1 (kcnv1), mRNA
NM_001200228.1	13.2392	4.23632	0.0275514	4.18863	2.08281	0.0029514	Ictalurus punctatus matrix metalloproteinase 9 (mmp9), mRNA
XR_006984151.2	37.7152	4.2014	0.00209821	2.55771	2.07087	2.83448e-05	PREDICTED: Ictalurus punctatus uncharacterized LOC124629225 (LOC124629225), ncRNA
XM_017460486.3	15.5299	4.16619	0.0185138	1.12506	2.05873	0.00154216	PREDICTED: Ictalurus punctatus heat shock protein, alpha-crystallin-related, b15 (hspb15), mRNA
XM_017454365.3	10.4359	4.1406	0.0432151	1.61993	2.04984	0.00620398	PREDICTED: Ictalurus punctatus heme-binding protein soul5 (soul5), mRNA
XM_017467961.3	11.9428	4.13236	0.0333685	1.21757	2.04697	0.00398135	PREDICTED: Ictalurus punctatus RAB11 family interacting protein 1 (class I) a (rab11fip1a), transcript variant X1, mRNA
XM_047150076.2	18.4082	4.10454	0.0123255	0.384827	2.03722	0.000786424	PREDICTED: Ictalurus punctatus eukaryotic translation initiation factor 3, subunit H, a (eif3ha), partial mRNA
XM_017463792.3	47.9514	4.09919	0.00115017	4.01411	2.03534	7.98695e-06	PREDICTED: Ictalurus punctatus arginine/serine-rich protein 1 (rsrp1), transcript variant X1, mRNA
XM_017485569.3	10.9183	4.08212	0.0414713	4.96959	2.02932	0.00578353	PREDICTED: Ictalurus punctatus ATP-binding cassette, sub-family A (ABC1), member 1B (abca1b), mRNA
XM_017453342.3	84.2349	4.04412	0.000287899	5.95884	2.01582	3.22904e-07	PREDICTED: Ictalurus punctatus glycogen synthase 1 (muscle) (gys1), mRNA
XM_017491763.3	12.7795	4.04195	0.0292813	3.91291	2.01505	0.00326484	PREDICTED: Ictalurus punctatus G protein-coupled receptor 4 (gpr4), mRNA
XM_017487933.2	11.1286	4.0006	0.0383493	2.20352	2.00022	0.00504053	PREDICTED: Ictalurus punctatus Kruppel-like factor 15 (klf15), mRNA
XM_017466857.3	19.2637	3.98435	0.0109013	1.12448	1.99434	0.000651831	PREDICTED: Ictalurus punctatus hereditary hemochromatosis protein homolog (LOC108264886), mRNA
XM_017456129.3	10.9422	3.96836	0.0396113	-0.603103	1.98854	0.00532682	PREDICTED: Ictalurus punctatus trans-L-3-hydroxyproline dehydratase (LOC108257951), transcript variant X1, mRNA
XM_017474697.2	71.0398	3.93527	0.00039797	4.41888	1.97646	8.78372e-07	PREDICTED: Ictalurus punctatus transmembrane protein 263 (zgc:101566), mRNA
XM_053675298.1	11.9499	3.93354	0.0333685	0.546279	1.97583	0.00397326	PREDICTED: Ictalurus punctatus zf-CXXC and PHD_FXL19 domain-containing protein (zgc:158376), transcript variant X4, mRNA
XM_017453886.3	17.6793	3.92887	0.0135534	2.77192	1.97411	0.000926774	PREDICTED: Ictalurus punctatus uncharacterized si:dkeyp-97a10.3 (si:dkeyp-97a10.3), mRNA
XM_017494315.3	17.3544	3.92475	0.0141502	1.46169	1.9726	0.000998479	PREDICTED: Ictalurus punctatus ankyrin repeat and SOCS box containing 13a, tandem duplicate 1 (asb13a.1), mRNA
XM_017495512.3	24.672	3.9042	0.0060639	4.57229	1.96503	0.000232519	PREDICTED: Ictalurus punctatus transferrin receptor protein 1 (LOC108280489), mRNA
XM_053683611.1	57.997	3.87113	0.000682572	4.50924	1.95275	2.7973e-06	PREDICTED: Ictalurus punctatus vitamin D receptor b (vdrb), mRNA
XM_017486095.3	38.2052	3.85205	0.00209821	5.11002	1.94563	2.68397e-05	PREDICTED: Ictalurus punctatus transmembrane protein 86A (tmem86a), mRNA
XM_017485049.3	15.1593	3.83132	0.0194419	2.74913	1.93784	0.0016906	PREDICTED: Ictalurus punctatus DNA-damage regulated autophagy modulator 1 (dram1), transcript variant X2, mRNA
XM_017472441.3	14.3605	3.81493	0.0219004	-0.250161	1.93166	0.00207014	PREDICTED: Ictalurus punctatus uncharacterized LOC108267919 (LOC108267919), mRNA
XR_006984246.1	15.0347	3.8097	0.0197932	1.24208	1.92968	0.00174416	PREDICTED: Ictalurus punctatus uncharacterized LOC124629291 (LOC124629291), ncRNA
XM_017458211.3	33.4115	3.79511	0.00269274	2.19133	1.92414	5.2279e-05	PREDICTED: Ictalurus punctatus yippee-like 3 (ypel3), transcript variant X1, mRNA
XM_053688575.1	11.6654	3.78703	0.0345178	-1.30988	1.92107	0.0043104	PREDICTED: Ictalurus punctatus transcriptional repressor p66-alpha (LOC108280712), transcript variant X2, mRNA
XM_017454641.3	182.707	3.77151	2.93727e-05	5.41698	1.91514	2.67731e-09	PREDICTED: Ictalurus punctatus unk like zinc finger (unkl), transcript variant X4, mRNA
XM_017487376.3	11.3565	3.7633	0.037167	3.36913	1.912	0.0048106	PREDICTED: Ictalurus punctatus acidic mammalian chitinase (LOC108276064), mRNA
XM_017452187.3	70.6498	3.75289	0.00039797	3.04531	1.908	9.06868e-07	PREDICTED: Ictalurus punctatus 2-oxoglutarate and iron-dependent oxygenase domain containing 2 (ogfod2), mRNA
XM_017476200.3	39.0058	3.73649	0.00190867	3.96172	1.90168	2.38345e-05	PREDICTED: Ictalurus punctatus uncharacterized LOC108269986 (LOC108269986), mRNA
XM_017468384.3	47.4457	3.73363	0.00115017	7.00343	1.90058	8.45831e-06	PREDICTED: Ictalurus punctatus coproporphyrinogen oxidase (cpox), mRNA
XM_017487539.3	36.3151	3.70965	0.0023143	2.0607	1.89128	3.43844e-05	PREDICTED: Ictalurus punctatus protein-L-isoaspartate O-methyltransferase domain-containing protein 2 (LOC108276136), transcript variant X1, mRNA
XM_017454757.3	54.8768	3.70186	0.000788631	10.2638	1.88825	3.80981e-06	PREDICTED: Ictalurus punctatus N-myc downstream regulated 1a (ndrg1a), mRNA
NM_001200181.1	95.3779	3.69455	0.000210428	6.27587	1.8854	1.53443e-07	Ictalurus punctatus nonspecific cytotoxic cell cationic anti-microbial protein-1 (LOC100304607), mRNA
XM_053677013.1	12.0582	3.68886	0.0326049	1.7214	1.88317	0.00385304	PREDICTED: Ictalurus punctatus trichohyalin (LOC108259947), transcript variant X3, mRNA
XM_017472734.3	115.435	3.67605	8.76183e-05	4.97806	1.87816	4.79181e-08	PREDICTED: Ictalurus punctatus NAD-dependent protein deacylase sirtuin-5, mitochondrial (LOC108268057), mRNA
XM_017470525.3	33.4034	3.62421	0.00271368	8.09096	1.85766	5.29331e-05	PREDICTED: Ictalurus punctatus phosphofructokinase, liver a (pfkla), mRNA
XM_053675764.1	9.77094	3.62023	0.0491639	0.497994	1.85608	0.00762262	PREDICTED: Ictalurus punctatus estrogen receptor 2a (esr2a), mRNA
XM_017484945.3	20.7762	3.61835	0.00902083	2.25576	1.85533	0.000473556	PREDICTED: Ictalurus punctatus N-deacetylase/N-sulfotransferase (heparan glucosaminyl) 1a (ndst1a), mRNA
XM_017487446.3	10.0407	3.6176	0.0465562	0.359628	1.85503	0.00700613	PREDICTED: Ictalurus punctatus MAGUK p55 scaffold protein 2a (mpp2a), mRNA
XM_017480489.3	14.9756	3.61636	0.0199165	1.6993	1.85454	0.00177022	PREDICTED: Ictalurus punctatus succinyl-CoA:glutarate-CoA transferase (sugct), transcript variant X2, mRNA
XM_017469878.3	40.282	3.60216	0.00179223	5.38031	1.84886	2.0166e-05	PREDICTED: Ictalurus punctatus sterol 26-hydroxylase, mitochondrial (LOC108266489), mRNA
XM_017457746.3	17.1956	3.58949	0.0145478	4.50411	1.84378	0.00107408	PREDICTED: Ictalurus punctatus microfibril-associated glycoprotein 4 (LOC108258809), mRNA
XM_017451813.3	85.6255	3.57587	0.000287899	4.65566	1.8383	2.92934e-07	PREDICTED: Ictalurus punctatus PLN00035 family protein (zgc:153409), mRNA
XM_017477410.3	10.134	3.5661	0.0459573	2.85233	1.83435	0.00686109	PREDICTED: Ictalurus punctatus fibroblast growth factor 22 (fgf22), mRNA
XR_006980973.2	20.6164	3.56525	0.00922667	1.99825	1.834	0.000489465	PREDICTED: Ictalurus punctatus uncharacterized LOC108275034 (LOC108275034), ncRNA
XM_017476916.3	20.2331	3.50841	0.0097082	2.18158	1.81082	0.000530204	PREDICTED: Ictalurus punctatus G patch domain-containing protein 2-like (LOC108270339), transcript variant X1, mRNA
XM_017452121.3	43.9336	3.49379	0.00144459	3.25863	1.80479	1.27721e-05	PREDICTED: Ictalurus punctatus MAX dimerization protein 1 (mxd1), mRNA
XM_017474753.3	19.6122	3.46281	0.0104784	1.91693	1.79194	0.000604739	PREDICTED: Ictalurus punctatus FYVE, RhoGEF and PH domain-containing protein 6 (LOC108269145), mRNA
XM_017495089.3	11.3432	3.38519	0.0380843	9.40556	1.75924	0.00498141	PREDICTED: Ictalurus punctatus ferritin, middle subunit (LOC108280241), mRNA
XM_017487755.3	25.0534	3.37932	0.00579181	6.99313	1.75673	0.000216975	PREDICTED: Ictalurus punctatus PTK6 protein tyrosine kinase 6b (ptk6b), mRNA
XM_017460250.3	10.3189	3.33429	0.0440892	-0.318046	1.73738	0.00642993	PREDICTED: Ictalurus punctatus inactive phospholipid phosphatase 7 (LOC108260176), mRNA
XM_053685682.1	71.699	3.33106	0.000397102	4.58976	1.73598	8.32499e-07	PREDICTED: Ictalurus punctatus poly(ADP-ribose) glycohydrolase (LOC108275263), mRNA
NM_001201308.2	15.6352	3.32079	0.0188584	5.62938	1.73153	0.0016009	Ictalurus punctatus F-box protein 32 (fbxo32), mRNA
NM_001200714.1	12.8909	3.31582	0.0286348	3.86925	1.72936	0.00312945	Ictalurus punctatus BCL2 interacting protein 3 (bnip3), mRNA
XM_017487757.3	15.0802	3.31296	0.0196816	1.3779	1.72812	0.00172438	PREDICTED: Ictalurus punctatus src-related kinase lacking C-terminal regulatory tyrosine and N-terminal myristylation sites (srms), mRNA
XM_017467117.3	18.9075	3.30557	0.0115165	2.18235	1.7249	0.000704365	PREDICTED: Ictalurus punctatus phospholipase C, eta 2a (plch2a), transcript variant X2, mRNA
XM_017480498.3	16.6478	3.29718	0.0155095	-0.243907	1.72123	0.0011776	PREDICTED: Ictalurus punctatus succinyl-CoA:glutarate-CoA transferase (sugct), transcript variant X3, mRNA
XM_017479440.3	25.4095	3.27932	0.00561068	5.88818	1.7134	0.00020303	PREDICTED: Ictalurus punctatus ectonucleoside triphosphate diphosphohydrolase 8 (entpd8), mRNA
XM_017481646.2	31.5829	3.2729	0.0031757	7.17838	1.71057	6.97607e-05	PREDICTED: Ictalurus punctatus phosphomannomutase 1 (LOC108272846), mRNA
XM_047157037.2	15.6754	3.23493	0.018119	0.677948	1.69374	0.00148803	PREDICTED: Ictalurus punctatus hypoxanthine-guanine phosphoribosyltransferase (LOC108268988), mRNA
XM_017453847.3	10.4518	3.23151	0.0431165	0.869227	1.69221	0.0061741	PREDICTED: Ictalurus punctatus pancreatic and duodenal homeobox 1 (pdx1), mRNA
XM_017477645.3	10.7774	3.22994	0.0412144	3.54421	1.69151	0.00570262	PREDICTED: Ictalurus punctatus tumor protein p53 inducible nuclear protein 1 (tp53inp1), mRNA
XM_017495700.3	14.3188	3.22816	0.02201	2.85169	1.69071	0.00209246	PREDICTED: Ictalurus punctatus PR domain containing 1a, with ZNF domain (prdm1a), mRNA
XM_017491147.3	13.165	3.2191	0.0268342	1.88807	1.68666	0.00283727	PREDICTED: Ictalurus punctatus sialic acid-binding Ig-like lectin 10 (LOC108278025), mRNA
XM_053683025.1	13.363	3.17776	0.025953	0.976274	1.66801	0.00269009	PREDICTED: Ictalurus punctatus 5,10-methenyltetrahydrofolate synthetase (5-formyltetrahydrofolate cyclo-ligase) (mthfs), transcript variant X1, mRNA
XM_017493812.3	16.4525	3.17771	0.0160037	1.15439	1.66799	0.00123344	PREDICTED: Ictalurus punctatus hdc homolog, cell cycle regulator (heca), transcript variant X2, mRNA
XM_017470922.3	15.1941	3.17088	0.0193354	2.03084	1.66489	0.001676	PREDICTED: Ictalurus punctatus NALCN channel auxiliary factor 1 (LOC108267038), mRNA
XM_017467252.3	22.4173	3.16332	0.00750408	2.33262	1.66144	0.000340352	PREDICTED: Ictalurus punctatus leucine zipper, putative tumor suppressor family member 3b (lzts3b), mRNA
XM_017493002.3	9.83042	3.15387	0.0487117	0.0516906	1.65712	0.00748146	PREDICTED: Ictalurus punctatus BCL2 interacting protein 1b (bnip1b), transcript variant X2, mRNA
XM_017490065.3	17.238	3.1343	0.0142986	1.51604	1.64815	0.0010257	PREDICTED: Ictalurus punctatus tweety homolog 2, like (ttyh2l), transcript variant X2, mRNA
XR_001812116.3	21.6027	3.12094	0.00813024	3.58743	1.64198	0.000400176	PREDICTED: Ictalurus punctatus arginine/serine-rich protein 1 (rsrp1), transcript variant X2, misc_RNA
XM_017464917.3	16.7504	3.11636	0.0152668	0.776407	1.63986	0.00114943	PREDICTED: Ictalurus punctatus ZFP91 zinc finger protein, atypical E3 ubiquitin ligase (zfp91), transcript variant X1, mRNA
XM_017471831.2	15.2281	3.09112	0.019293	0.499548	1.62813	0.00166183	PREDICTED: Ictalurus punctatus tripartite motif containing 33, like (trim33l), transcript variant X1, mRNA
XM_047150963.2	17.0495	3.07233	0.0145413	1.14815	1.61933	0.00107162	PREDICTED: Ictalurus punctatus uncharacterized LOC124626303 (LOC124626303), mRNA
XM_017458155.3	132.898	3.0667	5.48755e-05	5.18594	1.61669	2.00075e-08	PREDICTED: Ictalurus punctatus ring finger protein 11a (rnf11a), mRNA
XM_047150374.2	65.1091	3.06472	0.000455074	7.22491	1.61576	1.45179e-06	PREDICTED: Ictalurus punctatus histone H1.0 (LOC108264572), mRNA
XM_017487306.3	19.2892	3.05002	0.0108744	2.02566	1.60882	0.00064824	PREDICTED: Ictalurus punctatus Rho guanine nucleotide exchange factor (GEF) 19 (arhgef19), transcript variant X1, mRNA
NM_001329529.1	35.6058	3.04043	0.00240985	6.47602	1.60428	3.80005e-05	Ictalurus punctatus claudin-3-like (LOC108279106), mRNA
XM_017463343.3	15.1429	3.03296	0.0195013	3.12956	1.60072	0.00169754	PREDICTED: Ictalurus punctatus CD276 antigen (LOC108262985), transcript variant X1, mRNA
XM_017469761.3	12.3282	3.00349	0.0310698	2.40615	1.58664	0.00357114	PREDICTED: Ictalurus punctatus C-X-C chemokine receptor type 1 (LOC108266440), mRNA
XM_017481609.3	17.5499	3.00177	0.0137619	3.53157	1.58581	0.00095459	PREDICTED: Ictalurus punctatus mucolipin TRP cation channel 1b (mcoln1b), mRNA
XM_047154397.2	13.4197	3.00157	0.0265323	5.80344	1.58572	0.002794	PREDICTED: Ictalurus punctatus glycine N-acyltransferase (LOC108263175), mRNA
XM_017452367.3	16.661	3.00082	0.0154797	0.640394	1.58536	0.00117392	PREDICTED: Ictalurus punctatus patatin-like phospholipase domain containing 7b (pnpla7b), transcript variant X1, mRNA
XM_017481197.3	13.4147	2.99032	0.0256679	2.17204	1.5803	0.00265313	PREDICTED: Ictalurus punctatus aquaporin 10b (aqp10b), transcript variant X2, mRNA
XM_017481600.2	19.037	2.98905	0.0115612	5.43397	1.57969	0.000710259	PREDICTED: Ictalurus punctatus JunB proto-oncogene, AP-1 transcription factor subunit b (junbb), mRNA
XM_053687012.1	35.3623	2.9842	0.00244784	2.34025	1.57735	3.93407e-05	PREDICTED: Ictalurus punctatus spermatid perinuclear RNA binding protein (strbp), transcript variant X11, mRNA
XM_053687748.1	12.0442	2.97769	0.0326713	0.340828	1.5742	0.00386838	PREDICTED: Ictalurus punctatus Kruppel-like factor 4 (klf4), transcript variant X2, mRNA
XM_047157790.2	15.8952	2.94724	0.0174835	1.3129	1.55936	0.00141034	PREDICTED: Ictalurus punctatus G patch domain-containing protein 2-like (LOC108270339), transcript variant X2, mRNA
XM_047150341.2	12.7651	2.94289	0.0288049	0.125762	1.55723	0.00316374	PREDICTED: Ictalurus punctatus HERV-H LTR-associating 2b, tandem duplicate 2 (hhla2b.2), transcript variant X1, mRNA
XM_017466663.3	52.2205	2.9335	0.000948276	5.29	1.55262	5.01322e-06	PREDICTED: Ictalurus punctatus protein-L-isoaspartate (D-aspartate) O-methyltransferase domain containing 1 (pcmtd1), mRNA
XR_008396924.1	23.7417	2.91133	0.00665369	6.30923	1.54168	0.000269277	PREDICTED: Ictalurus punctatus uncharacterized LOC128633505 (LOC128633505), ncRNA
XM_017465821.3	10.3495	2.91092	0.0438149	1.22705	1.54148	0.00636995	PREDICTED: Ictalurus punctatus par-6 family cell polarity regulator alpha (pard6a), mRNA
XM_017464465.3	17.8124	2.90946	0.0133843	2.53518	1.54075	0.00089912	PREDICTED: Ictalurus punctatus zinc finger protein 827 (znf827), transcript variant X1, mRNA
XM_017469942.3	13.8612	2.90934	0.023878	2.38306	1.54069	0.00235712	PREDICTED: Ictalurus punctatus chemokine (C-X-C motif) receptor 3, tandem duplicate 2 (cxcr3.2), mRNA
XM_017469379.3	21.437	2.88771	0.00829717	3.42255	1.52993	0.000413769	PREDICTED: Ictalurus punctatus splicing factor 3b, subunit 1 (sf3b1), transcript variant X2, mRNA
XM_017450858.3	10.2883	2.88572	0.0456602	5.72153	1.52893	0.00679221	PREDICTED: Ictalurus punctatus arylacetamide deacetylase-like 4 (aadacl4), mRNA
XM_047155972.2	31.0766	2.88237	0.00326004	3.61446	1.52725	7.46916e-05	PREDICTED: Ictalurus punctatus homeobox D4a (hoxd4a), mRNA
XM_017469440.3	17.9385	2.88098	0.0131142	2.76452	1.52656	0.000873801	PREDICTED: Ictalurus punctatus transformer 2 beta homolog (tra2b), mRNA
XM_017478304.3	22.7134	2.86317	0.00731111	5.61583	1.51761	0.000327204	PREDICTED: Ictalurus punctatus matrix metallopeptidase 15b (mmp15b), mRNA
XM_017457653.3	19.5471	2.85589	0.010538	3.6828	1.51394	0.000613234	PREDICTED: Ictalurus punctatus cytochrome P450 3A27 (LOC108258764), transcript variant X1, mRNA
XR_006982095.2	25.3459	2.84444	0.00554467	2.77983	1.50814	0.00019599	PREDICTED: Ictalurus punctatus probable E3 ubiquitin-protein ligase HERC3 (LOC108263068), transcript variant X3, misc_RNA
XM_017461168.3	28.5541	2.83942	0.00402626	4.38547	1.5056	0.000112299	PREDICTED: Ictalurus punctatus kelch-like family member 5 (klhl5), mRNA
XM_017482366.3	20.6116	2.8356	0.00929066	5.29006	1.50366	0.00049892	PREDICTED: Ictalurus punctatus myosin regulatory light chain interacting protein a (mylipa), mRNA
XM_017465577.3	23.7	2.81616	0.00665064	5.47679	1.49373	0.000267941	PREDICTED: Ictalurus punctatus protein phosphatase 1 regulatory subunit 3E (LOC108264241), mRNA
XM_017484397.3	43.2963	2.8129	0.00149257	3.60291	1.49206	1.38019e-05	PREDICTED: Ictalurus punctatus FRA10A associated CGG repeat 1 (fra10ac1), mRNA
XM_017467772.3	22.0383	2.79747	0.00778667	10.8399	1.48412	0.000366805	PREDICTED: Ictalurus punctatus immunoglobulin domain-containing protein (si:ch211-79k12.1), mRNA
XM_017480014.3	20.9316	2.79246	0.00886462	3.48288	1.48153	0.000458654	PREDICTED: Ictalurus punctatus tumor suppressor 2, mitochondrial calcium regulator a (tusc2a), mRNA
XM_017472739.3	25.7054	2.78804	0.0053558	3.70493	1.47925	0.000183704	PREDICTED: Ictalurus punctatus netrin 4 (ntn4), mRNA
XM_017491791.3	20.0855	2.77572	0.00986457	3.17938	1.47286	0.000546916	PREDICTED: Ictalurus punctatus transmembrane protein 45B (tmem45b), transcript variant X1, mRNA
XM_017488733.3	66.6881	2.77385	0.000420675	6.54561	1.47189	1.26536e-06	PREDICTED: Ictalurus punctatus ATP-binding cassette, sub-family A (ABC1), member 3b (abca3b), mRNA
XM_017450559.3	58.9803	2.76802	0.000664793	4.70273	1.46886	2.54501e-06	PREDICTED: Ictalurus punctatus nucleic acid binding protein 2 (nabp2), mRNA
XR_001814077.3	10.9813	2.76304	0.0399813	4.8854	1.46626	0.00542267	PREDICTED: Ictalurus punctatus uncharacterized LOC108272542 (LOC108272542), ncRNA
XM_017490475.2	10.502	2.7596	0.0437927	5.57026	1.46446	0.00636012	PREDICTED: Ictalurus punctatus heat shock protein, alpha-crystallin-related, b6 (hspb6), mRNA
XM_053679801.1	30.5011	2.74962	0.00342804	5.0922	1.45923	8.17983e-05	PREDICTED: Ictalurus punctatus abhydrolase domain containing 12, lysophospholipase (si:ch211-117n7.7), mRNA
XM_017451423.2	29.1814	2.749	0.00384304	2.05789	1.45891	0.000101234	PREDICTED: Ictalurus punctatus ring finger protein 215 (rnf215), mRNA
XM_017471449.3	33.7099	2.7254	0.00264164	5.81412	1.44647	5.0015e-05	PREDICTED: Ictalurus punctatus nuclear receptor binding protein 2a (nrbp2a), mRNA
XM_017493402.3	18.1473	2.72177	0.0127633	4.26786	1.44455	0.000833646	PREDICTED: Ictalurus punctatus alanine--glyoxylate aminotransferase 2 (agxt2), mRNA
XM_017474679.3	10.7636	2.72047	0.0410142	3.80279	1.44386	0.00566736	PREDICTED: Ictalurus punctatus uncharacterized si:dkey-234i14.6 (si:dkey-234i14.6), mRNA
XM_017482486.3	28.5686	2.71721	0.00402626	6.02289	1.44213	0.000112028	PREDICTED: Ictalurus punctatus ATPase copper transporting beta (atp7b), mRNA
XM_017460661.3	28.7176	2.71628	0.00397013	2.46161	1.44163	0.000109286	PREDICTED: Ictalurus punctatus centrosomal AT-AC splicing factor (cenatac), mRNA
XM_017472612.3	16.8352	2.71022	0.0150898	2.43921	1.43841	0.00112673	PREDICTED: Ictalurus punctatus ArfGAP with RhoGAP domain, ankyrin repeat and PH domain 2 (arap2), transcript variant X1, mRNA
XM_053680679.1	57.9881	2.70201	0.000682572	4.39661	1.43403	2.79972e-06	PREDICTED: Ictalurus punctatus uncharacterized LOC108266218 (LOC108266218), mRNA
XR_001814431.3	12.1485	2.70134	0.0321181	0.930827	1.43368	0.00375604	PREDICTED: Ictalurus punctatus uncharacterized LOC108274194 (LOC108274194), ncRNA
XM_017487513.3	120.895	2.69715	7.90493e-05	5.77281	1.43143	3.60265e-08	PREDICTED: Ictalurus punctatus microtubule associated monooxygenase, calponin and LIM domain containing 1 (mical1), transcript variant X1, mRNA
XM_017483640.3	17.466	2.69698	0.0139196	2.73382	1.43135	0.000973138	PREDICTED: Ictalurus punctatus sema domain, immunoglobulin domain (Ig), transmembrane domain (TM) and short cytoplasmic domain, (semaphorin) 4Gb (sema4gb), mRNA
XM_017451685.3	11.1894	2.69159	0.0379577	3.15053	1.42846	0.004951	PREDICTED: Ictalurus punctatus immediate early response 3 (ier3), mRNA
XM_017459675.3	47.4109	2.68882	0.00115017	5.93685	1.42697	8.49185e-06	PREDICTED: Ictalurus punctatus transcription factor Sox-9-A (LOC108259890), mRNA
XM_017487917.3	25.1196	2.68038	0.00562908	8.07446	1.42244	0.000204209	PREDICTED: Ictalurus punctatus peroxisome proliferator-activated receptor gamma (LOC108276331), mRNA
XM_053679204.1	19.2898	2.67874	0.011002	7.46426	1.42155	0.000659983	PREDICTED: Ictalurus punctatus chloride channel 2c (clcn2c), mRNA
XM_017460428.3	25.5406	2.67477	0.00540515	4.64965	1.41942	0.000189223	PREDICTED: Ictalurus punctatus chromobox homolog 4 (Pc class homolog, Drosophila) (cbx4), mRNA
XM_053680049.1	12.8708	2.67052	0.0287197	9.9786	1.41712	0.00314657	PREDICTED: Ictalurus punctatus H-2 class II histocompatibility antigen, A-U alpha chain (LOC108265444), mRNA
XM_017473160.3	19.8353	2.66803	0.0103468	6.83262	1.41577	0.000587554	PREDICTED: Ictalurus punctatus MYC proto-oncogene, bHLH transcription factor b (mycb), mRNA
XM_017483984.3	12.4529	2.66612	0.0303682	1.90352	1.41474	0.00344899	PREDICTED: Ictalurus punctatus STAM binding protein-like 1 (stambpl1), transcript variant X1, mRNA
XM_017465164.3	11.1741	2.64357	0.0380526	2.93165	1.40249	0.0049734	PREDICTED: Ictalurus punctatus transmembrane protein 91 (tmem91), mRNA
XM_017460665.3	25.191	2.63556	0.00561014	5.30281	1.39811	0.000201575	PREDICTED: Ictalurus punctatus rogdi atypical leucine zipper (rogdi), mRNA
XM_017484061.3	65.7282	2.63345	0.000443733	5.71928	1.39696	1.37516e-06	PREDICTED: Ictalurus punctatus ATP-binding cassette, sub-family A (ABC1), member 5 (abca5), mRNA
XM_017469190.3	16.2822	2.62303	0.0163881	1.07565	1.39124	0.00128463	PREDICTED: Ictalurus punctatus DnaJ (Hsp40) homolog, subfamily C, member 28 (dnajc28), mRNA
NM_001201304.2	68.2409	2.62196	0.000405693	5.99151	1.39065	1.10832e-06	Ictalurus punctatus microtubule-associated protein 1 light chain 3 alpha (map1lc3a), mRNA
XM_053680366.1	47.6125	2.61132	0.00115017	2.98771	1.38478	8.29931e-06	PREDICTED: Ictalurus punctatus solute carrier family 13 member 3 (slc13a3), mRNA
XM_017474018.3	43.3899	2.61098	0.00149257	4.38774	1.38459	1.36448e-05	PREDICTED: Ictalurus punctatus iduronate 2-sulfatase (ids), mRNA
NM_001201033.1	33.9574	2.6098	0.00261094	2.54256	1.38394	4.82221e-05	Ictalurus punctatus phosphopantothenoylcysteine decarboxylase (ppcdc), mRNA
XM_017480025.3	26.6911	2.60544	0.00486465	2.78819	1.38153	0.000154307	PREDICTED: Ictalurus punctatus centrosome-associated protein CEP250 (si:dkey-230p4.1), transcript variant X1, mRNA
XM_053677033.1	23.2428	2.59608	0.00691867	5.28725	1.37634	0.000289973	PREDICTED: Ictalurus punctatus uncharacterized LOC128629337 (LOC128629337), mRNA
XR_001810315.2	36.0211	2.59178	0.00234151	5.2772	1.37395	3.58331e-05	PREDICTED: Ictalurus punctatus uncharacterized LOC108256496 (LOC108256496), ncRNA
XM_017488064.3	27.6457	2.59114	0.00441792	7.31572	1.37359	0.000130875	PREDICTED: Ictalurus punctatus aldehyde dehydrogenase 8 family, member A1 (aldh8a1), mRNA
XM_017466927.3	17.9538	2.59067	0.0131067	11.1743	1.37333	0.000870776	PREDICTED: Ictalurus punctatus selenoprotein P (selenop), mRNA
XM_017456181.3	31.8088	2.5874	0.00309345	8.51779	1.3715	6.665e-05	PREDICTED: Ictalurus punctatus uncharacterized LOC108257981 (LOC108257981), mRNA
XM_053682419.1	13.2684	2.58619	0.0264343	3.00939	1.37083	0.00275926	PREDICTED: Ictalurus punctatus O-linked N-acetylglucosamine (GlcNAc) transferase, tandem duplicate 1 (ogt.1), transcript variant X5, mRNA
XM_017462194.3	11.0656	2.58354	0.0394635	5.13805	1.36935	0.00526612	PREDICTED: Ictalurus punctatus immediate early response 2a (ier2a), mRNA
XM_017487780.3	12.2125	2.57751	0.0318419	3.34989	1.36598	0.00368892	PREDICTED: Ictalurus punctatus Gfo/Idh/MocA family oxidoreductase (zgc:154075), transcript variant X7, mRNA
XM_017491299.3	50.2927	2.57589	0.00105635	4.04829	1.36507	6.1623e-06	PREDICTED: Ictalurus punctatus angiomotin like 2b (amotl2b), mRNA
XM_017451772.3	56.1367	2.56906	0.000729692	6.65474	1.36124	3.35733e-06	PREDICTED: Ictalurus punctatus arrestin domain-containing protein 3 (LOC108255660), mRNA
NM_001201240.1	34.9205	2.55769	0.00250221	6.29105	1.35484	4.19142e-05	Ictalurus punctatus eukaryotic translation initiation factor 4E binding protein 3, like (eif4ebp3l), mRNA
XM_047162235.2	14.4267	2.55479	0.0216986	3.20286	1.35321	0.00203517	PREDICTED: Ictalurus punctatus BCL2 interacting killer (bik), mRNA
XR_008397671.1	15.2669	2.55398	0.019318	4.89379	1.35275	0.0016675	PREDICTED: Ictalurus punctatus uncharacterized LOC128634474 (LOC128634474), ncRNA
XM_017489977.3	20.788	2.55382	0.00902083	3.27587	1.35265	0.000472408	PREDICTED: Ictalurus punctatus docking protein 3 (LOC108277338), mRNA
XM_017484658.3	54.1971	2.54564	0.000801747	8.08923	1.34803	4.08277e-06	PREDICTED: Ictalurus punctatus klotho beta (klb), mRNA
NM_001200660.1	13.4218	2.54482	0.0256422	2.24851	1.34756	0.00264813	Ictalurus punctatus dual specificity phosphatase 23b (dusp23b), mRNA
XM_017456057.3	24.7885	2.53971	0.00579181	5.45922	1.34466	0.000216955	PREDICTED: Ictalurus punctatus SERTA domain-containing protein (si:dkey-177p2.6), mRNA
XM_017460750.3	26.9492	2.52559	0.00473055	5.26211	1.33662	0.000147528	PREDICTED: Ictalurus punctatus leucine-rich repeat-containing protein 75A (LOC108260444), mRNA
XM_053683992.1	50.6453	2.52382	0.00103289	3.47839	1.33561	5.93128e-06	PREDICTED: Ictalurus punctatus zinc finger protein 665 (LOC108272479), mRNA
XM_017470863.3	22.0848	2.51722	0.00777234	3.8419	1.33183	0.000363432	PREDICTED: Ictalurus punctatus AF4/FMR2 family, member 3 (aff3), mRNA
XM_017455547.3	25.8863	2.51483	0.00525027	3.65128	1.33046	0.000177859	PREDICTED: Ictalurus punctatus zinc finger protein 571 (LOC108257630), mRNA
XM_017476580.3	44.0195	2.50791	0.00144459	5.61391	1.32649	1.26402e-05	PREDICTED: Ictalurus punctatus shootin 1 (shtn1), mRNA
XM_017489597.3	12.9511	2.50587	0.0279082	2.64235	1.32531	0.00300679	PREDICTED: Ictalurus punctatus claudin-23 (LOC108277152), mRNA
XM_017468230.3	21.9756	2.49368	0.00779105	9.51169	1.31827	0.000371408	PREDICTED: Ictalurus punctatus solute carrier family 6 member 8 (slc6a8), mRNA
XM_017482598.3	13.0754	2.4904	0.0272655	1.51652	1.31638	0.00290692	PREDICTED: Ictalurus punctatus mitochondrial ribosomal protein L58 (mrpl58), mRNA
XM_017459182.3	33.5745	2.48675	0.00266378	5.23198	1.31426	5.10283e-05	PREDICTED: Ictalurus punctatus Ras association domain family member 7b (rassf7b), mRNA
XM_017467068.3	18.6626	2.47613	0.0120154	5.58359	1.30809	0.000748018	PREDICTED: Ictalurus punctatus uncharacterized protein LOC100144405 homolog (si:ch211-180f4.1), mRNA
XM_017481851.3	29.0879	2.46247	0.00386949	3.90844	1.3001	0.000102801	PREDICTED: Ictalurus punctatus ubiquitin-conjugating enzyme E2 E2 (LOC108272957), mRNA
XM_017459689.3	30.126	2.46107	0.00360921	5.02372	1.29928	8.68499e-05	PREDICTED: Ictalurus punctatus phospholipase C, delta 3a (plcd3a), mRNA
XM_053674287.1	10.1913	2.45687	0.0451816	3.16305	1.29682	0.00668702	PREDICTED: Ictalurus punctatus protein transport protein Sec24C (si:dkey-13n15.2), mRNA
XM_017478781.3	31.842	2.45623	0.00309345	3.97851	1.29644	6.63099e-05	PREDICTED: Ictalurus punctatus peroxisomal biogenesis factor 6 (pex6), mRNA
XM_017460586.3	18.1763	2.44719	0.0127633	6.41305	1.29113	0.00083879	PREDICTED: Ictalurus punctatus aspartoacylase (aspa), mRNA
XM_017483000.3	40.1871	2.44107	0.00179223	4.52417	1.28751	2.04153e-05	PREDICTED: Ictalurus punctatus leucine rich repeat containing 45 (lrrc45), mRNA
XM_053688394.1	9.98149	2.43668	0.0470178	2.12866	1.28492	0.00713634	PREDICTED: Ictalurus punctatus B-cell receptor CD22 (LOC108279495), mRNA
XM_017463969.3	33.9865	2.43561	0.00261094	6.35182	1.28428	4.80164e-05	PREDICTED: Ictalurus punctatus inositol polyphosphate multikinase a (ipmka), mRNA
XR_001810869.3	24.6376	2.43482	0.00588286	2.05592	1.28382	0.000223067	PREDICTED: Ictalurus punctatus uncharacterized LOC108259304 (LOC108259304), ncRNA
XM_017476719.3	22.8305	2.43392	0.00717636	5.07114	1.28328	0.000313978	PREDICTED: Ictalurus punctatus jumonji domain containing 1Ca (jmjd1ca), mRNA
XM_017483973.3	25.1798	2.43122	0.00561014	5.6698	1.28168	0.000201985	PREDICTED: Ictalurus punctatus suppressor of cytokine signaling 3b (socs3b), mRNA
XM_017496131.3	27.7252	2.42147	0.00438223	4.48292	1.27589	0.000129115	PREDICTED: Ictalurus punctatus divergent protein kinase domain 1Aa (dipk1aa), mRNA
XM_017455501.3	10.4194	2.40968	0.0434482	3.91698	1.26884	0.00624931	PREDICTED: Ictalurus punctatus tripartite motif-containing protein 16 (LOC108257597), mRNA
XM_017494269.2	11.2778	2.40844	0.0377646	4.94952	1.2681	0.00492177	PREDICTED: Ictalurus punctatus desmoplakin-B (wu:fi04e12), transcript variant X1, mRNA
XM_017493001.3	11.7081	2.40348	0.0343827	1.18304	1.26513	0.0042577	PREDICTED: Ictalurus punctatus BCL2 interacting protein 1b (bnip1b), transcript variant X1, mRNA
NM_001201136.1	48.8446	2.40015	0.0011056	5.16247	1.26313	7.22605e-06	Ictalurus punctatus mitochondrial amidoxime reducing component 1 (marc1), mRNA
XM_017474960.3	22.6342	2.39485	0.00730362	3.65436	1.25993	0.000326203	PREDICTED: Ictalurus punctatus cryptochrome circadian regulator 2 (cry2), transcript variant X1, mRNA
XM_017483554.3	86.2428	2.39143	0.000287899	6.63088	1.25788	2.80663e-07	PREDICTED: Ictalurus punctatus proline rich 15 like a (prr15la), mRNA
XM_017494755.3	23.9786	2.38259	0.00638948	4.06636	1.25253	0.000252178	PREDICTED: Ictalurus punctatus protein mono-ADP-ribosyltransferase PARP11 (LOC108280019), mRNA
XM_047154449.2	18.5951	2.37958	0.0120581	1.67906	1.25071	0.000754479	PREDICTED: Ictalurus punctatus IQ motif containing C (iqcc), mRNA
XM_017481796.3	12.643	2.37913	0.0293034	1.93884	1.25044	0.00327195	PREDICTED: Ictalurus punctatus cd7 antigen-like (cd7al), transcript variant X2, mRNA
XM_017468748.3	15.7218	2.37165	0.0179543	2.55689	1.24589	0.00147124	PREDICTED: Ictalurus punctatus FA complementation group E (fance), mRNA
XM_053686752.1	11.9372	2.37088	0.0336337	4.96377	1.24542	0.0040743	PREDICTED: Ictalurus punctatus sarcosine dehydrogenase (sardh), mRNA
XM_017469514.3	30.828	2.35882	0.00332861	3.9414	1.23807	7.76705e-05	PREDICTED: Ictalurus punctatus death effector domain-containing 1 (dedd1), mRNA
XM_017485029.3	11.5207	2.35438	0.0354494	1.21147	1.23535	0.00449446	PREDICTED: Ictalurus punctatus calcium release activated channel regulator 2B (cracr2b), transcript variant X1, mRNA
XM_053676054.1	36.967	2.35041	0.00217861	7.37036	1.23291	3.14057e-05	PREDICTED: Ictalurus punctatus transmembrane protein 98 (tmem98), mRNA
XM_053678294.1	9.74388	2.34819	0.0494973	3.246	1.23155	0.00768784	PREDICTED: Ictalurus punctatus protein NLRC3 (LOC124627771), mRNA
XM_017483992.3	22.6453	2.34383	0.00730362	2.96585	1.22887	0.000325498	PREDICTED: Ictalurus punctatus uncharacterized LOC108274113 (LOC108274113), mRNA
XM_017451454.3	19.8408	2.34357	0.0102415	5.47872	1.22871	0.000575975	PREDICTED: Ictalurus punctatus phosphoinositide-3-kinase interacting protein 1 (pik3ip1), mRNA
XM_017475155.3	17.7154	2.33775	0.0135179	3.98887	1.22512	0.000919185	PREDICTED: Ictalurus punctatus sideroflexin 5b (sfxn5b), transcript variant X1, mRNA
XM_017467091.3	18.5222	2.33715	0.0121562	4.57327	1.22475	0.000766756	PREDICTED: Ictalurus punctatus tumor protein p63 regulated 1-like (tprg1l), mRNA
XM_017450714.3	14.7113	2.33605	0.02083	5.38036	1.22407	0.00191383	PREDICTED: Ictalurus punctatus endothelin converting enzyme 1 (ece1), mRNA
XM_017485825.3	77.4115	2.33385	0.000331598	5.75418	1.22271	5.3193e-07	PREDICTED: Ictalurus punctatus caseinolytic mitochondrial matrix peptidase chaperone subunit Xb (clpxb), mRNA
XM_017488873.3	11.7746	2.32936	0.0343827	4.9825	1.21993	0.00425533	PREDICTED: Ictalurus punctatus suppressor of cytokine signaling 1a (socs1a), mRNA
XM_017495892.3	41.5628	2.325	0.00164764	4.3633	1.21723	1.71207e-05	PREDICTED: Ictalurus punctatus armadillo repeat containing 5 (armc5), mRNA
XM_017460911.3	34.8472	2.31815	0.00250221	5.33932	1.21298	4.23594e-05	PREDICTED: Ictalurus punctatus uncharacterized LOC108260524 (LOC108260524), mRNA
XM_017450549.3	50.0456	2.31362	0.00106847	5.54779	1.21015	6.33039e-06	PREDICTED: Ictalurus punctatus CTD (carboxy-terminal domain, RNA polymerase II, polypeptide A) small phosphatase 2 (ctdsp2), mRNA
XM_017488277.3	15.295	2.3136	0.0191048	4.15087	1.21014	0.00163443	PREDICTED: Ictalurus punctatus NHL repeat-containing protein 3 (LOC108276529), mRNA
XM_017464460.3	17.5676	2.31185	0.0137244	5.2384	1.20905	0.000950734	PREDICTED: Ictalurus punctatus solute carrier family 39 member 8 (slc39a8), mRNA
NM_001201311.2	14.3031	2.31122	0.0222192	5.79096	1.20865	0.00212653	Ictalurus punctatus 3-hydroxyanthranilate 3,4-dioxygenase (haao), mRNA
XM_017489714.3	12.4419	2.30907	0.0309093	5.6555	1.20731	0.00353861	PREDICTED: Ictalurus punctatus solute carrier family 27 member 6 (slc27a6), mRNA
XM_017486707.3	10.2664	2.30696	0.0444992	1.73716	1.206	0.00653433	PREDICTED: Ictalurus punctatus BEN domain-containing protein 2 (LOC108275758), mRNA
XM_017450144.3	49.5733	2.30694	0.00109537	6.38185	1.20598	6.66649e-06	PREDICTED: Ictalurus punctatus period circadian clock 3 (per3), mRNA
XM_017473269.3	10.8455	2.30262	0.0401617	1.46787	1.20328	0.00548256	PREDICTED: Ictalurus punctatus RAS (RAD and GEM)-like GTP binding 2 (rem2), transcript variant X1, mRNA
XM_017466310.3	17.2426	2.30076	0.0143234	5.60203	1.20211	0.00102879	PREDICTED: Ictalurus punctatus zinc-binding protein A33 (LOC108264609), mRNA
XR_001814711.3	9.80687	2.30023	0.0488631	1.95403	1.20178	0.00753698	PREDICTED: Ictalurus punctatus uncharacterized LOC108275513 (LOC108275513), ncRNA
XM_053683705.1	39.2407	2.30005	0.00189171	6.33614	1.20166	2.31053e-05	PREDICTED: Ictalurus punctatus lysine (K)-specific demethylase 4A, genome duplicate a (kdm4aa), mRNA
XM_017483905.3	21.3442	2.29948	0.0084102	3.64304	1.20131	0.000421621	PREDICTED: Ictalurus punctatus sorting nexin 29 (snx29), transcript variant X1, mRNA
XM_017471345.3	25.154	2.29861	0.00561068	6.96607	1.20076	0.000202935	PREDICTED: Ictalurus punctatus histamine H3 receptor (LOC108267321), mRNA
XM_053676247.1	37.177	2.29061	0.00217714	6.96174	1.19573	3.05099e-05	PREDICTED: Ictalurus punctatus cytochrome P450 3A30 (LOC108258762), transcript variant X2, mRNA
XM_017475916.2	48.2801	2.28907	0.00115017	3.95139	1.19476	7.69672e-06	PREDICTED: Ictalurus punctatus DnaJ (Hsp40) homolog, subfamily C, member 27 (dnajc27), transcript variant X1, mRNA
XM_053680670.1	14.354	2.28198	0.0219004	4.29245	1.19029	0.00207361	PREDICTED: Ictalurus punctatus carcinoembryonic antigen-related cell adhesion molecule 5 (LOC108266480), transcript variant X1, mRNA
XM_017459290.3	32.1446	2.28127	0.00303248	4.20772	1.18984	6.32975e-05	PREDICTED: Ictalurus punctatus F-box protein 3 (fbxo3), transcript variant X1, mRNA
XM_053685944.1	12.6323	2.27707	0.029366	3.0651	1.18718	0.00328162	PREDICTED: Ictalurus punctatus uncharacterized LOC128634968 (LOC128634968), mRNA
XM_017463460.3	12.3297	2.26449	0.0310698	1.35031	1.17919	0.0035696	PREDICTED: Ictalurus punctatus uncharacterized si:dkeyp-121d4.3 (si:dkeyp-121d4.3), transcript variant X3, mRNA
XM_017473213.3	18.1896	2.26352	0.0127242	5.25246	1.17857	0.000825777	PREDICTED: Ictalurus punctatus TNF superfamily member 10, like (tnfsf10l), mRNA
XM_017471391.3	10.2551	2.26175	0.0446549	4.27328	1.17744	0.00657755	PREDICTED: Ictalurus punctatus uncharacterized LOC108267350 (LOC108267350), mRNA
XM_017450836.3	24.9702	2.25586	0.00574128	2.87849	1.17368	0.000209849	PREDICTED: Ictalurus punctatus single-strand-selective monofunctional uracil-DNA glycosylase 1 (smug1), mRNA
XM_053680646.1	10.4596	2.2509	0.043041	2.49647	1.1705	0.00615936	PREDICTED: Ictalurus punctatus histone-lysine N-methyltransferase PRDM9 (LOC128632891), mRNA
XM_017462609.3	27.5966	2.24739	0.00444147	3.69771	1.16825	0.000131977	PREDICTED: Ictalurus punctatus neutral cholesterol ester hydrolase 1 (LOC108261838), mRNA
XM_017495781.3	12.1838	2.24613	0.0319589	2.59505	1.16744	0.00371885	PREDICTED: Ictalurus punctatus CMRF35-like molecule 1 (LOC108280611), mRNA
XM_017470262.3	10.8715	2.2457	0.0400035	2.6302	1.16716	0.00544027	PREDICTED: Ictalurus punctatus E3 ubiquitin-protein ligase TRIM35 (LOC108266649), mRNA
XM_047154876.2	30.5799	2.23862	0.00342804	3.92304	1.16261	8.07809e-05	PREDICTED: Ictalurus punctatus VPS9 domain containing 1 (vps9d1), mRNA
XM_017485761.3	10.0597	2.23461	0.0468983	6.83215	1.16002	0.00710037	PREDICTED: Ictalurus punctatus pleckstrin homology-like domain, family A, member 2 (phlda2), mRNA
XM_017472614.3	9.96808	2.23334	0.0471628	3.9187	1.1592	0.0071662	PREDICTED: Ictalurus punctatus protein phosphatase 1, regulatory subunit 15A (ppp1r15a), mRNA
XM_017480594.3	10.9655	2.23299	0.0398458	6.01602	1.15897	0.0053934	PREDICTED: Ictalurus punctatus uncharacterized LOC108272276 (LOC108272276), mRNA
XM_017484502.2	12.5371	2.23246	0.0299544	2.22184	1.15863	0.00336922	PREDICTED: Ictalurus punctatus zinc finger protein 135 (LOC108274363), mRNA
NM_001200522.1	30.976	2.22619	0.00329048	5.31657	1.15458	7.58812e-05	Ictalurus punctatus yippee-like 5 (ypel5), mRNA
XM_017474053.3	20.3509	2.22568	0.009522	3.15663	1.15425	0.000517283	PREDICTED: Ictalurus punctatus uncharacterized si:ch211-127m7.2 (si:ch211-127m7.2), mRNA
XM_017488137.3	25.8265	2.22541	0.00527719	5.02542	1.15407	0.000179766	PREDICTED: Ictalurus punctatus histidine rich carboxyl terminus 1 (hrct1), mRNA
XM_017453224.3	20.0979	2.22508	0.00986457	3.19547	1.15386	0.000545486	PREDICTED: Ictalurus punctatus RNA binding motif protein 12Ba (rbm12ba), mRNA
XM_017456149.3	16.1268	2.22318	0.0168989	7.18609	1.15263	0.00133855	PREDICTED: Ictalurus punctatus flavin-containing monooxygenase 5 (LOC108257966), mRNA
XM_017494708.3	39.3465	2.21826	0.00187952	5.83221	1.14943	2.27851e-05	PREDICTED: Ictalurus punctatus E3 ubiquitin-protein ligase TRIM69 (si:ch211-120g10.1), mRNA
XM_017481715.3	16.3934	2.21761	0.016171	8.79044	1.14901	0.00125094	PREDICTED: Ictalurus punctatus uncharacterized LOC108272891 (LOC108272891), mRNA
XM_017483038.3	20.0797	2.2153	0.00986457	3.87488	1.1475	0.000547582	PREDICTED: Ictalurus punctatus multiple inositol-polyphosphate phosphatase 1b (minpp1b), mRNA
XM_017477367.3	21.2136	2.2138	0.00858599	5.83417	1.14652	0.000432956	PREDICTED: Ictalurus punctatus claudin-34 (LOC108270551), mRNA
XM_017468780.3	20.7133	2.21139	0.00909661	4.31957	1.14495	0.000479747	PREDICTED: Ictalurus punctatus dual specificity phosphatase 2 (dusp2), mRNA
XM_017470400.3	17.0469	2.2098	0.0145413	4.29045	1.14392	0.00107227	PREDICTED: Ictalurus punctatus serine/threonine-protein phosphatase 1 regulatory subunit 10 (LOC108266731), transcript variant X3, mRNA
XM_017458631.3	29.6262	2.20892	0.00372624	4.97342	1.14334	9.41445e-05	PREDICTED: Ictalurus punctatus anoctamin 9b (ano9b), mRNA
XM_017491144.3	22.0732	2.2065	0.00777515	6.7055	1.14176	0.000364272	PREDICTED: Ictalurus punctatus sodium- and chloride-dependent transporter XTRP3 (LOC108278021), mRNA
XM_017450737.3	14.0767	2.20625	0.0232188	6.53617	1.1416	0.00225183	PREDICTED: Ictalurus punctatus RanBP-type and C3HC4-type zinc finger containing 1 (rbck1), mRNA
XM_017466700.3	12.7308	2.2062	0.0290678	5.57057	1.14156	0.00322767	PREDICTED: Ictalurus punctatus v-maf avian musculoaponeurotic fibrosarcoma oncogene homolog a (paralog a) (mafa), mRNA
XM_053686206.1	72.0041	2.2039	0.000397102	5.56418	1.14006	8.12202e-07	PREDICTED: Ictalurus punctatus protein kinase C binding protein 1, like (prkcbp1l), mRNA
XM_017496243.3	10.1733	2.19766	0.0453057	3.61194	1.13597	0.0067244	PREDICTED: Ictalurus punctatus chemokine (C-C motif) receptor 12a (ccr12a), mRNA
XM_017457599.3	27.1099	2.19611	0.00464339	5.70085	1.13495	0.000143479	PREDICTED: Ictalurus punctatus proto-oncogene vav (LOC108258736), mRNA
XM_053676235.1	11.4815	2.18796	0.0357251	3.94198	1.12959	0.00454583	PREDICTED: Ictalurus punctatus tumor necrosis factor ligand superfamily member 6 (LOC108258817), mRNA
XM_017485279.3	17.1858	2.18706	0.014363	6.83565	1.129	0.00103818	PREDICTED: Ictalurus punctatus induced myeloid leukemia cell differentiation protein Mcl-1 (LOC108274846), mRNA
XM_017455384.3	44.3121	2.18626	0.0014395	5.59856	1.12846	1.22025e-05	PREDICTED: Ictalurus punctatus inhibitor of DNA binding 2b (id2b), mRNA
XM_017473636.3	21.6785	2.18545	0.00806332	5.05478	1.12793	0.000394124	PREDICTED: Ictalurus punctatus GABA(A) receptor-associated protein like 2 (gabarapl2), mRNA
XM_017491787.3	14.3736	2.18476	0.0218906	3.49729	1.12747	0.00206316	PREDICTED: Ictalurus punctatus Rap guanine nucleotide exchange factor (GEF)-like 1 (rapgefl1), mRNA
XM_017461274.3	10.06	2.18289	0.0466362	4.85366	1.12624	0.00703517	PREDICTED: Ictalurus punctatus glyoxylate reductase/hydroxypyruvate reductase b (grhprb), mRNA
XM_017491350.3	50.9711	2.1676	0.00101332	5.62309	1.1161	5.72654e-06	PREDICTED: Ictalurus punctatus zinc finger CCCH-type containing 4 (zc3h4), mRNA
XM_017475185.3	32.6566	2.16348	0.00290663	4.53926	1.11335	5.85513e-05	PREDICTED: Ictalurus punctatus N-acylsphingosine amidohydrolase (acid ceramidase) 1a (asah1a), mRNA
XM_017486086.3	29.4291	2.16069	0.00377136	3.20272	1.11149	9.7213e-05	PREDICTED: Ictalurus punctatus nudix (nucleoside diphosphate linked moiety X)-type motif 22 (nudt22), mRNA
XM_017483290.3	12.1618	2.15867	0.0320722	3.35677	1.11014	0.0037419	PREDICTED: Ictalurus punctatus uncharacterized LOC108273771 (LOC108273771), mRNA
XM_017463803.2	10.4125	2.15757	0.0435814	4.90113	1.10941	0.00630027	PREDICTED: Ictalurus punctatus exocyst complex component 3-like protein 4 (si:dkey-45k15.1), transcript variant X2, mRNA
XM_017466769.3	12.2619	2.15714	0.0315269	3.32126	1.10912	0.00363805	PREDICTED: Ictalurus punctatus complement C5a receptor 1 (c5ar1), mRNA
XM_017464167.3	39.4378	2.15679	0.00187364	6.34828	1.10888	2.25132e-05	PREDICTED: Ictalurus punctatus inositol polyphosphate-5-phosphatase A (LOC108263413), mRNA
XM_017480929.3	10.0056	2.15238	0.0473714	6.9369	1.10593	0.00720653	PREDICTED: Ictalurus punctatus uncharacterized LOC108272494 (LOC108272494), mRNA
XM_017463636.3	34.257	2.15179	0.00255854	4.26935	1.10554	4.61503e-05	PREDICTED: Ictalurus punctatus transmembrane protein 184C (tmem184c), mRNA
XM_017456232.3	21.6992	2.15005	0.00804869	5.40717	1.10437	0.000392494	PREDICTED: Ictalurus punctatus desmoglein 2, tandem duplicate 1 (dsg2.1), mRNA
XM_017475866.3	33.7007	2.14291	0.00264164	4.92126	1.09957	5.00831e-05	PREDICTED: Ictalurus punctatus inhibitor of DNA binding 2a (id2a), transcript variant X1, mRNA
XM_017487249.3	10.8134	2.14192	0.0409374	7.16344	1.0989	0.0056419	PREDICTED: Ictalurus punctatus cytochrome P450 2B4 (LOC108276005), mRNA
XM_017451413.3	26.8749	2.13891	0.00473856	3.33561	1.09687	0.000149443	PREDICTED: Ictalurus punctatus rhomboid domain containing 3 (rhbdd3), mRNA
XM_017492093.3	37.5103	2.13726	0.00211774	11.1145	1.09576	2.91477e-05	PREDICTED: Ictalurus punctatus CD74 molecule, major histocompatibility complex, class II invariant chain b (cd74b), mRNA
XM_047155787.2	13.8318	2.1315	0.0240313	6.21117	1.09187	0.0023861	PREDICTED: Ictalurus punctatus uncharacterized LOC108265192 (LOC108265192), mRNA
XM_053680637.1	9.8744	2.12762	0.0482451	2.80503	1.08924	0.00737903	PREDICTED: Ictalurus punctatus E3 ubiquitin-protein ligase TRIM35 (LOC108262513), mRNA
XM_017458424.2	31.2795	2.1148	0.00324751	6.11719	1.08052	7.23563e-05	PREDICTED: Ictalurus punctatus periplakin (ppl), mRNA
XM_017483863.3	23.1146	2.11438	0.00692264	4.61959	1.08024	0.000297198	PREDICTED: Ictalurus punctatus unc-13 homolog D (C. elegans) (unc13d), mRNA
XM_017494830.3	21.9898	2.10395	0.00779105	3.80397	1.0731	0.000370356	PREDICTED: Ictalurus punctatus protein tyrosine phosphatase receptor type R (ptprr), mRNA
XM_017472733.3	35.296	2.10284	0.00244784	5.20137	1.07234	3.97153e-05	PREDICTED: Ictalurus punctatus adhesion G protein-coupled receptor A3 (adgra3), mRNA
XM_053677363.1	17.4537	2.10004	0.013941	5.35622	1.07042	0.000975909	PREDICTED: Ictalurus punctatus uncharacterized LOC108260515 (LOC108260515), mRNA
XM_017469098.3	16.045	2.09951	0.0171119	2.64366	1.07005	0.0013601	PREDICTED: Ictalurus punctatus FEV transcription factor, ETS family member (fev), mRNA
XM_017456755.3	10.337	2.09567	0.0439002	2.42796	1.06741	0.00639436	PREDICTED: Ictalurus punctatus protein FAM177A1 (LOC108258230), mRNA
XM_017474503.3	12.5795	2.0912	0.0299099	6.63903	1.06433	0.00335877	PREDICTED: Ictalurus punctatus coagulation factor IIIa (f3a), mRNA
XM_017475157.3	10.2393	2.08725	0.0450121	5.29152	1.06161	0.00664658	PREDICTED: Ictalurus punctatus solute carrier family 25 member 48 (slc25a48), mRNA
XM_017474142.3	17.2499	2.08262	0.0142774	5.34701	1.0584	0.00102288	PREDICTED: Ictalurus punctatus protocadherin 1b (pcdh1b), transcript variant X1, mRNA
XM_017488606.3	23.6408	2.08073	0.00665369	3.67469	1.05709	0.000268775	PREDICTED: Ictalurus punctatus germ cell-less, spermatogenesis associated (gmcl1), mRNA
XM_017457160.3	10.7524	2.08071	0.0409888	4.8293	1.05708	0.00565647	PREDICTED: Ictalurus punctatus antigen peptide transporter 2 (LOC108258487), mRNA
XM_017467503.3	45.1908	2.07813	0.00135892	8.11443	1.05529	1.09886e-05	PREDICTED: Ictalurus punctatus occludin (si:ch73-61d6.3), mRNA
XM_017489658.3	33.727	2.0739	0.00264164	5.50474	1.05235	4.98886e-05	PREDICTED: Ictalurus punctatus histone H2B 3 (LOC108277172), mRNA
XM_017477063.3	28.2315	2.07247	0.00408914	4.52135	1.05135	0.000118526	PREDICTED: Ictalurus punctatus SNF2 histone linker PHD RING helicase (shprh), mRNA
XM_017474587.3	48.8238	2.0698	0.0011056	3.9016	1.04949	7.24284e-06	PREDICTED: Ictalurus punctatus cysteine-rich hydrophobic domain 1 (chic1), transcript variant X1, mRNA
XM_047152886.2	15.5144	2.06892	0.0185412	3.33241	1.04888	0.00154805	PREDICTED: Ictalurus punctatus A-kinase-interacting protein 1 (LOC124626822), mRNA
XM_017471951.3	10.4845	2.06753	0.0429877	4.86629	1.04791	0.00613273	PREDICTED: Ictalurus punctatus ADP-ribosylation factor-like 14 (arl14), mRNA
XM_017461183.3	51.3468	2.06394	0.00100576	6.21788	1.0454	5.50048e-06	PREDICTED: Ictalurus punctatus NEDD4 binding protein 2 (n4bp2), mRNA
XR_001815818.3	11.3921	2.06304	0.0363026	3.06581	1.04477	0.00466563	PREDICTED: Ictalurus punctatus cold inducible RNA binding protein a (cirbpa), transcript variant X2, misc_RNA
XM_017458041.3	17.0279	2.06206	0.0145698	6.1266	1.04408	0.00107703	PREDICTED: Ictalurus punctatus uncharacterized protein LOC393330 homolog (zgc:64002), mRNA
XM_017475266.3	14.0905	2.06151	0.0230421	3.95424	1.0437	0.00221999	PREDICTED: Ictalurus punctatus uncharacterized si:ch211-153b23.7 (si:ch211-153b23.7), mRNA
NM_001200213.1	14.3531	2.05971	0.0219004	5.18073	1.04244	0.00207406	Ictalurus punctatus hypoxia inducible factor 1 subunit alpha inhibitor (hif1an), mRNA
XM_017474703.3	28.8481	2.05629	0.00393736	4.61374	1.04005	0.000106949	PREDICTED: Ictalurus punctatus F-box protein 38 (fbxo38), mRNA
XM_017477574.3	23.2173	2.05389	0.00691867	2.99774	1.03836	0.000291392	PREDICTED: Ictalurus punctatus HTH_Tnp_4 and DDE_Tnp_4 domain-containing protein (si:dkey-56d12.4), mRNA
XM_017482577.3	16.9764	2.0513	0.0146916	2.73399	1.03654	0.00109005	PREDICTED: Ictalurus punctatus myb/SANT-like DNA-binding domain-containing protein (si:ch1073-357b18.4), mRNA
XM_017492157.3	34.2532	2.04696	0.00255854	4.99064	1.03348	4.61755e-05	PREDICTED: Ictalurus punctatus ankyrin repeat domain 46a (ankrd46a), mRNA
XM_017472225.2	40.1238	2.04516	0.00179223	5.81512	1.03222	2.05835e-05	PREDICTED: Ictalurus punctatus acetylcholinesterase (ache), transcript variant X1, mRNA
NM_001200595.1	26.918	2.04472	0.00473055	9.31016	1.0319	0.000148328	Ictalurus punctatus aldolase C, fructose-bisphosphate, b (aldocb), mRNA
XM_017487743.3	14.7688	2.04257	0.0204836	6.107	1.03039	0.0018651	PREDICTED: Ictalurus punctatus solute carrier family 39 member 5 (slc39a5), mRNA
XM_053676581.1	17.8177	2.04195	0.0133843	3.92739	1.02995	0.000898037	PREDICTED: Ictalurus punctatus neutrophil cytosolic factor 4 (ncf4), mRNA
XM_017480215.3	21.4601	2.04143	0.00829049	7.77803	1.02958	0.000411842	PREDICTED: Ictalurus punctatus cytochrome b5 (LOC108272069), transcript variant X1, mRNA
XM_017493052.3	48.0486	2.03947	0.00115017	4.20785	1.02819	7.89983e-06	PREDICTED: Ictalurus punctatus mannosidase, alpha, class 1B, member 1a (man1b1a), mRNA
XM_053683945.1	11.8451	2.03684	0.0336931	2.32237	1.02633	0.00409378	PREDICTED: Ictalurus punctatus zinc finger protein ZFP2 (LOC108272979), transcript variant X1, mRNA
XM_017451811.3	14.7672	2.03664	0.0204836	9.48697	1.02619	0.00186585	PREDICTED: Ictalurus punctatus histone H1 (LOC108255681), mRNA
XM_017487708.3	11.042	2.0364	0.0389665	3.04105	1.02602	0.00517115	PREDICTED: Ictalurus punctatus lysophosphatidic acid receptor 6 (LOC108276216), mRNA
XM_017458612.3	17.0099	2.03257	0.0146131	4.0562	1.0233	0.00108157	PREDICTED: Ictalurus punctatus POP4 homolog, ribonuclease P/MRP subunit (pop4), mRNA
XM_017450574.3	13.7151	2.03233	0.0244461	7.54662	1.02314	0.00244954	PREDICTED: Ictalurus punctatus B-cell translocation gene 2 (btg2), mRNA
XM_017493717.3	10.588	2.02991	0.0422562	6.38978	1.02141	0.00597773	PREDICTED: Ictalurus punctatus nuclear factor, interleukin 3 regulated, member 6 (nfil3-6), mRNA
XM_047155984.2	12.1337	2.02643	0.0321895	4.16692	1.01894	0.00377168	PREDICTED: Ictalurus punctatus kalirin RhoGEF kinase a (kalrna), mRNA
XR_001814383.3	29.7471	2.0243	0.0036983	5.54337	1.01742	9.23174e-05	PREDICTED: Ictalurus punctatus uncharacterized LOC108273872 (LOC108273872), ncRNA
XM_017480132.2	31.6058	2.02361	0.00314387	6.20997	1.01693	6.87749e-05	PREDICTED: Ictalurus punctatus inositol hexakisphosphate kinase 2b (ip6k2b), mRNA
XM_017479879.3	11.399	2.0205	0.0364461	6.47208	1.01471	0.00469072	PREDICTED: Ictalurus punctatus testis expressed 264, ER-phagy receptor a (tex264a), mRNA
XM_017450793.3	12.748	2.02047	0.0288662	2.60083	1.01469	0.00317865	PREDICTED: Ictalurus punctatus ceramide synthase 5 (cers5), transcript variant X1, mRNA
XM_017494770.3	13.3638	2.01953	0.025953	6.48057	1.01402	0.00269205	PREDICTED: Ictalurus punctatus cyclin-dependent kinase inhibitor 1Ba (cdkn1ba), mRNA
XM_017489693.3	28.7682	2.0182	0.00395003	3.88253	1.01307	0.000108373	PREDICTED: Ictalurus punctatus fucosyltransferase 10 (fut10), mRNA
XM_017459315.3	31.3646	2.01745	0.00322369	5.85473	1.01253	7.14025e-05	PREDICTED: Ictalurus punctatus NKD inhibitor of WNT signaling pathway 1 (nkd1), mRNA
XM_017494682.3	26.3485	2.01418	0.00507843	4.53188	1.01019	0.000163865	PREDICTED: Ictalurus punctatus aspartate beta-hydroxylase domain containing 1 (asphd1), mRNA
XM_017490489.3	18.2716	2.00991	0.0125787	5.73197	1.00713	0.00081076	PREDICTED: Ictalurus punctatus transcription regulator protein BACH1 (LOC108277680), mRNA
XM_053682677.1	31.9106	2.00933	0.00309345	5.94476	1.00671	6.56123e-05	PREDICTED: Ictalurus punctatus M1-specific T cell receptor beta chain (LOC108270014), mRNA
XM_053683571.1	24.9131	2.00594	0.00574435	4.65206	1.00428	0.000212056	PREDICTED: Ictalurus punctatus zinc finger protein 709 (LOC108271710), mRNA
XM_017490068.2	16.3025	2.0038	0.0163278	2.74249	1.00274	0.00127843	PREDICTED: Ictalurus punctatus polymerase (DNA directed), mu (polm), mRNA
XM_017486080.3	16.0019	2.00357	0.017212	3.61931	1.00258	0.00137432	PREDICTED: Ictalurus punctatus zinc finger protein 397 (LOC108275326), mRNA
XM_017485192.3	28.1242	2.00198	0.00413759	6.43245	1.00143	0.000120685	PREDICTED: Ictalurus punctatus carnitine O-acetyltransferase b (cratb), mRNA
XM_017452753.3	11.1255	2.00196	0.0383573	1.20462	1.00142	0.00504508	PREDICTED: Ictalurus punctatus myotubularin related protein 11 (mtmr11), transcript variant X1, mRNA
XM_017471861.3	16.1944	2.00031	0.0166596	3.93366	1.00022	0.00131199	PREDICTED: Ictalurus punctatus tRNA methyltransferase 44 homolog (trmt44), mRNA
XM_017465382.3	16.3655	-2.00052	0.0162204	4.23791	-1.00038	0.00125931	PREDICTED: Ictalurus punctatus myosin light chain kinase, smooth muscle (LOC108264077), mRNA
XM_017476814.3	23.5071	-2.00526	0.00676648	5.07265	-1.00379	0.000275692	PREDICTED: Ictalurus punctatus solute carrier family 22 member 15 (slc22a15), mRNA
XM_017486804.3	54.5434	-2.00626	0.000800675	7.39144	-1.00451	3.94098e-06	PREDICTED: Ictalurus punctatus ATP-binding cassette, sub-family E (OABP), member 1 (abce1), mRNA
XM_017493026.3	10.923	-2.00864	0.039739	2.31735	-1.00622	0.00535722	PREDICTED: Ictalurus punctatus uncharacterized protein LOC445149 homolog (zgc:100829), transcript variant X4, mRNA
NM_001200442.1	69.3922	-2.01628	0.000405693	5.78738	-1.0117	1.00626e-06	Ictalurus punctatus WD repeat domain 77 (wdr77), mRNA
XM_017456828.3	19.9602	-2.01863	0.0100507	4.54206	-1.01338	0.000561579	PREDICTED: Ictalurus punctatus tetratricopeptide repeat protein 39A (zgc:158403), mRNA
XM_017466503.3	9.98536	-2.01924	0.0469942	4.0673	-1.01382	0.00712773	PREDICTED: Ictalurus punctatus cell adhesion associated, oncogene regulated (cdon), mRNA
XM_017473185.3	22.9519	-2.02084	0.00711331	8.74982	-1.01496	0.000306681	PREDICTED: Ictalurus punctatus HIG1 hypoxia inducible domain family, member 1A (higd1a), mRNA
XM_017475471.3	13.8205	-2.02098	0.0240313	4.62473	-1.01506	0.00238247	PREDICTED: Ictalurus punctatus Ras interacting protein 1 (rasip1), mRNA
XM_017486799.3	20.1903	-2.02363	0.00974967	6.17474	-1.01694	0.000534983	PREDICTED: Ictalurus punctatus RAB5 interacting factor (rab5if), mRNA
XM_017487659.3	14.7006	-2.02748	0.0207155	7.81105	-1.01968	0.00189764	PREDICTED: Ictalurus punctatus von Willebrand factor A domain containing 1 (vwa1), mRNA
XM_017485751.3	22.7392	-2.02755	0.0072503	5.7357	-1.01974	0.000319598	PREDICTED: Ictalurus punctatus DnaJ (Hsp40) homolog, subfamily C, member 2 (dnajc2), mRNA
XM_017454141.3	15.9732	-2.02915	0.0172773	5.67585	-1.02088	0.00138391	PREDICTED: Ictalurus punctatus mitochondrial ribosomal protein L12 (mrpl12), mRNA
NM_001200461.1	37.6269	-2.03162	0.00209821	6.41506	-1.02263	2.86876e-05	Ictalurus punctatus thioredoxin-like 1 (txnl1), mRNA
XM_053686104.1	25.9428	-2.04258	0.00524928	4.35518	-1.03039	0.000176077	PREDICTED: Ictalurus punctatus DNA primase subunit 1 (prim1), mRNA
XM_017478465.2	26.8918	-2.04312	0.0047384	5.73665	-1.03077	0.000149006	PREDICTED: Ictalurus punctatus pyrroline-5-carboxylate reductase 1b (pycr1b), mRNA
XM_017472285.3	14.7063	-2.04391	0.020706	6.93665	-1.03133	0.00189489	PREDICTED: Ictalurus punctatus histone H2A.Z (LOC108267834), mRNA
NM_001200775.1	57.3601	-2.04544	0.000701106	8.27337	-1.03241	2.97603e-06	Ictalurus punctatus defender against cell death 1 (dad1), mRNA
XM_017450646.3	30.886	-2.04552	0.00331919	8.57563	-1.03247	7.69635e-05	PREDICTED: Ictalurus punctatus ribophorin I (rpn1), mRNA
XM_017458943.3	10.7415	-2.05235	0.041231	7.13854	-1.03728	0.00570868	PREDICTED: Ictalurus punctatus beta-1,3-galactosyltransferase 2 (LOC108259427), mRNA
XM_017482000.3	10.8917	-2.05348	0.040084	6.85672	-1.03807	0.00545853	PREDICTED: Ictalurus punctatus transmembrane protein 100a (tmem100a), mRNA
XM_017491293.3	10.7638	-2.05379	0.0408747	2.43508	-1.03829	0.00561837	PREDICTED: Ictalurus punctatus kirre like nephrin family adhesion molecule 3, like (kirrel3l), mRNA
XM_017486052.3	13.8739	-2.05628	0.023878	6.85831	-1.04004	0.00235589	PREDICTED: Ictalurus punctatus laminin, beta 1a (lamb1a), mRNA
XM_017477949.3	11.2214	-2.05713	0.0376957	3.18322	-1.04063	0.00490469	PREDICTED: Ictalurus punctatus spectrin, beta, non-erythrocytic 1 (sptbn1), transcript variant X2, mRNA
XM_017494492.3	19.7532	-2.0576	0.0103468	7.97751	-1.04096	0.000586807	PREDICTED: Ictalurus punctatus vesicle amine transport 1 (vat1), mRNA
XM_017460083.3	29.4247	-2.05782	0.00377136	5.66611	-1.04111	9.72833e-05	PREDICTED: Ictalurus punctatus histone H2AX (LOC108260105), mRNA
XM_017467046.3	13.9209	-2.05808	0.023691	2.58572	-1.0413	0.00232047	PREDICTED: Ictalurus punctatus CDC45 cell division cycle 45 homolog (S. cerevisiae) (cdc45), mRNA
XM_017452897.3	36.2202	-2.06525	0.00231685	7.20754	-1.04632	3.48446e-05	PREDICTED: Ictalurus punctatus fibrillarin (fbl), mRNA
XM_017477770.3	35.0217	-2.06593	0.00249911	4.54045	-1.04679	4.13081e-05	PREDICTED: Ictalurus punctatus reticulocalbin 1, EF-hand calcium binding domain (rcn1), mRNA
XM_017451506.3	11.9132	-2.06636	0.0334236	2.42397	-1.04709	0.00401505	PREDICTED: Ictalurus punctatus stromal cell-derived factor 2-like 1 (sdf2l1), transcript variant X1, mRNA
NM_001278803.1	15.8487	-2.0688	0.017583	8.41991	-1.04879	0.00142639	Ictalurus punctatus protein disulfide isomerase family A, member 6 (pdia6), mRNA
XM_017486861.3	43.9335	-2.06882	0.00144459	9.23276	-1.04881	1.27724e-05	PREDICTED: Ictalurus punctatus dolichyl-diphosphooligosaccharide--protein glycosyltransferase subunit (non-catalytic) (ddost), mRNA
XM_017459721.3	19.0048	-2.07475	0.0113419	5.82659	-1.05294	0.000689551	PREDICTED: Ictalurus punctatus prostaglandin E synthase (ptges), mRNA
XM_053677720.1	39.1589	-2.07719	0.00189809	6.53129	-1.05463	2.33563e-05	PREDICTED: Ictalurus punctatus UDP-glucose 6-dehydrogenase (ugdh), mRNA
XM_017482104.3	11.7402	-2.0815	0.0342071	2.77318	-1.05762	0.0042186	PREDICTED: Ictalurus punctatus coiled-coil domain containing 80 like 1 (ccdc80l1), mRNA
XM_017466368.3	41.8133	-2.0875	0.0016316	6.27026	-1.06177	1.65887e-05	PREDICTED: Ictalurus punctatus eukaryotic translation initiation factor 2A (eif2a), mRNA
XM_017478610.3	24.6607	-2.0898	0.00587221	3.16014	-1.06336	0.000222119	PREDICTED: Ictalurus punctatus polymerase (DNA-directed), epsilon 4, accessory subunit (pole4), mRNA
XM_017470673.3	10.6609	-2.09723	0.0415271	2.6808	-1.06848	0.0057951	PREDICTED: Ictalurus punctatus matrix-remodeling-associated protein 5 (LOC108266865), mRNA
XM_017484427.3	35.3013	-2.10408	0.00244784	6.08353	-1.07319	3.96853e-05	PREDICTED: Ictalurus punctatus ribosomal L1 domain containing 1 (rsl1d1), mRNA
XM_017487115.2	67.9754	-2.10461	0.000405693	9.50775	-1.07355	1.13352e-06	PREDICTED: Ictalurus punctatus tubulin alpha-1C chain (LOC128628657), mRNA
XM_053674243.1	17.0902	-2.10809	0.0144847	4.34666	-1.07594	0.0010615	PREDICTED: Ictalurus punctatus phosphoserine aminotransferase 1 (psat1), mRNA
XM_017493442.3	18.1058	-2.11003	0.0127812	5.73524	-1.07726	0.000841456	PREDICTED: Ictalurus punctatus proprotein convertase subtilisin/kexin type 1 (pcsk1), mRNA
NM_001200203.1	11.6353	-2.11036	0.0349388	7.33446	-1.07749	0.00438929	Ictalurus punctatus chemokine (C-X-C motif) ligand 12a (stromal cell-derived factor 1) (cxcl12a), mRNA
XM_017482526.3	14.4895	-2.11198	0.0214188	3.58148	-1.07859	0.00200268	PREDICTED: Ictalurus punctatus tetraspanin 13b (tspan13b), mRNA
XM_017452572.3	21.429	-2.11239	0.00829717	4.14001	-1.07888	0.000414443	PREDICTED: Ictalurus punctatus SUB1 regulator of transcription b (sub1b), mRNA
XM_017486726.3	11.572	-2.11252	0.0353773	6.52023	-1.07896	0.00447577	PREDICTED: Ictalurus punctatus dopa decarboxylase (ddc), mRNA
XM_017453115.2	11.3956	-2.11613	0.0362921	2.46379	-1.08143	0.00466091	PREDICTED: Ictalurus punctatus eukaryotic elongation factor 2 lysine methyltransferase (eef2kmt), mRNA
XM_017468233.3	32.839	-2.11632	0.00286654	5.2888	-1.08156	5.69598e-05	PREDICTED: Ictalurus punctatus uridine-cytidine kinase 2a (uck2a), mRNA
XM_017488546.2	11.7887	-2.12139	0.0340628	1.3746	-1.08501	0.00416043	PREDICTED: Ictalurus punctatus YKT6 v-SNARE homolog (S. cerevisiae) (ykt6), transcript variant X1, mRNA
XM_017465598.2	22.3438	-2.12247	0.00754587	8.71261	-1.08575	0.000345304	PREDICTED: Ictalurus punctatus isocitrate dehydrogenase (NADP(+)) 2 (idh2), mRNA
XM_053674577.1	21.1286	-2.12544	0.00866124	4.05735	-1.08776	0.000440522	PREDICTED: Ictalurus punctatus polymerase (DNA directed), epsilon (pole), mRNA
XM_017484413.3	47.9518	-2.12651	0.00115017	6.1273	-1.08848	7.98658e-06	PREDICTED: Ictalurus punctatus pdgfa associated protein 1a (pdap1a), mRNA
XM_053682139.1	44.8843	-2.12777	0.00135892	6.23213	-1.08934	1.13956e-05	PREDICTED: Ictalurus punctatus nucleoporin 160 (nup160), mRNA
XM_017496092.3	38.0707	-2.13371	0.00209821	7.18569	-1.09336	2.70115e-05	PREDICTED: Ictalurus punctatus protein phosphatase 5, catalytic subunit (ppp5c), mRNA
XM_017486112.3	11.6681	-2.13555	0.0345178	4.10118	-1.09461	0.00430698	PREDICTED: Ictalurus punctatus fibulin 1 (fbln1), transcript variant X3, mRNA
NM_001200395.1	10.3834	-2.14049	0.0435814	4.00164	-1.09794	0.00630423	Ictalurus punctatus ureidopropionase, beta (upb1), mRNA
XM_017480556.3	74.4457	-2.14289	0.000349368	6.76373	-1.09956	6.68738e-07	PREDICTED: Ictalurus punctatus RuvB-like AAA ATPase 1 (ruvbl1), mRNA
XM_017480296.3	18.5533	-2.14678	0.0120955	6.40282	-1.10217	0.000761496	PREDICTED: Ictalurus punctatus scinderin like a (scinla), mRNA
XM_017456754.3	34.6213	-2.15071	0.00254124	5.90083	-1.10482	4.37664e-05	PREDICTED: Ictalurus punctatus proteasome 20S subunit alpha 6b (psma6b), mRNA
XM_017458474.3	32.1861	-2.15197	0.00303248	5.93343	-1.10566	6.28963e-05	PREDICTED: Ictalurus punctatus HEAT repeat containing 3 (heatr3), mRNA
XM_017490748.3	10.7228	-2.15569	0.0412601	4.97593	-1.10815	0.00573704	PREDICTED: Ictalurus punctatus solute carrier family 1 member 5 (slc1a5), transcript variant X1, mRNA
XM_053682397.1	10.0415	-2.15599	0.0465562	1.08168	-1.10835	0.00700436	PREDICTED: Ictalurus punctatus transmembrane protein 231 (tmem231), mRNA
XM_017478553.3	31.6215	-2.15781	0.00314387	5.2475	-1.10957	6.86077e-05	PREDICTED: Ictalurus punctatus myeloid-derived growth factor (mydgf), mRNA
XM_017459498.3	21.7471	-2.15967	0.00802397	3.21397	-1.11081	0.000388742	PREDICTED: Ictalurus punctatus leucine-rich repeats and WD repeat domain containing 1 (lrwd1), mRNA
XM_053673957.1	15.2846	-2.16122	0.019105	3.67086	-1.11185	0.00163866	PREDICTED: Ictalurus punctatus fragile histidine triad diadenosine triphosphatase (fhit), mRNA
XM_017461971.3	16.8309	-2.16136	0.0150898	4.48259	-1.11194	0.00112785	PREDICTED: Ictalurus punctatus N-acetylglutamate synthase (nags), mRNA
XM_017454760.3	30.522	-2.16278	0.00342804	5.97989	-1.11288	8.15278e-05	PREDICTED: Ictalurus punctatus peter pan homolog (ppan), mRNA
XM_017477573.3	24.0411	-2.1631	0.00634426	9.07557	-1.1131	0.000249237	PREDICTED: Ictalurus punctatus nidogen 1a (nid1a), mRNA
XM_017488504.2	29.7598	-2.16557	0.0036983	4.55481	-1.11474	9.21279e-05	PREDICTED: Ictalurus punctatus NOP2/Sun RNA methyltransferase 5 (nsun5), mRNA
XM_017468580.3	24.1501	-2.16733	0.00625969	5.42288	-1.11592	0.000244203	PREDICTED: Ictalurus punctatus tubulin alpha 5 (tuba5), transcript variant X2, mRNA
XM_017483443.3	29.6344	-2.168	0.00372624	7.24064	-1.11637	9.4019e-05	PREDICTED: Ictalurus punctatus KDEL endoplasmic reticulum protein retention receptor 2b (kdelr2b), mRNA
XM_047154786.2	56.8001	-2.17599	0.000718613	6.74414	-1.12167	3.14406e-06	PREDICTED: Ictalurus punctatus stress-associated endoplasmic reticulum protein 1 (serp1), mRNA
XM_017453969.3	14.6612	-2.18012	0.0209347	5.78149	-1.12441	0.00192536	PREDICTED: Ictalurus punctatus fatty acid binding protein 4a (fabp4a), mRNA
NM_001200946.1	11.0639	-2.18466	0.0388199	2.44639	-1.12741	0.00513778	Ictalurus punctatus insulin-like growth factor 2a (igf2a), mRNA
XM_017480378.3	31.0604	-2.18774	0.00326004	7.19042	-1.12944	7.48819e-05	PREDICTED: Ictalurus punctatus SEC61 translocon subunit alpha 1, like (sec61a1l), mRNA
XM_017453734.3	82.4226	-2.19107	0.000287899	7.63271	-1.13163	3.67385e-07	PREDICTED: Ictalurus punctatus ATP synthase membrane subunit c locus 1 (atp5mc1), mRNA
XM_017461585.3	11.8685	-2.19637	0.0337452	5.14022	-1.13512	0.00410618	PREDICTED: Ictalurus punctatus non-SMC condensin II complex, subunit D3 (ncapd3), mRNA
XM_017490560.3	17.702	-2.19759	0.013541	5.88532	-1.13592	0.000921991	PREDICTED: Ictalurus punctatus protein sel-1 homolog 3 (LOC108277720), mRNA
XM_017452629.3	29.5149	-2.20386	0.00375559	6.82375	-1.14003	9.58636e-05	PREDICTED: Ictalurus punctatus solute carrier family 35 member B1 (slc35b1), mRNA
XR_008393244.1	18.94	-2.2061	0.011452	3.00101	-1.1415	0.000699375	PREDICTED: Ictalurus punctatus SDR_c11 domain-containing protein (zgc:101858), transcript variant X3, misc_RNA
XM_017466737.3	26.928	-2.20752	0.00473055	4.51933	-1.14242	0.000148072	PREDICTED: Ictalurus punctatus purine nucleoside phosphorylase 6 (pnp6), mRNA
NM_001200344.1	11.572	-2.20849	0.0356047	7.14023	-1.14306	0.00452077	Ictalurus punctatus acetyl-CoA acetyltransferase 2 (acat2), mRNA
XM_017458659.3	10.373	-2.21053	0.0436187	3.68114	-1.14439	0.00632432	PREDICTED: Ictalurus punctatus fin bud initiation factor b (fibinb), mRNA
XM_017489980.3	10.0477	-2.21072	0.0466538	4.50594	-1.14452	0.00704208	PREDICTED: Ictalurus punctatus ciliary neurotrophic factor receptor (cntfr), mRNA
XM_017477971.3	36.074	-2.21541	0.00234151	4.91535	-1.14758	3.55672e-05	PREDICTED: Ictalurus punctatus centromere protein T (cenpt), mRNA
XM_017471464.3	23.1242	-2.21565	0.00692264	7.63319	-1.14773	0.000296652	PREDICTED: Ictalurus punctatus collagen, type IV, alpha 5 (Alport syndrome) (col4a5), mRNA
XM_053677757.1	12.4472	-2.2159	0.0303924	3.0274	-1.1479	0.0034545	PREDICTED: Ictalurus punctatus ER membrane protein complex subunit 8 (emc8), transcript variant X1, mRNA
XR_001812259.3	19.7173	-2.21878	0.0103632	4.71455	-1.14977	0.000591321	PREDICTED: Ictalurus punctatus uncharacterized LOC108263745 (LOC108263745), ncRNA
XM_017490017.3	13.4597	-2.22356	0.025496	4.62203	-1.15287	0.00262141	PREDICTED: Ictalurus punctatus cerebral endothelial cell adhesion molecule (cercam), mRNA
XM_017461093.3	33.2032	-2.22804	0.00273915	3.6172	-1.15577	5.39292e-05	PREDICTED: Ictalurus punctatus dCTP pyrophosphatase 1 (dctpp1), mRNA
XM_017489674.3	10.9642	-2.22842	0.0394926	2.81007	-1.15602	0.00529205	PREDICTED: Ictalurus punctatus protocadherin alpha-C2 (LOC108277182), transcript variant X1, mRNA
XM_017495511.3	10.7062	-2.22867	0.0416583	6.8173	-1.15618	0.0058312	PREDICTED: Ictalurus punctatus transferrin receptor protein 1 (LOC108280488), mRNA
XM_017477813.3	31.1054	-2.23123	0.00326004	6.34821	-1.15784	7.43549e-05	PREDICTED: Ictalurus punctatus FtsJ RNA 2'-O-methyltransferase 3 (ftsj3), mRNA
XM_017485500.3	29.8778	-2.23344	0.0036983	4.19126	-1.15927	9.03871e-05	PREDICTED: Ictalurus punctatus ring finger and WD repeat domain 3 (rfwd3), mRNA
XM_017467110.3	12.0568	-2.23835	0.0326049	1.93785	-1.16243	0.00385457	PREDICTED: Ictalurus punctatus methylenetetrahydrofolate reductase (NAD(P)H) (mthfr), transcript variant X1, mRNA
XM_053677790.1	68.5691	-2.23987	0.000405693	8.07706	-1.16341	1.07807e-06	PREDICTED: Ictalurus punctatus calumenin b (calub), mRNA
XM_017470639.3	43.1787	-2.24602	0.00149257	6.53832	-1.16737	1.40021e-05	PREDICTED: Ictalurus punctatus WD repeat domain 75 (wdr75), mRNA
XM_053675666.1	9.7943	-2.24885	0.0495231	5.59111	-1.16919	0.00770539	PREDICTED: Ictalurus punctatus ChaC, cation transport regulator homolog 1 (E. coli) (chac1), mRNA
XM_017468823.3	19.5224	-2.24984	0.0105681	7.24757	-1.16982	0.000616496	PREDICTED: Ictalurus punctatus calreticulin (calr), mRNA
NM_001200182.1	34.0589	-2.2548	0.00261094	9.13382	-1.173	4.75087e-05	Ictalurus punctatus calreticulin 3a (calr3a), mRNA
XM_017449946.3	34.5532	-2.26644	0.00254124	6.81348	-1.18043	4.42008e-05	PREDICTED: Ictalurus punctatus ATPase family AAA domain containing 3 (atad3), mRNA
XM_017488516.3	41.0757	-2.26958	0.00172244	6.55584	-1.18242	1.82119e-05	PREDICTED: Ictalurus punctatus ALG5 dolichyl-phosphate beta-glucosyltransferase (alg5), mRNA
XM_017483670.3	62.5583	-2.27425	0.000513128	6.30918	-1.18539	1.82365e-06	PREDICTED: Ictalurus punctatus proteasome activator subunit 3 (psme3), mRNA
XM_017460071.3	16.0216	-2.27975	0.0172073	5.20344	-1.18888	0.00137238	PREDICTED: Ictalurus punctatus unconventional myosin-XIX (LOC108260099), mRNA
XM_017456660.3	15.5339	-2.28541	0.0185138	4.93231	-1.19245	0.00154064	PREDICTED: Ictalurus punctatus minichromosome maintenance complex component 3 (mcm3), mRNA
XM_017478813.3	21.0478	-2.2865	0.00874652	4.99131	-1.19314	0.000447858	PREDICTED: Ictalurus punctatus A disintegrin and metalloproteinase with thrombospondin motifs 7 (LOC108271311), mRNA
XM_017483009.3	13.2737	-2.2887	0.0264243	2.43869	-1.19453	0.00275539	PREDICTED: Ictalurus punctatus aldolase a, fructose-bisphosphate, b (aldoab), mRNA
XM_017491462.3	29.6812	-2.28949	0.00372249	6.16354	-1.19503	9.33084e-05	PREDICTED: Ictalurus punctatus A kinase (PRKA) anchor protein 1b (akap1b), mRNA
XM_047150713.2	32.1642	-2.28957	0.00303248	11.5526	-1.19508	6.31082e-05	PREDICTED: Ictalurus punctatus collagen, type I, alpha 2 (col1a2), mRNA
XM_017450817.3	36.9974	-2.2929	0.00217861	6.78113	-1.19717	3.12742e-05	PREDICTED: Ictalurus punctatus guanine nucleotide binding protein-like 3 (nucleolar) (gnl3), mRNA
XM_053684015.1	45.78	-2.29402	0.00130347	6.57021	-1.19788	1.02523e-05	PREDICTED: Ictalurus punctatus KDEL endoplasmic reticulum protein retention receptor 3 (kdelr3), mRNA
XM_017460693.3	64.1547	-2.29753	0.000468399	5.87409	-1.20009	1.57969e-06	PREDICTED: Ictalurus punctatus WD repeat domain 36 (wdr36), mRNA
XM_017450545.3	10.6096	-2.2978	0.0418195	2.78342	-1.20025	0.00588545	PREDICTED: Ictalurus punctatus prothymosin alpha (si:ch211-222l21.1), transcript variant X1, mRNA
XM_017479375.3	46.8889	-2.30368	0.00117736	5.04834	-1.20394	9.01455e-06	PREDICTED: Ictalurus punctatus small RNA binding exonuclease protection factor La (ssb), transcript variant X1, mRNA
XM_017450074.3	15.1141	-2.3143	0.019601	4.41129	-1.21058	0.00170979	PREDICTED: Ictalurus punctatus olfactomedin-like 3b (olfml3b), mRNA
XM_017492316.3	49.2455	-2.3151	0.0011056	4.42726	-1.21107	6.91187e-06	PREDICTED: Ictalurus punctatus dynein light chain 2, cytoplasmic (LOC108278758), mRNA
NM_001201050.1	11.7639	-2.31701	0.0341276	2.38693	-1.21227	0.00419012	Ictalurus punctatus cysteinyl leukotriene receptor 1 (cysltr1), mRNA
NM_001201321.1	77.5813	-2.32527	0.000331598	8.11655	-1.2174	5.25125e-07	Ictalurus punctatus KDEL endoplasmic reticulum protein retention receptor 2a (kdelr2a), mRNA
XM_017452619.3	39.9678	-2.32812	0.00181454	6.28028	-1.21917	2.1005e-05	PREDICTED: Ictalurus punctatus peripheral myelin protein 22a (pmp22a), mRNA
XM_017481237.3	19.1496	-2.32963	0.0110979	4.44432	-1.2201	0.000668148	PREDICTED: Ictalurus punctatus laminin, alpha 1 (lama1), mRNA
XM_017475704.3	15.0345	-2.33041	0.0197932	4.37165	-1.22058	0.00174426	PREDICTED: Ictalurus punctatus cysteine-rich protein 2 (crip2), mRNA
XM_017476794.3	26.1516	-2.33132	0.00518355	5.29574	-1.22115	0.000169665	PREDICTED: Ictalurus punctatus GTP cyclohydrolase I feedback regulator (gchfr), mRNA
XM_053674455.1	12.8685	-2.3316	0.0283284	4.20817	-1.22132	0.00307539	PREDICTED: Ictalurus punctatus kinetochore associated 1 (kntc1), mRNA
XM_017467575.3	29.7439	-2.33344	0.0036983	6.59714	-1.22246	9.23648e-05	PREDICTED: Ictalurus punctatus glutamine--fructose-6-phosphate transaminase 1 (gfpt1), mRNA
NM_001200452.1	16.3298	-2.33719	0.0162783	4.4311	-1.22478	0.0012701	Ictalurus punctatus inhibitor of growth family, member 5b (ing5b), mRNA
XM_017494765.3	59.0849	-2.34268	0.000664793	6.64274	-1.22816	2.51974e-06	PREDICTED: Ictalurus punctatus interferon-related developmental regulator 1 (ifrd1), mRNA
XM_017483656.3	28.4464	-2.34348	0.0040449	11.7068	-1.22865	0.000114336	PREDICTED: Ictalurus punctatus collagen, type I, alpha 1b (col1a1b), mRNA
XM_017486560.3	9.86825	-2.35289	0.0489358	7.59346	-1.23443	0.00755603	PREDICTED: Ictalurus punctatus integrin, alpha 5 (fibronectin receptor, alpha polypeptide) (itga5), mRNA
XM_017480552.3	24.0993	-2.35333	0.00628997	3.46279	-1.23471	0.000246531	PREDICTED: Ictalurus punctatus uncharacterized si:ch211-286o17.1 (si:ch211-286o17.1), mRNA
XM_017479574.3	12.6838	-2.36122	0.0290706	3.1505	-1.23953	0.00323536	PREDICTED: Ictalurus punctatus centromere protein S (cenps), mRNA
XM_053683264.1	10.3624	-2.36506	0.0437248	3.85862	-1.24188	0.00634489	PREDICTED: Ictalurus punctatus neural-cadherin (si:dkey-22o22.2), mRNA
XM_017478855.3	13.0712	-2.36922	0.0277131	6.0686	-1.24441	0.00298072	PREDICTED: Ictalurus punctatus parvin, alpha b (parvab), transcript variant X2, mRNA
XM_017485390.2	12.6889	-2.37834	0.0290678	2.20184	-1.24995	0.00323078	PREDICTED: Ictalurus punctatus haloacid dehalogenase like hydrolase domain containing 5 (hdhd5), transcript variant X1, mRNA
XM_017490052.2	67.8428	-2.37918	0.000405693	7.66326	-1.25046	1.14634e-06	PREDICTED: Ictalurus punctatus proliferating cell nuclear antigen (pcna), mRNA
XM_017482542.3	19.3373	-2.37996	0.0108428	4.74512	-1.25094	0.00064155	PREDICTED: Ictalurus punctatus GDP-mannose pyrophosphorylase Ab (gmppab), mRNA
XM_017451281.3	19.4088	-2.38634	0.0107287	3.39543	-1.2548	0.000631735	PREDICTED: Ictalurus punctatus RAR-related orphan receptor B (rorb), mRNA
XM_017488832.3	11.5041	-2.38845	0.0360949	7.22742	-1.25607	0.00461731	PREDICTED: Ictalurus punctatus solute carrier family 27 member 4 (slc27a4), mRNA
NM_001200676.1	33.5648	-2.39025	0.00266378	5.11928	-1.25716	5.1102e-05	Ictalurus punctatus translocase of inner mitochondrial membrane 10 homolog (yeast) (timm10), mRNA; nuclear gene for mitochondrial product
XM_017465957.3	22.7963	-2.39276	0.00720916	4.98405	-1.25868	0.00031607	PREDICTED: Ictalurus punctatus phosphatidylinositol glycan anchor biosynthesis, class B (pigb), mRNA
XM_017477311.3	13.9891	-2.40211	0.0234147	3.84817	-1.2643	0.00227945	PREDICTED: Ictalurus punctatus synaptic vesicle glycoprotein 2Ba (sv2ba), mRNA
XM_017460347.3	23.2094	-2.42054	0.00691867	3.39707	-1.27533	0.000291836	PREDICTED: Ictalurus punctatus EH-domain containing 2a (ehd2a), mRNA
XM_017478357.3	10.0792	-2.43478	0.0465096	4.20563	-1.28379	0.00698216	PREDICTED: Ictalurus punctatus fumarylacetoacetate hydrolase (fumarylacetoacetase) (fah), mRNA
XM_017482151.2	47.2829	-2.4371	0.00115285	5.33311	-1.28517	8.61671e-06	PREDICTED: Ictalurus punctatus nucleolar protein 11 (nol11), mRNA
XM_017484647.3	27.2897	-2.44671	0.00455545	3.51948	-1.29084	0.000139101	PREDICTED: Ictalurus punctatus tRNA-histidine guanylyltransferase 1-like (thg1l), mRNA
XM_053679130.1	20.9311	-2.45253	0.00886462	3.60891	-1.29427	0.000458701	PREDICTED: Ictalurus punctatus MFSD2 lysolipid transporter A, lysophospholipid a (mfsd2aa), transcript variant X3, mRNA
XM_017466629.3	13.058	-2.45559	0.0275514	4.67192	-1.29607	0.00295481	PREDICTED: Ictalurus punctatus lysyl oxidase-like 1 (loxl1), mRNA
XM_017473810.3	26.5374	-2.45847	0.00494049	1.99038	-1.29776	0.000158514	PREDICTED: Ictalurus punctatus inner mitochondrial membrane peptidase subunit 2 (immp2l), transcript variant X1, mRNA
XM_017480639.3	13.2625	-2.46053	0.0264343	3.598	-1.29897	0.00276367	PREDICTED: Ictalurus punctatus cellular retinoic acid binding protein 2, a (crabp2a), mRNA
XM_017471487.3	15.7934	-2.46288	0.0177417	2.6124	-1.30034	0.00144573	PREDICTED: Ictalurus punctatus FKBP prolyl isomerase 14 (fkbp14), mRNA
XM_017484121.3	21.2067	-2.46295	0.00858599	4.33534	-1.30039	0.000433565	PREDICTED: Ictalurus punctatus thrombomodulin (thbd), mRNA
XM_017488417.3	17.8521	-2.47012	0.0133694	8.29768	-1.30458	0.000895682	PREDICTED: Ictalurus punctatus amine oxidase copper containing 2 (aoc2), mRNA
NM_001201227.2	11.4282	-2.47326	0.0360949	1.40056	-1.30641	0.00461686	Ictalurus punctatus glycine cleavage system protein H (aminomethyl carrier), a (gcsha), mRNA
XM_017451686.3	31.393	-2.47733	0.0032227	5.54935	-1.30878	7.10869e-05	PREDICTED: Ictalurus punctatus dihydrofolate reductase (dhfr), mRNA
XM_017458687.3	14.7801	-2.47783	0.0206195	5.03171	-1.30908	0.0018851	PREDICTED: Ictalurus punctatus solute carrier family 12 member 4 (slc12a4), mRNA
NM_001201269.1	76.8955	-2.48375	0.000331598	6.75991	-1.31252	5.53234e-07	Ictalurus punctatus ADP-ribosylation factor 5 (arf5), mRNA
XM_017482508.3	17.6152	-2.48995	0.0136743	5.23423	-1.31612	0.000946017	PREDICTED: Ictalurus punctatus minichromosome maintenance complex component 6 (mcm6), mRNA
XM_017458040.3	59.7443	-2.49033	0.000649185	6.62636	-1.31634	2.36691e-06	PREDICTED: Ictalurus punctatus PWP2 small subunit processome component (pwp2h), mRNA
XM_017468721.3	67.8819	-2.492	0.000405693	10.8649	-1.3173	1.14254e-06	PREDICTED: Ictalurus punctatus tubulin, beta 2b (tubb2b), mRNA
XM_017468062.3	45.7101	-2.50096	0.00130347	4.6588	-1.32248	1.03365e-05	PREDICTED: Ictalurus punctatus polymerase (DNA directed), delta 2, regulatory subunit (pold2), mRNA
XM_017487111.3	11.8753	-2.50674	0.0335547	1.86893	-1.32581	0.00405862	PREDICTED: Ictalurus punctatus tubulin alpha-1A chain-like (LOC108275942), mRNA
XM_017488302.3	37.0541	-2.50822	0.00217861	5.69599	-1.32666	3.10306e-05	PREDICTED: Ictalurus punctatus sigma non-opioid intracellular receptor 1 (sigmar1), mRNA
XM_053683749.1	11.3552	-2.51407	0.0365984	2.94631	-1.33002	0.00471619	PREDICTED: Ictalurus punctatus RAD54 like (rad54l), mRNA
XM_017479077.3	20.121	-2.51505	0.00986457	6.19813	-1.33059	0.000546564	PREDICTED: Ictalurus punctatus myosin, light chain 9b, regulatory (myl9b), transcript variant X1, mRNA
XM_017461812.3	10.26	-2.51539	0.0445312	-0.0708228	-1.33078	0.00654716	PREDICTED: Ictalurus punctatus hepatocyte growth factor activator (LOC108261008), transcript variant X1, mRNA
XM_017496605.3	22.9138	-2.51771	0.00713573	4.58754	-1.33211	0.000308948	PREDICTED: Ictalurus punctatus prolyl 3-hydroxylase 1 (p3h1), mRNA
XM_053685285.1	20.0458	-2.51778	0.00990279	3.07415	-1.33215	0.000551509	PREDICTED: Ictalurus punctatus multimerin 2b (mmrn2b), mRNA
XM_017490305.3	19.7323	-2.52679	0.0103679	5.56919	-1.3373	0.000593388	PREDICTED: Ictalurus punctatus translocase of inner mitochondrial membrane 50 homolog (S. cerevisiae) (timm50), mRNA
XM_017490048.3	15.59	-2.53283	0.0184081	3.69209	-1.34075	0.00151952	PREDICTED: Ictalurus punctatus lysyl oxidase a (loxa), transcript variant X1, mRNA
XM_053684563.1	21.05	-2.53426	0.00874652	3.87233	-1.34156	0.000447655	PREDICTED: Ictalurus punctatus thrombospondin 3b (thbs3b), mRNA
XM_047155702.2	15.3727	-2.53811	0.0188584	3.38803	-1.34375	0.00160323	PREDICTED: Ictalurus punctatus polymerase (DNA directed), alpha 2 (pola2), mRNA
XM_017468460.3	14.8747	-2.5415	0.0204836	7.58704	-1.34568	0.00186707	PREDICTED: Ictalurus punctatus phosphoglucomutase 5 (pgm5), mRNA
XM_017491206.3	28.8266	-2.54616	0.00393814	1.99537	-1.34832	0.000107329	PREDICTED: Ictalurus punctatus aspartate beta-hydroxylase (asph), transcript variant X3, mRNA
XM_017450751.3	36.263	-2.54693	0.00231685	7.05559	-1.34876	3.4636e-05	PREDICTED: Ictalurus punctatus mesencephalic astrocyte-derived neurotrophic factor (manf), mRNA
XM_017451996.3	80.3557	-2.55103	0.000312262	5.92057	-1.35108	4.26937e-07	PREDICTED: Ictalurus punctatus selenoprotein M (selenom), mRNA
XM_017451095.3	26.0751	-2.56014	0.00518355	4.11065	-1.35622	0.000171982	PREDICTED: Ictalurus punctatus cyclin-dependent kinase 2 (cdk2), mRNA
XM_017475020.3	13.6869	-2.56191	0.0249	5.00015	-1.35722	0.00253107	PREDICTED: Ictalurus punctatus apelin (apln), mRNA
XM_017453563.3	10.1639	-2.57139	0.045391	1.67407	-1.36255	0.0067439	PREDICTED: Ictalurus punctatus septin 12 (septin12), transcript variant X1, mRNA
XM_017469048.3	20.7016	-2.57707	0.00909661	2.86586	-1.36573	0.000480907	PREDICTED: Ictalurus punctatus integrin, beta-like 1 (itgbl1), mRNA
XM_017487760.3	16.8612	-2.57856	0.0150433	3.03832	-1.36656	0.00111985	PREDICTED: Ictalurus punctatus ubiquitin-conjugating enzyme E2T (putative) (ube2t), mRNA
XM_017452417.3	13.7128	-2.59688	0.0244461	3.77457	-1.37678	0.00245107	PREDICTED: Ictalurus punctatus bone morphogenetic protein 3 (bmp3), mRNA
XM_017493110.3	26.5716	-2.60312	0.00493906	3.13018	-1.38024	0.000157567	PREDICTED: Ictalurus punctatus collagen and calcium binding EGF domains 1 (ccbe1), mRNA
XM_053685261.1	10.4365	-2.60845	0.0432151	2.21195	-1.38319	0.00620285	PREDICTED: Ictalurus punctatus tripartite motif-containing protein 16 (LOC108273523), mRNA
NM_001329282.1	10.8024	-2.6103	0.0405127	2.71263	-1.38422	0.00555383	Ictalurus punctatus baculoviral IAP repeat containing 7 (birc7), mRNA
XM_017487110.3	9.80544	-2.61473	0.0488631	3.12452	-1.38666	0.00754036	PREDICTED: Ictalurus punctatus tubulin, alpha 1c (tuba1c), mRNA
XM_053684924.1	20.5475	-2.62969	0.00927993	2.86076	-1.3949	0.00049652	PREDICTED: Ictalurus punctatus solute carrier family 6 member 16b (slc6a16b), transcript variant X2, mRNA
XM_017484911.3	58.5634	-2.63368	0.000675777	7.9392	-1.39708	2.64866e-06	PREDICTED: Ictalurus punctatus heat shock protein 4b (hspa4b), mRNA
XM_017471845.2	11.9699	-2.63453	0.0334932	8.70608	-1.39754	0.00404618	PREDICTED: Ictalurus punctatus myeloid associated differentiation marker b (myadmb), mRNA
XM_017464991.3	28.2676	-2.67069	0.00408645	5.80867	-1.41721	0.00011781	PREDICTED: Ictalurus punctatus PPARG related coactivator 1 (pprc1), mRNA
XM_053678674.1	67.4121	-2.67389	0.000407697	5.42445	-1.41894	1.18916e-06	PREDICTED: Ictalurus punctatus eukaryotic translation initiation factor 4E family member 1c (eif4e1c), transcript variant X1, mRNA
XM_017482949.3	44.8997	-2.67882	0.00135892	3.37205	-1.4216	1.13746e-05	PREDICTED: Ictalurus punctatus 4-hydroxyphenylpyruvate dioxygenase-like (hpdl), mRNA
NM_001200621.1	38.0873	-2.69729	0.00209821	5.90292	-1.43151	2.69511e-05	Ictalurus punctatus proteasome 20S subunit beta 7 (psmb7), mRNA
XM_017475128.3	11.0191	-2.70716	0.0391236	2.58647	-1.43678	0.0052065	PREDICTED: Ictalurus punctatus olfactomedin-like 1 (olfml1), mRNA
XM_017477192.3	55.8386	-2.7098	0.000729692	4.95394	-1.43818	3.45857e-06	PREDICTED: Ictalurus punctatus dihydropyrimidinase like 5a (dpysl5a), mRNA
XM_017450976.3	49.5421	-2.71693	0.00109537	7.3485	-1.44198	6.68941e-06	PREDICTED: Ictalurus punctatus translocon-associated protein subunit alpha (LOC108255209), mRNA
XM_017457905.3	10.0039	-2.72161	0.046865	2.37718	-1.44446	0.00708678	PREDICTED: Ictalurus punctatus DNA replication fork stabilization factor DONSON (LOC108258906), mRNA
XM_017463817.2	43.1796	-2.72497	0.00149257	7.89742	-1.44624	1.40006e-05	PREDICTED: Ictalurus punctatus eukaryotic translation initiation factor 5 (LOC100304714), mRNA
XM_017473998.3	35.8726	-2.74486	0.00237244	3.41224	-1.45673	3.65915e-05	PREDICTED: Ictalurus punctatus sushi-repeat containing protein X-linked 2 (srpx2), mRNA
XM_053674326.1	22.0202	-2.75615	0.00778667	1.59282	-1.46266	0.000368126	PREDICTED: Ictalurus punctatus hexokinase 2 (hk2), transcript variant X2, mRNA
XM_017460240.3	14.4106	-2.75734	0.0217258	2.74175	-1.46328	0.0020436	PREDICTED: Ictalurus punctatus solute carrier family 25 member 35 (slc25a35), mRNA
XM_053680699.1	23.8785	-2.7693	0.00656139	6.66534	-1.46952	0.000260757	PREDICTED: Ictalurus punctatus DnaJ heat shock protein family (Hsp40) member B11 (dnajb11), mRNA
XM_017491904.3	17.6176	-2.77284	0.013622	2.89657	-1.47137	0.000939921	PREDICTED: Ictalurus punctatus checkpoint kinase 1 (chek1), mRNA
XM_053676648.1	26.0366	-2.77846	0.00520482	4.24468	-1.47428	0.000173162	PREDICTED: Ictalurus punctatus cell surface glycoprotein 1 (si:dkey-56m19.5), mRNA
NM_001201161.1	24.1222	-2.79857	0.0062777	3.66682	-1.48469	0.000245477	Ictalurus punctatus phosphoserine phosphatase (psph), mRNA
XM_017451068.3	40.6625	-2.80651	0.00178518	5.90045	-1.48878	1.92008e-05	PREDICTED: Ictalurus punctatus proline/arginine-rich end leucine-rich repeat protein (prelp), mRNA
XM_017487520.3	22.4796	-2.81643	0.00745172	3.92974	-1.49387	0.000336214	PREDICTED: Ictalurus punctatus carbonic anhydrase VI (ca6), mRNA
NM_001329286.1	25.3737	-2.8324	0.00554772	6.80115	-1.50203	0.000196706	Ictalurus punctatus serpin peptidase inhibitor, clade H (heat shock protein 47), member 1a (serpinh1a), mRNA
XM_017452446.3	22.4141	-2.85126	0.00750408	1.93556	-1.5116	0.000340565	PREDICTED: Ictalurus punctatus surfeit 4, like (surf4l), transcript variant X2, mRNA
XM_017472571.3	11.0419	-2.85212	0.0389665	-0.129472	-1.51204	0.00517138	PREDICTED: Ictalurus punctatus N-acetyltransferase 8-like (nat8l), mRNA
XM_017470393.3	14.2861	-2.85476	0.022133	1.83421	-1.51337	0.00211021	PREDICTED: Ictalurus punctatus four and a half LIM domains 2a (fhl2a), transcript variant X2, mRNA
XM_017479922.3	20.7263	-2.85915	0.00909661	3.56779	-1.51559	0.000478455	PREDICTED: Ictalurus punctatus transglutaminase 2b (tgm2b), transcript variant X1, mRNA
XM_017458975.3	17.831	-2.85965	0.0135534	5.52443	-1.51584	0.000926402	PREDICTED: Ictalurus punctatus chemokine (C-X-C motif) ligand 12b (stromal cell-derived factor 1) (cxcl12b), mRNA
XM_017492061.3	29.317	-2.86205	0.00378478	4.44443	-1.51705	9.90094e-05	PREDICTED: Ictalurus punctatus ADAM metallopeptidase with thrombospondin type 1 motif, 2a (adamts2a), mRNA
XM_017465040.3	12.1571	-2.88201	0.0325481	4.2371	-1.52707	0.00383006	PREDICTED: Ictalurus punctatus helicase, lymphoid specific (hells), mRNA
XM_017465906.3	76.4079	-2.88487	0.000331598	5.73863	-1.52851	5.74274e-07	PREDICTED: Ictalurus punctatus nucleoporin 93 (nup93), mRNA
XM_053683148.1	22.3001	-2.90484	0.00758152	3.99527	-1.53846	0.00034829	PREDICTED: Ictalurus punctatus collagen, type VI, alpha 2 (col6a2), transcript variant X2, mRNA
XM_047150283.2	9.81298	-2.90624	0.0488631	1.37371	-1.53915	0.00752253	PREDICTED: Ictalurus punctatus dopamine receptor D3 (drd3), mRNA
XM_017464781.3	33.5159	-2.92166	0.00266378	3.84917	-1.54679	5.14739e-05	PREDICTED: Ictalurus punctatus dCMP deaminase (dctd), mRNA
XM_053676066.1	10.6112	-2.922	0.0418195	1.5167	-1.54696	0.00588257	PREDICTED: Ictalurus punctatus secretory phospholipase A2 receptor (LOC108258783), mRNA
XM_017455130.3	19.4714	-2.948	0.0106954	4.27995	-1.55974	0.000625871	PREDICTED: Ictalurus punctatus tubulin, beta 4B class IVb-like (tubb4bl), mRNA
XM_017450696.3	25.9122	-2.94812	0.00525027	5.00973	-1.55979	0.000178024	PREDICTED: Ictalurus punctatus uncharacterized LOC108255055 (LOC108255055), mRNA
XM_017480013.3	19.2457	-2.95128	0.0109271	3.80358	-1.56134	0.000654373	PREDICTED: Ictalurus punctatus hyaluronidase 2a (hyal2a), mRNA
XM_017482527.3	14.7353	-2.95377	0.0210338	9.08965	-1.56256	0.00193923	PREDICTED: Ictalurus punctatus anterior gradient protein 2 homolog (LOC108273355), mRNA
XM_047157571.2	34.9965	-2.96712	0.00249911	5.31155	-1.56906	4.14582e-05	PREDICTED: Ictalurus punctatus cytochrome P450 1B1 (LOC108270273), mRNA
XM_017453739.3	16.7208	-2.97703	0.0153548	2.36198	-1.57387	0.00115746	PREDICTED: Ictalurus punctatus IgLON family member 5 (iglon5), mRNA
XM_017487251.3	29.0098	-3.00064	0.00386949	3.48243	-1.58527	0.000104131	PREDICTED: Ictalurus punctatus glutathione peroxidase 7 (gpx7), mRNA
XM_017460768.3	42.7832	-3.00763	0.00154308	5.74377	-1.58863	1.47003e-05	PREDICTED: Ictalurus punctatus uncharacterized si:ch211-11k18.4 (si:ch211-11k18.4), mRNA
XM_017474797.3	13.88	-3.01123	0.0238262	1.26445	-1.59035	0.00234548	PREDICTED: Ictalurus punctatus fibronectin leucine rich transmembrane protein 1b (flrt1b), mRNA
XM_017484465.3	26.1189	-3.04103	0.00518355	4.87052	-1.60456	0.000171627	PREDICTED: Ictalurus punctatus mutS homolog 2 (E. coli) (msh2), mRNA
XM_017493021.3	15.6615	-3.07066	0.0186014	5.62709	-1.61855	0.00156156	PREDICTED: Ictalurus punctatus complement component 6 (c6), mRNA
XM_053686944.1	13.2435	-3.07531	0.026501	-0.710024	-1.62073	0.00277788	PREDICTED: Ictalurus punctatus uncharacterized LOC128635214 (LOC128635214), mRNA
XM_017480349.3	14.2712	-3.08189	0.0221863	0.223001	-1.62382	0.00211838	PREDICTED: Ictalurus punctatus ciliary rootlet coiled-coil, rootletin family member 2 (crocc2), mRNA
XM_017477355.3	20.923	-3.09221	0.00886462	1.14168	-1.62864	0.00045946	PREDICTED: Ictalurus punctatus dynein light chain Tctex-type 2B (dynlt2b), mRNA
XM_017464637.3	11.7966	-3.10096	0.0341209	3.457	-1.63271	0.00418308	PREDICTED: Ictalurus punctatus arginase 2 (arg2), mRNA
XM_017492559.3	55.9814	-3.12762	0.000729692	4.01646	-1.64507	3.40964e-06	PREDICTED: Ictalurus punctatus serpin peptidase inhibitor, clade F (alpha-2 antiplasmin, pigment epithelium derived factor), member 1 (serpinf1), mRNA
XM_017478483.3	24.4374	-3.15004	0.0060639	4.49167	-1.65537	0.000232695	PREDICTED: Ictalurus punctatus fibrillin 2b (fbn2b), mRNA
XM_017454034.3	17.5894	-3.16103	0.0136743	2.77732	-1.66039	0.000945999	PREDICTED: Ictalurus punctatus monooxygenase, DBH-like 1 (moxd1), mRNA
XM_017480549.3	13.4887	-3.16479	0.0255193	3.73247	-1.66211	0.00263079	PREDICTED: Ictalurus punctatus syntrophin, alpha 1 (snta1), mRNA
XM_017451063.3	27.4327	-3.19251	0.00455545	6.09009	-1.67469	0.000139046	PREDICTED: Ictalurus punctatus minichromosome maintenance complex component 2 (mcm2), mRNA
XM_017476201.3	15.2152	-3.19305	0.019318	2.70839	-1.67494	0.00166718	PREDICTED: Ictalurus punctatus AT-rich interactive domain-containing protein 1B (LOC108269987), mRNA
NM_001200738.1	35.6089	-3.2237	0.00240985	9.88282	-1.68872	3.79835e-05	Ictalurus punctatus anterior gradient homolog 2 (Xenopus laevis) (agr2), mRNA
NM_001200858.2	62.5557	-3.23132	0.000513128	5.88455	-1.69212	1.82408e-06	Ictalurus punctatus PRELI domain containing 3 (prelid3b), mRNA
XM_053676660.1	14.3087	-3.2575	0.0222089	3.7579	-1.70377	0.00212352	PREDICTED: Ictalurus punctatus ADAM metallopeptidase with thrombospondin type 1 motif, 18 (adamts18), mRNA
XM_017483294.3	83.3806	-3.26674	0.000287899	5.76777	-1.70785	3.43053e-07	PREDICTED: Ictalurus punctatus FKBP prolyl isomerase 10b (fkbp10b), mRNA
NM_001200295.1	16.7521	-3.29913	0.0152668	0.0486508	-1.72209	0.00114895	Ictalurus punctatus insulin-like growth factor 1 (igf1), mRNA
XM_017454366.3	11.5206	-3.3176	0.0354494	-0.561238	-1.73014	0.00449459	PREDICTED: Ictalurus punctatus TLR4 interactor with leucine-rich repeats (tril), mRNA
XM_017487114.3	25.2206	-3.31775	0.00574435	6.64048	-1.73021	0.000210544	PREDICTED: Ictalurus punctatus tubulin alpha-1A chain (LOC108275946), mRNA
XM_017456415.3	146.7	-3.3342	5.48755e-05	7.25262	-1.73734	1.07727e-08	PREDICTED: Ictalurus punctatus eukaryotic translation initiation factor 5 (eif5), mRNA
NM_001200247.1	15.022	-3.34142	0.0197975	1.75415	-1.74046	0.0017497	Ictalurus punctatus intelectin 3 (itln3), mRNA
XM_047161417.2	11.9579	-3.35349	0.0333271	1.52674	-1.74566	0.00396426	PREDICTED: Ictalurus punctatus oligodendrocyte myelin glycoprotein b (omgb), mRNA
XM_017489883.3	32.7282	-3.35574	0.00288839	3.30287	-1.74663	5.79206e-05	PREDICTED: Ictalurus punctatus dachsous cadherin-related 1b (dchs1b), mRNA
XM_017493973.1	34.3422	-3.42033	0.00255815	3.89305	-1.77414	4.55796e-05	PREDICTED: Ictalurus punctatus origin recognition complex, subunit 5 (orc5), mRNA
XM_017487943.3	15.8404	-3.438	0.0175988	0.0169687	-1.78157	0.00142927	PREDICTED: Ictalurus punctatus UDP-Gal:betaGlcNAc beta 1,4- galactosyltransferase, polypeptide 5 (b4galt5), transcript variant X2, mRNA
NM_001200853.1	27.9969	-3.4512	0.00420115	2.98972	-1.7871	0.000123304	Ictalurus punctatus prostaglandin reductase 1 (ptgr1), mRNA
XM_017453690.3	11.0773	-3.48031	0.0387735	0.542379	-1.79921	0.0051175	PREDICTED: Ictalurus punctatus minichromosome maintenance complex component 7 (mcm7), transcript variant X1, mRNA
XM_017469166.3	36.9761	-3.48596	0.00217861	4.34174	-1.80156	3.13662e-05	PREDICTED: Ictalurus punctatus FKBP prolyl isomerase 7 (fkbp7), mRNA
XM_017452266.3	10.2636	-3.54604	0.0445101	-0.490732	-1.82621	0.00654	PREDICTED: Ictalurus punctatus cilia and flagella associated protein 251 (cfap251), mRNA
XM_017470381.2	23.4468	-3.55617	0.00678395	1.23319	-1.83033	0.000278877	PREDICTED: Ictalurus punctatus ATP synthase membrane subunit c locus 3a (atp5mc3a), transcript variant X2, mRNA
XM_017456771.3	21.9015	-3.5591	0.00786171	2.18824	-1.83151	0.000376926	PREDICTED: Ictalurus punctatus alpha-1-antitrypsin homolog (LOC108258243), mRNA
XM_017482936.3	57.2659	-3.63801	0.000701106	6.28629	-1.86315	3.00355e-06	PREDICTED: Ictalurus punctatus reticulocalbin 3, EF-hand calcium binding domain (rcn3), transcript variant X2, mRNA
XM_017463921.3	16.7536	-3.65129	0.0152668	2.56324	-1.86841	0.00114856	PREDICTED: Ictalurus punctatus MARVEL domain containing 1 (marveld1), mRNA
XM_017470483.3	42.0505	-3.75933	0.00161588	7.60447	-1.91047	1.62015e-05	PREDICTED: Ictalurus punctatus tubulin, alpha 8 like 3 (tuba8l3), mRNA
XM_017493736.3	10.5753	-3.86292	0.043041	3.76119	-1.94969	0.00615621	PREDICTED: Ictalurus punctatus DEP domain containing 4 (depdc4), mRNA
XM_017480083.3	25.219	-3.99173	0.0057794	6.82179	-1.99701	0.00021493	PREDICTED: Ictalurus punctatus tubulin, beta 6 class V (tubb6), mRNA
XM_017450342.3	11.1594	-4.02825	0.038161	0.334312	-2.01015	0.00499492	PREDICTED: Ictalurus punctatus LIM and cysteine-rich domains 1 (lmcd1), mRNA
XM_017490201.3	17.1674	-4.04482	0.0143881	2.82621	-2.01608	0.00104263	PREDICTED: Ictalurus punctatus A disintegrin and metalloproteinase with thrombospondin motifs 15 (LOC108277444), mRNA
XM_017469373.3	38.265	-4.11379	0.00209821	7.54715	-2.04047	2.71875e-05	PREDICTED: Ictalurus punctatus tubulin, beta 5 (tubb5), mRNA
XM_053680102.1	10.2149	-4.13825	0.0449855	-0.397732	-2.04902	0.00663855	PREDICTED: Ictalurus punctatus acyl-CoA synthetase long chain family member 2 (acsl2), mRNA
NM_001200341.1	19.5024	-4.23824	0.0106672	3.46887	-2.08347	0.000623249	Ictalurus punctatus cellular communication network factor 4a (ccn4a), mRNA
XM_017471146.3	21.957	-4.31623	0.00779205	0.683988	-2.10977	0.000372785	PREDICTED: Ictalurus punctatus fibroblast growth factor 11a (fgf11a), mRNA
XM_017470943.3	22.5681	-4.32137	0.00735343	2.012	-2.11149	0.000330438	PREDICTED: Ictalurus punctatus fibroblast activation protein, alpha (fap), mRNA
NM_001200758.1	41.259	-4.32559	0.00169737	2.31579	-2.1129	1.77922e-05	Ictalurus punctatus vitamin K epoxide reductase complex, subunit 1 (vkorc1), mRNA
XM_017459054.3	15.7761	-4.34499	0.0179543	3.11351	-2.11935	0.00146961	PREDICTED: Ictalurus punctatus formimidoyltransferase cyclodeaminase (ftcd), mRNA
XR_001813409.3	23.8886	-4.4086	0.00646859	2.0155	-2.14032	0.00025648	PREDICTED: Ictalurus punctatus uncharacterized LOC108269113 (LOC108269113), ncRNA
XM_017464131.2	14.0859	-4.47129	0.0234147	3.19646	-2.16069	0.0022815	PREDICTED: Ictalurus punctatus actin alpha 1, skeletal muscle b (acta1b), mRNA
XM_017481983.3	10.6254	-4.75678	0.041782	-0.278374	-2.24999	0.00585744	PREDICTED: Ictalurus punctatus noggin 1 (nog1), mRNA
XM_017470571.3	25.21	-4.81575	0.00574435	4.4515	-2.26776	0.000212042	PREDICTED: Ictalurus punctatus fibronectin 1a (fn1a), mRNA
NM_001201266.1	21.6477	-4.82815	0.00865233	7.95917	-2.27147	0.000439281	Ictalurus punctatus actin alpha sarcomeric/cardiac (act2), mRNA
XM_017456076.3	9.98681	-4.97711	0.0495231	4.44917	-2.31531	0.00770015	PREDICTED: Ictalurus punctatus 24-dehydrocholesterol reductase (dhcr24), mRNA
NM_001200174.1	17.0625	-5.45434	0.0146483	2.8771	-2.44741	0.0010855	Ictalurus punctatus myxovirus (influenza) resistance A (mxa), mRNA
XM_017464882.3	22.8194	-5.59229	0.00754587	4.45866	-2.48344	0.000345964	PREDICTED: Ictalurus punctatus solute carrier family 1 member 4 (slc1a4), mRNA
XM_017459061.3	15.6679	-6.16167	0.0182513	2.25082	-2.62332	0.00150389	PREDICTED: Ictalurus punctatus myostatin a (mstna), mRNA
XM_053677791.1	12.2067	-6.34343	0.0321895	2.05999	-2.66526	0.0037732	PREDICTED: Ictalurus punctatus interleukin-12 subunit beta (si:dkey-88e18.2), mRNA
XM_017475021.3	40.8105	-6.40139	0.00179223	4.53797	-2.67838	2.0322e-05	PREDICTED: Ictalurus punctatus solute carrier family 7 member 11 (slc7a11), mRNA
XM_017454952.3	13.6481	-6.87359	0.0247332	0.0247763	-2.78106	0.00249338	PREDICTED: Ictalurus punctatus collagen triple helix repeat containing 1a (cthrc1a), mRNA
XM_017472693.3	40.6441	-6.88571	0.00179223	3.76907	-2.7836	1.95041e-05	PREDICTED: Ictalurus punctatus insulin-like 5b (insl5b), mRNA
XM_017494542.3	105.463	-7.04829	0.000130675	5.04631	-2.81727	8.33768e-08	PREDICTED: Ictalurus punctatus cytoskeleton associated protein 4 (ckap4), mRNA
XM_017455885.3	29.3413	-7.41428	0.00378478	2.16542	-2.89031	9.8617e-05	PREDICTED: Ictalurus punctatus proprotein convertase subtilisin/kexin type 9 (pcsk9), mRNA
XM_017469210.3	10.7875	-8.51954	0.0406661	-0.114072	-3.09078	0.00557857	PREDICTED: Ictalurus punctatus trichohyalin (LOC108266171), mRNA
XM_017463111.3	17.1985	-8.65805	0.0143569	-0.271609	-3.11404	0.00103512	PREDICTED: Ictalurus punctatus solute carrier family 43 member 1b (slc43a1b), mRNA
XR_001813219.3	32.9374	-8.90632	0.00309345	4.96988	-3.15483	6.61012e-05	PREDICTED: Ictalurus punctatus uncharacterized LOC108267989 (LOC108267989), ncRNA
XM_047153555.2	11.0677	-9.59779	0.0388435	0.644801	-3.2627	0.00514443	PREDICTED: Ictalurus punctatus B-type lectin plumieribetin (LOC108264533), mRNA
XM_017451164.3	10.1772	-9.599	0.0453057	-0.454534	-3.26288	0.00671625	PREDICTED: Ictalurus punctatus solute carrier family 6 member 11b (slc6a11b), mRNA
XM_053679886.1	25.8722	-12.3577	0.00539941	2.89675	-3.62734	0.000188002	PREDICTED: Ictalurus punctatus probable E3 ubiquitin-protein ligase HERC6 (LOC128628768), mRNA
XM_017454111.3	15.2597	-13.9675	0.0219392	5.79705	-3.804	0.00207973	PREDICTED: Ictalurus punctatus interferon-induced protein 44 (LOC108256873), mRNA
XM_017488985.3	23.2612	-16.4518	0.00769036	5.0591	-4.04018	0.000356362	PREDICTED: Ictalurus punctatus transmembrane 7 superfamily member 2 (tm7sf2), mRNA
XM_017457436.3	12.7018	-17.1158	0.0295008	1.16266	-4.09726	0.00330281	PREDICTED: Ictalurus punctatus integumentary mucin C.1-like (LOC108258651), mRNA
XM_017456282.3	32.3827	-18.0617	0.00300287	-0.837723	-4.17486	6.10373e-05	PREDICTED: Ictalurus punctatus platelet-derived growth factor receptor, alpha polypeptide (pdgfra), transcript variant X2, mRNA

## Sheet: FCF8hrs
Differentially expressed genes in the FCF treatment group at 8 hours in the intestine
Feature	F	FC	FDR	logCPM	logFC	PValue	Description
XM_017470510.3	25.0713	292.275	0.0171956	4.42487	8.19118	0.000225182	PREDICTED: Ictalurus punctatus interleukin 11a (il11a), mRNA
XM_017450010.3	47.4011	274.513	0.00363572	0.942832	8.10073	9.93954e-06	PREDICTED: Ictalurus punctatus aerolysin-like protein (LOC108254737), mRNA
NM_001200219.1	25.5104	77.4055	0.0161254	6.63759	6.27436	0.000208275	Ictalurus punctatus interleukin 1, beta (LOC100304696), mRNA
XM_017494310.2	30.7978	72.0429	0.00979314	3.85391	6.17078	8.69603e-05	PREDICTED: Ictalurus punctatus uncharacterized LOC108279818 (LOC108279818), mRNA
NM_001200220.1	19.2123	43.9923	0.0275817	7.78815	5.45918	0.000705296	Ictalurus punctatus interleukin 1, beta (LOC100304697), mRNA
NM_001200228.1	47.2285	33.9083	0.00363572	6.87435	5.08357	1.01327e-05	Ictalurus punctatus matrix metalloproteinase 9 (mmp9), mRNA
XM_053679790.1	17.3956	28.7966	0.0329155	1.05129	4.84783	0.00105103	PREDICTED: Ictalurus punctatus transmembrane protein 254 (tmem254), transcript variant X1, mRNA
NM_001200229.1	16.3302	25.8602	0.0376602	5.17523	4.69266	0.00134403	Ictalurus punctatus toll-like receptor 5 (tlr-5), mRNA
XM_017493023.3	42.0377	24.8711	0.00493393	5.72019	4.6364	1.85869e-05	PREDICTED: Ictalurus punctatus complement component 7b (c7b), mRNA
XM_017489026.2	27.7033	22.914	0.0130727	6.62611	4.51816	0.00014294	PREDICTED: Ictalurus punctatus collagenase 3 (LOC108276915), mRNA
XM_017452943.3	23.8783	22.6352	0.0181311	1.61481	4.5005	0.000279715	PREDICTED: Ictalurus punctatus sialic acid-binding Ig-like lectin 13 (LOC108256274), mRNA
XM_017471190.2	27.304	21.7045	0.0137345	3.94101	4.43993	0.000152839	PREDICTED: Ictalurus punctatus regulator of G protein signaling 5b (rgs5b), mRNA
XM_017456648.3	19.7144	19.5937	0.0261052	5.87987	4.29232	0.000634331	PREDICTED: Ictalurus punctatus selectin E (sele), mRNA
XM_017479020.3	16.2393	18.717	0.037711	1.11144	4.22628	0.00137316	PREDICTED: Ictalurus punctatus IL-6 subfamily cytokine M17 (m17), mRNA
XM_017479033.3	19.8645	18.6605	0.025961	4.59804	4.22191	0.000614737	PREDICTED: Ictalurus punctatus aminopeptidase N (LOC101154672), mRNA
XM_017481600.2	25.5744	18.3528	0.0161254	7.66387	4.19792	0.000205937	PREDICTED: Ictalurus punctatus JunB proto-oncogene, AP-1 transcription factor subunit b (junbb), mRNA
XM_017461789.3	14.1661	17.9939	0.0489777	6.47786	4.16944	0.00228436	PREDICTED: Ictalurus punctatus v-fos FBJ murine osteosarcoma viral oncogene homolog Ab (fosab), mRNA
XM_053676295.1	14.1313	17.019	0.0490915	1.96779	4.08907	0.00230474	PREDICTED: Ictalurus punctatus B-cell receptor CD22 (LOC108258431), mRNA
XM_017468737.3	15.2084	16.7158	0.0432206	6.27198	4.06314	0.00175974	PREDICTED: Ictalurus punctatus cysteine dioxygenase, type I (cdo1), mRNA
XM_017464661.3	22.2785	16.6823	0.0218859	3.33557	4.06025	0.000378541	PREDICTED: Ictalurus punctatus DEPP1 autophagy regulator (si:ch73-6k14.2), mRNA
XM_017472614.3	24.1775	15.5251	0.0176735	6.21954	3.95653	0.00026473	PREDICTED: Ictalurus punctatus protein phosphatase 1, regulatory subunit 15A (ppp1r15a), mRNA
XM_017480505.3	31.3703	15.1873	0.00946257	7.14404	3.92479	7.96376e-05	PREDICTED: Ictalurus punctatus uncharacterized si:dkey-195m11.11 (si:dkey-195m11.11), mRNA
XM_017484051.3	42.5518	14.3617	0.0049177	2.8938	3.84416	1.74584e-05	PREDICTED: Ictalurus punctatus hematopoietically expressed homeobox (hhex), mRNA
XM_017466945.3	35.3281	13.117	0.00721941	2.6047	3.71337	4.46802e-05	PREDICTED: Ictalurus punctatus growth arrest and DNA-damage-inducible, gamma a (gadd45ga), mRNA
NM_001200202.1	14.6686	12.8076	0.0472172	8.21959	3.67893	0.00201168	Ictalurus punctatus chemokine (C-X-C motif) ligand 18b (cxcl18b), mRNA
XM_017471843.3	33.2131	12.57	0.00854562	2.73411	3.65191	6.04656e-05	PREDICTED: Ictalurus punctatus RERG_RasL11_like domain-containing protein (zgc:171704), mRNA
XM_017471569.3	15.9913	12.1742	0.0380946	1.05075	3.60575	0.00145633	PREDICTED: Ictalurus punctatus complement factor H (LOC108267476), mRNA
XM_017451685.3	21.5507	12.04	0.0229632	4.92098	3.58977	0.000436489	PREDICTED: Ictalurus punctatus immediate early response 3 (ier3), mRNA
XM_017457918.3	20.9217	12.0002	0.0239775	1.79195	3.58498	0.000494919	PREDICTED: Ictalurus punctatus fibrinogen alpha chain (fga), mRNA
XM_017476258.3	47.13	11.584	0.00363572	2.79391	3.53406	1.02449e-05	PREDICTED: Ictalurus punctatus egl-9 family hypoxia-inducible factor 3 (egln3), transcript variant X2, mRNA
XM_017495700.3	25.7686	10.9935	0.0159632	4.30183	3.45857	0.000199021	PREDICTED: Ictalurus punctatus PR domain containing 1a, with ZNF domain (prdm1a), mRNA
XM_017476257.3	23.606	10.3687	0.0187437	2.10002	3.37416	0.00029421	PREDICTED: Ictalurus punctatus egl-9 family hypoxia-inducible factor 3 (egln3), transcript variant X1, mRNA
XM_017469189.2	31.7554	9.54174	0.00930463	8.3092	3.25425	7.51114e-05	PREDICTED: Ictalurus punctatus C-type lectin domain containing 1 (cldc1), mRNA
XM_053681829.1	15.8067	9.44643	0.0390988	2.09754	3.23977	0.00152201	PREDICTED: Ictalurus punctatus Fc receptor-like protein 5 (LOC108267273), mRNA
XM_053681825.1	14.4387	9.26677	0.0476623	-1.19251	3.21207	0.00213144	PREDICTED: Ictalurus punctatus Fc receptor-like protein 3 (LOC128633099), mRNA
NM_001200335.1	31.2892	9.24378	0.00946257	6.69819	3.20848	8.063e-05	Ictalurus punctatus matrix metalloproteinase 13 (mmp13), mRNA
XM_017487793.3	24.2689	8.85345	0.0176735	2.5179	3.14624	0.000260337	PREDICTED: Ictalurus punctatus cellular communication network factor 5 (ccn5), mRNA
XM_017465051.3	16.3791	8.75657	0.0375027	5.27849	3.13037	0.00132869	PREDICTED: Ictalurus punctatus TNFAIP3 interacting protein 2 (tnip2), transcript variant X1, mRNA
XM_017485569.3	20.1349	8.63855	0.0252123	5.84267	3.11079	0.000581179	PREDICTED: Ictalurus punctatus ATP-binding cassette, sub-family A (ABC1), member 1B (abca1b), mRNA
XM_047161267.2	16.8655	8.61626	0.0354056	3.757	3.10706	0.00118645	PREDICTED: Ictalurus punctatus BCL2 binding component 3 (bbc3), mRNA
XM_017464418.2	26.9306	8.15797	0.0142442	8.18479	3.02821	0.000162816	PREDICTED: Ictalurus punctatus uncharacterized LOC108263525 (LOC108263525), mRNA
XM_053674176.1	21.4023	8.13283	0.0230956	4.13879	3.02376	0.000449524	PREDICTED: Ictalurus punctatus lactamase, beta-like 1b (lactbl1b), transcript variant X1, mRNA
XM_017457743.3	14.5773	7.82911	0.0474775	8.68545	2.96885	0.00205826	PREDICTED: Ictalurus punctatus microfibril-associated glycoprotein 4 (LOC108258806), mRNA
XM_017477645.3	41.2132	7.50288	0.00509796	4.49751	2.90744	2.05766e-05	PREDICTED: Ictalurus punctatus tumor protein p53 inducible nuclear protein 1 (tp53inp1), mRNA
XM_017475905.3	66.0231	7.40719	0.00228118	6.97536	2.88893	1.63687e-06	PREDICTED: Ictalurus punctatus ephrin-A1b (efna1b), mRNA
XM_017458253.3	23.2288	7.31953	0.0194671	2.87214	2.87175	0.00031574	PREDICTED: Ictalurus punctatus JunB proto-oncogene, AP-1 transcription factor subunit a (junba), mRNA
NM_001201197.1	15.9698	7.27786	0.0380946	7.23556	2.86351	0.00146381	Ictalurus punctatus growth arrest and DNA-damage-inducible, beta a (gadd45ba), mRNA
XR_008396591.1	28.4712	7.24612	0.0122149	-0.240653	2.85721	0.000125909	PREDICTED: Ictalurus punctatus TRAF family member-associated NFKB activator (tank), transcript variant X4, misc_RNA
XM_017458025.3	93.0947	6.80101	0.000635668	5.25348	2.76575	2.28063e-07	PREDICTED: Ictalurus punctatus insulin receptor substrate 2a (irs2a), mRNA
XM_017481932.3	17.034	6.42098	0.0346165	2.88722	2.68279	0.00114133	PREDICTED: Ictalurus punctatus chromobox homolog 7a (cbx7a), transcript variant X1, mRNA
XM_047161770.2	16.4212	6.27467	0.0374768	1.51604	2.64954	0.00131563	PREDICTED: Ictalurus punctatus uncharacterized LOC108278547 (LOC108278547), mRNA
XM_017459441.3	38.4081	6.15753	0.0060446	1.06747	2.62235	2.94413e-05	PREDICTED: Ictalurus punctatus uncharacterized LOC108259733 (LOC108259733), mRNA
XM_017465045.3	51.232	6.11894	0.00363572	3.89846	2.61328	6.5742e-06	PREDICTED: Ictalurus punctatus HtrA serine peptidase 3a (htra3a), mRNA
XM_017454365.3	17.5052	6.05981	0.0324757	2.02293	2.59927	0.00102533	PREDICTED: Ictalurus punctatus heme-binding protein soul5 (soul5), mRNA
XM_017457746.3	30.6514	5.97352	0.00991772	5.05473	2.57858	8.89561e-05	PREDICTED: Ictalurus punctatus microfibril-associated glycoprotein 4 (LOC108258809), mRNA
XM_047156214.2	17.5907	5.96519	0.0324295	2.0871	2.57657	0.00100575	PREDICTED: Ictalurus punctatus coiled-coil domain containing 141 (ccdc141), transcript variant X2, mRNA
XM_017472752.3	18.042	5.89658	0.0308168	4.31751	2.55988	0.000909383	PREDICTED: Ictalurus punctatus claudin 7a (cldn7a), mRNA
NM_001200069.1	17.211	5.89424	0.0335713	6.07935	2.55931	0.00109606	Ictalurus punctatus ADAM metallopeptidase domain 8a (adam8a), mRNA
XM_017466769.3	22.2396	5.82662	0.0218859	4.38379	2.54266	0.000381404	PREDICTED: Ictalurus punctatus complement C5a receptor 1 (c5ar1), mRNA
XM_053675625.1	28.5005	5.79963	0.0122149	4.24174	2.53596	0.000125308	PREDICTED: Ictalurus punctatus proline rich membrane anchor 1 (prima1), mRNA
XM_017456746.3	14.1979	5.75976	0.0489777	8.91032	2.52601	0.00226588	PREDICTED: Ictalurus punctatus nuclear factor of kappa light polypeptide gene enhancer in B-cells inhibitor, alpha a (nfkbiaa), mRNA
XM_047161102.2	24.4685	5.70885	0.0176735	5.84239	2.5132	0.000251036	PREDICTED: Ictalurus punctatus phorbol-12-myristate-13-acetate-induced protein 1 (pmaip1), mRNA
XM_017483973.3	21.8917	5.46346	0.0224163	6.53301	2.44982	0.000408154	PREDICTED: Ictalurus punctatus suppressor of cytokine signaling 3b (socs3b), mRNA
XR_008397803.1	20.4514	5.35732	0.025035	3.68784	2.42151	0.000544546	PREDICTED: Ictalurus punctatus uncharacterized LOC128634898 (LOC128634898), ncRNA
XM_017491121.3	37.9088	5.34668	0.0060446	5.28786	2.41864	3.14456e-05	PREDICTED: Ictalurus punctatus egl-9 family hypoxia-inducible factor 2 (egln2), mRNA
XM_053674006.1	19.14	5.30247	0.0278116	0.628011	2.40666	0.000716262	PREDICTED: Ictalurus punctatus colony stimulating factor 1a (macrophage) (csf1a), transcript variant X4, mRNA
XM_017496387.3	17.8745	5.09761	0.0315063	9.94289	2.34982	0.000943862	PREDICTED: Ictalurus punctatus CD59 glycoprotein (LOC108280891), mRNA
XM_017458616.2	21.0304	5.09237	0.023574	5.97972	2.34834	0.000484209	PREDICTED: Ictalurus punctatus pleckstrin homology domain containing, family F (with FYVE domain) member 1 (plekhf1), mRNA
XM_017494382.3	20.2749	5.09207	0.0251805	4.55539	2.34825	0.000564636	PREDICTED: Ictalurus punctatus 6-phosphofructo-2-kinase/fructose-2,6-biphosphatase 3 (pfkfb3), transcript variant X1, mRNA
XM_053675953.1	21.2213	4.95168	0.0233999	2.53526	2.30792	0.000466029	PREDICTED: Ictalurus punctatus B-cell receptor CD22 (LOC124626379), mRNA
XM_053686351.1	14.1232	4.942	0.0490915	-1.35937	2.3051	0.00230952	PREDICTED: Ictalurus punctatus ras homolog gene family, member Ac (rhoac), transcript variant X2, mRNA
XM_017478401.3	24.2947	4.86766	0.0176735	2.38497	2.28323	0.00025911	PREDICTED: Ictalurus punctatus fetuin-B (LOC108271113), mRNA
XM_017456129.3	16.0242	4.77154	0.0380946	-0.460933	2.25446	0.00144496	PREDICTED: Ictalurus punctatus trans-L-3-hydroxyproline dehydratase (LOC108257951), transcript variant X1, mRNA
XM_017490475.2	16.1674	4.70873	0.0378566	6.12057	2.23534	0.00139668	PREDICTED: Ictalurus punctatus heat shock protein, alpha-crystallin-related, b6 (hspb6), mRNA
XM_017463792.3	48.4374	4.70456	0.00363572	4.1281	2.23406	8.86515e-06	PREDICTED: Ictalurus punctatus arginine/serine-rich protein 1 (rsrp1), transcript variant X1, mRNA
XM_053673702.1	23.3732	4.60406	0.019247	2.86212	2.20291	0.000307289	PREDICTED: Ictalurus punctatus spalt-like transcription factor 3a (sall3a), mRNA
XM_017484110.3	30.1436	4.60134	0.0104234	3.49947	2.20205	9.62963e-05	PREDICTED: Ictalurus punctatus immunoglobulin superfamily member 6 (si:ch211-139g16.8), mRNA
XM_047150076.2	15.6761	4.44529	0.0397958	0.432262	2.15228	0.00157056	PREDICTED: Ictalurus punctatus eukaryotic translation initiation factor 3, subunit H, a (eif3ha), partial mRNA
XM_017491000.3	39.0807	4.43408	0.0060446	8.5962	2.14864	2.69698e-05	PREDICTED: Ictalurus punctatus heat shock protein family A (Hsp70) member 8b (hspa8b), mRNA
XM_053681834.1	23.3741	4.42728	0.019247	2.26675	2.14642	0.00030724	PREDICTED: Ictalurus punctatus basement membrane-specific heparan sulfate proteoglycan core protein (LOC108267272), mRNA
XM_017478099.3	27.6987	4.41804	0.0130727	5.71097	2.14341	0.000143051	PREDICTED: Ictalurus punctatus cell migration inducing hyaluronidase 1 (cemip), mRNA
XR_001812116.3	36.8083	4.4107	0.00644941	3.92882	2.14101	3.64439e-05	PREDICTED: Ictalurus punctatus arginine/serine-rich protein 1 (rsrp1), transcript variant X2, misc_RNA
XM_017452856.3	31.6045	4.39252	0.00941526	8.79213	2.13505	7.68489e-05	PREDICTED: Ictalurus punctatus sodium channel, voltage-gated, type I, beta a (scn1ba), mRNA
XM_017465263.3	17.4711	4.38123	0.0326335	8.33977	2.13134	0.00103324	PREDICTED: Ictalurus punctatus CCAAT enhancer binding protein delta (cebpd), mRNA
XM_017475822.3	14.102	4.34601	0.0492194	8.33257	2.11969	0.00232213	PREDICTED: Ictalurus punctatus nuclear factor of kappa light polypeptide gene enhancer in B-cells inhibitor, alpha b (nfkbiab), mRNA
XM_017450574.3	27.2124	4.33225	0.0137345	8.31084	2.11512	0.00015522	PREDICTED: Ictalurus punctatus B-cell translocation gene 2 (btg2), mRNA
XM_017453443.3	26.3143	4.31088	0.0151705	2.37012	2.10798	0.000180973	PREDICTED: Ictalurus punctatus myosin VIIA and Rab interacting protein b (myripb), mRNA
XM_017490088.3	14.2845	4.29563	0.0485479	1.78284	2.10287	0.00221642	PREDICTED: Ictalurus punctatus C3a anaphylatoxin chemotactic receptor (LOC108277390), mRNA
XM_017473267.3	14.544	4.2734	0.0476623	5.42988	2.09539	0.0020756	PREDICTED: Ictalurus punctatus E3 ubiquitin-protein ligase-like (si:ch73-335l21.4), mRNA
XM_017469761.3	16.0899	4.13064	0.0380065	2.70895	2.04637	0.00142258	PREDICTED: Ictalurus punctatus C-X-C chemokine receptor type 1 (LOC108266440), mRNA
NM_001201216.1	62.3616	4.08166	0.00278672	6.18955	2.02916	2.24957e-06	Ictalurus punctatus plac8-like protein 1 (pl8l1), mRNA
XM_017480048.3	24.9555	4.07852	0.0172695	6.00221	2.02804	0.0002299	PREDICTED: Ictalurus punctatus cytokine inducible SH2-containing protein (cish), mRNA
XM_017451813.3	95.2538	4.06273	0.000635668	4.75137	2.02245	1.99341e-07	PREDICTED: Ictalurus punctatus PLN00035 family protein (zgc:153409), mRNA
NM_001200714.1	24.1947	4.05658	0.0176735	4.04319	2.02026	0.000263893	Ictalurus punctatus BCL2 interacting protein 3 (bnip3), mRNA
XM_047156431.2	15.4478	4.04051	0.0415845	0.372355	2.01454	0.0016598	PREDICTED: Ictalurus punctatus acetylcholinesterase (ache), transcript variant X2, mRNA
XM_017477736.3	33.1004	3.99793	0.00854562	4.06741	1.99925	6.14719e-05	PREDICTED: Ictalurus punctatus arrestin domain containing 2 (arrdc2), transcript variant X1, mRNA
XM_017489287.3	20.16	3.94968	0.0252123	5.87638	1.98173	0.000578171	PREDICTED: Ictalurus punctatus TIMP metallopeptidase inhibitor 2b (timp2b), mRNA
XM_017463343.3	14.3496	3.92395	0.0480443	3.37102	1.9723	0.0021801	PREDICTED: Ictalurus punctatus CD276 antigen (LOC108262985), transcript variant X1, mRNA
XM_017449947.3	26.2201	3.90648	0.0152117	2.67466	1.96587	0.000183949	PREDICTED: Ictalurus punctatus von Willebrand factor A domain-containing protein 1 (LOC108254700), mRNA
XM_017480581.3	14.3541	3.88397	0.0480443	2.20467	1.95753	0.00217759	PREDICTED: Ictalurus punctatus high mobility group AT-hook 2b (si:ch211-161c3.6), mRNA
XR_006984151.2	32.7744	3.87055	0.00854562	2.41067	1.95254	6.44953e-05	PREDICTED: Ictalurus punctatus uncharacterized LOC124629225 (LOC124629225), ncRNA
XM_017482072.3	18.6732	3.84721	0.0292355	5.54813	1.94381	0.000791921	PREDICTED: Ictalurus punctatus membrane-spanning 4-domains subfamily A member 4A (LOC108273082), mRNA
XM_017466330.3	34.7216	3.78747	0.00775028	3.15622	1.92124	4.86608e-05	PREDICTED: Ictalurus punctatus ankyrin repeat and sterile alpha motif domain containing 3 (anks3), mRNA
XM_017458177.3	22.2209	3.77602	0.0218859	2.98629	1.91686	0.000382792	PREDICTED: Ictalurus punctatus ras-related protein Rab-20 (LOC108259043), mRNA
XM_017480132.2	28.4142	3.74407	0.0122149	6.80994	1.90461	0.00012709	PREDICTED: Ictalurus punctatus inositol hexakisphosphate kinase 2b (ip6k2b), mRNA
XM_017457518.3	17.7018	3.74293	0.0322595	0.232315	1.90417	0.000980995	PREDICTED: Ictalurus punctatus transformer-2 protein homolog beta (LOC108258698), transcript variant X1, mRNA
XM_017480322.3	18.4765	3.65913	0.0300163	2.92876	1.8715	0.000826533	PREDICTED: Ictalurus punctatus Krueppel-like factor 15 (LOC108272123), mRNA
XM_053688394.1	17.0045	3.61367	0.0346248	2.50188	1.85347	0.00114909	PREDICTED: Ictalurus punctatus B-cell receptor CD22 (LOC108279495), mRNA
XM_053676070.1	14.4324	3.59128	0.0476623	1.58898	1.8445	0.00213484	PREDICTED: Ictalurus punctatus regulator of G protein signaling 11 (rgs11), mRNA
NM_001200204.1	21.1998	3.58423	0.0233999	2.85831	1.84166	0.000468039	Ictalurus punctatus chemokine (C-X-C motif) ligand 14 (cxcl14), mRNA
XM_017469942.3	24.3959	3.5623	0.0176735	2.55726	1.83281	0.000254373	PREDICTED: Ictalurus punctatus chemokine (C-X-C motif) receptor 3, tandem duplicate 2 (cxcr3.2), mRNA
XM_017482366.3	52.2449	3.5591	0.00363572	5.4908	1.83151	5.91826e-06	PREDICTED: Ictalurus punctatus myosin regulatory light chain interacting protein a (mylipa), mRNA
XM_017453478.3	30.5628	3.49381	0.00995564	8.19202	1.8048	9.01892e-05	PREDICTED: Ictalurus punctatus proline-rich nuclear receptor coactivator 1 (pnrc1), mRNA
XR_008396924.1	31.9018	3.4924	0.00920344	6.46054	1.80422	7.34691e-05	PREDICTED: Ictalurus punctatus uncharacterized LOC128633505 (LOC128633505), ncRNA
XM_053681706.1	14.5721	3.47912	0.0474775	1.27087	1.79872	0.00206098	PREDICTED: Ictalurus punctatus B-cell receptor CD22 (LOC128633071), mRNA
XM_017459354.3	38.5147	3.45698	0.0060446	5.11071	1.78951	2.90326e-05	PREDICTED: Ictalurus punctatus erythropoietin receptor (epor), mRNA
XM_017489835.3	27.8728	3.4361	0.0130194	5.34429	1.78077	0.000138964	PREDICTED: Ictalurus punctatus nuclear receptor interacting protein 1b (nrip1b), mRNA
XM_017450219.3	16.8098	3.41079	0.0357309	2.75945	1.7701	0.00120182	PREDICTED: Ictalurus punctatus cytokine-inducible SH2-containing protein (LOC108254847), mRNA
XM_017494200.2	15.9003	3.39251	0.0385885	5.30608	1.76235	0.0014883	PREDICTED: Ictalurus punctatus interleukin-1 receptor-associated kinase 3 (irak3), mRNA
XM_017482197.3	33.9805	3.38636	0.00820958	5.75996	1.75974	5.40924e-05	PREDICTED: Ictalurus punctatus guanine nucleotide exchange factor VAV3 (LOC108273150), mRNA
XM_017496447.3	14.4988	3.36004	0.0476623	2.62501	1.74848	0.00209934	PREDICTED: Ictalurus punctatus chemokine (C motif) receptor 1b, duplicate 2 (xcr1b.2), mRNA
XM_017450857.3	37.9522	3.35138	0.0060446	7.51466	1.74476	3.12654e-05	PREDICTED: Ictalurus punctatus basic helix-loop-helix family, member e40 (bhlhe40), mRNA
XM_017450183.3	14.1724	3.33858	0.0489777	1.47984	1.73923	0.00228066	PREDICTED: Ictalurus punctatus Krueppel-like factor 15 (si:ch211-117k10.3), mRNA
XR_001811017.3	57.2741	3.3172	0.0036219	4.2983	1.72997	3.59493e-06	PREDICTED: Ictalurus punctatus uncharacterized LOC108259878 (LOC108259878), ncRNA
XM_017486865.3	16.667	3.30611	0.0363515	6.47982	1.72513	0.00124226	PREDICTED: Ictalurus punctatus heat shock protein family, member 7 (cardiovascular) (hspb7), mRNA
XM_017471536.1	27.7639	3.30203	0.0130727	6.29471	1.72335	0.000141505	PREDICTED: Ictalurus punctatus TRAF interacting protein with forkhead associated domain (tifa), mRNA
XM_017461703.3	17.2177	3.25404	0.0335713	4.29993	1.70223	0.00109439	PREDICTED: Ictalurus punctatus xylosyltransferase I (xylt1), mRNA
XM_053684173.1	19.8072	3.25039	0.0259984	1.74028	1.70061	0.000622136	PREDICTED: Ictalurus punctatus endonuclease domain-containing 1 protein (LOC128634086), mRNA
XM_017450566.3	37.6854	3.24685	0.00612117	6.20414	1.69904	3.2393e-05	PREDICTED: Ictalurus punctatus coiled-coil domain-containing glutamate-rich protein 1 (wu:fb55g09), mRNA
XM_017466927.3	28.434	3.23527	0.0122149	11.3637	1.69389	0.000126678	PREDICTED: Ictalurus punctatus selenoprotein P (selenop), mRNA
XM_053677622.1	14.4524	3.19195	0.0476623	2.64976	1.67444	0.00212409	PREDICTED: Ictalurus punctatus signaling lymphocytic activation molecule (LOC124626564), mRNA
XM_017460650.2	17.6292	3.17145	0.0324295	7.84141	1.66514	0.000997098	PREDICTED: Ictalurus punctatus neutrophil cytosolic factor 1 (ncf1), mRNA
XM_017479085.3	15.9797	3.1309	0.0380946	2.6473	1.64658	0.00146034	PREDICTED: Ictalurus punctatus neurturin (LOC108271491), mRNA
XM_017493717.3	44.2323	3.10066	0.00442364	6.77553	1.63258	1.42839e-05	PREDICTED: Ictalurus punctatus nuclear factor, interleukin 3 regulated, member 6 (nfil3-6), mRNA
XM_047162235.2	14.1196	3.09645	0.0490915	3.35472	1.63062	0.00231169	PREDICTED: Ictalurus punctatus BCL2 interacting killer (bik), mRNA
NM_001200253.1	21.4545	3.08951	0.0229632	7.20289	1.62738	0.000444887	Ictalurus punctatus cathepsin La (ctsla), mRNA
XM_017484288.3	49.4124	3.08288	0.00363572	3.96883	1.62428	7.97473e-06	PREDICTED: Ictalurus punctatus retinol binding protein 4, plasma (rbp4), mRNA
XM_017485826.3	24.047	3.0808	0.0178877	5.59851	1.62331	0.000271148	PREDICTED: Ictalurus punctatus Spi-1 proto-oncogene a (spi1a), mRNA
XR_001810315.2	55.9044	3.01344	0.0036219	5.38674	1.59141	4.1026e-06	PREDICTED: Ictalurus punctatus uncharacterized LOC108256496 (LOC108256496), ncRNA
XM_017477379.3	33.6822	2.99192	0.00834457	2.01942	1.58107	5.64726e-05	PREDICTED: Ictalurus punctatus myocyte enhancer factor 2b (mef2b), mRNA
XM_017491299.3	37.0491	2.98471	0.00634753	4.15727	1.57759	3.52765e-05	PREDICTED: Ictalurus punctatus angiomotin like 2b (amotl2b), mRNA
XM_047155972.2	14.5114	2.95415	0.0476623	3.59381	1.56274	0.00209268	PREDICTED: Ictalurus punctatus homeobox D4a (hoxd4a), mRNA
XM_017450250.3	14.0267	2.94724	0.0498003	3.97815	1.55936	0.0023674	PREDICTED: Ictalurus punctatus ArfGAP with coiled-coil, ankyrin repeat and PH domains 3b (acap3b), transcript variant X2, mRNA
XM_017465577.3	14.5028	2.9004	0.0476623	5.45813	1.53625	0.00209727	PREDICTED: Ictalurus punctatus protein phosphatase 1 regulatory subunit 3E (LOC108264241), mRNA
XM_017468874.2	14.6179	2.86139	0.0474775	4.82557	1.51671	0.00203737	PREDICTED: Ictalurus punctatus Pim-2 proto-oncogene, serine/threonine kinase (pim2), mRNA
XM_017476023.3	47.6651	2.85659	0.00363572	6.00083	1.51429	9.65224e-06	PREDICTED: Ictalurus punctatus RLF zinc finger (rlf), mRNA
XM_017477191.3	49.8814	2.85252	0.00363572	4.43356	1.51224	7.58341e-06	PREDICTED: Ictalurus punctatus 2-aminoethanethiol (cysteamine) dioxygenase b (adob), mRNA
XM_017487205.3	15.648	2.82086	0.0399761	4.43981	1.49614	0.00158126	PREDICTED: Ictalurus punctatus peptidase inhibitor 16 (LOC108275981), mRNA
XM_017492168.3	80.2017	2.81947	0.00120919	4.95261	1.49542	5.42287e-07	PREDICTED: Ictalurus punctatus cyclin G2 (ccng2), mRNA
XM_017472287.3	24.0882	2.81622	0.0178584	3.64868	1.49376	0.000269101	PREDICTED: Ictalurus punctatus active breakpoint cluster region-related protein (si:dkey-33c9.6), mRNA
XM_017478789.3	15.503	2.81137	0.0412157	2.66117	1.49127	0.00163768	PREDICTED: Ictalurus punctatus protocadherin 17 (pcdh17), mRNA
XM_017471056.3	14.96	2.8061	0.0451938	6.34901	1.48857	0.00187081	PREDICTED: Ictalurus punctatus aquaporin-1 (LOC108267091), mRNA
XM_053676581.1	24.3113	2.79994	0.0176735	4.19635	1.4854	0.000258326	PREDICTED: Ictalurus punctatus neutrophil cytosolic factor 4 (ncf4), mRNA
NM_001200181.1	55.9566	2.7933	0.0036219	5.92105	1.48197	4.08179e-06	Ictalurus punctatus nonspecific cytotoxic cell cationic anti-microbial protein-1 (LOC100304607), mRNA
XM_017459151.3	18.2313	2.78544	0.0301242	5.06786	1.47791	0.000872177	PREDICTED: Ictalurus punctatus cadherin 11, type 2, OB-cadherin (osteoblast) (cdh11), mRNA
XM_053687423.1	32.0556	2.77608	0.00909502	4.0997	1.47305	7.17877e-05	PREDICTED: Ictalurus punctatus interleukin-1 receptor accessory protein (LOC108277591), mRNA
XR_008393559.1	25.8391	2.76458	0.0159632	2.03488	1.46706	0.000196574	PREDICTED: Ictalurus punctatus uncharacterized LOC128629216 (LOC128629216), ncRNA
XM_017474774.3	14.1736	2.76195	0.0489777	8.76068	1.46569	0.00227995	PREDICTED: Ictalurus punctatus fibrinogen-like 2b (fgl2b), mRNA
XM_017460661.3	17.507	2.7421	0.0324757	2.4219	1.45528	0.00102491	PREDICTED: Ictalurus punctatus centrosomal AT-AC splicing factor (cenatac), mRNA
XM_017481660.3	23.2451	2.73398	0.0194671	4.00089	1.451	0.000314772	PREDICTED: Ictalurus punctatus cytoglobin 1 (cygb1), transcript variant X1, mRNA
XM_053680470.1	19.3307	2.69989	0.0272849	4.49719	1.4329	0.000687774	PREDICTED: Ictalurus punctatus sema domain, transmembrane domain (TM), and cytoplasmic domain, (semaphorin) 6Bb (sema6bb), mRNA
XM_017472947.3	28.2274	2.69933	0.0124878	5.40649	1.4326	0.00013105	PREDICTED: Ictalurus punctatus neutrophil cytosolic factor 2 (ncf2), mRNA
XM_017456859.3	14.5719	2.68756	0.0474775	3.91308	1.4263	0.00206109	PREDICTED: Ictalurus punctatus eukaryotic translation elongation factor 1 alpha 1b (eef1a1b), mRNA
NM_001201240.1	34.0579	2.68024	0.00820958	6.29044	1.42236	5.34937e-05	Ictalurus punctatus eukaryotic translation initiation factor 4E binding protein 3, like (eif4ebp3l), mRNA
XM_017490641.3	16.7426	2.67725	0.0358624	7.7535	1.42075	0.00122066	PREDICTED: Ictalurus punctatus solute carrier family 43 member 2a (slc43a2a), mRNA
XM_017472372.3	14.5012	2.65304	0.0476623	2.66717	1.40765	0.00209809	PREDICTED: Ictalurus punctatus ephrin-B3b (efnb3b), mRNA
XM_017450437.3	15.5654	2.61266	0.0406893	2.16363	1.38552	0.00161312	PREDICTED: Ictalurus punctatus solute carrier family 41 member 1 (slc41a1), mRNA
XM_017491674.3	48.2665	2.60502	0.00363572	4.88595	1.3813	9.0328e-06	PREDICTED: Ictalurus punctatus diablo, IAP-binding mitochondrial protein a (diabloa), mRNA
XM_017484658.3	18.2284	2.57776	0.0301242	8.05218	1.36612	0.000872734	PREDICTED: Ictalurus punctatus klotho beta (klb), mRNA
XM_017460428.3	20.3678	2.56014	0.0251061	4.55252	1.35622	0.00055396	PREDICTED: Ictalurus punctatus chromobox homolog 4 (Pc class homolog, Drosophila) (cbx4), mRNA
XM_017494830.3	21.2129	2.55405	0.0233999	3.9499	1.35278	0.000466816	PREDICTED: Ictalurus punctatus protein tyrosine phosphatase receptor type R (ptprr), mRNA
XR_006982382.1	20.3259	2.51513	0.0251344	3.12526	1.33063	0.000558746	PREDICTED: Ictalurus punctatus uncharacterized LOC124627986 (LOC124627986), ncRNA
XM_017492198.3	19.0799	2.50851	0.0278116	4.54536	1.32683	0.000725511	PREDICTED: Ictalurus punctatus programmed cell death 1 ligand 1 (si:ch211-241b2.5), mRNA
XM_047155970.2	54.7319	2.46623	0.00363572	3.85148	1.30231	4.60354e-06	PREDICTED: Ictalurus punctatus homeobox D3a (hoxd3a), mRNA
XM_017474960.3	21.0327	2.46235	0.023574	3.63259	1.30003	0.000483986	PREDICTED: Ictalurus punctatus cryptochrome circadian regulator 2 (cry2), transcript variant X1, mRNA
XM_017470405.3	46.6919	2.44332	0.00363572	5.45887	1.28884	1.07614e-05	PREDICTED: Ictalurus punctatus insulin receptor substrate 2b (irs2b), mRNA
XM_017469514.3	15.7165	2.44017	0.0395003	3.92852	1.28698	0.00155535	PREDICTED: Ictalurus punctatus death effector domain-containing 1 (dedd1), mRNA
XM_017493220.3	14.276	2.41546	0.0485576	3.21716	1.2723	0.00222122	PREDICTED: Ictalurus punctatus Aly/REF export factor (alyref), transcript variant X3, mRNA
XM_053683183.1	28.7772	2.37826	0.0122149	3.0029	1.2499	0.000119782	PREDICTED: Ictalurus punctatus trophoblast glycoprotein b (tpbgb), mRNA
XM_017466892.3	16.192	2.33926	0.0378512	7.45957	1.22605	0.00138857	PREDICTED: Ictalurus punctatus gamma-glutamyltransferase 5a (ggt5a), mRNA
XM_017454324.3	44.8394	2.33228	0.00423987	7.48593	1.22174	1.33045e-05	PREDICTED: Ictalurus punctatus chromosome 24 C6orf62 homolog (c24h6orf62), mRNA
XM_017451772.3	23.9998	2.33083	0.0179378	6.50561	1.22085	0.000273516	PREDICTED: Ictalurus punctatus arrestin domain-containing protein 3 (LOC108255660), mRNA
XM_017457599.3	21.8406	2.31285	0.0225307	5.70437	1.20967	0.000412257	PREDICTED: Ictalurus punctatus proto-oncogene vav (LOC108258736), mRNA
XM_017489977.3	17.9617	2.30498	0.0311813	3.12331	1.20475	0.000925733	PREDICTED: Ictalurus punctatus docking protein 3 (LOC108277338), mRNA
XM_017454523.3	25.5395	2.30403	0.0161254	5.08442	1.20416	0.000207208	PREDICTED: Ictalurus punctatus UBA-like domain containing 1b (ubald1b), mRNA
XR_001811077.2	24.8474	2.30107	0.0172695	3.01897	1.20231	0.000234409	PREDICTED: Ictalurus punctatus uncharacterized LOC108260109 (LOC108260109), ncRNA
XM_017456778.3	26.2124	2.29604	0.0152117	3.0468	1.19915	0.000184194	PREDICTED: Ictalurus punctatus HOP homeobox (hopx), mRNA
XM_017495317.3	22.2252	2.26275	0.0218859	6.54782	1.17808	0.000382472	PREDICTED: Ictalurus punctatus death-associated protein kinase 2 (LOC108280394), transcript variant X1, mRNA
XM_017473663.3	19.0705	2.26245	0.0278116	1.82222	1.17788	0.000726979	PREDICTED: Ictalurus punctatus CDC-like kinase 4a (clk4a), transcript variant X1, mRNA
XM_017451812.3	20.5887	2.23564	0.025035	3.19792	1.16068	0.000529492	PREDICTED: Ictalurus punctatus histone H2B 1/2 (LOC108255682), mRNA
XM_017471470.3	22.6716	2.2213	0.0210371	6.23399	1.1514	0.000350964	PREDICTED: Ictalurus punctatus insulin receptor substrate 2-B (LOC108267420), mRNA
XM_053677094.1	15.7402	2.20673	0.0395003	7.74004	1.14191	0.00154652	PREDICTED: Ictalurus punctatus ubiquitin B (ubb), mRNA
NM_001329529.1	17.1308	2.20653	0.0340051	6.09248	1.14178	0.00111632	Ictalurus punctatus claudin-3-like (LOC108279106), mRNA
XM_017495892.3	24.7852	2.1982	0.0172737	4.25927	1.13632	0.000237051	PREDICTED: Ictalurus punctatus armadillo repeat containing 5 (armc5), mRNA
XM_053680366.1	20.0629	2.19199	0.0253929	2.76166	1.13224	0.000589897	PREDICTED: Ictalurus punctatus solute carrier family 13 member 3 (slc13a3), mRNA
XM_047161206.2	17.5137	2.18564	0.0324757	6.01868	1.12806	0.00102335	PREDICTED: Ictalurus punctatus pleckstrin homology domain containing, family G (with RhoGef domain) member 2 (plekhg2), mRNA
XM_053680679.1	36.1376	2.18404	0.00674645	4.13013	1.127	3.99377e-05	PREDICTED: Ictalurus punctatus uncharacterized LOC108266218 (LOC108266218), mRNA
XM_017472988.3	22.3224	2.17676	0.0218859	5.40955	1.12218	0.00037534	PREDICTED: Ictalurus punctatus collectin-12 (LOC108268179), mRNA
XM_017489758.3	16.9278	2.1743	0.0351461	5.94191	1.12055	0.00116954	PREDICTED: Ictalurus punctatus leucine rich repeat containing 32 (lrrc32), mRNA
XM_053683945.1	19.7677	2.16466	0.0259984	2.33022	1.11414	0.000627283	PREDICTED: Ictalurus punctatus zinc finger protein ZFP2 (LOC108272979), transcript variant X1, mRNA
XM_017493602.2	18.4485	2.14868	0.0301028	4.77119	1.10345	0.000831615	PREDICTED: Ictalurus punctatus chordin-like 2 (chrdl2), mRNA
XM_053683571.1	22.5057	2.14205	0.0214861	4.66666	1.09899	0.000362309	PREDICTED: Ictalurus punctatus zinc finger protein 709 (LOC108271710), mRNA
XR_001811652.3	22.1735	2.13229	0.0219753	2.2289	1.0924	0.000386328	PREDICTED: Ictalurus punctatus partner of NOB1 homolog (pno1), transcript variant X1, misc_RNA
XM_053688148.1	16.2745	2.12512	0.037711	3.27579	1.08754	0.00136178	PREDICTED: Ictalurus punctatus cleavage and polyadenylation specificity factor subunit 6 (LOC108279496), mRNA
XM_017463261.3	24.9666	2.10975	0.0172695	9.73754	1.07707	0.000229444	PREDICTED: Ictalurus punctatus mRNA decay activator protein ZFP36L2 (LOC108262909), mRNA
XM_017487425.3	17.2874	2.07514	0.0332548	2.94212	1.05321	0.00107716	PREDICTED: Ictalurus punctatus U8 snoRNA-decapping enzyme (zgc:103759), mRNA
XM_053674653.1	16.0807	2.05738	0.0380065	3.05912	1.0408	0.00142568	PREDICTED: Ictalurus punctatus sperm flagellar 2 (spef2), mRNA
XM_017455477.3	29.3232	2.05129	0.0116463	3.215	1.03653	0.000109683	PREDICTED: Ictalurus punctatus WD repeat domain 21 (wdr21), mRNA
XM_017460602.3	29.9395	2.03776	0.0106604	5.40612	1.02698	9.9442e-05	PREDICTED: Ictalurus punctatus allograft inflammatory factor 1-like (aif1l), mRNA
XM_017484039.3	19.5384	2.02854	0.0266854	6.27201	1.02044	0.000658218	PREDICTED: Ictalurus punctatus actin filament associated protein 1-like 2 (afap1l2), mRNA
XM_017494695.3	31.3383	2.02005	0.00946257	3.94498	1.01439	8.0028e-05	PREDICTED: Ictalurus punctatus RecQ helicase-like 5 (recql5), mRNA
XM_053683992.1	20.1954	2.00545	0.0252123	3.20025	1.00393	0.000573963	PREDICTED: Ictalurus punctatus zinc finger protein 665 (LOC108272479), mRNA
XM_017452447.2	30.8137	2.00264	0.00979314	6.61502	1.00191	8.67473e-05	PREDICTED: Ictalurus punctatus repulsive guidance molecule BMP co-receptor b (rgmb), mRNA
XM_017484371.3	31.013	-2.00466	0.00968835	9.12288	-1.00336	8.41209e-05	PREDICTED: Ictalurus punctatus calmodulin 2b, (phosphorylase kinase, delta) (calm2b), mRNA
XM_017486154.3	17.7383	-2.00669	0.0321897	3.75064	-1.00482	0.000972994	PREDICTED: Ictalurus punctatus TopBP1-interacting, checkpoint, and replication regulator (ticrr), mRNA
XM_017465600.3	14.4882	-2.02597	0.0476623	5.88414	-1.01861	0.00210499	PREDICTED: Ictalurus punctatus transmembrane channel-like 4 (tmc4), mRNA
XM_017459746.3	39.7469	-2.02849	0.00587201	4.91322	-1.02041	2.47542e-05	PREDICTED: Ictalurus punctatus aminolevulinate dehydratase (alad), mRNA
NM_001200617.1	19.444	-2.0368	0.0269291	4.7065	-1.0263	0.000671475	Ictalurus punctatus glutathione S-transferase theta 1b (gstt1b), mRNA
XM_017480478.3	38.1625	-2.04944	0.0060446	6.17556	-1.03523	3.04083e-05	PREDICTED: Ictalurus punctatus leucine rich repeat containing 40 (lrrc40), mRNA
XM_017451996.3	18.4315	-2.05322	0.0301171	5.9685	-1.03789	0.00083471	PREDICTED: Ictalurus punctatus selenoprotein M (selenom), mRNA
XM_053677213.1	55.6075	-2.06512	0.0036219	6.32474	-1.04623	4.22323e-06	PREDICTED: Ictalurus punctatus pyruvate dehydrogenase E1 subunit alpha 1a (pdha1a), mRNA
XM_017457227.3	38.3771	-2.07191	0.0060446	4.68799	-1.05096	2.95613e-05	PREDICTED: Ictalurus punctatus sprouty related EVH1 domain containing 2a (spred2a), mRNA
XM_017475269.3	51.6775	-2.07921	0.00363572	5.81893	-1.05604	6.27592e-06	PREDICTED: Ictalurus punctatus replication protein A2 (rpa2), mRNA
XM_053674243.1	15.3773	-2.08402	0.0419276	4.30306	-1.05937	0.00168854	PREDICTED: Ictalurus punctatus phosphoserine aminotransferase 1 (psat1), mRNA
XM_017454201.3	15.1178	-2.08634	0.0439932	5.92485	-1.06097	0.00179934	PREDICTED: Ictalurus punctatus gamma-glutamylcyclotransferase a (ggcta), mRNA
NM_001200100.1	20.7778	-2.10832	0.0244858	7.60866	-1.07609	0.000509527	Ictalurus punctatus solute carrier family 11 member 2 (slc11a2), mRNA
XM_017470306.3	41.5014	-2.11636	0.00503087	4.00495	-1.08158	1.98545e-05	PREDICTED: Ictalurus punctatus polypeptide N-acetylgalactosaminyltransferase 5 (LOC108266671), mRNA
XM_017465957.3	17.383	-2.12233	0.0329174	4.98846	-1.08565	0.00105404	PREDICTED: Ictalurus punctatus phosphatidylinositol glycan anchor biosynthesis, class B (pigb), mRNA
XM_053679774.1	18.2757	-2.1373	0.0301242	9.53846	-1.09579	0.000863698	PREDICTED: Ictalurus punctatus carbonic anhydrase (LOC108265147), mRNA
XM_017460228.2	29.0188	-2.14742	0.0120021	9.41391	-1.1026	0.000115187	PREDICTED: Ictalurus punctatus sialic acid synthase (LOC108260162), mRNA
XM_017485500.3	42.7678	-2.16118	0.0049177	4.15698	-1.11182	1.70079e-05	PREDICTED: Ictalurus punctatus ring finger and WD repeat domain 3 (rfwd3), mRNA
XM_017477971.3	26.5895	-2.16474	0.0146889	4.8773	-1.11419	0.000172593	PREDICTED: Ictalurus punctatus centromere protein T (cenpt), mRNA
XM_017460083.3	16.8609	-2.17989	0.0354056	5.5906	-1.12426	0.0011877	PREDICTED: Ictalurus punctatus histone H2AX (LOC108260105), mRNA
XM_047154789.2	24.2387	-2.18026	0.0176735	5.30118	-1.1245	0.000261776	PREDICTED: Ictalurus punctatus calpain 5a (capn5a), mRNA
XM_017456415.3	46.8859	-2.19022	0.00363572	7.36807	-1.13108	1.05291e-05	PREDICTED: Ictalurus punctatus eukaryotic translation initiation factor 5 (eif5), mRNA
NM_001200905.1	13.9859	-2.19794	0.0499488	3.99719	-1.13615	0.00239238	Ictalurus punctatus inosine triphosphatase (nucleoside triphosphate pyrophosphatase) (itpa), mRNA
XM_017480362.3	20.6289	-2.19953	0.0250219	5.31056	-1.1372	0.000525169	PREDICTED: Ictalurus punctatus phosphoglucomutase 1 (pgm1), mRNA
XR_008393244.1	27.2333	-2.23145	0.0137345	2.94752	-1.15798	0.000154672	PREDICTED: Ictalurus punctatus SDR_c11 domain-containing protein (zgc:101858), transcript variant X3, misc_RNA
XM_017455769.3	14.1934	-2.24508	0.0489777	3.11975	-1.16677	0.0022685	PREDICTED: Ictalurus punctatus uncharacterized protein LOC572032 homolog (si:dkeyp-117h8.4), mRNA
XM_053683275.1	22.4035	-2.24869	0.0216826	4.09956	-1.16909	0.000369512	PREDICTED: Ictalurus punctatus uncharacterized protein LOC571260 homolog (zgc:162816), mRNA
XM_017459019.3	23.4737	-2.24995	0.0191028	6.00726	-1.1699	0.00030156	PREDICTED: Ictalurus punctatus major facilitator superfamily domain containing 6a (mfsd6a), mRNA
XM_017467480.3	15.0763	-2.25815	0.0443401	4.31279	-1.17514	0.00181781	PREDICTED: Ictalurus punctatus GINS complex subunit 4 (Sld5 homolog) (gins4), mRNA
XM_017465598.2	50.4019	-2.26999	0.00363572	8.63384	-1.18269	7.17467e-06	PREDICTED: Ictalurus punctatus isocitrate dehydrogenase (NADP(+)) 2 (idh2), mRNA
NM_001200726.1	24.4246	-2.27175	0.0176735	4.0469	-1.18381	0.000253046	Ictalurus punctatus replication factor C (activator 1) 3 (rfc3), mRNA
XM_047155702.2	14.4275	-2.27477	0.0476623	3.38531	-1.18572	0.00213752	PREDICTED: Ictalurus punctatus polymerase (DNA directed), alpha 2 (pola2), mRNA
XM_017457465.3	14.0517	-2.3021	0.0495937	5.55842	-1.20295	0.00235228	PREDICTED: Ictalurus punctatus polo-like kinase 1 (Drosophila) (plk1), mRNA
XM_017483743.3	23.7759	-2.3647	0.0183711	5.01293	-1.24166	0.000285066	PREDICTED: Ictalurus punctatus X-ray repair complementing defective repair in Chinese hamster cells 6 (xrcc6), mRNA
XM_017472285.3	18.281	-2.37859	0.0301242	6.81982	-1.25011	0.000862695	PREDICTED: Ictalurus punctatus histone H2A.Z (LOC108267834), mRNA
XM_017467003.3	32.7186	-2.38144	0.00854562	3.37526	-1.25184	6.503e-05	PREDICTED: Ictalurus punctatus HAUS augmin-like complex, subunit 5 (haus5), mRNA
XM_017494166.3	38.2286	-2.3844	0.0060446	7.69179	-1.25363	3.01445e-05	PREDICTED: Ictalurus punctatus XendoU domain-containing protein (si:dkey-222f8.3), mRNA
XM_017488761.3	15.2412	-2.40179	0.0431535	3.47621	-1.26411	0.00174565	PREDICTED: Ictalurus punctatus cyclin F (ccnf), mRNA
XM_053686104.1	51.5144	-2.41475	0.00363572	4.23084	-1.27188	6.38324e-06	PREDICTED: Ictalurus punctatus DNA primase subunit 1 (prim1), mRNA
NM_001200734.2	26.9013	-2.43581	0.0142442	2.90445	-1.2844	0.00016363	Ictalurus punctatus DNA replication and sister chromatid cohesion 1 (dscc1), mRNA
XM_017468721.3	67.0017	-2.43901	0.00228118	10.8249	-1.2863	1.50731e-06	PREDICTED: Ictalurus punctatus tubulin, beta 2b (tubb2b), mRNA
XM_017493973.1	32.9344	-2.44577	0.00854562	3.96747	-1.29029	6.29905e-05	PREDICTED: Ictalurus punctatus origin recognition complex, subunit 5 (orc5), mRNA
NM_001200579.1	14.3176	-2.46023	0.0483214	3.60853	-1.2988	0.00219784	Ictalurus punctatus thymidine kinase 1, soluble (tk1), mRNA
NM_001201161.1	37.2979	-2.46144	0.00633917	3.67006	-1.2995	3.41152e-05	Ictalurus punctatus phosphoserine phosphatase (psph), mRNA
XM_017476265.3	25.4359	-2.49239	0.0162267	3.66347	-1.31753	0.000211039	PREDICTED: Ictalurus punctatus polymerase (DNA directed), epsilon 2 (pole2), mRNA
XM_017461570.3	16.7367	-2.49944	0.0358624	5.66864	-1.3216	0.00122233	PREDICTED: Ictalurus punctatus structural maintenance of chromosomes 2 (smc2), mRNA
XM_017468062.3	36.2918	-2.51137	0.00674645	4.60947	-1.32847	3.91013e-05	PREDICTED: Ictalurus punctatus polymerase (DNA directed), delta 2, regulatory subunit (pold2), mRNA
XM_017465741.3	33.9296	-2.53069	0.00820958	3.67348	-1.33953	5.449e-05	PREDICTED: Ictalurus punctatus serine/threonine/tyrosine kinase 1b (styk1b), mRNA
XM_017468359.3	28.4864	-2.53662	0.0122149	5.80263	-1.34291	0.000125596	PREDICTED: Ictalurus punctatus endosome-lysosome associated apoptosis and autophagy regulator 1 (elapor1), mRNA
XM_017484635.3	14.4807	-2.53856	0.0476623	3.7332	-1.34401	0.00210895	PREDICTED: Ictalurus punctatus tryptophan hydroxylase 1 (tryptophan 5-monooxygenase) a (tph1a), mRNA
NM_001200452.1	14.1504	-2.57543	0.0490798	4.34235	-1.36482	0.00229353	Ictalurus punctatus inhibitor of growth family, member 5b (ing5b), mRNA
XM_017496062.3	42.2619	-2.58151	0.0049177	6.02839	-1.36821	1.80847e-05	PREDICTED: Ictalurus punctatus non-SMC condensin I complex, subunit D2 (ncapd2), mRNA
XM_053679130.1	18.1531	-2.60693	0.0302532	3.53259	-1.38235	0.000887325	PREDICTED: Ictalurus punctatus MFSD2 lysolipid transporter A, lysophospholipid a (mfsd2aa), transcript variant X3, mRNA
XM_017470456.3	36.2416	-2.61189	0.00674645	6.69698	-1.38509	3.93717e-05	PREDICTED: Ictalurus punctatus solute carrier family 37 member 1 (slc37a1), mRNA
XM_017456481.3	20.4935	-2.61296	0.025035	3.27064	-1.38568	0.000539875	PREDICTED: Ictalurus punctatus Serine/threonine-protein kinase pdik1l-B-like (si:ch211-63o20.7), mRNA
XM_017489911.3	16.3122	-2.61471	0.037711	4.77972	-1.38665	0.00134976	PREDICTED: Ictalurus punctatus RAB38b, member of RAS oncogene family (rab38b), mRNA
XM_017491206.3	16.9135	-2.61531	0.0351669	1.93479	-1.38698	0.00117339	PREDICTED: Ictalurus punctatus aspartate beta-hydroxylase (asph), transcript variant X3, mRNA
XM_017451686.3	22.4612	-2.7046	0.0215561	5.46524	-1.43541	0.000365423	PREDICTED: Ictalurus punctatus dihydrofolate reductase (dhfr), mRNA
XM_017469078.2	21.7503	-2.73138	0.0227112	3.17199	-1.44963	0.000419635	PREDICTED: Ictalurus punctatus charged multivesicular body protein 2Ba (chmp2ba), transcript variant X1, mRNA
XM_017451049.3	30.3307	-2.73318	0.0102215	7.13082	-1.45058	9.35142e-05	PREDICTED: Ictalurus punctatus tubulin alpha-1A chain (LOC108255233), mRNA
XM_017468580.3	103.222	-2.73796	0.000635668	5.27603	-1.4531	1.24044e-07	PREDICTED: Ictalurus punctatus tubulin alpha 5 (tuba5), transcript variant X2, mRNA
XM_017470381.2	18.3669	-2.77754	0.0301242	1.268	-1.47381	0.000846578	PREDICTED: Ictalurus punctatus ATP synthase membrane subunit c locus 3a (atp5mc3a), transcript variant X2, mRNA
XM_017473782.2	21.77	-2.83178	0.0227112	3.00584	-1.50171	0.000418016	PREDICTED: Ictalurus punctatus polyamine-modulated factor 1 (si:dkey-6i22.5), mRNA
XM_017458943.3	25.6617	-2.83836	0.0161254	6.95057	-1.50506	0.000202796	PREDICTED: Ictalurus punctatus beta-1,3-galactosyltransferase 2 (LOC108259427), mRNA
XM_053674455.1	18.6106	-2.84905	0.029538	4.07908	-1.51048	0.000802764	PREDICTED: Ictalurus punctatus kinetochore associated 1 (kntc1), mRNA
XM_017492563.3	47.8149	-2.85055	0.00363572	6.94531	-1.51124	9.49349e-06	PREDICTED: Ictalurus punctatus pyruvate carboxylase a (pcxa), mRNA
XM_017454484.3	32.8361	-2.87019	0.00854562	4.92132	-1.52114	6.39107e-05	PREDICTED: Ictalurus punctatus cell division cycle associated 8 (cdca8), mRNA
XM_017491904.3	14.4587	-2.87433	0.0476623	2.83557	-1.52322	0.00212073	PREDICTED: Ictalurus punctatus checkpoint kinase 1 (chek1), mRNA
XM_017483009.3	28.1622	-2.88554	0.0125157	2.30023	-1.52884	0.000132465	PREDICTED: Ictalurus punctatus aldolase a, fructose-bisphosphate, b (aldoab), mRNA
XM_017484428.3	14.6301	-2.89248	0.0474775	2.05701	-1.53231	0.00203119	PREDICTED: Ictalurus punctatus solute carrier family 35 member G1 (slc35g1), transcript variant X1, mRNA
XM_017467046.3	14.7523	-2.91886	0.0466313	2.39246	-1.5454	0.00196998	PREDICTED: Ictalurus punctatus CDC45 cell division cycle 45 homolog (S. cerevisiae) (cdc45), mRNA
XM_053679183.1	15.3868	-2.92784	0.0419276	4.66451	-1.54983	0.00168463	PREDICTED: Ictalurus punctatus kinesin family member 15 (kif15), mRNA
XM_017493046.3	16.4565	-2.93711	0.0373962	4.41904	-1.5544	0.00130479	PREDICTED: Ictalurus punctatus deoxycytidine kinase (dck), mRNA
XM_017491651.3	18.5158	-2.98685	0.0299555	2.99974	-1.57863	0.000819483	PREDICTED: Ictalurus punctatus BRCA2 DNA repair associated (brca2), mRNA
XM_017454680.3	17.7634	-2.98764	0.0321897	3.02058	-1.57901	0.000967559	PREDICTED: Ictalurus punctatus bone morphogenetic protein 8a (bmp8a), mRNA
XM_017450545.3	31.5286	-3.00318	0.0094209	2.62858	-1.58649	7.774e-05	PREDICTED: Ictalurus punctatus prothymosin alpha (si:ch211-222l21.1), transcript variant X1, mRNA
XM_017459824.3	21.1149	-3.04111	0.0235078	1.97156	-1.6046	0.00047606	PREDICTED: Ictalurus punctatus BICD family like cargo adaptor 2 (bicdl2), mRNA
NM_001200633.1	22.0393	-3.04707	0.0221605	1.79445	-1.60742	0.000396545	Ictalurus punctatus GINS complex subunit 3 (gins3), mRNA
NM_001200416.1	18.7177	-3.06918	0.0291479	5.19798	-1.61785	0.000784319	Ictalurus punctatus PDZ binding kinase (pbk), mRNA
XM_017457194.3	14.7134	-3.07195	0.0468875	4.89455	-1.61915	0.00198922	PREDICTED: Ictalurus punctatus RAB3D, member RAS oncogene family, a (rab3da), mRNA
XM_017450336.3	19.9528	-3.0875	0.0256827	3.61172	-1.62644	0.000603541	PREDICTED: Ictalurus punctatus v-myb avian myeloblastosis viral oncogene homolog-like 2b (mybl2b), mRNA
XM_017493722.3	17.4359	-3.15428	0.0328015	3.43283	-1.65731	0.0010415	PREDICTED: Ictalurus punctatus RAD51 associated protein 1 (rad51ap1), mRNA
XM_017461585.3	19.5096	-3.16964	0.0267508	4.94683	-1.66432	0.000662231	PREDICTED: Ictalurus punctatus non-SMC condensin II complex, subunit D3 (ncapd3), mRNA
XM_017471973.3	18.4872	-3.18132	0.0300163	3.66705	-1.66963	0.000824614	PREDICTED: Ictalurus punctatus kelch repeat-containing protein (krcp), mRNA
NM_001200395.1	33.3028	-3.20476	0.00854562	3.79259	-1.68022	5.96774e-05	Ictalurus punctatus ureidopropionase, beta (upb1), mRNA
XM_017479966.3	25.7796	-3.27418	0.0159632	6.26128	-1.71113	0.000198635	PREDICTED: Ictalurus punctatus SAM pointed domain-containing Ets transcription factor (LOC108271967), mRNA
NM_001200853.1	14.086	-3.28714	0.0493278	2.95427	-1.71683	0.00233167	Ictalurus punctatus prostaglandin reductase 1 (ptgr1), mRNA
XM_017494602.2	24.2106	-3.31853	0.0176735	8.00656	-1.73054	0.000263128	PREDICTED: Ictalurus punctatus leukotriene A4 hydrolase (lta4h), mRNA
XM_017473021.2	24.6079	-3.33747	0.0176056	4.22518	-1.73876	0.000244763	PREDICTED: Ictalurus punctatus non-SMC condensin II complex, subunit G2 (ncapg2), mRNA
XM_017485612.2	34.4611	-3.34114	0.00792918	4.4919	-1.74034	5.04953e-05	PREDICTED: Ictalurus punctatus lactate dehydrogenase Bb (ldhbb), mRNA
XM_017471487.3	20.5169	-3.36635	0.025035	2.44998	-1.75118	0.000537299	PREDICTED: Ictalurus punctatus FKBP prolyl isomerase 14 (fkbp14), mRNA
XM_017480109.3	35.7734	-3.37372	0.00698826	4.35022	-1.75434	4.1996e-05	PREDICTED: Ictalurus punctatus deoxythymidylate kinase (thymidylate kinase) (dtymk), mRNA
XM_017483294.3	21.6636	-3.42909	0.0228589	5.70412	-1.77783	0.000426858	PREDICTED: Ictalurus punctatus FKBP prolyl isomerase 10b (fkbp10b), mRNA
XM_017476594.3	29.0724	-3.47752	0.0120021	3.59043	-1.79806	0.000114195	PREDICTED: Ictalurus punctatus centromere protein O (cenpo), mRNA
XM_017452417.3	15.9953	-3.59587	0.0380946	3.60791	-1.84634	0.00145494	PREDICTED: Ictalurus punctatus bone morphogenetic protein 3 (bmp3), mRNA
NM_001200367.1	16.3291	-3.72416	0.0376602	2.04807	-1.89691	0.0013444	Ictalurus punctatus CTF8, chromosome transmission fidelity factor 8 homolog (S. cerevisiae) (chtf8), mRNA
XM_017478838.3	16.118	-3.76263	0.0380065	0.198023	-1.91174	0.00141311	PREDICTED: Ictalurus punctatus origin recognition complex, subunit 2 (orc2), transcript variant X1, mRNA
XM_017470943.3	19.4221	-3.79815	0.0269568	1.99993	-1.9253	0.000674585	PREDICTED: Ictalurus punctatus fibroblast activation protein, alpha (fap), mRNA
XM_053685119.1	17.5979	-3.85365	0.0324295	0.62945	-1.94623	0.00100414	PREDICTED: Ictalurus punctatus Rho guanine nucleotide exchange factor 15b (arhgef15b), transcript variant X7, mRNA
XM_017488832.3	26.8138	-3.90665	0.0142442	7.00191	-1.96593	0.00016609	PREDICTED: Ictalurus punctatus solute carrier family 27 member 4 (slc27a4), mRNA
XM_017457048.3	20.521	-3.95012	0.025035	3.81163	-1.9819	0.000536854	PREDICTED: Ictalurus punctatus uncharacterized si:dkey-225f5.4 (si:dkey-225f5.4), mRNA
NM_001200758.1	26.3194	-4.02799	0.0151705	2.28683	-2.01006	0.000180813	Ictalurus punctatus vitamin K epoxide reductase complex, subunit 1 (vkorc1), mRNA
XM_017480083.3	41.5068	-4.10001	0.00503087	6.76555	-2.03563	1.98411e-05	PREDICTED: Ictalurus punctatus tubulin, beta 6 class V (tubb6), mRNA
XM_017487760.3	30.9998	-4.14013	0.00968835	2.8308	-2.04968	8.42918e-05	PREDICTED: Ictalurus punctatus ubiquitin-conjugating enzyme E2T (putative) (ube2t), mRNA
XM_017473415.3	24.8912	-4.19656	0.0172695	2.07278	-2.06921	0.00023257	PREDICTED: Ictalurus punctatus TBC1 domain family member 12 (si:ch211-266k8.4), mRNA
XM_017482936.3	51.3243	-4.23392	0.00363572	6.19506	-2.08199	6.51107e-06	PREDICTED: Ictalurus punctatus reticulocalbin 3, EF-hand calcium binding domain (rcn3), transcript variant X2, mRNA
XM_017475021.3	14.4714	-4.3389	0.0476623	4.57925	-2.11733	0.00211391	PREDICTED: Ictalurus punctatus solute carrier family 7 member 11 (slc7a11), mRNA
XM_017450184.3	22.5659	-4.47079	0.0213527	4.89269	-2.16053	0.000358144	PREDICTED: Ictalurus punctatus major facilitator superfamily domain containing 4Aa (mfsd4aa), mRNA
XM_017487251.3	32.627	-4.58288	0.00854562	3.30731	-2.19626	6.59183e-05	PREDICTED: Ictalurus punctatus glutathione peroxidase 7 (gpx7), mRNA
XM_017479734.3	16.4575	-4.7165	0.0373962	2.72034	-2.23772	0.00130447	PREDICTED: Ictalurus punctatus angiopoietin-like 3 (angptl3), mRNA
XM_017472654.3	14.3534	-4.81043	0.0480443	7.87351	-2.26616	0.002178	PREDICTED: Ictalurus punctatus plastin 1 (I isoform) (pls1), mRNA
XM_053683749.1	42.4359	-4.89635	0.0049177	2.68526	-2.29171	1.77057e-05	PREDICTED: Ictalurus punctatus RAD54 like (rad54l), mRNA
XM_017478949.3	16.637	-5.20324	0.0364148	5.11361	-2.37941	0.00125095	PREDICTED: Ictalurus punctatus UDP-GlcNAc:betaGal beta-1,3-N-acetylglucosaminyltransferase 7 (b3gnt7), mRNA
XM_017472693.3	32.656	-5.36371	0.00854562	3.76706	-2.42323	6.56358e-05	PREDICTED: Ictalurus punctatus insulin-like 5b (insl5b), mRNA
XM_017494542.3	68.0649	-5.55838	0.00228118	5.04821	-2.47466	1.37972e-06	PREDICTED: Ictalurus punctatus cytoskeleton associated protein 4 (ckap4), mRNA
XM_017470748.3	16.2342	-5.62003	0.037711	1.35459	-2.49058	0.00137481	PREDICTED: Ictalurus punctatus NADP-dependent malic enzyme, mitochondrial (LOC108266916), mRNA
XM_017455885.3	21.4854	-6.89729	0.0229632	2.13381	-2.78603	0.000442166	PREDICTED: Ictalurus punctatus proprotein convertase subtilisin/kexin type 9 (pcsk9), mRNA
XM_017493736.3	113.639	-6.92973	0.000635668	3.57569	-2.7928	6.99394e-08	PREDICTED: Ictalurus punctatus DEP domain containing 4 (depdc4), mRNA
XM_017459054.3	44.8357	-8.93739	0.00423987	2.91825	-3.15985	1.33102e-05	PREDICTED: Ictalurus punctatus formimidoyltransferase cyclodeaminase (ftcd), mRNA
XR_001813409.3	40.4349	-10.302	0.00549772	1.80848	-3.36486	2.26832e-05	PREDICTED: Ictalurus punctatus uncharacterized LOC108269113 (LOC108269113), ncRNA
XM_017451441.3	15.7711	-19.7212	0.0393442	3.68685	-4.30168	0.00153509	PREDICTED: Ictalurus punctatus 3-hydroxy-3-methylglutaryl-CoA reductase a (hmgcra), mRNA

## Sheet: NCF2hrs
Differentially expressed genes in the NCF treatment group at 2 hours in the intestine
Feature	F	FC	FDR	logCPM	logFC	PValue	Description
NM_001200166.1	10.5639	2.07272	0.0434022	7.23029	1.05153	0.00590877	Ictalurus punctatus matrix Gla protein (mgp), mRNA
NM_001200181.1	10.5554	2.6516	0.0439727	5.86715	1.40686	0.0060236	Ictalurus punctatus nonspecific cytotoxic cell cationic anti-microbial protein-1 (LOC100304607), mRNA
NM_001200182.1	31.4954	-2.73367	0.00424676	9.06435	-1.45084	6.77344e-05	Ictalurus punctatus calreticulin 3a (calr3a), mRNA
NM_001200215.1	32.3808	3.5987	0.00399739	2.37014	1.84748	5.90603e-05	Ictalurus punctatus hematopoietic cell signal transducer (hcst), mRNA
NM_001200216.1	30.7699	2.77236	0.00454292	2.82343	1.47111	7.59413e-05	Ictalurus punctatus CD247 antigen like (cd247l), mRNA
NM_001200219.1	22.6334	4.25255	0.0084388	2.84962	2.08833	0.000318677	Ictalurus punctatus interleukin 1, beta (LOC100304696), mRNA
NM_001200220.1	16.0752	4.59027	0.0178403	3.1572	2.19858	0.00132843	Ictalurus punctatus interleukin 1, beta (LOC100304697), mRNA
NM_001200222.2	25.2888	-2.13847	0.00690228	3.63244	-1.09658	0.000192896	Ictalurus punctatus pterin-4 alpha-carbinolamine dehydratase/dimerization cofactor of hepatocyte nuclear factor 1 alpha (pcbd1), mRNA
NM_001200239.1	33.206	-2.23164	0.00383698	9.10965	-1.1581	5.21062e-05	Ictalurus punctatus peptidylprolyl isomerase B (cyclophilin B) (ppib), mRNA
NM_001200247.1	9.82474	-4.02211	0.0493314	0.954796	-2.00795	0.00742758	Ictalurus punctatus intelectin 3 (itln3), mRNA
NM_001200262.1	26.0119	2.01202	0.00651739	4.00328	1.00865	0.000169291	Ictalurus punctatus CD247 molecule (cd247), mRNA
NM_001200323.1	37.8749	3.89693	0.00292934	7.43242	1.96234	2.66983e-05	Ictalurus punctatus chemokine (C-X-C motif), receptor 4b (cxcr4b), mRNA
NM_001200331.1	22.4181	2.20396	0.00850334	4.00552	1.1401	0.000332477	Ictalurus punctatus CD8a molecule (cd8a), mRNA
NM_001200344.1	12.4852	-2.40973	0.0310975	7.29397	-1.26887	0.00337701	Ictalurus punctatus acetyl-CoA acetyltransferase 2 (acat2), mRNA
NM_001200367.1	14.1647	-4.01157	0.0241494	2.19061	-2.00417	0.00214719	Ictalurus punctatus CTF8, chromosome transmission fidelity factor 8 homolog (S. cerevisiae) (chtf8), mRNA
NM_001200383.1	21.0283	-2.44008	0.00977175	2.62423	-1.28693	0.00043996	Ictalurus punctatus retinol dehydrogenase 13 (rdh13), mRNA
NM_001200390.2	39.2726	-2.41265	0.00269539	8.09024	-1.27062	2.21201e-05	Ictalurus punctatus signal sequence receptor, gamma (ssr3), mRNA
NM_001200391.1	37.0122	-2.34227	0.00314159	7.85865	-1.22791	3.00644e-05	Ictalurus punctatus NADH:ubiquinone oxidoreductase subunit A9a (ndufa9a), mRNA
NM_001200395.1	18.2125	-3.36463	0.0134403	4.09887	-1.75045	0.000806359	Ictalurus punctatus ureidopropionase, beta (upb1), mRNA
NM_001200416.1	35.2336	-3.34398	0.00351584	5.27036	-1.74157	3.86611e-05	Ictalurus punctatus PDZ binding kinase (pbk), mRNA
NM_001200426.1	28.6517	-2.21266	0.00530124	3.21379	-1.14578	0.000107262	Ictalurus punctatus GPN-loop GTPase 2 (gpn2), mRNA
NM_001200438.1	18.1507	-3.14538	0.0134899	3.87818	-1.65323	0.000817656	Ictalurus punctatus Q-nucleotide N-glycosylase 1 (c5h9orf64), mRNA
NM_001200442.1	34.0785	-2.67463	0.00371851	5.74567	-1.41934	4.57528e-05	Ictalurus punctatus WD repeat domain 77 (wdr77), mRNA
NM_001200452.1	21.3218	-2.64393	0.00945025	4.53406	-1.40269	0.000414288	Ictalurus punctatus inhibitor of growth family, member 5b (ing5b), mRNA
NM_001200488.1	21.8974	-2.5147	0.00897113	4.53195	-1.33039	0.000368765	Ictalurus punctatus ubiquitin-conjugating enzyme E2C (ube2c), mRNA
NM_001200489.2	16.8986	-2.6615	0.0161136	6.91051	-1.41224	0.00109118	Ictalurus punctatus adenine phosphoribosyltransferase (aprt), mRNA
NM_001200518.1	23.8527	-2.23033	0.00761743	7.8102	-1.15726	0.000251901	Ictalurus punctatus proteasome 20S subunit alpha 3 (psma3), mRNA
NM_001200534.2	40.9788	-2.42219	0.00236852	6.84019	-1.27631	1.77013e-05	Ictalurus punctatus oligosaccharyltransferase complex subunit (ostc), mRNA
NM_001200562.1	74.8933	3.75557	0.000738242	4.23024	1.90903	6.0556e-07	Ictalurus punctatus cyclin-dependent kinase inhibitor 1Bb (cdkn1bb), mRNA
NM_001200577.1	26.9319	-2.03593	0.00595117	6.68391	-1.02569	0.000143896	Ictalurus punctatus proteasome 20S subunit alpha 2b (psma2b), mRNA
NM_001200589.1	12.5969	-2.1687	0.0306727	4.97158	-1.11683	0.00327358	Ictalurus punctatus phosphoribosyl pyrophosphate synthetase-associated protein 1 (kpra), mRNA
NM_001200593.1	55.3859	-2.13177	0.00141586	7.76014	-1.09205	3.43629e-06	Ictalurus punctatus SEC13 homolog, nuclear pore and COPII coat complex component (sec13), mRNA
NM_001200609.1	22.1946	2.30515	0.00866593	4.83642	1.20486	0.000347522	Ictalurus punctatus death-associated protein-like 1-b (dal1b), mRNA
NM_001200615.1	28.913	-2.00942	0.00524059	7.605	-1.00678	0.000102691	Ictalurus punctatus ATP synthase peripheral stalk subunit F6 (atp5pf), mRNA
NM_001200616.1	19.4779	-2.09442	0.0113837	7.23235	-1.06655	0.000610046	Ictalurus punctatus NADH:ubiquinone oxidoreductase subunit B (ndufb6), mRNA
NM_001200620.1	34.3833	2.20477	0.00367053	7.25528	1.14063	4.37463e-05	Ictalurus punctatus B-cell translocation gene 1, anti-proliferative (btg1), mRNA
NM_001200623.1	13.124	-3.21601	0.0282038	0.529004	-1.68527	0.00283224	Ictalurus punctatus family with sequence similarity 136 member A (fam136a), mRNA
NM_001200633.1	11.128	-3.13509	0.0401131	1.6932	-1.64851	0.0049886	Ictalurus punctatus GINS complex subunit 3 (gins3), mRNA
NM_001200657.2	27.7895	-2.16046	0.00557988	6.9419	-1.11134	0.000124088	Ictalurus punctatus NADH:ubiquinone oxidoreductase subunit B5 (ndufb5), mRNA
NM_001200664.1	13.3219	2.4321	0.027439	3.76957	1.2822	0.0026846	Ictalurus punctatus G protein-coupled receptor 183a (gpr183a), mRNA
NM_001200724.1	23.7927	-2.01211	0.00761743	5.36209	-1.00871	0.000254788	Ictalurus punctatus mitochondrial ribosomal protein L4 (mrpl4), mRNA
NM_001200738.1	10.1855	-2.58954	0.0465255	9.24253	-1.3727	0.00663621	Ictalurus punctatus anterior gradient homolog 2 (Xenopus laevis) (agr2), mRNA
NM_001200752.1	12.4862	-2.9724	0.0310975	3.7965	-1.57163	0.00337611	Ictalurus punctatus ceramide synthase 1 (cers1), mRNA
NM_001200758.1	22.9675	-5.54756	0.00808811	1.91625	-2.47185	0.000298549	Ictalurus punctatus vitamin K epoxide reductase complex, subunit 1 (vkorc1), mRNA
NM_001200775.1	51.8486	-3.07568	0.00146069	8.18228	-1.6209	4.96354e-06	Ictalurus punctatus defender against cell death 1 (dad1), mRNA
NM_001200795.2	19.9985	-3.54766	0.0108856	2.08329	-1.82687	0.000545669	Ictalurus punctatus meiotic nuclear divisions 1 homolog (S. cerevisiae) (mnd1), mRNA
NM_001200813.2	12.3502	-2.08897	0.0317485	8.78559	-1.06279	0.00350703	Ictalurus punctatus diazepam binding inhibitor (GABA receptor modulator, acyl-CoA binding protein) (dbi), mRNA
NM_001200814.1	25.1252	-2.00354	0.00701175	7.12356	-1.00255	0.000198747	Ictalurus punctatus NADH:ubiquinone oxidoreductase core subunit S7 (ndufs7), mRNA
NM_001200823.1	39.8981	-2.29511	0.00256868	8.34468	-1.19856	2.03678e-05	Ictalurus punctatus ATP synthase peripheral stalk subunit d (atp5pd), mRNA; nuclear gene for mitochondrial product
NM_001200825.1	39.2486	-2.23904	0.00269539	6.57531	-1.16288	2.21907e-05	Ictalurus punctatus NADH:ubiquinone oxidoreductase subunit C2 (ndufc2), mRNA
NM_001200875.1	10.4773	-4.52182	0.0441701	-0.278983	-2.1769	0.00606675	Ictalurus punctatus NME/NM23 family member 5 (nme5), mRNA
NM_001200877.1	26.616	-2.18536	0.00611244	5.4025	-1.12787	0.000152087	Ictalurus punctatus phosphomannomutase 2 (pmm2), mRNA
NM_001200905.1	58.2935	-3.12126	0.00125008	3.95423	-1.64213	2.57588e-06	Ictalurus punctatus inosine triphosphatase (nucleoside triphosphate pyrophosphatase) (itpa), mRNA
NM_001200939.1	41.7223	-2.11283	0.00220798	6.64716	-1.07917	1.6099e-05	Ictalurus punctatus NADH:ubiquinone oxidoreductase subunit B8 (ndufb8), mRNA
NM_001200952.1	36.6144	-2.33364	0.00314594	8.66385	-1.22258	3.17785e-05	Ictalurus punctatus ATP synthase peripheral stalk-membrane subunit b (atp5pb), mRNA
NM_001200971.1	65.0995	-2.96246	0.000948279	5.63786	-1.56679	1.37073e-06	Ictalurus punctatus nudix (nucleoside diphosphate linked moiety X)-type motif 5 (nudt5), mRNA
NM_001200979.1	16.4572	-2.17996	0.0169142	4.04982	-1.1243	0.00121168	Ictalurus punctatus MAD2 mitotic arrest deficient-like 1 (yeast) (mad2l1), mRNA
NM_001200992.1	45.3887	-2.14672	0.00198632	7.5961	-1.10213	1.02688e-05	Ictalurus punctatus superoxide dismutase 1, soluble (sod1), mRNA
NM_001200999.1	39.0261	-2.22032	0.00269676	5.66139	-1.15077	2.2858e-05	Ictalurus punctatus mitochondrial ribosomal protein L13 (mrpl13), mRNA
NM_001201010.1	10.7211	7.30592	0.0427428	2.05088	2.86907	0.00573047	Ictalurus punctatus transmembrane protein 38A (tmem38a), mRNA
NM_001201011.1	30.1414	-2.19345	0.00470136	7.60689	-1.1332	8.39834e-05	Ictalurus punctatus ATP synthase, H+ transporting, mitochondrial F0 complex, subunit g (atp5l), mRNA
NM_001201029.1	21.3829	-2.01604	0.00938845	4.43211	-1.01152	0.000409165	Ictalurus punctatus nucleoporin 37 (nup37), mRNA
NM_001201039.1	23.7006	-2.21218	0.00762429	3.89947	-1.14547	0.000259289	Ictalurus punctatus peptidylprolyl isomerase (cyclophilin)-like 1 (ppil1), mRNA
NM_001201042.1	12.4286	-2.25432	0.0313846	8.48295	-1.17269	0.00343083	Ictalurus punctatus S100 calcium binding protein A10a (s100a10a), mRNA
NM_001201055.1	31.5855	2.18877	0.00422551	9.51465	1.13012	6.67879e-05	Ictalurus punctatus NSA2 ribosome biogenesis homolog (S. cerevisiae) (nsa2), mRNA
NM_001201062.1	22.1994	-2.01503	0.00866593	6.33513	-1.0108	0.00034719	Ictalurus punctatus NADH:ubiquinone oxidoreductase subunit A13 (ndufa13), mRNA
NM_001201107.2	26.3695	-2.14932	0.00625921	5.23301	-1.10388	0.000158855	Ictalurus punctatus eukaryotic translation initiation factor 2B, subunit 1 alpha (eif2b1), mRNA
NM_001201126.1	24.3335	-2.10815	0.00738837	4.17085	-1.07598	0.000230101	Ictalurus punctatus peroxisomal biogenesis factor 3 (pex3), mRNA
NM_001201131.1	30.458	-2.09081	0.00460915	4.33634	-1.06407	7.98158e-05	Ictalurus punctatus chromosome 16 C17orf49 homolog (c16h17orf49), mRNA
NM_001201135.1	17.3851	-3.01563	0.0150305	7.61501	-1.59246	0.000973998	Ictalurus punctatus trans-2,3-enoyl-CoA reductase b (tecrb), mRNA
NM_001201149.1	22.4495	-2.37555	0.00847496	7.24928	-1.24826	0.000330421	Ictalurus punctatus heat shock 10 protein 1 (hspe1), mRNA
NM_001201161.1	18.5911	-2.39745	0.0127812	3.57824	-1.2615	0.000740869	Ictalurus punctatus phosphoserine phosphatase (psph), mRNA
NM_001201166.1	64.3408	-2.76341	0.000948279	5.06817	-1.46645	1.46649e-06	Ictalurus punctatus mitochondrial contact site and cristae organizing system subunit 10 (micos10), mRNA
NM_001201180.1	16.3081	-2.03067	0.0172662	7.01638	-1.02195	0.00125578	Ictalurus punctatus hydroxysteroid dehydrogenase like 2 (hsdl2), mRNA
NM_001201197.1	11.8781	2.44914	0.0346162	5.69293	1.29228	0.00403519	Ictalurus punctatus growth arrest and DNA-damage-inducible, beta a (gadd45ba), mRNA
NM_001201198.2	39.073	-2.36089	0.00269676	8.24495	-1.23933	2.27154e-05	Ictalurus punctatus peroxiredoxin 3 (prdx3), mRNA
NM_001201201.1	39.9086	-2.25735	0.00256868	9.83353	-1.17463	2.03398e-05	Ictalurus punctatus malate dehydrogenase 2, NAD (mitochondrial) (mdh2), mRNA; nuclear gene for mitochondrial product
NM_001201214.1	17.7499	-2.04116	0.0142973	4.94264	-1.02939	0.000895577	Ictalurus punctatus mitochondrial ribosomal protein S35 (mrps35), mRNA; nuclear gene for mitochondrial product
NM_001201218.1	18.8665	-2.12355	0.0122178	6.01834	-1.08648	0.000697077	Ictalurus punctatus translocase of outer mitochondrial membrane 5 homolog (yeast) (tomm5), mRNA
NM_001201224.1	27.3818	-2.17601	0.00574884	6.01489	-1.12169	0.000133085	Ictalurus punctatus mitochondrial ribosomal protein L16 (mrpl16), mRNA
NM_001201227.2	14.6981	-2.72558	0.0225026	1.33778	-1.44656	0.00187121	Ictalurus punctatus glycine cleavage system protein H (aminomethyl carrier), a (gcsha), mRNA
NM_001201234.1	33.2602	-2.30667	0.00383151	7.39075	-1.20581	5.16828e-05	Ictalurus punctatus proteasome 20S subunit beta 3 (psmb3), mRNA
NM_001201240.1	34.9558	2.99666	0.00356098	6.30964	1.58336	4.02444e-05	Ictalurus punctatus eukaryotic translation initiation factor 4E binding protein 3, like (eif4ebp3l), mRNA
NM_001201247.1	19.9726	-2.01237	0.0109061	5.77094	-1.0089	0.000548677	Ictalurus punctatus small nuclear ribonucleoprotein polypeptide F (snrpf), mRNA
NM_001201287.1	21.8823	-2.02097	0.00897113	5.61259	-1.01505	0.000369884	Ictalurus punctatus death associated protein 3 (dap3), mRNA
NM_001201308.2	13.9217	4.42875	0.026416	5.5081	2.1469	0.00249642	Ictalurus punctatus F-box protein 32 (fbxo32), mRNA
NM_001201321.1	72.3789	-2.4937	0.000738242	8.09404	-1.31829	7.40126e-07	Ictalurus punctatus KDEL endoplasmic reticulum protein retention receptor 2a (kdelr2a), mRNA
NM_001201471.1	23.0052	-2.0307	0.00808267	6.19689	-1.02198	0.000296372	Ictalurus punctatus histone acetyltransferase 1 (hat1), mRNA
NM_001329268.1	14.3612	3.40392	0.0236152	1.33478	1.7672	0.0020404	Ictalurus punctatus uncharacterized LOC108267226 (LOC108267226), mRNA
NM_001329271.1	44.7923	2.36632	0.00201633	6.00678	1.24264	1.10262e-05	Ictalurus punctatus uncharacterized LOC108267351 (LOC108267351), mRNA
XM_017450075.3	10.2965	3.01235	0.0456876	2.87065	1.59089	0.00641258	PREDICTED: Ictalurus punctatus shisa family member 4 (shisa4), mRNA
XM_017450144.3	28.2929	2.69311	0.00541119	6.29622	1.42927	0.000113925	PREDICTED: Ictalurus punctatus period circadian clock 3 (per3), mRNA
XM_017450282.3	21.169	4.87958	0.00992885	5.37527	2.28676	0.000458798	PREDICTED: Ictalurus punctatus endoribonuclease ZC3H12A (LOC108254877), mRNA
XM_017450336.3	16.1695	-2.96752	0.017654	3.8153	-1.56926	0.00129846	PREDICTED: Ictalurus punctatus v-myb avian myeloblastosis viral oncogene homolog-like 2b (mybl2b), mRNA
XM_017450358.3	22.0519	2.21524	0.00883558	2.55879	1.14746	0.000357546	PREDICTED: Ictalurus punctatus Ras association domain family member 5 (rassf5), transcript variant X3, mRNA
XM_017450491.3	17.1849	-2.33206	0.0154422	5.75415	-1.22161	0.00102038	PREDICTED: Ictalurus punctatus acyl-CoA dehydrogenase family, member 9 (acad9), mRNA
XM_017450504.3	13.7909	2.24227	0.025604	6.85719	1.16496	0.00236858	PREDICTED: Ictalurus punctatus stabilin 1 (stab1), mRNA
XM_017450552.3	18.1013	11.0615	0.0136012	0.259443	3.46748	0.000826834	PREDICTED: Ictalurus punctatus ly6/PLAUR domain-containing protein 1 (LOC108254996), mRNA
XM_017450562.3	10.9602	-2.21498	0.0410896	4.67112	-1.14729	0.00524386	PREDICTED: Ictalurus punctatus canopy FGF signaling regulator 2 (cnpy2), mRNA
XM_017450566.3	43.8394	4.60552	0.00204049	6.41036	2.20337	1.23732e-05	PREDICTED: Ictalurus punctatus coiled-coil domain-containing glutamate-rich protein 1 (wu:fb55g09), mRNA
XM_017450574.3	100.575	6.22911	0.000376742	8.36353	2.63903	1.0301e-07	PREDICTED: Ictalurus punctatus B-cell translocation gene 2 (btg2), mRNA
XM_017450646.3	37.7617	-2.00564	0.00294554	8.63407	-1.00406	2.71144e-05	PREDICTED: Ictalurus punctatus ribophorin I (rpn1), mRNA
XM_017450698.3	28.1821	4.72687	0.00552915	6.67179	2.24089	0.000119936	PREDICTED: Ictalurus punctatus ERBB receptor feedback inhibitor 1a (errfi1a), mRNA
XM_017450711.2	22.701	-2.66639	0.00835478	9.63468	-1.41489	0.000314484	PREDICTED: Ictalurus punctatus tubulin alpha-1B chain (LOC108255063), mRNA
XM_017450727.3	10.9832	2.06129	0.040933	1.59515	1.04355	0.00520803	PREDICTED: Ictalurus punctatus proto-oncogene tyrosine-protein kinase Src (LOC108255075), mRNA
XM_017450751.3	21.711	-2.18375	0.00909219	7.29203	-1.12681	0.000382846	PREDICTED: Ictalurus punctatus mesencephalic astrocyte-derived neurotrophic factor (manf), mRNA
XM_017450800.3	10.8322	4.0166	0.0418944	0.533903	2.00598	0.00544871	PREDICTED: Ictalurus punctatus interleukin 10 (il10), mRNA
XM_017450857.3	32.4027	3.90977	0.00399739	7.60726	1.96709	5.88628e-05	PREDICTED: Ictalurus punctatus basic helix-loop-helix family, member e40 (bhlhe40), mRNA
XM_017450863.3	17.7116	-2.10206	0.0143091	4.69518	-1.0718	0.000903458	PREDICTED: Ictalurus punctatus coiled-coil domain containing 51 (ccdc51), mRNA
XM_017450976.3	37.2481	-2.98862	0.00309964	7.53477	-1.57948	2.9098e-05	PREDICTED: Ictalurus punctatus translocon-associated protein subunit alpha (LOC108255209), mRNA
XM_017451095.3	33.6445	-2.43396	0.00382414	4.366	-1.28331	4.87951e-05	PREDICTED: Ictalurus punctatus cyclin-dependent kinase 2 (cdk2), mRNA
XM_017451195.3	13.993	-2.09762	0.0248897	3.50919	-1.06875	0.00224579	PREDICTED: Ictalurus punctatus ATP-binding cassette, sub-family B (MDR/TAP), member 9 (abcb9), mRNA
XM_017451341.3	68.3089	7.67115	0.000875648	4.5206	2.93944	1.0375e-06	PREDICTED: Ictalurus punctatus basic leucine zipper transcription factor, ATF-like (batf), mRNA
XM_017451423.2	9.87054	2.68941	0.049041	1.74344	1.42729	0.00732129	PREDICTED: Ictalurus punctatus ring finger protein 215 (rnf215), mRNA
XM_017451441.3	12.1066	-7.70413	0.0343476	3.20403	-2.94563	0.00399449	PREDICTED: Ictalurus punctatus 3-hydroxy-3-methylglutaryl-CoA reductase a (hmgcra), mRNA
XM_017451454.3	21.7236	2.48384	0.00908884	5.15743	1.31257	0.000381877	PREDICTED: Ictalurus punctatus phosphoinositide-3-kinase interacting protein 1 (pik3ip1), mRNA
XM_017451506.3	22.5753	-2.51869	0.0084388	2.40385	-1.33267	0.000322335	PREDICTED: Ictalurus punctatus stromal cell-derived factor 2-like 1 (sdf2l1), transcript variant X1, mRNA
XM_017451685.3	12.8074	3.24201	0.0297655	2.51807	1.69689	0.00308851	PREDICTED: Ictalurus punctatus immediate early response 3 (ier3), mRNA
XM_017451686.3	43.0708	-3.61126	0.00207219	5.72175	-1.8525	1.3598e-05	PREDICTED: Ictalurus punctatus dihydrofolate reductase (dhfr), mRNA
XM_017451734.3	12.3256	3.05352	0.0319423	0.727738	1.61047	0.00353135	PREDICTED: Ictalurus punctatus sperm-tail PG-rich repeat containing 2 (stpg2), mRNA
XM_017451776.2	16.1456	-2.23477	0.0176745	2.62231	-1.16013	0.00130599	PREDICTED: Ictalurus punctatus peptidase, mitochondrial processing subunit alpha (pmpca), transcript variant X1, mRNA
XM_017451813.3	10.0063	2.48173	0.0477862	3.82078	1.31134	0.00701637	PREDICTED: Ictalurus punctatus PLN00035 family protein (zgc:153409), mRNA
XM_017451926.3	43.196	2.32998	0.00206914	4.96853	1.22032	1.33895e-05	PREDICTED: Ictalurus punctatus selectin P ligand (selplg), mRNA
XM_017451989.3	13.3289	4.08845	0.027439	0.752027	2.03156	0.00267952	PREDICTED: Ictalurus punctatus yippee-like 1 (ypel1), transcript variant X1, mRNA
XM_017452196.3	21.298	4.06186	0.00947663	2.10927	2.02214	0.000416308	PREDICTED: Ictalurus punctatus aquaporin 3a (aqp3a), mRNA
XM_017452227.3	23.7497	2.05115	0.00762429	5.2905	1.03643	0.000256875	PREDICTED: Ictalurus punctatus ectonucleoside triphosphate diphosphohydrolase 2 (LOC108255886), mRNA
XM_017452309.3	13.7372	2.00131	0.0258688	6.59111	1.00095	0.00240251	PREDICTED: Ictalurus punctatus Kruppel-like factor 9 (klf9), mRNA
XM_017452446.3	20.9681	-2.2691	0.00985382	2.07577	-1.18212	0.000445452	PREDICTED: Ictalurus punctatus surfeit 4, like (surf4l), transcript variant X2, mRNA
XM_017452531.3	10.1265	2.31612	0.0467863	4.23329	1.21171	0.00675869	PREDICTED: Ictalurus punctatus growth arrest-specific 1a (gas1a), mRNA
XM_017452534.3	20.7092	2.6056	0.010028	3.41664	1.38161	0.000469977	PREDICTED: Ictalurus punctatus adhesion G protein-coupled receptor V1 (adgrv1), mRNA
XM_017452622.3	13.6555	2.28971	0.026179	4.79667	1.19517	0.00245517	PREDICTED: Ictalurus punctatus chemokine (C-C motif) receptor 9b (ccr9b), mRNA
XM_017452629.3	27.6985	-2.12015	0.00562111	6.90271	-1.08417	0.000126034	PREDICTED: Ictalurus punctatus solute carrier family 35 member B1 (slc35b1), mRNA
XM_017452667.2	16.7421	-3.56429	0.0163282	1.24078	-1.83361	0.00113225	PREDICTED: Ictalurus punctatus centrosomal protein 72 (cep72), mRNA
XM_017452710.2	52.9314	-2.60206	0.00146069	8.17015	-1.37965	4.42582e-06	PREDICTED: Ictalurus punctatus TNF receptor-associated protein 1 (trap1), mRNA
XM_017453059.3	23.128	-13.805	0.00808267	2.30098	-3.78712	0.000295492	PREDICTED: Ictalurus punctatus squalene epoxidase a (sqlea), mRNA
XM_017453216.2	30.2047	2.69047	0.00467744	6.57386	1.42786	8.31299e-05	PREDICTED: Ictalurus punctatus cysteine-serine-rich nuclear protein 1b (csrnp1b), mRNA
XM_017453324.3	23.9931	2.5872	0.00757303	5.86281	1.37139	0.000245299	PREDICTED: Ictalurus punctatus SKI-like proto-oncogene b (skilb), mRNA
XM_017453342.3	36.7982	2.33032	0.00314594	5.59961	1.22053	3.0973e-05	PREDICTED: Ictalurus punctatus glycogen synthase 1 (muscle) (gys1), mRNA
XM_017453369.3	19.1458	-2.02094	0.0118319	8.20385	-1.01503	0.00065565	PREDICTED: Ictalurus punctatus electron transfer flavoprotein subunit beta (etfb), mRNA
XM_017453443.3	11.4386	3.9658	0.0377312	2.38664	1.98761	0.00455305	PREDICTED: Ictalurus punctatus myosin VIIA and Rab interacting protein b (myripb), mRNA
XM_017453478.3	30.0754	3.36172	0.00471973	8.05871	1.7492	8.48824e-05	PREDICTED: Ictalurus punctatus proline-rich nuclear receptor coactivator 1 (pnrc1), mRNA
XM_017453555.3	16.2344	-2.82057	0.0174182	2.36031	-1.49599	0.00127826	PREDICTED: Ictalurus punctatus RAD54 homolog B (rad54b), mRNA
XM_017453682.2	16.2968	-2.70546	0.0172702	9.14873	-1.43588	0.00125922	PREDICTED: Ictalurus punctatus protein disulfide isomerase family A, member 4 (pdia4), mRNA
XM_017453733.3	12.7672	2.77246	0.0302632	5.02781	1.47117	0.00316644	PREDICTED: Ictalurus punctatus integrin, alpha 8 (itga8), mRNA
XM_017453734.3	54.0959	-3.11914	0.0014405	7.61348	-1.64115	3.92052e-06	PREDICTED: Ictalurus punctatus ATP synthase membrane subunit c locus 1 (atp5mc1), mRNA
XM_017453763.3	18.8091	6.55662	0.0123267	2.76452	2.71295	0.000705954	PREDICTED: Ictalurus punctatus junctophilin 1a (jph1a), transcript variant X1, mRNA
XM_017453848.3	20.76	-13.204	0.00998535	1.04988	-3.72291	0.000465049	PREDICTED: Ictalurus punctatus ureidoimidazoline (2-oxo-4-hydroxy-4-carboxy-5-) decarboxylase (urad), transcript variant X1, mRNA
XM_017453888.3	9.96577	2.50902	0.0480677	2.05587	1.32713	0.00710589	PREDICTED: Ictalurus punctatus APC membrane recruitment protein 2 (amer2), mRNA
XM_017453957.3	37.9603	2.70802	0.00292934	3.52967	1.43724	2.63895e-05	PREDICTED: Ictalurus punctatus TNF superfamily member 14 (tnfsf14), mRNA
XM_017454002.3	13.6968	3.01036	0.0260457	1.4361	1.58994	0.00242843	PREDICTED: Ictalurus punctatus LIM homeobox transcription factor 1, alpha-like (lmx1al), mRNA
XM_017454383.3	22.8443	2.11715	0.00822353	4.98991	1.08213	0.000305796	PREDICTED: Ictalurus punctatus Tax1 (human T-cell leukemia virus type I) binding protein 1a (tax1bp1a), mRNA
XM_017454463.3	12.8768	6.08388	0.0294711	-0.387831	2.60499	0.00303014	PREDICTED: Ictalurus punctatus Yes-related kinase (yrk), transcript variant X3, mRNA
XM_017454474.2	18.0303	-2.15646	0.013739	3.03224	-1.10867	0.000840216	PREDICTED: Ictalurus punctatus 3-oxoacyl-ACP synthase, mitochondrial (oxsm), mRNA
XM_017454484.3	25.8885	-3.00403	0.00655371	4.79845	-1.5869	0.000173075	PREDICTED: Ictalurus punctatus cell division cycle associated 8 (cdca8), mRNA
XM_017454641.3	29.6077	2.76496	0.00488302	4.86212	1.46726	9.15839e-05	PREDICTED: Ictalurus punctatus unk like zinc finger (unkl), transcript variant X4, mRNA
XM_017454711.3	24.5816	-3.21279	0.00723886	1.95116	-1.68383	0.000219699	PREDICTED: Ictalurus punctatus aurora kinase A and ninein-interacting protein (LOC108257185), mRNA
XM_017454936.3	17.6415	2.07144	0.0144319	5.3712	1.05063	0.000918108	PREDICTED: Ictalurus punctatus low density lipoprotein receptor class A domain containing 4a (ldlrad4a), mRNA
XM_017455060.3	10.5357	3.12434	0.0446692	5.45867	1.64355	0.00618016	PREDICTED: Ictalurus punctatus syncoilin, intermediate filament protein (sync), mRNA
XM_017455063.3	45.0898	2.09898	0.00201291	5.65786	1.06969	1.06406e-05	PREDICTED: Ictalurus punctatus GEM interacting protein (gmip), mRNA
XM_017455071.3	11.9936	2.38958	0.0339179	5.39913	1.25676	0.00387932	PREDICTED: Ictalurus punctatus calcium channel, voltage-dependent, T type, alpha 1H subunit a (cacna1ha), mRNA
XM_017455081.2	14.2373	4.26082	0.0239565	2.52934	2.09113	0.002107	PREDICTED: Ictalurus punctatus tripartite motif containing 35-12 (trim35-12), mRNA
XM_017455084.3	15.7723	3.35373	0.0188162	2.45062	1.74577	0.00143025	PREDICTED: Ictalurus punctatus LLGL scribble cell polarity complex component 1 (llgl1), mRNA
XM_017455146.3	13.8279	9.42463	0.0254806	0.261231	3.23644	0.00234555	PREDICTED: Ictalurus punctatus uncharacterized protein LOC564095 homolog (si:ch211-191i18.2), transcript variant X2, mRNA
XM_017455280.3	11.0532	14.4638	0.0405185	-0.368368	3.85437	0.00510066	PREDICTED: Ictalurus punctatus endothelin 1 (edn1), mRNA
XM_017455305.3	28.7147	-2.12504	0.00529343	6.01235	-1.08749	0.000106139	PREDICTED: Ictalurus punctatus prolyl endopeptidase (prep), mRNA
XM_017455432.3	12.541	2.86566	0.031021	1.93402	1.51887	0.00332489	PREDICTED: Ictalurus punctatus interleukin 17a/f3 (il17a/f3), mRNA
XM_017455628.3	18.9144	26.8211	0.0128071	2.31256	4.7453	0.000747039	PREDICTED: Ictalurus punctatus transmembrane protein 200A (tmem200a), transcript variant X6, mRNA
XM_017455841.3	22.2135	-2.16532	0.00866593	3.52524	-1.11458	0.000346219	PREDICTED: Ictalurus punctatus methyltransferase 13, eEF1A lysine and N-terminal methyltransferase (mettl13), mRNA
XM_017455885.3	11.9905	-3.61243	0.0339179	2.15208	-1.85297	0.00388269	PREDICTED: Ictalurus punctatus proprotein convertase subtilisin/kexin type 9 (pcsk9), mRNA
XM_017455939.3	27.8227	-2.1634	0.00557122	6.46704	-1.1133	0.000123387	PREDICTED: Ictalurus punctatus ATP synthase membrane subunit j (atp5mj), mRNA
XM_017456046.3	10.8584	4.75391	0.0420445	2.96073	2.24911	0.00550013	PREDICTED: Ictalurus punctatus noggin 2 (nog2), mRNA
XM_017456089.2	10.4136	2.12241	0.0446692	5.46951	1.0857	0.0061861	PREDICTED: Ictalurus punctatus Kruppel-like factor 11a (klf11a), mRNA
XM_017456255.3	24.555	-2.10005	0.00724459	4.86875	-1.07043	0.00022079	PREDICTED: Ictalurus punctatus NADH:ubiquinone oxidoreductase subunit AB1b (ndufab1b), mRNA
XM_017456359.3	11.1864	2.43987	0.0396738	2.15716	1.28681	0.00490318	PREDICTED: Ictalurus punctatus leucine-rich repeat-containing protein 52 (LOC108258072), mRNA
XM_017456481.3	16.5413	-2.46782	0.0167696	3.23939	-1.30324	0.00118757	PREDICTED: Ictalurus punctatus Serine/threonine-protein kinase pdik1l-B-like (si:ch211-63o20.7), mRNA
XM_017456494.3	27.2502	2.39658	0.00582407	5.3016	1.26098	0.000136149	PREDICTED: Ictalurus punctatus protein kinase C, eta, b (prkchb), mRNA
XM_017456496.3	19.5537	-2.04642	0.011327	4.92514	-1.0331	0.000600151	PREDICTED: Ictalurus punctatus cytochrome c oxidase assembly factor 7 (LOC108258110), mRNA
XM_017456516.3	12.8238	2.73486	0.0297655	4.51434	1.45147	0.00307461	PREDICTED: Ictalurus punctatus serpin peptidase inhibitor, clade A (alpha-1 antiproteinase, antitrypsin), member 10a (serpina10a), mRNA
XM_017456534.3	12.6325	3.85542	0.0310975	7.70151	1.94689	0.00337844	PREDICTED: Ictalurus punctatus clusterin (clu), mRNA
XM_017456581.3	33.3021	-2.05348	0.00383151	6.7793	-1.03807	5.13584e-05	PREDICTED: Ictalurus punctatus proteasome 20S subunit alpha 8 (psma8), mRNA
XM_017456660.3	18.9798	-2.45588	0.0121301	5.03114	-1.29624	0.000679916	PREDICTED: Ictalurus punctatus minichromosome maintenance complex component 3 (mcm3), mRNA
XM_017456746.3	15.1318	2.40558	0.0208334	7.13468	1.26638	0.00167662	PREDICTED: Ictalurus punctatus nuclear factor of kappa light polypeptide gene enhancer in B-cells inhibitor, alpha a (nfkbiaa), mRNA
XM_017456754.3	42.0127	-2.14539	0.00217051	5.68354	-1.10124	1.55187e-05	PREDICTED: Ictalurus punctatus proteasome 20S subunit alpha 6b (psma6b), mRNA
XM_017456848.3	30.3696	-2.12525	0.00463959	5.73147	-1.08763	8.09548e-05	PREDICTED: Ictalurus punctatus growth arrest and DNA-damage-inducible, gamma interacting protein 1 (gadd45gip1), mRNA
XM_017456859.3	13.3534	2.74223	0.0274021	3.3068	1.45535	0.00266192	PREDICTED: Ictalurus punctatus eukaryotic translation elongation factor 1 alpha 1b (eef1a1b), mRNA
XM_017457048.3	43.9251	-3.95247	0.00204049	3.67289	-1.98275	1.22447e-05	PREDICTED: Ictalurus punctatus uncharacterized si:dkey-225f5.4 (si:dkey-225f5.4), mRNA
XM_017457100.3	29.6332	2.59329	0.00488302	3.56223	1.37478	9.12036e-05	PREDICTED: Ictalurus punctatus SERTA domain containing 2a (sertad2a), mRNA
XM_017457115.3	23.2417	2.1278	0.00800961	6.66977	1.08936	0.000283117	PREDICTED: Ictalurus punctatus exosome component 1 (exosc1), mRNA
XM_017457163.3	27.628	-2.04341	0.00562111	7.34923	-1.03098	0.000127566	PREDICTED: Ictalurus punctatus propionyl-CoA carboxylase subunit alpha (pcca), mRNA
XM_017457465.3	20.9906	-3.021	0.00982804	5.33221	-1.59503	0.000443391	PREDICTED: Ictalurus punctatus polo-like kinase 1 (Drosophila) (plk1), mRNA
XM_017457469.3	48.3235	-2.8274	0.00174364	7.46953	-1.49948	7.31018e-06	PREDICTED: Ictalurus punctatus NADH:ubiquinone oxidoreductase subunit AB1a (ndufab1a), mRNA
XM_017457516.3	15.351	4.39145	0.0200171	-0.57927	2.1347	0.00158721	PREDICTED: Ictalurus punctatus transformer-2 protein homolog beta (LOC108258698), transcript variant X2, mRNA
XM_017457539.3	14.1503	3.39343	0.0242041	3.77543	1.76274	0.00215525	PREDICTED: Ictalurus punctatus complement C3 (LOC108258708), mRNA
XM_017457551.3	10.0981	2.01814	0.0469638	2.92239	1.01303	0.00681857	PREDICTED: Ictalurus punctatus GTPase IMAP family member 8 (LOC108258717), mRNA
XM_017457599.3	59.1498	2.37336	0.00125008	5.72306	1.24693	2.3716e-06	PREDICTED: Ictalurus punctatus proto-oncogene vav (LOC108258736), mRNA
XM_017457698.3	11.0848	2.62563	0.0403432	2.76327	1.39266	0.00505294	PREDICTED: Ictalurus punctatus uncharacterized LOC108258786 (LOC108258786), mRNA
XM_017457852.3	10.1569	7.92216	0.046583	0.897229	2.98589	0.00669535	PREDICTED: Ictalurus punctatus gamma-crystallin M2 (LOC108258879), mRNA
XM_017457905.3	18.296	-3.06024	0.0132563	2.6064	-1.61365	0.000791368	PREDICTED: Ictalurus punctatus DNA replication fork stabilization factor DONSON (LOC108258906), mRNA
XM_017458025.3	10.9543	2.34593	0.0410903	4.37602	1.23016	0.0052531	PREDICTED: Ictalurus punctatus insulin receptor substrate 2a (irs2a), mRNA
XM_017458040.3	21.1652	-2.20829	0.00960429	6.88885	-1.14293	0.000427769	PREDICTED: Ictalurus punctatus PWP2 small subunit processome component (pwp2h), mRNA
XM_017458072.3	12.6657	2.38659	0.0304868	7.51074	1.25495	0.00321177	PREDICTED: Ictalurus punctatus ADAM metallopeptidase with thrombospondin type 1 motif, 1 (adamts1), mRNA
XM_017458136.3	13.3564	2.54189	0.0274021	5.12537	1.3459	0.00265974	PREDICTED: Ictalurus punctatus Kruppel-like factor 12a (klf12a), mRNA
XM_017458193.3	10.1595	2.78883	0.046583	1.64467	1.47966	0.00668992	PREDICTED: Ictalurus punctatus inhibitor of growth protein 1 (LOC108259058), mRNA
XM_017458220.3	14.3045	8.98287	0.0239455	2.01577	3.16718	0.00210385	PREDICTED: Ictalurus punctatus yippee-like 3 (ypel3), transcript variant X2, mRNA
XM_017458253.3	30.7303	6.74429	0.00454292	1.70831	2.75367	7.64218e-05	PREDICTED: Ictalurus punctatus JunB proto-oncogene, AP-1 transcription factor subunit a (junba), mRNA
XM_017458448.3	11.9781	2.60006	0.0339262	1.16055	1.37855	0.00389646	PREDICTED: Ictalurus punctatus cyclin-dependent kinase inhibitor 1Ca (cdkn1ca), mRNA
XM_017458472.1	16.9902	3.07292	0.0159418	2.99186	1.61961	0.00106792	PREDICTED: Ictalurus punctatus midkine a (mdka), mRNA
XM_017458658.3	20.3658	-2.50064	0.0104775	1.98184	-1.3223	0.000504927	PREDICTED: Ictalurus punctatus homologous recombination factor with OB-fold (hrob), mRNA
XM_017459061.3	11.4671	-5.28234	0.0374472	1.31415	-2.40118	0.00451537	PREDICTED: Ictalurus punctatus myostatin a (mstna), mRNA
XM_017459150.3	14.3203	3.21061	0.0237162	0.751763	1.68285	0.00206209	PREDICTED: Ictalurus punctatus uncharacterized LOC108259566 (LOC108259566), mRNA
XM_017459182.3	24.2665	2.61886	0.00738837	5.3106	1.38894	0.000233003	PREDICTED: Ictalurus punctatus Ras association domain family member 7b (rassf7b), mRNA
XM_017459206.2	19.2268	-2.15356	0.0117295	3.61946	-1.10672	0.000644181	PREDICTED: Ictalurus punctatus kinesin family member 18A (kif18a), mRNA
XM_017459227.3	15.9438	4.77741	0.0182251	3.22015	2.25623	0.0013756	PREDICTED: Ictalurus punctatus high choriolytic enzyme 1 (LOC108259606), mRNA
XM_017459411.3	26.2846	-2.27462	0.00627436	2.87115	-1.18563	0.000161262	PREDICTED: Ictalurus punctatus MIS12 kinetochore complex component (mis12), mRNA
XM_017459580.3	12.0779	2.31564	0.0334044	5.92433	1.21141	0.00378737	PREDICTED: Ictalurus punctatus CDC42 effector protein (Rho GTPase binding) 2 (cdc42ep2), mRNA
XM_017459608.3	10.627	2.50959	0.042945	3.00676	1.32745	0.00579671	PREDICTED: Ictalurus punctatus tubulin polymerization-promoting protein family member 2 (tppp2), mRNA
XM_017459660.3	16.7712	2.79405	0.016298	3.34219	1.48236	0.00112446	PREDICTED: Ictalurus punctatus adenosine A2b receptor (adora2b), mRNA
XM_017459808.3	12.9367	2.52751	0.0291486	1.80183	1.33772	0.00298074	PREDICTED: Ictalurus punctatus guanine nucleotide binding protein (G protein), gamma 10 (gng10), mRNA
XM_017459826.2	14.5644	4.58319	0.0228444	1.20221	2.19635	0.00193632	PREDICTED: Ictalurus punctatus MIA SH3 domain containing (mia), mRNA
XM_017460033.3	12.0825	-2.11177	0.0333875	4.30668	-1.07845	0.00378241	PREDICTED: Ictalurus punctatus translocase of inner mitochondrial membrane 22 homolog (yeast) (timm22), mRNA
XM_017460083.3	25.4115	-2.29633	0.00680831	5.51657	-1.19933	0.000188637	PREDICTED: Ictalurus punctatus histone H2AX (LOC108260105), mRNA
XM_017460096.3	17.8972	-4.08824	0.0139527	1.74939	-2.03148	0.000866004	PREDICTED: Ictalurus punctatus RCC1 like (rcc1l), transcript variant X1, mRNA
XM_017460386.3	14.6869	-2.67433	0.0225026	1.06994	-1.41918	0.00187658	PREDICTED: Ictalurus punctatus transmembrane protein 150Ab (tmem150ab), mRNA
XM_017460632.3	27.9224	-2.14486	0.00554575	4.02172	-1.10088	0.000121307	PREDICTED: Ictalurus punctatus lectin, mannose-binding 2-like a (lman2la), mRNA
XM_017460708.3	11.5096	2.24471	0.0371542	6.41044	1.16653	0.00445972	PREDICTED: Ictalurus punctatus Thy-1 cell surface antigen (thy1), mRNA
XM_017460716.3	21.5133	-2.20443	0.00926253	7.68816	-1.14041	0.000398461	PREDICTED: Ictalurus punctatus translocase of inner mitochondrial membrane 8 homolog B (yeast) (timm8b), mRNA
XM_017460768.3	58.1168	-3.06567	0.00125008	5.83378	-1.6162	2.62048e-06	PREDICTED: Ictalurus punctatus uncharacterized si:ch211-11k18.4 (si:ch211-11k18.4), mRNA
XM_017460774.3	25.6189	-2.05508	0.00673448	5.82384	-1.03919	0.000181681	PREDICTED: Ictalurus punctatus RuvB-like AAA ATPase 2 (ruvbl2), mRNA
XM_017460781.3	21.2051	-2.2995	0.00955902	4.89941	-1.20132	0.000424284	PREDICTED: Ictalurus punctatus FAST kinase domain-containing protein 5, mitochondrial (LOC108260462), mRNA
XM_017460809.3	11.4034	4.77574	0.0401987	5.47828	2.25573	0.00501677	PREDICTED: Ictalurus punctatus guanylate cyclase 1 soluble subunit alpha 1 (gucy1a1), mRNA
XM_017460911.3	32.5039	2.28853	0.00399739	5.08131	1.19442	5.7959e-05	PREDICTED: Ictalurus punctatus uncharacterized LOC108260524 (LOC108260524), mRNA
XM_017461085.3	24.9423	-2.75618	0.00705462	4.00656	-1.46267	0.00020553	PREDICTED: Ictalurus punctatus glutamyl-tRNA(Gln) amidotransferase, subunit B (gatb), mRNA
XM_017461088.3	19.5047	4.80002	0.0117571	5.07671	2.26304	0.000647221	PREDICTED: Ictalurus punctatus mab-21-like 2 (mab21l2), mRNA
XM_017461093.3	26.9721	-2.47946	0.00593862	3.59628	-1.31003	0.000142891	PREDICTED: Ictalurus punctatus dCTP pyrophosphatase 1 (dctpp1), mRNA
XM_017461168.3	28.2569	2.3299	0.00541337	4.43698	1.22027	0.000114618	PREDICTED: Ictalurus punctatus kelch-like family member 5 (klhl5), mRNA
XM_017461351.3	13.9422	-2.09918	0.0250547	6.56541	-1.06982	0.00227594	PREDICTED: Ictalurus punctatus elongation factor Tu GTP binding domain containing 2 (eftud2), mRNA
XM_017461388.3	42.7514	-2.96959	0.00212641	6.68112	-1.57026	1.41477e-05	PREDICTED: Ictalurus punctatus leucine aminopeptidase 3 (lap3), mRNA
XM_017461540.3	11.0368	-2.20913	0.040634	1.40974	-1.14348	0.00512554	PREDICTED: Ictalurus punctatus cytochrome c oxidase assembly protein COX15 homolog (LOC108260879), transcript variant X1, mRNA
XM_017461570.3	19.2585	-2.29112	0.0117185	5.82176	-1.19605	0.000639752	PREDICTED: Ictalurus punctatus structural maintenance of chromosomes 2 (smc2), mRNA
XM_017461585.3	28.1151	-3.26479	0.0054582	5.13124	-1.70699	0.000117402	PREDICTED: Ictalurus punctatus non-SMC condensin II complex, subunit D3 (ncapd3), mRNA
XM_017461954.3	31.1114	5.02055	0.00440992	0.809971	2.32785	7.19446e-05	PREDICTED: Ictalurus punctatus fer (fps/fes related) tyrosine kinase (fer), transcript variant X4, mRNA
XM_017462278.3	19.5096	-2.76314	0.0113443	6.1433	-1.46631	0.000605882	PREDICTED: Ictalurus punctatus karyopherin alpha 2 (RAG cohort 1, importin alpha 1) (kpna2), mRNA
XM_017462807.3	11.0322	3.28553	0.0413757	5.162	1.71613	0.00533372	PREDICTED: Ictalurus punctatus CDC42 effector protein (Rho GTPase binding) 3 (cdc42ep3), mRNA
XM_017463117.3	40.2321	16.6101	0.00254673	2.935	4.05399	1.94974e-05	PREDICTED: Ictalurus punctatus reticulon 4 receptor-like 2 a (rtn4rl2a), mRNA
XM_017463124.2	21.8539	2.60386	0.00899023	3.97859	1.38065	0.000371999	PREDICTED: Ictalurus punctatus T-cell surface glycoprotein CD5 (LOC108262793), mRNA
XM_017463142.3	34.6645	-2.23619	0.00363149	7.68091	-1.16104	4.19843e-05	PREDICTED: Ictalurus punctatus NADH:ubiquinone oxidoreductase core subunit S8a (ndufs8a), mRNA
XM_017463261.3	32.9599	2.3317	0.00389146	9.81523	1.22138	5.40763e-05	PREDICTED: Ictalurus punctatus mRNA decay activator protein ZFP36L2 (LOC108262909), mRNA
XM_017463454.3	11.9812	-2.06159	0.0339262	5.25196	-1.04376	0.00389303	PREDICTED: Ictalurus punctatus 2'-deoxynucleoside 5'-phosphate N-hydrolase 1 (LOC124625972), mRNA
XM_017463459.3	22.2653	3.88629	0.00866593	0.857347	1.95839	0.000342683	PREDICTED: Ictalurus punctatus uncharacterized si:dkeyp-121d4.3 (si:dkeyp-121d4.3), transcript variant X1, mRNA
XM_017463460.3	21.3744	4.04	0.00938845	2.55343	2.01435	0.000409867	PREDICTED: Ictalurus punctatus uncharacterized si:dkeyp-121d4.3 (si:dkeyp-121d4.3), transcript variant X3, mRNA
XM_017463792.3	47.1516	10.8742	0.00193987	5.13755	3.44284	9.19372e-06	PREDICTED: Ictalurus punctatus arginine/serine-rich protein 1 (rsrp1), transcript variant X1, mRNA
XM_017463884.3	17.9815	2.96492	0.0138221	5.30097	1.56799	0.000849565	PREDICTED: Ictalurus punctatus uncharacterized si:dkey-117m1.4 (si:dkey-117m1.4), transcript variant X2, mRNA
XM_017464003.3	9.87869	3.35183	0.0493102	10.5617	1.74495	0.0074154	PREDICTED: Ictalurus punctatus struthiocalcin-1 (LOC108263323), mRNA
XM_017464174.3	9.88776	2.43456	0.0488994	3.3677	1.28366	0.00728181	PREDICTED: Ictalurus punctatus v-akt murine thymoma viral oncogene homolog 3a (akt3a), transcript variant X3, mRNA
XM_017464207.3	32.1251	3.10365	0.00401746	3.94967	1.63397	6.14275e-05	PREDICTED: Ictalurus punctatus CD276 antigen (LOC108263437), mRNA
XM_017464455.3	25.5171	-2.00261	0.00674561	10.2315	-1.00188	0.000185055	PREDICTED: Ictalurus punctatus voltage-dependent anion channel 2 (vdac2), mRNA
XM_017464593.3	42.0352	-2.55969	0.00217051	8.53553	-1.35597	1.54748e-05	PREDICTED: Ictalurus punctatus glutamic-oxaloacetic transaminase 1, soluble (got1), mRNA
XM_017464661.3	52.1022	15.4007	0.00146069	2.63705	3.94492	4.83119e-06	PREDICTED: Ictalurus punctatus DEPP1 autophagy regulator (si:ch73-6k14.2), mRNA
XM_017464715.3	11.2404	2.60864	0.0393953	2.58338	1.3833	0.00482568	PREDICTED: Ictalurus punctatus mitogen-activated protein kinase 8a (mapk8a), transcript variant X1, mRNA
XM_017464717.3	12.8175	3.11738	0.0297655	3.1175	1.64033	0.00307988	PREDICTED: Ictalurus punctatus secretion associated, Ras related GTPase 1Ab (sar1ab), mRNA
XM_017464718.3	10.9796	2.62256	0.0412567	5.88376	1.39098	0.00530562	PREDICTED: Ictalurus punctatus tumor necrosis factor, alpha-induced protein 3 (tnfaip3), mRNA
XM_017464770.2	25.2695	-2.46677	0.00690228	2.90418	-1.30262	0.000193574	PREDICTED: Ictalurus punctatus N-acetylneuraminic acid phosphatase (nanp), mRNA
XM_017464781.3	13.9154	-2.16939	0.0251487	4.04875	-1.11729	0.00229208	PREDICTED: Ictalurus punctatus dCMP deaminase (dctd), mRNA
XM_017464885.3	73.4657	2.70687	0.000738242	5.62481	1.43663	6.78149e-07	PREDICTED: Ictalurus punctatus SRY-box transcription factor 4b (sox4b), mRNA
XM_017464965.3	10.7436	-2.28592	0.0423264	4.62578	-1.19277	0.00559597	PREDICTED: Ictalurus punctatus phospholipase A2, group XIIA (pla2g12a), mRNA
XM_017465040.3	13.1234	-2.6627	0.0282038	4.42106	-1.41289	0.00283271	PREDICTED: Ictalurus punctatus helicase, lymphoid specific (hells), mRNA
XM_017465045.3	14.7148	3.28241	0.0224406	2.06243	1.71476	0.00186323	PREDICTED: Ictalurus punctatus HtrA serine peptidase 3a (htra3a), mRNA
XM_017465051.3	14.0419	2.4438	0.0247732	3.31883	1.28913	0.00221722	PREDICTED: Ictalurus punctatus TNFAIP3 interacting protein 2 (tnip2), transcript variant X1, mRNA
XM_017465263.3	50.4984	5.61676	0.00161548	8.11363	2.48974	5.74222e-06	PREDICTED: Ictalurus punctatus CCAAT enhancer binding protein delta (cebpd), mRNA
XM_017465577.3	115.957	5.71133	0.000235039	5.51398	2.51383	4.28434e-08	PREDICTED: Ictalurus punctatus protein phosphatase 1 regulatory subunit 3E (LOC108264241), mRNA
XM_017465598.2	78.1223	-3.61619	0.000738242	8.62673	-1.85447	4.7189e-07	PREDICTED: Ictalurus punctatus isocitrate dehydrogenase (NADP(+)) 2 (idh2), mRNA
XM_017465762.3	22.2426	5.21013	0.00866593	2.89632	2.38132	0.000344228	PREDICTED: Ictalurus punctatus growth arrest-specific protein 1 (si:ch1073-459b3.2), mRNA
XM_017465785.3	29.7938	3.21207	0.00480822	6.09201	1.6835	8.88474e-05	PREDICTED: Ictalurus punctatus ATP-binding cassette, sub-family C (CFTR/MRP), member 5 (abcc5), mRNA
XM_017465957.3	31.8655	-2.26798	0.00412691	5.046	-1.18141	6.39423e-05	PREDICTED: Ictalurus punctatus phosphatidylinositol glycan anchor biosynthesis, class B (pigb), mRNA
XM_017466115.3	24.8493	8.8059	0.00748211	7.85609	3.13847	0.000239124	PREDICTED: Ictalurus punctatus chromosome unknown C15orf48 homolog (cunh15orf48), mRNA
XM_017466275.2	33.3362	2.169	0.00383151	4.57762	1.11703	5.10964e-05	PREDICTED: Ictalurus punctatus potassium channel, subfamily K, member 6 (kcnk6), mRNA
XM_017466330.3	16.4924	2.92514	0.0167938	2.85478	1.54851	0.00120152	PREDICTED: Ictalurus punctatus ankyrin repeat and sterile alpha motif domain containing 3 (anks3), mRNA
XM_017466617.3	24.0296	2.86335	0.00756394	4.61864	1.51771	0.000243616	PREDICTED: Ictalurus punctatus ras-related protein Rap-2b (LOC108264766), mRNA
XM_017466874.3	31.2961	3.83443	0.00434362	2.44479	1.93901	6.98828e-05	PREDICTED: Ictalurus punctatus forkhead box P3b (foxp3b), mRNA
XM_017466892.3	27.6315	-2.58931	0.00562111	6.31634	-1.37257	0.000127489	PREDICTED: Ictalurus punctatus gamma-glutamyltransferase 5a (ggt5a), mRNA
XM_017466931.3	22.7314	-2.07737	0.00834559	6.85577	-1.05476	0.000312617	PREDICTED: Ictalurus punctatus malectin (mlec), mRNA
XM_017466945.3	30.2654	7.3943	0.00467744	1.46203	2.88641	8.23218e-05	PREDICTED: Ictalurus punctatus growth arrest and DNA-damage-inducible, gamma a (gadd45ga), mRNA
XM_017466950.3	30.7881	-2.21526	0.00454292	8.41795	-1.14748	7.57219e-05	PREDICTED: Ictalurus punctatus cytochrome c oxidase subunit 6A, mitochondrial (LOC108264941), mRNA
XM_017466968.3	35.2135	4.25917	0.00351584	2.56783	2.09057	3.8773e-05	PREDICTED: Ictalurus punctatus crumbs cell polarity complex component 2b (crb2b), transcript variant X1, mRNA
XM_017467046.3	15.9348	-2.54384	0.0182251	2.4502	-1.34701	0.00137458	PREDICTED: Ictalurus punctatus CDC45 cell division cycle 45 homolog (S. cerevisiae) (cdc45), mRNA
XM_017467064.3	11.4035	2.13556	0.0378917	1.76593	1.09461	0.00460004	PREDICTED: Ictalurus punctatus adhesion molecule with Ig-like domain 1 (amigo1), mRNA
XM_017467357.3	45.9449	-3.82653	0.00194655	2.66833	-1.93604	9.6157e-06	PREDICTED: Ictalurus punctatus actin related protein 5 (actr5), mRNA
XM_017467459.3	11.0876	3.18201	0.0408021	4.81126	1.66994	0.00517649	PREDICTED: Ictalurus punctatus olfactomedin-like 2A (olfml2a), mRNA
XM_017467480.3	31.5724	-2.02139	0.00422551	4.22971	-1.01535	6.69245e-05	PREDICTED: Ictalurus punctatus GINS complex subunit 4 (Sld5 homolog) (gins4), mRNA
XM_017467575.3	18.8773	-2.0524	0.0122178	6.30036	-1.03732	0.000695411	PREDICTED: Ictalurus punctatus glutamine--fructose-6-phosphate transaminase 1 (gfpt1), mRNA
XM_017467681.2	58.2644	-2.89241	0.00125008	8.69206	-1.53227	2.58315e-06	PREDICTED: Ictalurus punctatus cytochrome c1, heme protein, mitochondrial (LOC108265406), mRNA
XM_017467709.3	31.5642	3.13211	0.00422551	8.47971	1.64713	6.70105e-05	PREDICTED: Ictalurus punctatus CCAAT enhancer binding protein beta (cebpb), mRNA
XM_017467772.3	12.4963	2.72018	0.0310923	10.8717	1.4437	0.00336653	PREDICTED: Ictalurus punctatus immunoglobulin domain-containing protein (si:ch211-79k12.1), mRNA
XM_017467799.3	19.5162	2.81108	0.0113443	3.1813	1.49112	0.000605018	PREDICTED: Ictalurus punctatus DEF6 guanine nucleotide exchange factor a (def6a), transcript variant X2, mRNA
XM_017467801.3	12.1488	-2.80986	0.0330047	0.277086	-1.4905	0.00371197	PREDICTED: Ictalurus punctatus thiamin pyrophosphokinase 2 (tpk2), transcript variant X1, mRNA
XM_017467851.3	15.2089	3.37624	0.0205275	-0.647056	1.75542	0.00164452	PREDICTED: Ictalurus punctatus transmembrane and coiled-coil domain family 1a (tmcc1a), transcript variant X4, mRNA
XM_017468022.3	16.5176	2.6148	0.0167938	4.25423	1.3867	0.00119431	PREDICTED: Ictalurus punctatus plasminogen activator, tissue (plat), transcript variant X4, mRNA
XM_017468062.3	13.0667	-2.04071	0.0284594	4.7778	-1.02907	0.00287679	PREDICTED: Ictalurus punctatus polymerase (DNA directed), delta 2, regulatory subunit (pold2), mRNA
XM_017468103.3	20.3585	-2.96797	0.0104775	4.77628	-1.56948	0.000505711	PREDICTED: Ictalurus punctatus lipase, endothelial (lipg), mRNA
XM_017468139.3	20.9212	-2.0454	0.00989726	4.5907	-1.03238	0.000449781	PREDICTED: Ictalurus punctatus methylcrotonoyl-coenzyme A carboxylase 2 (si:ch211-198n5.11), mRNA
XM_017468232.3	18.5596	-2.42154	0.0128071	6.23538	-1.27592	0.000746083	PREDICTED: Ictalurus punctatus carnitine palmitoyltransferase 2 (cpt2), mRNA
XM_017468243.3	14.6205	5.73576	0.0230531	3.37145	2.51998	0.00196241	PREDICTED: Ictalurus punctatus apelin receptor a (aplnra), mRNA
XM_017468484.3	10.8971	3.31516	0.0414068	0.557053	1.72908	0.00534378	PREDICTED: Ictalurus punctatus calcium channel, voltage-dependent, alpha 2/delta subunit 3a (cacna2d3a), transcript variant X1, mRNA
XM_017468556.3	17.5219	2.60658	0.0147097	2.96138	1.38216	0.000943713	PREDICTED: Ictalurus punctatus methyl CpG binding protein 2 (mecp2), mRNA
XM_017468721.3	43.8196	-2.27923	0.00204049	10.9221	-1.18854	1.24032e-05	PREDICTED: Ictalurus punctatus tubulin, beta 2b (tubb2b), mRNA
XM_017468777.3	17.9674	2.35575	0.0138221	6.75689	1.23618	0.00085229	PREDICTED: Ictalurus punctatus Pim-1 proto-oncogene, serine/threonine kinase (pim1), mRNA
XM_017468780.3	24.8265	3.1627	0.00707196	4.32908	1.66116	0.000209962	PREDICTED: Ictalurus punctatus dual specificity phosphatase 2 (dusp2), mRNA
XM_017468823.3	24.1638	-2.34261	0.00746782	7.31554	-1.22812	0.000237538	PREDICTED: Ictalurus punctatus calreticulin (calr), mRNA
XM_017468857.3	19.1921	-2.23137	0.0117711	4.55033	-1.15793	0.000649065	PREDICTED: Ictalurus punctatus centrosomal protein of 120 kDa (LOC108265963), mRNA
XM_017468874.2	24.9753	2.13245	0.00705462	4.28262	1.09251	0.000204285	PREDICTED: Ictalurus punctatus Pim-2 proto-oncogene, serine/threonine kinase (pim2), mRNA
XM_017468878.3	12.5089	3.95058	0.0310923	2.80727	1.98207	0.00335475	PREDICTED: Ictalurus punctatus TraB domain containing 2B (trabd2b), mRNA
XM_017469009.3	16.2303	-2.09445	0.0174182	3.75246	-1.06657	0.00127953	PREDICTED: Ictalurus punctatus zinc finger protein 367 (znf367), mRNA
XM_017469026.3	14.559	-2.9833	0.0228516	0.708679	-1.57691	0.00193901	PREDICTED: Ictalurus punctatus crystallin, lambda 1 (cryl1), transcript variant X1, mRNA
XM_017469125.3	11.8417	6.40672	0.034675	0.574974	2.67959	0.00405153	PREDICTED: Ictalurus punctatus nuclear receptor subfamily 4, group A, member 2a (nr4a2a), mRNA
XM_017469140.1	13.394	2.03153	0.0273569	2.49633	1.02257	0.00263296	PREDICTED: Ictalurus punctatus P2Y receptor family member 8 (p2ry8), mRNA
XM_017469181.3	12.1005	14.1062	0.033303	0.300445	3.81826	0.00376308	PREDICTED: Ictalurus punctatus acid-sensing (proton-gated) ion channel family member 4a (asic4a), mRNA
XM_017469192.3	22.5766	3.14326	0.0084388	2.29805	1.65226	0.000322255	PREDICTED: Ictalurus punctatus uncharacterized LOC108266154 (LOC108266154), mRNA
XM_017469313.3	33.6939	-3.93018	0.0038234	4.94545	-1.97459	4.84371e-05	PREDICTED: Ictalurus punctatus DnaJ (Hsp40) homolog, subfamily C, member 3a (dnajc3a), mRNA
XM_017469365.2	19.7146	-2.21329	0.0112198	9.63541	-1.14619	0.000579752	PREDICTED: Ictalurus punctatus heat shock 60 protein 1 (hspd1), mRNA
XM_017469379.3	25.0691	4.61133	0.00705462	4.79335	2.20518	0.000206748	PREDICTED: Ictalurus punctatus splicing factor 3b, subunit 1 (sf3b1), transcript variant X2, mRNA
XM_017469440.3	30.9904	2.79783	0.00447004	3.12119	1.48431	7.33329e-05	PREDICTED: Ictalurus punctatus transformer 2 beta homolog (tra2b), mRNA
XM_017469462.3	12.3153	2.1058	0.0319497	3.2406	1.07437	0.00354167	PREDICTED: Ictalurus punctatus transforming growth factor beta receptor-like (tgfbr2l), mRNA
XM_017469514.3	79.553	4.9726	0.000738242	4.46134	2.314	4.23716e-07	PREDICTED: Ictalurus punctatus death effector domain-containing 1 (dedd1), mRNA
XM_017469761.3	11.2447	3.79294	0.0393921	2.48651	1.92332	0.00481951	PREDICTED: Ictalurus punctatus C-X-C chemokine receptor type 1 (LOC108266440), mRNA
XM_017469924.3	12.4091	2.24039	0.0314983	5.48594	1.16375	0.00344967	PREDICTED: Ictalurus punctatus insulin-like growth factor binding protein 5b (igfbp5b), mRNA
XM_017470124.3	18.8581	-2.03235	0.0122209	3.84246	-1.02315	0.000698368	PREDICTED: Ictalurus punctatus laccase (multicopper oxidoreductase) domain containing 1 (lacc1), mRNA
XM_017470129.3	28.3927	-2.0797	0.00535589	6.75409	-1.05638	0.000112025	PREDICTED: Ictalurus punctatus von Willebrand factor A domain containing 8 (vwa8), mRNA
XM_017470139.2	15.6095	-2.10689	0.0192787	2.94295	-1.07512	0.00148869	PREDICTED: Ictalurus punctatus major facilitator superfamily domain containing 9 (mfsd9), mRNA
XM_017470240.3	13.0637	2.2006	0.0284594	6.50572	1.1379	0.00287914	PREDICTED: Ictalurus punctatus leukocyte receptor cluster (LRC) member 8 (leng8), mRNA
XM_017470250.3	52.3737	3.16979	0.00146069	4.27018	1.66439	4.69395e-06	PREDICTED: Ictalurus punctatus Rap guanine nucleotide exchange factor 4a (rapgef4a), transcript variant X2, mRNA
XM_017470268.3	9.95742	-2.3426	0.0481341	1.18615	-1.22811	0.00712448	PREDICTED: Ictalurus punctatus GTP binding protein 8 (putative) (gtpbp8), transcript variant X3, mRNA
XM_017470305.3	55.4202	2.38464	0.00141586	5.00234	1.25377	3.42438e-06	PREDICTED: Ictalurus punctatus cytohesin 1 interacting protein (cytip), mRNA
XM_017470306.3	21.2155	-2.44913	0.00955842	4.03211	-1.29227	0.000423386	PREDICTED: Ictalurus punctatus polypeptide N-acetylgalactosaminyltransferase 5 (LOC108266671), mRNA
XM_017470330.3	25.8838	2.98941	0.00655371	6.35563	1.57986	0.000173221	PREDICTED: Ictalurus punctatus natural killer cells antigen CD94 (LOC108266683), mRNA
XM_017470354.3	34.2334	-2.87389	0.00367053	2.42095	-1.523	4.47206e-05	PREDICTED: Ictalurus punctatus tRNA-yW synthesizing protein 5 (tyw5), mRNA
XM_017470381.2	26.6601	-4.90437	0.00611	1.27727	-2.29407	0.000150912	PREDICTED: Ictalurus punctatus ATP synthase membrane subunit c locus 3a (atp5mc3a), transcript variant X2, mRNA
XM_017470405.3	14.3366	2.23565	0.0237162	5.40315	1.16069	0.00205345	PREDICTED: Ictalurus punctatus insulin receptor substrate 2b (irs2b), mRNA
XM_017470481.3	10.9406	2.96113	0.0413757	4.23355	1.56615	0.005336	PREDICTED: Ictalurus punctatus neuropilin 2b (nrp2b), transcript variant X1, mRNA
XM_017470482.3	9.8878	4.55482	0.0493102	3.07625	2.18739	0.00740871	PREDICTED: Ictalurus punctatus neuropilin 2b (nrp2b), transcript variant X2, mRNA
XM_017470756.3	19.6815	3.37596	0.0112198	4.40048	1.7553	0.000583881	PREDICTED: Ictalurus punctatus ubiquitin-conjugating enzyme E2E 3 (UBC4/5 homolog, yeast) (ube2e3), mRNA
XM_017470804.3	10.2465	-3.34639	0.0459494	-0.62344	-1.7426	0.00651215	PREDICTED: Ictalurus punctatus citrate lyase beta like (clybl), transcript variant X1, mRNA
XM_017470847.3	11.0858	2.03369	0.0403432	6.60148	1.0241	0.00505139	PREDICTED: Ictalurus punctatus regulator of cell cycle (rgcc), mRNA
XM_017470863.3	23.0627	2.84596	0.00808267	4.19128	1.50892	0.000293081	PREDICTED: Ictalurus punctatus AF4/FMR2 family, member 3 (aff3), mRNA
XM_017470898.2	30.2162	-2.16059	0.00467744	8.82247	-1.11142	8.29769e-05	PREDICTED: Ictalurus punctatus ATP synthase peripheral stalk subunit OSCP (atp5po), mRNA
XM_017471052.3	11.5159	7.63893	0.0371138	0.911759	2.93337	0.00445149	PREDICTED: Ictalurus punctatus collagen, type XIV, alpha 1a (col14a1a), transcript variant X3, mRNA
XM_017471081.3	21.3472	4.4192	0.00942101	2.14863	2.14379	0.000412148	PREDICTED: Ictalurus punctatus atypical chemokine receptor 2 (LOC108267117), mRNA
XM_017471118.3	12.3741	3.85691	0.0316415	1.18932	1.94744	0.00348368	PREDICTED: Ictalurus punctatus serine (or cysteine) peptidase inhibitor, clade H, member 2 (serpinh2), mRNA
XM_017471120.3	18.4819	3.40093	0.0129388	1.68877	1.76593	0.000759108	PREDICTED: Ictalurus punctatus DNA damage-inducible transcript 4-like protein (LOC108267143), mRNA
XM_017471190.2	16.707	4.34183	0.0164133	0.637196	2.1183	0.00114169	PREDICTED: Ictalurus punctatus regulator of G protein signaling 5b (rgs5b), mRNA
XM_017471294.1	17.7928	3.72755	0.0144168	6.60694	1.89823	0.000914518	PREDICTED: Ictalurus punctatus purine nucleoside phosphorylase 5a (pnp5a), mRNA
XM_017471314.3	55.461	2.65955	0.00141586	5.53076	1.41118	3.41026e-06	PREDICTED: Ictalurus punctatus NLR family, CARD domain containing 3 (nlrc3), mRNA
XM_017471391.3	20.612	2.30954	0.0101386	4.43422	1.2076	0.000479578	PREDICTED: Ictalurus punctatus uncharacterized LOC108267350 (LOC108267350), mRNA
XM_017471442.3	11.0548	3.19682	0.0405185	2.28944	1.67664	0.0050982	PREDICTED: Ictalurus punctatus collagen-like tail subunit (single strand of homotrimer) of asymmetric acetylcholinesterase (colq), mRNA
XM_017471454.3	12.22	3.43109	0.0326111	2.40588	1.77867	0.00363799	PREDICTED: Ictalurus punctatus cystatin-like protein (LOC108267408), mRNA
XM_017471536.1	13.3136	2.62259	0.0276691	5.62964	1.39099	0.00271597	PREDICTED: Ictalurus punctatus TRAF interacting protein with forkhead associated domain (tifa), mRNA
XM_017471566.3	11.3166	2.71306	0.0387529	3.94021	1.43992	0.00471873	PREDICTED: Ictalurus punctatus beta-1,3-galactosyltransferase 2 (LOC108267475), mRNA
XM_017471589.3	10.9216	3.22976	0.0412567	2.28913	1.69143	0.00530465	PREDICTED: Ictalurus punctatus Ubl_ubiquitin_like domain-containing protein (LOC108267492), mRNA
XM_017471601.3	41.3666	2.85829	0.0022816	4.29332	1.51515	1.68438e-05	PREDICTED: Ictalurus punctatus serine/threonine-protein kinase D3 (LOC108267503), mRNA
XM_017471750.3	23.6092	2.15785	0.00763819	3.90647	1.10959	0.000263842	PREDICTED: Ictalurus punctatus kelch-like family member 6 (klhl6), mRNA
XM_017471843.3	27.8549	5.8005	0.00556356	2.38019	2.53618	0.000122711	PREDICTED: Ictalurus punctatus RERG_RasL11_like domain-containing protein (zgc:171704), mRNA
XM_017471854.3	12.3131	2.83438	0.0319497	3.43061	1.50304	0.00354382	PREDICTED: Ictalurus punctatus SMAD family member 10b (smad10b), mRNA
XM_017471856.3	10.734	4.4115	0.0438694	7.76832	2.14127	0.00599745	PREDICTED: Ictalurus punctatus synaptopodin-2 (LOC108267609), transcript variant X4, mRNA
XM_017471869.3	15.9275	-2.56746	0.0182251	10.7359	-1.36034	0.00137702	PREDICTED: Ictalurus punctatus peroxiredoxin 1 (prdx1), mRNA
XM_017471973.3	15.7231	-2.84981	0.0189314	3.82538	-1.51087	0.00144764	PREDICTED: Ictalurus punctatus kelch repeat-containing protein (krcp), mRNA
XM_017472011.3	17.709	2.42853	0.0143091	4.44356	1.28008	0.000904005	PREDICTED: Ictalurus punctatus chromodomain helicase DNA binding protein 3 (chd3), transcript variant X3, mRNA
XM_017472063.3	15.8643	4.35934	0.0189093	4.24797	2.12411	0.00144077	PREDICTED: Ictalurus punctatus adiponectin (LOC108267718), mRNA
XM_017472095.3	12.4999	-2.49022	0.0310923	7.95672	-1.31628	0.00336321	PREDICTED: Ictalurus punctatus acyl-CoA oxidase 3, pristanoyl (acox3), mRNA
XM_017472162.2	43.2208	-2.14936	0.00206914	8.00693	-1.10391	1.33485e-05	PREDICTED: Ictalurus punctatus NADH:ubiquinone oxidoreductase core subunit S2 (ndufs2), mRNA
XM_017472285.3	22.2067	-2.33241	0.00866593	6.75863	-1.22182	0.000346689	PREDICTED: Ictalurus punctatus histone H2A.Z (LOC108267834), mRNA
XM_017472287.3	13.8299	2.10491	0.0254806	3.55206	1.07376	0.00234431	PREDICTED: Ictalurus punctatus active breakpoint cluster region-related protein (si:dkey-33c9.6), mRNA
XM_017472309.3	10.821	2.64015	0.0419179	1.53371	1.40062	0.00546705	PREDICTED: Ictalurus punctatus peroxiredoxin-6 (LOC108267850), mRNA
XM_017472375.3	10.2539	4.43097	0.0473532	4.53818	2.14762	0.00691826	PREDICTED: Ictalurus punctatus cholecystokinin A receptor (cckar), mRNA
XM_017472414.3	17.1285	-2.275	0.0155822	3.61347	-1.18587	0.00103389	PREDICTED: Ictalurus punctatus beta-1,4-glucuronyltransferase 1 (b4gat1), mRNA
XM_017472612.3	10.6352	2.87191	0.0428676	2.607	1.52201	0.00578236	PREDICTED: Ictalurus punctatus ArfGAP with RhoGAP domain, ankyrin repeat and PH domain 2 (arap2), transcript variant X1, mRNA
XM_017472614.3	54.7979	12.5659	0.0014405	5.60388	3.65144	4.06995e-06	PREDICTED: Ictalurus punctatus protein phosphatase 1, regulatory subunit 15A (ppp1r15a), mRNA
XM_017472621.3	54.0634	2.96083	0.0014405	6.19221	1.566	3.93369e-06	PREDICTED: Ictalurus punctatus interferon regulatory factor 4a (irf4a), mRNA
XM_017472693.3	19.9443	-3.95986	0.0109322	3.4846	-1.98545	0.000551989	PREDICTED: Ictalurus punctatus insulin-like 5b (insl5b), mRNA
XM_017472791.3	10.5851	2.5722	0.043267	3.28782	1.363	0.00587087	PREDICTED: Ictalurus punctatus calsyntenin 2a (clstn2a), mRNA
XM_017472902.3	13.075	-2.00454	0.0284484	3.24304	-1.00327	0.00287025	PREDICTED: Ictalurus punctatus probable G-protein coupled receptor 141 (LOC108268143), mRNA
XM_017472988.3	10.3416	2.37343	0.0453437	4.97397	1.24697	0.00633539	PREDICTED: Ictalurus punctatus collectin-12 (LOC108268179), mRNA
XM_017473016.3	33.0137	5.61698	0.00389146	1.46581	2.48979	5.36388e-05	PREDICTED: Ictalurus punctatus carboxypeptidase Z (LOC108268203), transcript variant X1, mRNA
XM_017473021.2	24.6887	-2.58179	0.00716105	4.30752	-1.36837	0.00021538	PREDICTED: Ictalurus punctatus non-SMC condensin II complex, subunit G2 (ncapg2), mRNA
XM_017473119.3	12.9987	5.33336	0.0287872	2.0588	2.41504	0.00293067	PREDICTED: Ictalurus punctatus phospholipid phosphatase 3 (LOC108268250), mRNA
XM_017473140.3	28.3813	-2.02887	0.00535589	6.37599	-1.02068	0.000112239	PREDICTED: Ictalurus punctatus EBNA1 binding protein 2 (ebna1bp2), mRNA
XM_017473150.3	23.6657	2.11068	0.00762429	3.73478	1.07771	0.000261017	PREDICTED: Ictalurus punctatus uncharacterized LOC108268284 (LOC108268284), mRNA
XM_017473168.3	17.7454	3.56935	0.0142973	3.00702	1.83566	0.00089651	PREDICTED: Ictalurus punctatus uncharacterized LOC108268292 (LOC108268292), mRNA
XM_017473201.3	11.7242	2.80532	0.0356021	3.83997	1.48817	0.00419079	PREDICTED: Ictalurus punctatus CPD photolyase (cpdp), mRNA
XM_017473228.3	43.3272	2.53545	0.00206914	5.19781	1.34224	1.31747e-05	PREDICTED: Ictalurus punctatus tumor necrosis factor receptor superfamily member 3 (si:dkey-260g12.1), mRNA
XM_017473251.3	73.0184	3.26504	0.000738242	5.79544	1.7071	7.02911e-07	PREDICTED: Ictalurus punctatus regulator of G protein signaling 13 (rgs13), mRNA
XM_017473252.2	19.671	2.76239	0.0112198	3.73928	1.46592	0.000585196	PREDICTED: Ictalurus punctatus mannose receptor, C type 1b (mrc1b), mRNA
XM_017473267.3	21.8012	4.70315	0.00928116	5.81835	2.23363	0.000400954	PREDICTED: Ictalurus punctatus E3 ubiquitin-protein ligase-like (si:ch73-335l21.4), mRNA
XM_017473392.3	11.4881	3.92747	0.0373261	2.29088	1.9736	0.00448771	PREDICTED: Ictalurus punctatus spondin 2b, extracellular matrix protein (spon2b), mRNA
XM_017473400.3	16.3091	-2.10954	0.0172662	2.77321	-1.07693	0.0012555	PREDICTED: Ictalurus punctatus family with sequence similarity 185 member A (fam185a), mRNA
XM_017473415.3	10.7084	-3.01589	0.0424941	1.55925	-1.59258	0.00565565	PREDICTED: Ictalurus punctatus TBC1 domain family member 12 (si:ch211-266k8.4), mRNA
XM_017473417.3	10.7838	2.24287	0.0421747	2.87955	1.16535	0.00552851	PREDICTED: Ictalurus punctatus CD40 ligand (cd40lg), mRNA
XM_017473444.3	20.8886	4.08172	0.00989726	3.58314	2.02918	0.000452828	PREDICTED: Ictalurus punctatus C-C motif chemokine 3 (LOC108268454), mRNA
XM_017473546.3	10.5633	5.55788	0.0434022	0.535422	2.47454	0.00590985	PREDICTED: Ictalurus punctatus vesicle associated membrane protein 1b (vamp1b), mRNA
XM_017473576.3	15.377	7.36692	0.0204463	3.13101	2.88106	0.00163615	PREDICTED: Ictalurus punctatus reticulon 4 receptor-like 2b (rtn4rl2b), mRNA
XM_017473655.3	13.2208	2.24588	0.0278738	3.46248	1.16728	0.00275892	PREDICTED: Ictalurus punctatus C1q and TNF related 2 (c1qtnf2), mRNA
XM_017473660.3	21.8755	-2.00327	0.00897113	7.51356	-1.00236	0.00037039	PREDICTED: Ictalurus punctatus dihydropyrimidine dehydrogenase a, tandem duplicate 1 (dpyda.1), transcript variant X1, mRNA
XM_017473663.3	27.9511	6.29514	0.00554183	2.68532	2.65424	0.000120716	PREDICTED: Ictalurus punctatus CDC-like kinase 4a (clk4a), transcript variant X1, mRNA
XM_017473763.2	52.3703	4.68265	0.00146069	9.27781	2.22732	4.69565e-06	PREDICTED: Ictalurus punctatus dual specificity phosphatase 1 (dusp1), mRNA
XM_017473776.3	10.0699	8.62144	0.0471704	-0.435369	3.10793	0.00687866	PREDICTED: Ictalurus punctatus mediator complex subunit 19a (med19a), transcript variant X3, mRNA
XM_017474116.3	10.9224	11.0616	0.0412567	-0.79897	3.46748	0.00530335	PREDICTED: Ictalurus punctatus platelet-derived growth factor receptor-like (pdgfrl), mRNA
XM_017474181.3	20.3277	18.119	0.0104775	-0.521647	4.17943	0.00050899	PREDICTED: Ictalurus punctatus SET domain containing 7, histone lysine methyltransferase (setd7), transcript variant X3, mRNA
XM_017474220.3	49.022	4.2225	0.0016731	5.2523	2.0781	6.75852e-06	PREDICTED: Ictalurus punctatus lysine (K)-specific demethylase 7Ab (kdm7ab), mRNA
XM_017474483.3	10.4304	2.04948	0.0445718	4.06095	1.03526	0.00615442	PREDICTED: Ictalurus punctatus TSC22 domain family, member 3 (tsc22d3), transcript variant X1, mRNA
XM_017474487.3	18.0824	-2.23964	0.013639	3.29924	-1.16326	0.000830375	PREDICTED: Ictalurus punctatus serine-rich adhesin for platelets (si:ch211-126c2.4), mRNA
XM_017474525.3	25.5437	2.33986	0.00674561	5.36611	1.22642	0.000184166	PREDICTED: Ictalurus punctatus heterogeneous nuclear ribonucleoprotein A0a (hnrnpa0a), transcript variant X1, mRNA
XM_017474545.3	28.8675	2.0877	0.00525587	7.37843	1.06191	0.00010347	PREDICTED: Ictalurus punctatus microtubule-associated protein 1 light chain 3 beta (map1lc3b), mRNA
XM_017474570.3	36.2336	-2.29248	0.00320779	4.00639	-1.19691	3.35252e-05	PREDICTED: Ictalurus punctatus integrator complex subunit 5 (ints5), mRNA
XM_017474673.3	21.223	2.85333	0.00955842	3.17412	1.51265	0.000422731	PREDICTED: Ictalurus punctatus collectin sub-family member 10 (C-type lectin) (colec10), mRNA
XM_017474736.3	13.0508	2.18954	0.0285084	3.42233	1.13063	0.00288929	PREDICTED: Ictalurus punctatus G protein-coupled receptor 174 (gpr174), mRNA
XM_017474766.3	19.2348	-2.24571	0.0117295	4.83088	-1.16717	0.000643057	PREDICTED: Ictalurus punctatus cyclin A2 (ccna2), mRNA
XM_017474770.3	9.80642	-2.24996	0.0495271	3.84631	-1.1699	0.00747059	PREDICTED: Ictalurus punctatus hyaluronan-mediated motility receptor (RHAMM) (hmmr), mRNA
XM_017474860.3	12.7052	-3.08644	0.0303095	0.965248	-1.62595	0.00317681	PREDICTED: Ictalurus punctatus carboxypeptidase A1 (LOC108269193), mRNA
XM_017474923.3	36.5397	2.32624	0.00314594	4.75907	1.218	3.21131e-05	PREDICTED: Ictalurus punctatus IL2 inducible T cell kinase (itk), mRNA
XM_017474960.3	14.6573	2.79007	0.0225268	3.29063	1.4803	0.00189081	PREDICTED: Ictalurus punctatus cryptochrome circadian regulator 2 (cry2), transcript variant X1, mRNA
XM_017474972.3	53.898	-2.33545	0.0014405	5.28311	-1.2237	4.00153e-06	PREDICTED: Ictalurus punctatus mitochondrial ribosomal protein L11 (mrpl11), mRNA
XM_017474979.2	15.3595	-2.05751	0.0199977	5.97698	-1.0409	0.00158385	PREDICTED: Ictalurus punctatus NADH:ubiquinone oxidoreductase subunit A1 (ndufa1), mRNA
XM_017475021.3	34.8064	-4.54634	0.00360987	4.2629	-2.18471	4.11259e-05	PREDICTED: Ictalurus punctatus solute carrier family 7 member 11 (slc7a11), mRNA
XM_017475034.3	15.4901	4.20159	0.0195847	2.8312	2.07093	0.00153329	PREDICTED: Ictalurus punctatus cytochrome P450 4V2 (LOC108269274), mRNA
XM_017475061.2	37.1353	-2.08019	0.00311813	7.08631	-1.05671	2.95557e-05	PREDICTED: Ictalurus punctatus SAMM50 sorting and assembly machinery component (samm50), mRNA
XM_017475075.3	33.456	2.35749	0.00383151	5.81349	1.23725	5.01873e-05	PREDICTED: Ictalurus punctatus P2Y receptor family member 10 (p2ry10), mRNA
XM_017475076.3	16.6454	-2.40271	0.0164653	5.35202	-1.26466	0.00115852	PREDICTED: Ictalurus punctatus solute carrier family 26 member 2 (slc26a2), mRNA
XM_017475156.3	15.9654	3.62478	0.0182115	3.44467	1.85789	0.00136437	PREDICTED: Ictalurus punctatus Transmembrane protein 179-like (zgc:153018), mRNA
XM_017475195.3	31.279	2.41684	0.00434362	6.84265	1.27312	7.00712e-05	PREDICTED: Ictalurus punctatus regulator of cell cycle RGCC-like (si:dkey-27i16.2), mRNA
XM_017475249.3	12.0872	3.8531	0.0338002	3.89423	1.94602	0.00385235	PREDICTED: Ictalurus punctatus nanos homolog 1 (nanos1), mRNA
XM_017475402.3	11.1209	9.76886	0.0401535	-0.260218	3.28819	0.00499906	PREDICTED: Ictalurus punctatus early growth response 2a (egr2a), mRNA
XM_017475593.3	17.7248	-2.90217	0.0143091	4.10584	-1.53713	0.000900732	PREDICTED: Ictalurus punctatus BUB1 mitotic checkpoint serine/threonine kinase Bb (bub1bb), mRNA
XM_017475644.3	24.9343	-3.81448	0.00705462	2.53481	-1.93149	0.000205833	PREDICTED: Ictalurus punctatus RAB42, member RAS oncogene family (rab42b), mRNA
XM_017475702.3	16.891	-2.53238	0.0161206	9.14362	-1.34049	0.00109312	PREDICTED: Ictalurus punctatus hydroxyacyl-CoA dehydrogenase trifunctional multienzyme complex subunit alpha b (hadhab), mRNA
XM_017475765.3	17.9773	2.39306	0.0138221	3.36981	1.25886	0.00085037	PREDICTED: Ictalurus punctatus T cell activation RhoGTPase activating protein a (tagapa), mRNA
XM_017475822.3	23.9435	3.65031	0.00757303	7.25342	1.86802	0.000247608	PREDICTED: Ictalurus punctatus nuclear factor of kappa light polypeptide gene enhancer in B-cells inhibitor, alpha b (nfkbiab), mRNA
XM_017475843.3	32.1577	-2.10058	0.00401746	5.97215	-1.07079	6.11198e-05	PREDICTED: Ictalurus punctatus mitochondrial ribosomal protein S5 (mrps5), mRNA
XM_017475905.3	170.761	8.30218	4.07716e-05	7.32372	3.05349	3.71596e-09	PREDICTED: Ictalurus punctatus ephrin-A1b (efna1b), mRNA
XM_017476023.3	29.786	2.2732	0.00480822	5.95372	1.18473	8.896e-05	PREDICTED: Ictalurus punctatus RLF zinc finger (rlf), mRNA
XM_017476056.3	43.8407	3.14842	0.00204049	3.70925	1.65463	1.23713e-05	PREDICTED: Ictalurus punctatus prostaglandin E receptor 2a (subtype EP2) (ptger2a), mRNA
XM_017476103.3	30.5741	-2.35372	0.00454834	7.0158	-1.23494	7.83481e-05	PREDICTED: Ictalurus punctatus aldehyde dehydrogenase 6 family, member A1 (aldh6a1), mRNA
XM_017476140.3	12.2817	13.2612	0.0321806	0.101588	3.72914	0.00357529	PREDICTED: Ictalurus punctatus hepatic lectin (LOC108269955), mRNA
XM_017476217.3	11.486	3.08724	0.0378081	4.31105	1.62632	0.00457425	PREDICTED: Ictalurus punctatus transforming growth factor, beta 2 (tgfb2), mRNA
XM_017476239.3	10.8232	3.15439	0.0419179	3.08509	1.65736	0.00546349	PREDICTED: Ictalurus punctatus fucosyltransferase 9a (fut9a), transcript variant X1, mRNA
XM_017476257.3	24.5406	19.6248	0.00738837	2.27941	4.29461	0.000231117	PREDICTED: Ictalurus punctatus egl-9 family hypoxia-inducible factor 3 (egln3), transcript variant X1, mRNA
XM_017476258.3	64.3197	10.6575	0.000948279	3.00469	3.41379	1.46926e-06	PREDICTED: Ictalurus punctatus egl-9 family hypoxia-inducible factor 3 (egln3), transcript variant X2, mRNA
XM_017476265.3	10.3666	-2.20168	0.0450943	3.90372	-1.13861	0.00627588	PREDICTED: Ictalurus punctatus polymerase (DNA directed), epsilon 2 (pole2), mRNA
XM_017476594.3	18.1801	-3.05243	0.0134828	3.86387	-1.60996	0.00081226	PREDICTED: Ictalurus punctatus centromere protein O (cenpo), mRNA
XM_017476623.3	48.9972	2.74393	0.0016731	3.60616	1.45624	6.77727e-06	PREDICTED: Ictalurus punctatus LCK proto-oncogene, Src family tyrosine kinase (lck), transcript variant X1, mRNA
XM_017476645.3	39.1931	7.59975	0.00269539	3.79167	2.92595	2.23551e-05	PREDICTED: Ictalurus punctatus tyrosine-protein kinase SRK3 (si:ch73-340m8.2), mRNA
XM_017476649.3	10.3943	2.01329	0.0448012	3.20657	1.00956	0.00622285	PREDICTED: Ictalurus punctatus kelch-like protein 28 (LOC108270212), transcript variant X1, mRNA
XM_017476799.3	36.2653	-2.54541	0.00320779	6.60155	-1.3479	3.3376e-05	PREDICTED: Ictalurus punctatus zinc metallopeptidase, STE24 homolog (zmpste24), mRNA
XM_017476808.3	24.2705	-2.10421	0.00738837	6.43279	-1.07328	0.00023283	PREDICTED: Ictalurus punctatus glycerol-3-phosphate dehydrogenase 1 like (gpd1l), mRNA
XM_017476814.3	17.7126	-2.06253	0.0143091	5.15362	-1.04441	0.00090326	PREDICTED: Ictalurus punctatus solute carrier family 22 member 15 (slc22a15), mRNA
XM_017476832.3	23.5211	-2.01234	0.00772711	3.62986	-1.00887	0.000268322	PREDICTED: Ictalurus punctatus KIAA1143 ortholog (kiaa1143), mRNA
XM_017476916.3	11.723	2.1015	0.0356021	1.55413	1.07142	0.0041923	PREDICTED: Ictalurus punctatus G patch domain-containing protein 2-like (LOC108270339), transcript variant X1, mRNA
XM_017476947.3	10.7008	2.00252	0.0425423	5.47579	1.00181	0.00566869	PREDICTED: Ictalurus punctatus inhibitor of DNA binding 3 (id3), mRNA
XM_017477012.3	26.6745	2.9749	0.00611	2.31037	1.57284	0.000150531	PREDICTED: Ictalurus punctatus BCL2 modifying factor 1 (bmf1), mRNA
XM_017477017.3	22.5152	-2.00651	0.00844045	4.19564	-1.00469	0.000326171	PREDICTED: Ictalurus punctatus nucleotide binding protein-like (nubpl), mRNA
XM_017477114.3	13.1725	2.97699	0.0283411	6.32924	1.57386	0.00285684	PREDICTED: Ictalurus punctatus potassium channel, subfamily K, member 18 (kcnk18), mRNA
XM_017477191.3	43.782	2.83433	0.00204049	4.62005	1.50301	1.24602e-05	PREDICTED: Ictalurus punctatus 2-aminoethanethiol (cysteamine) dioxygenase b (adob), mRNA
XM_017477234.3	48.1244	2.84236	0.00174541	5.84799	1.50709	7.47671e-06	PREDICTED: Ictalurus punctatus tumor necrosis factor receptor superfamily member 5 (LOC108270481), mRNA
XM_017477291.3	12.0484	-2.15482	0.0335777	2.49474	-1.10757	0.00381927	PREDICTED: Ictalurus punctatus STIL centriolar assembly protein (stil), mRNA
XM_017477350.3	10.1481	-2.10618	0.0465963	4.63535	-1.07463	0.0067135	PREDICTED: Ictalurus punctatus chromosome 1 C16orf91 homolog (LOC108270539), mRNA
XM_017477520.3	19.8616	2.31744	0.0110365	5.786	1.21253	0.000561806	PREDICTED: Ictalurus punctatus immediate early response 5 (ier5), mRNA
XM_017477525.3	21.4304	2.30253	0.00934068	5.98943	1.20322	0.000405228	PREDICTED: Ictalurus punctatus PH domain and leucine rich repeat protein phosphatase 2 (phlpp2), transcript variant X1, mRNA
XM_017477605.3	18.7469	3.02579	0.0123906	4.93815	1.59731	0.000715724	PREDICTED: Ictalurus punctatus glycogen synthase kinase binding protein (gbp), mRNA
XM_017477616.3	13.2428	-2.27511	0.0277339	3.6036	-1.18593	0.00274252	PREDICTED: Ictalurus punctatus regulator of telomere elongation helicase 1 (rtel1), mRNA
XM_017477645.3	10.8355	4.71229	0.0430717	4.54465	2.23643	0.00582166	PREDICTED: Ictalurus punctatus tumor protein p53 inducible nuclear protein 1 (tp53inp1), mRNA
XM_017477672.3	13.6848	2.46002	0.0260774	3.0595	1.29867	0.00243614	PREDICTED: Ictalurus punctatus interleukin 12 receptor subunit beta 1 (il12rb1), mRNA
XM_017477702.3	47.2791	-2.59259	0.0017939	11.4418	-1.37439	8.23413e-06	PREDICTED: Ictalurus punctatus ATP synthase F1 subunit beta (atp5f1b), mRNA
XM_017477736.3	22.5335	2.88411	0.0084388	3.8319	1.52812	0.000324996	PREDICTED: Ictalurus punctatus arrestin domain containing 2 (arrdc2), transcript variant X1, mRNA
XM_017477811.2	16.2502	8.75812	0.0189616	4.51507	3.13062	0.00145167	PREDICTED: Ictalurus punctatus CD83 molecule (cd83), mRNA
XM_017477812.2	32.2388	-2.10357	0.00401746	6.62138	-1.07284	6.03619e-05	PREDICTED: Ictalurus punctatus lon peptidase 1, mitochondrial (lonp1), mRNA
XM_017477839.3	14.7964	2.05028	0.0221006	3.36064	1.03582	0.00182493	PREDICTED: Ictalurus punctatus serine/arginine-rich splicing factor 7 (LOC108270876), mRNA
XM_017477863.3	19.7319	3.40811	0.0112198	1.75162	1.76897	0.000577604	PREDICTED: Ictalurus punctatus sphingosine-1-phosphate receptor 4 (s1pr4), mRNA
XM_017477876.3	16.0052	2.1475	0.0180797	7.18189	1.10266	0.0013512	PREDICTED: Ictalurus punctatus lymphatic vessel endothelial hyaluronic receptor 1a (lyve1a), mRNA
XM_017477922.3	25.8892	2.4122	0.00655371	5.10383	1.27035	0.000173053	PREDICTED: Ictalurus punctatus heterogeneous nuclear ribonucleoprotein L-like (LOC108270909), mRNA
XM_017477971.3	30.5969	-2.08102	0.00454834	4.75847	-1.05729	7.80641e-05	PREDICTED: Ictalurus punctatus centromere protein T (cenpt), mRNA
XM_017478021.3	27.2387	-2.3985	0.00582407	4.98138	-1.26213	0.000136419	PREDICTED: Ictalurus punctatus mitochondrial ribosomal protein L54 (mrpl54), mRNA
XM_017478099.3	19.0617	4.14064	0.0122178	5.06325	2.04985	0.000693205	PREDICTED: Ictalurus punctatus cell migration inducing hyaluronidase 1 (cemip), mRNA
XM_017478178.3	13.6223	2.09489	0.0262956	6.65834	1.06687	0.002477	PREDICTED: Ictalurus punctatus midnolin (midn), mRNA
XM_017478179.3	45.8205	-2.44287	0.00194655	7.92351	-1.28858	9.75756e-06	PREDICTED: Ictalurus punctatus ATP synthase F1 subunit delta (atp5f1d), mRNA
XM_017478294.3	39.9933	2.03951	0.00256868	7.42379	1.02822	2.01153e-05	PREDICTED: Ictalurus punctatus adhesion G-protein coupled receptor G5 (LOC108271063), mRNA
XM_017478326.3	25.5984	2.72954	0.00673666	3.72363	1.44866	0.000182354	PREDICTED: Ictalurus punctatus transmembrane channel-like 8 (tmc8), mRNA
XM_017478402.3	18.473	3.94669	0.0129388	2.69968	1.98064	0.000760618	PREDICTED: Ictalurus punctatus cold inducible RNA binding protein b (cirbpb), transcript variant X1, mRNA
XM_017478465.2	45.3476	-2.31448	0.00198632	5.55315	-1.21069	1.0319e-05	PREDICTED: Ictalurus punctatus pyrroline-5-carboxylate reductase 1b (pycr1b), mRNA
XM_017478493.3	13.2873	3.7985	0.0279492	4.20241	1.92543	0.00277006	PREDICTED: Ictalurus punctatus GLI family zinc finger 2b (gli2b), mRNA
XM_017478509.3	10.6462	2.45804	0.0428676	4.00023	1.29751	0.00576314	PREDICTED: Ictalurus punctatus mitogen-activated protein kinase 8 interacting protein 1b (mapk8ip1b), mRNA
XM_017478616.3	16.2861	2.03117	0.0172929	8.24859	1.02231	0.00126245	PREDICTED: Ictalurus punctatus interferon regulatory factor 2 binding protein 2b (irf2bp2b), mRNA
XM_017478774.3	24.9026	-2.10901	0.00705462	8.43247	-1.07657	0.000207035	PREDICTED: Ictalurus punctatus thimet oligopeptidase 1 (thop1), mRNA
XM_017478780.3	12.2774	-3.45442	0.0321932	2.43606	-1.78844	0.00357963	PREDICTED: Ictalurus punctatus StAR-related lipid transfer (START) domain containing 5 (stard5), mRNA
XM_017478781.3	13.1999	-2.12914	0.0279492	2.78957	-1.09027	0.00277458	PREDICTED: Ictalurus punctatus peroxisomal biogenesis factor 6 (pex6), mRNA
XM_017478824.3	9.97024	2.53826	0.0480597	1.89366	1.34384	0.00709595	PREDICTED: Ictalurus punctatus adhesion G protein-coupled receptor G3 (adgrg3), mRNA
XM_017478832.3	25.6189	2.52906	0.00673448	5.80271	1.3386	0.000181681	PREDICTED: Ictalurus punctatus Kruppel-like factor 2a (klf2a), mRNA
XM_017478838.3	17.3597	-4.97356	0.0150979	0.450067	-2.31428	0.000979739	PREDICTED: Ictalurus punctatus origin recognition complex, subunit 2 (orc2), transcript variant X1, mRNA
XM_017478974.2	29.9619	-3.0757	0.00474296	4.91575	-1.62091	8.64558e-05	PREDICTED: Ictalurus punctatus transmembrane protein 161A (tmem161a), mRNA
XM_017478982.3	44.94	-2.06542	0.00201454	5.48152	-1.04644	1.08328e-05	PREDICTED: Ictalurus punctatus dihydrolipoamide branched chain transacylase E2 (dbt), mRNA
XM_017478996.3	35.7237	2.22931	0.00337969	5.73797	1.1566	3.60393e-05	PREDICTED: Ictalurus punctatus FYN-binding protein 1 (si:ch73-40i7.2), mRNA
XM_017478998.3	18.7453	4.01537	0.0123906	1.6748	2.00553	0.000715973	PREDICTED: Ictalurus punctatus granzyme B (LOC108271410), mRNA
XM_017479031.3	21.162	-2.01051	0.00960429	5.09826	-1.00756	0.000428044	PREDICTED: Ictalurus punctatus mitochondrial ribosomal protein S11 (mrps11), mRNA
XM_017479033.3	12.8745	-11.9972	0.0310176	3.2161	-3.58463	0.0033217	PREDICTED: Ictalurus punctatus aminopeptidase N (LOC101154672), mRNA
XM_017479156.3	18.2008	2.78231	0.0134403	2.99758	1.47628	0.000808475	PREDICTED: Ictalurus punctatus homeobox protein TGIF2 (LOC108271527), mRNA
XM_017479197.3	10.3359	4.42654	0.0453437	0.825293	2.14618	0.00633537	PREDICTED: Ictalurus punctatus tumor necrosis factor receptor superfamily, member 18 (tnfrsf18), transcript variant X2, mRNA
XM_017479304.3	13.9425	4.46125	0.0250547	1.77687	2.15745	0.00227577	PREDICTED: Ictalurus punctatus regulator of G protein signaling 16 (rgs16), mRNA
XM_017479455.3	20.1881	2.66948	0.0106251	4.22984	1.41656	0.000524186	PREDICTED: Ictalurus punctatus endonuclease, polyU-specific (endou), mRNA
XM_017479574.3	17.1155	-2.82796	0.0155868	2.99006	-1.49976	0.00103704	PREDICTED: Ictalurus punctatus centromere protein S (cenps), mRNA
XM_017479590.3	17.6219	2.1132	0.0144761	3.41702	1.07943	0.000922237	PREDICTED: Ictalurus punctatus von Hippel-Lindau tumor suppressor (vhl), mRNA
XM_017479661.3	17.425	2.1227	0.0149283	5.16864	1.0859	0.000965048	PREDICTED: Ictalurus punctatus bridging integrator 2b (bin2b), mRNA
XM_017479734.3	14.7294	-2.2364	0.022382	2.59276	-1.16118	0.00185632	PREDICTED: Ictalurus punctatus angiopoietin-like 3 (angptl3), mRNA
XM_017479740.3	20.7019	2.04792	0.010028	6.25139	1.03416	0.000470689	PREDICTED: Ictalurus punctatus carbohydrate (N-acetylglucosamine 6-O) sulfotransferase 7 (chst7), mRNA
XM_017479815.3	15.7278	2.01156	0.0189314	3.30693	1.00831	0.00144597	PREDICTED: Ictalurus punctatus interleukin 12 receptor, beta 2a (il12rb2), mRNA
XM_017479836.3	33.905	-2.04475	0.00373227	5.9938	-1.03193	4.69425e-05	PREDICTED: Ictalurus punctatus actin-like 6A (actl6a), mRNA
XM_017479878.3	22.7506	-2.47454	0.00834559	4.9468	-1.30716	0.000311444	PREDICTED: Ictalurus punctatus FA complementation group D2 (fancd2), mRNA
XM_017479928.3	30.6463	-3.17873	0.00454834	4.33757	-1.66845	7.7451e-05	PREDICTED: Ictalurus punctatus FKBP prolyl isomerase 11 (fkbp11), mRNA
XM_017479937.3	22.305	2.28709	0.00863524	2.08271	1.19351	0.000339995	PREDICTED: Ictalurus punctatus solute carrier family 25 member 55a (slc25a55a), transcript variant X1, mRNA
XM_017479938.3	38.044	3.68739	0.00292934	3.26672	1.8826	2.60905e-05	PREDICTED: Ictalurus punctatus solute carrier family 25 member 55a (slc25a55a), transcript variant X2, mRNA
XM_017480083.3	13.359	-2.78367	0.0274137	7.34678	-1.47699	0.00267091	PREDICTED: Ictalurus punctatus tubulin, beta 6 class V (tubb6), mRNA
XM_017480109.3	16.7497	-2.33127	0.0163282	4.43376	-1.22112	0.0011302	PREDICTED: Ictalurus punctatus deoxythymidylate kinase (thymidylate kinase) (dtymk), mRNA
XM_017480115.3	24.2765	2.57798	0.00738837	7.49322	1.36624	0.000232568	PREDICTED: Ictalurus punctatus solute carrier family 2 member 1b (slc2a1b), mRNA
XM_017480168.3	19.5564	-2.1044	0.011327	5.78776	-1.07341	0.00059979	PREDICTED: Ictalurus punctatus translocase of outer mitochondrial membrane 6 homolog (yeast) (tomm6), mRNA
XM_017480204.3	21.6626	2.21762	0.0091414	3.60273	1.14901	0.000386602	PREDICTED: Ictalurus punctatus thymocyte expressed, positive selection associated 1 (tespa1), mRNA
XM_017480298.3	35.6321	2.71825	0.00339511	5.76617	1.44268	3.65132e-05	PREDICTED: Ictalurus punctatus sushi, von Willebrand factor type A, EGF and pentraxin domain-containing protein 1 (im:7151449), mRNA
XM_017480315.2	35.0263	-2.25226	0.00355345	9.22661	-1.17137	3.98354e-05	PREDICTED: Ictalurus punctatus cytochrome b-c1 complex subunit 1, mitochondrial (LOC108272120), mRNA
XM_017480332.3	17.4489	2.10431	0.0148943	9.22653	1.07335	0.000959742	PREDICTED: Ictalurus punctatus regulator of G protein signaling 5a (rgs5a), mRNA
XM_017480419.3	13.2409	-3.07189	0.0280024	7.62345	-1.61913	0.00279462	PREDICTED: Ictalurus punctatus regulator of microtubule dynamics 1 (rmdn1), mRNA
XM_017480476.2	10.7854	2.6904	0.0423896	5.08875	1.42782	0.00562129	PREDICTED: Ictalurus punctatus growth arrest and DNA-damage-inducible, alpha, b (gadd45ab), mRNA
XM_017480507.3	10.9908	9.9309	0.0408696	-0.098107	3.31192	0.00519624	PREDICTED: Ictalurus punctatus apolipoprotein F (apof), mRNA
XM_017480738.3	11.0248	4.40758	0.0406465	0.904613	2.13999	0.00514388	PREDICTED: Ictalurus punctatus nuclear receptor subfamily 4, group A, member 2b (nr4a2b), mRNA
XM_017480790.3	32.413	-2.58951	0.00399739	3.53256	-1.37268	5.87699e-05	PREDICTED: Ictalurus punctatus E2F transcription factor 3 (e2f3), mRNA
XM_017480938.3	10.1799	2.32515	0.0465257	2.16998	1.21733	0.00664775	PREDICTED: Ictalurus punctatus SRY-box transcription factor 10 (sox10), mRNA
XM_017481095.3	19.1597	-2.03692	0.0118155	5.1983	-1.02639	0.000653664	PREDICTED: Ictalurus punctatus ATP synthase F1 subunit epsilon (atp5f1e), mRNA
XM_017481101.3	10.3494	-2.07552	0.0452739	3.81746	-1.05348	0.00630914	PREDICTED: Ictalurus punctatus myelocytomatosis oncogene homolog (mych), mRNA
XM_017481128.3	10.8559	3.03172	0.0416854	-0.0384647	1.60013	0.00541014	PREDICTED: Ictalurus punctatus immunoglobulin lambda-1 light chain (LOC108272623), transcript variant X1, mRNA
XM_017481148.3	27.7113	-2.4611	0.00562111	11.1393	-1.2993	0.000125757	PREDICTED: Ictalurus punctatus prolyl 4-hydroxylase, beta polypeptide (p4hb), mRNA
XM_017481172.3	11.5937	4.02179	0.036395	-0.00835712	2.00784	0.00435201	PREDICTED: Ictalurus punctatus tyrosine-protein phosphatase non-receptor type substrate 1 (LOC108272639), transcript variant X1, mRNA
XM_017481210.3	13.1769	2.25218	0.0280007	5.50416	1.17132	0.0027919	PREDICTED: Ictalurus punctatus endonuclease/exonuclease/phosphatase family domain containing 1 (eepd1), mRNA
XM_017481228.3	23.7782	-2.06621	0.00761743	6.83111	-1.04699	0.000255488	PREDICTED: Ictalurus punctatus translocase of outer mitochondrial membrane 40 homolog, like (tomm40l), mRNA
XM_017481600.2	12.8589	5.11032	0.0310923	5.57338	2.35341	0.00336269	PREDICTED: Ictalurus punctatus JunB proto-oncogene, AP-1 transcription factor subunit b (junbb), mRNA
XM_017481733.3	15.7235	3.25397	0.0189314	2.46714	1.7022	0.00144751	PREDICTED: Ictalurus punctatus family with sequence similarity 117 member Ba (fam117ba), mRNA
XM_017481743.3	12.5209	2.20015	0.0310775	4.27145	1.1376	0.00334356	PREDICTED: Ictalurus punctatus D site albumin promoter binding protein a (dbpa), mRNA
XM_017481782.3	17.5913	-2.66104	0.0145159	3.58702	-1.41199	0.000928742	PREDICTED: Ictalurus punctatus ArfGap_ADAP and PH1_ADAP domain-containing protein (zgc:92360), mRNA
XM_017481851.3	13.3459	2.01073	0.0274021	3.36394	1.00772	0.00266729	PREDICTED: Ictalurus punctatus ubiquitin-conjugating enzyme E2 E2 (LOC108272957), mRNA
XM_017481912.3	37.3921	-2.64806	0.00306846	5.08953	-1.40494	2.85256e-05	PREDICTED: Ictalurus punctatus X-prolyl aminopeptidase 3, mitochondrial (xpnpep3), mRNA
XM_017481932.3	22.5562	4.81457	0.0084388	1.72799	2.26741	0.000323549	PREDICTED: Ictalurus punctatus chromobox homolog 7a (cbx7a), transcript variant X1, mRNA
XM_017481939.3	26.9127	-2.3265	0.00595117	4.62605	-1.21816	0.000144377	PREDICTED: Ictalurus punctatus jumonji domain containing 8 (jmjd8), mRNA
XM_017482023.3	32.8939	2.00917	0.00389146	6.57466	1.0066	5.46195e-05	PREDICTED: Ictalurus punctatus nuclear receptor subfamily 1, group D, member 2b (nr1d2b), mRNA
XM_017482057.2	44.2233	2.96283	0.00204049	10.597	1.56697	1.1809e-05	PREDICTED: Ictalurus punctatus thioredoxin interacting protein a (txnipa), mRNA
XM_017482143.3	27.2782	2.00119	0.00582407	7.83836	1.00086	0.00013549	PREDICTED: Ictalurus punctatus probable ATP-dependent RNA helicase DDX5 (LOC108273114), mRNA
XM_017482197.3	41.9571	2.48237	0.00217051	5.44685	1.31172	1.5628e-05	PREDICTED: Ictalurus punctatus guanine nucleotide exchange factor VAV3 (LOC108273150), mRNA
XM_017482365.3	9.93907	3.01956	0.0488291	10.4185	1.59434	0.0072585	PREDICTED: Ictalurus punctatus myosin light chain kinase b (mylkb), mRNA
XM_017482366.3	34.3869	5.61452	0.00373227	5.79335	2.48916	4.63883e-05	PREDICTED: Ictalurus punctatus myosin regulatory light chain interacting protein a (mylipa), mRNA
XM_017482396.3	18.9638	3.83644	0.0121532	4.17867	1.93977	0.000682314	PREDICTED: Ictalurus punctatus insulin-like growth factor binding protein 2a (igfbp2a), transcript variant X1, mRNA
XM_017482456.3	34.2171	2.15428	0.00367053	4.67026	1.1072	4.48278e-05	PREDICTED: Ictalurus punctatus myosin IG (myo1g), mRNA
XM_017482505.3	20.9571	-2.05368	0.00985636	2.48015	-1.03821	0.000446465	PREDICTED: Ictalurus punctatus coiled-coil domain containing 106b (ccdc106b), mRNA
XM_017482508.3	14.4809	-2.27167	0.0231661	5.51759	-1.18376	0.00197837	PREDICTED: Ictalurus punctatus minichromosome maintenance complex component 6 (mcm6), mRNA
XM_017482520.3	18.8766	-2.12776	0.0122178	3.2244	-1.08933	0.000695521	PREDICTED: Ictalurus punctatus coenzyme Q7 homolog, ubiquinone (yeast) (coq7), transcript variant X1, mRNA
XM_017482527.3	15.0001	-3.90261	0.0216957	8.89225	-1.96444	0.00177765	PREDICTED: Ictalurus punctatus anterior gradient protein 2 homolog (LOC108273355), mRNA
XM_017482542.3	22.1474	-3.20492	0.00868843	4.99252	-1.68029	0.0003508	PREDICTED: Ictalurus punctatus GDP-mannose pyrophosphorylase Ab (gmppab), mRNA
XM_017482629.3	10.7415	2.93199	0.0423264	2.22055	1.55188	0.00559945	PREDICTED: Ictalurus punctatus leucine-rich, glioma inactivated 1b (lgi1b), mRNA
XM_017482664.3	34.6982	-5.84509	0.00367053	6.27096	-2.54722	4.43464e-05	PREDICTED: Ictalurus punctatus stearoyl-CoA desaturase (delta-9-desaturase) (scd), mRNA
XM_017482678.3	16.9352	2.03964	0.0160186	5.65306	1.02831	0.00108182	PREDICTED: Ictalurus punctatus glucagon-like peptide 2 receptor (LOC108273454), mRNA
XM_017482694.3	15.7646	-2.75293	0.0188295	4.52296	-1.46097	0.00143298	PREDICTED: Ictalurus punctatus baculoviral IAP repeat containing 5a (birc5a), mRNA
XM_017482971.2	38.6528	-2.06526	0.00277524	5.90214	-1.04633	2.40292e-05	PREDICTED: Ictalurus punctatus BUB3 mitotic checkpoint protein (bub3), mRNA
XM_017483012.3	13.2506	-2.33689	0.0277339	6.61204	-1.22459	0.00273674	PREDICTED: Ictalurus punctatus dicarbonyl/L-xylulose reductase (dcxr), mRNA
XM_017483056.3	17.6706	-4.06866	0.0143975	2.9318	-2.02455	0.000911984	PREDICTED: Ictalurus punctatus ankyrin repeat domain 22 (ankrd22), mRNA
XM_017483184.3	12.7113	2.83907	0.030285	8.56576	1.50542	0.00317148	PREDICTED: Ictalurus punctatus E3 ubiquitin-protein ligase TRIM39 (si:dkey-219e21.2), mRNA
XM_017483309.3	14.5686	-2.68406	0.0228444	3.57285	-1.42442	0.00193424	PREDICTED: Ictalurus punctatus ZnMc_adamalysin_II_like and ADAM_CR domain-containing protein (zgc:174164), mRNA
XM_017483396.3	10.4678	3.39313	0.0441819	2.66783	1.76262	0.00608448	PREDICTED: Ictalurus punctatus disintegrin and metalloproteinase domain-containing protein 12 (LOC108273823), transcript variant X1, mRNA
XM_017483443.3	16.9462	-2.52852	0.0160186	7.45774	-1.33829	0.00107901	PREDICTED: Ictalurus punctatus KDEL endoplasmic reticulum protein retention receptor 2b (kdelr2b), mRNA
XM_017483505.2	23.0285	-4.88563	0.00808267	0.520078	-2.28854	0.000295035	PREDICTED: Ictalurus punctatus acyl-CoA synthetase family member 2 (acsf2), transcript variant X1, mRNA
XM_017483654.3	20.0569	4.08691	0.0108103	3.36596	2.03101	0.00053894	PREDICTED: Ictalurus punctatus chromobox homolog 7b (cbx7b), mRNA
XM_017483678.3	49.6433	2.30257	0.0016731	5.5241	1.20325	6.30757e-06	PREDICTED: Ictalurus punctatus Rho GTPase activating protein 27 (arhgap27), mRNA
XM_017483724.3	17.3847	3.15564	0.0151797	5.29128	1.65793	0.000989201	PREDICTED: Ictalurus punctatus HLF transcription factor, PAR bZIP family member b (hlfb), mRNA
XM_017483725.3	14.0367	2.48503	0.0247814	5.7735	1.31326	0.0022202	PREDICTED: Ictalurus punctatus RAB40B, member RAS oncogene family (rab40b), mRNA
XM_017483740.3	23.8366	-2.18734	0.00761743	7.00026	-1.12918	0.000252675	PREDICTED: Ictalurus punctatus translocase of outer mitochondrial membrane 22 homolog (yeast) (tomm22), mRNA
XM_017483743.3	23.3193	-2.42011	0.00799026	5.18706	-1.27507	0.000278916	PREDICTED: Ictalurus punctatus X-ray repair complementing defective repair in Chinese hamster cells 6 (xrcc6), mRNA
XM_017483814.3	16.2798	-2.28037	0.0172977	6.58336	-1.18927	0.00126438	PREDICTED: Ictalurus punctatus DNA topoisomerase II alpha (top2a), mRNA
XM_017483863.3	22.5282	2.09747	0.0084388	4.70919	1.06865	0.000325338	PREDICTED: Ictalurus punctatus unc-13 homolog D (C. elegans) (unc13d), mRNA
XM_017483988.2	38.9063	2.85077	0.00271108	8.36528	1.51135	2.32265e-05	PREDICTED: Ictalurus punctatus DNA-damage-inducible transcript 4 (ddit4), mRNA
XM_017484050.3	27.1063	-2.00826	0.00584575	7.70236	-1.00595	0.00013959	PREDICTED: Ictalurus punctatus fumarate hydratase (fh), mRNA
XM_017484051.3	28.8076	5.18109	0.00525985	1.07518	2.37326	0.000104507	PREDICTED: Ictalurus punctatus hematopoietically expressed homeobox (hhex), mRNA
XM_017484096.3	18.3312	-2.33553	0.0131924	4.13993	-1.22375	0.000785141	PREDICTED: Ictalurus punctatus centromere protein X (cenpx), mRNA
XM_017484133.3	11.9398	3.70128	0.0341136	0.271896	1.88802	0.00393929	PREDICTED: Ictalurus punctatus matrix metallopeptidase 21 (mmp21), mRNA
XM_017484286.3	12.7175	-3.13157	0.0304495	4.19789	-1.64689	0.00319425	PREDICTED: Ictalurus punctatus centrosomal protein 55 like (cep55l), mRNA
XM_017484326.3	21.0347	-2.03665	0.00977175	4.0424	-1.0262	0.000439385	PREDICTED: Ictalurus punctatus ribonuclease P/MRP 30 subunit (rpp30), mRNA
XM_017484357.3	48.8861	-2.35326	0.0016731	9.12892	-1.23466	6.86198e-06	PREDICTED: Ictalurus punctatus cytochrome b-c1 complex subunit 2, mitochondrial (LOC108274277), mRNA
XM_017484465.3	23.9397	-2.31999	0.00757303	5.14851	-1.21412	0.000247787	PREDICTED: Ictalurus punctatus mutS homolog 2 (E. coli) (msh2), mRNA
XM_017484466.3	10.5104	-2.28752	0.0439011	1.44578	-1.19378	0.00600579	PREDICTED: Ictalurus punctatus essential meiotic structure-specific endonuclease 1 (eme1), mRNA
XM_017484507.2	10.3616	8.89008	0.0455746	1.63172	3.1522	0.00638865	PREDICTED: Ictalurus punctatus LIM domain binding 3b (ldb3b), mRNA
XM_017484848.3	14.9598	2.51755	0.021488	3.5583	1.33202	0.00175085	PREDICTED: Ictalurus punctatus NUAK family, SNF1-like kinase, 1b (nuak1b), mRNA
XM_017484911.3	27.1481	-2.2267	0.00584575	8.22783	-1.15491	0.000138579	PREDICTED: Ictalurus punctatus heat shock protein 4b (hspa4b), mRNA
XM_017485048.3	24.7566	2.30562	0.00709845	4.22876	1.20516	0.000212691	PREDICTED: Ictalurus punctatus nuclear receptor interacting protein 2 (nrip2), transcript variant X1, mRNA
XM_017485049.3	10.7679	3.67191	0.0422557	2.14533	1.87653	0.00555504	PREDICTED: Ictalurus punctatus DNA-damage regulated autophagy modulator 1 (dram1), transcript variant X2, mRNA
XM_017485057.1	40.4654	-2.81378	0.00250039	6.34853	-1.49251	1.89147e-05	PREDICTED: Ictalurus punctatus aminoadipate-semialdehyde synthase (aass), mRNA
XM_017485151.2	30.7158	2.29476	0.00454292	4.49377	1.19834	7.65987e-05	PREDICTED: Ictalurus punctatus protein phosphatase 1, regulatory subunit 18 (ppp1r18), mRNA
XM_017485429.3	12.9148	3.91421	0.0292718	-0.868757	1.96872	0.00299867	PREDICTED: Ictalurus punctatus uncharacterized protein LOC553526 homolog (zgc:152774), transcript variant X1, mRNA
XM_017485582.2	17.1699	-2.04435	0.0154751	5.51315	-1.03165	0.00102396	PREDICTED: Ictalurus punctatus mitochondrial ribosomal protein S2 (mrps2), mRNA
XM_017485607.3	13.2607	3.37323	0.0277339	3.88385	1.75413	0.00274255	PREDICTED: Ictalurus punctatus protein Z, vitamin K-dependent plasma glycoprotein a (proza), mRNA
XM_017485613.2	25.3808	-2.05995	0.00682388	4.51484	-1.04261	0.00018969	PREDICTED: Ictalurus punctatus solute carrier family 35 member B4 (slc35b4), mRNA
XM_017485631.3	25.7187	-3.19641	0.00668845	3.75325	-1.67645	0.000178438	PREDICTED: Ictalurus punctatus aarF domain containing kinase 2 (adck2), mRNA
XM_017485805.3	16.6249	2.28588	0.0165242	6.57929	1.19275	0.00116416	PREDICTED: Ictalurus punctatus circadian-associated transcriptional repressor (LOC108275177), mRNA
XM_017485810.3	23.0381	-2.08165	0.00808267	6.9629	-1.05773	0.000294483	PREDICTED: Ictalurus punctatus NADH:ubiquinone oxidoreductase subunit B9 (ndufb9), mRNA
XM_017486080.3	24.2824	2.1202	0.00738837	4.11266	1.0842	0.00023231	PREDICTED: Ictalurus punctatus zinc finger protein 397 (LOC108275326), mRNA
XM_017486087.3	16.4991	4.86511	0.0167938	2.40039	2.28247	0.00119959	PREDICTED: Ictalurus punctatus AT rich interactive domain 3B (BRIGHT-like) (arid3b), mRNA
XM_017486154.3	12.0514	-2.46757	0.0335758	3.93495	-1.30309	0.00381598	PREDICTED: Ictalurus punctatus TopBP1-interacting, checkpoint, and replication regulator (ticrr), mRNA
XM_017486328.3	19.3393	-2.03228	0.0116016	3.09011	-1.0231	0.000628625	PREDICTED: Ictalurus punctatus sorting nexin family member 21 (snx21), mRNA
XM_017486422.3	14.5053	-2.45706	0.0230702	2.29492	-1.29693	0.00196597	PREDICTED: Ictalurus punctatus nuclear envelope integral membrane protein 1 (nemp1), mRNA
XM_017486561.3	33.4478	2.2021	0.00383151	4.19783	1.13888	5.02489e-05	PREDICTED: Ictalurus punctatus Rap guanine nucleotide exchange factor (GEF) 3 (rapgef3), mRNA
XM_017486575.2	12.3662	-2.87856	0.0317485	4.30753	-1.52535	0.00349899	PREDICTED: Ictalurus punctatus Rac GTPase activating protein 1 (racgap1), mRNA
XM_017486726.3	14.2462	-2.62494	0.0239455	6.97048	-1.39228	0.00210216	PREDICTED: Ictalurus punctatus dopa decarboxylase (ddc), mRNA
XM_017486861.3	75.1683	-3.07092	0.000738242	9.13484	-1.61867	5.92622e-07	PREDICTED: Ictalurus punctatus dolichyl-diphosphooligosaccharide--protein glycosyltransferase subunit (non-catalytic) (ddost), mRNA
XM_017487053.3	10.3185	2.40546	0.0457353	5.57474	1.26632	0.00643813	PREDICTED: Ictalurus punctatus retinoic acid-induced protein 2 (zmp:0000001174), mRNA
XM_017487111.3	10.8584	-2.88367	0.0416835	1.63263	-1.52791	0.00540609	PREDICTED: Ictalurus punctatus tubulin alpha-1A chain-like (LOC108275942), mRNA
XM_017487208.3	10.0199	-2.59595	0.0476435	2.46042	-1.37626	0.00698673	PREDICTED: Ictalurus punctatus isocitrate dehydrogenase [NAD] subunit gamma, mitochondrial (LOC108275983), mRNA
XM_017487251.3	10.8633	-2.15538	0.0416511	3.22654	-1.10794	0.00539809	PREDICTED: Ictalurus punctatus glutathione peroxidase 7 (gpx7), mRNA
XM_017487337.3	28.2139	-2.24635	0.00541355	9.26672	-1.16758	0.000115455	PREDICTED: Ictalurus punctatus transketolase b (tktb), mRNA
XM_017487510.3	32.374	-2.50196	0.00399739	9.37916	-1.32306	5.91225e-05	PREDICTED: Ictalurus punctatus citrate synthase (cs), mRNA
XM_017487520.3	25.7084	-2.8099	0.00668845	3.99607	-1.49052	0.000178768	PREDICTED: Ictalurus punctatus carbonic anhydrase VI (ca6), mRNA
XM_017487628.1	10.5158	2.44492	0.0439603	4.88874	1.28979	0.00601789	PREDICTED: Ictalurus punctatus matrix-remodelling associated 8b (mxra8b), mRNA
XM_017487629.2	43.9598	-2.45533	0.00204049	5.02112	-1.29591	1.2193e-05	PREDICTED: Ictalurus punctatus aurora kinase A interacting protein 1 (aurkaip1), mRNA
XM_017487643.3	10.9536	3.6512	0.0410903	1.1377	1.86837	0.00525425	PREDICTED: Ictalurus punctatus homeobox C4a (hoxc4a), mRNA
XM_017487699.3	10.759	2.37604	0.0422907	1.95246	1.24856	0.00556996	PREDICTED: Ictalurus punctatus lysine-specific demethylase 9 (LOC108276210), transcript variant X1, mRNA
XM_017487746.3	14.4827	5.03886	0.0231661	1.46147	2.3331	0.00197743	PREDICTED: Ictalurus punctatus eukaryotic translation elongation factor 1 alpha 2 (eef1a2), mRNA
XM_017487760.3	29.0808	-3.44215	0.0051689	3.09535	-1.78331	9.98731e-05	PREDICTED: Ictalurus punctatus ubiquitin-conjugating enzyme E2T (putative) (ube2t), mRNA
XM_017487773.3	29.5655	4.18929	0.00488803	3.87146	2.06671	9.22185e-05	PREDICTED: Ictalurus punctatus nuclear receptor subfamily 1, group D, member 4a (nr1d4a), mRNA
XM_017487794.3	13.552	2.57021	0.0265758	2.93428	1.36189	0.00252385	PREDICTED: Ictalurus punctatus P2Y purinoceptor 1 (si:dkey-78k11.9), mRNA
XM_017487861.3	9.86208	2.64666	0.049066	1.03292	1.40417	0.00734079	PREDICTED: Ictalurus punctatus synaptotagmin VIa (syt6a), mRNA
XM_017488058.3	24.9824	-2.14664	0.00705462	3.44367	-1.10208	0.00020402	PREDICTED: Ictalurus punctatus neuron-derived neurotrophic factor (ndnf), mRNA
XM_017488088.3	14.0315	2.76827	0.0249237	5.71587	1.46898	0.00225794	PREDICTED: Ictalurus punctatus CD40 molecule, TNF receptor superfamily member 5 (cd40), mRNA
XM_017488151.2	16.8393	-2.09957	0.016215	5.10085	-1.07009	0.00110653	PREDICTED: Ictalurus punctatus protein O-fucosyltransferase 1 (pofut1), mRNA
XM_017488195.3	15.5983	3.64285	0.0192924	2.31246	1.86507	0.00149282	PREDICTED: Ictalurus punctatus tumor necrosis factor receptor superfamily member 1A (si:ch211-112c15.8), mRNA
XM_017488294.3	10.2696	3.99217	0.0457956	0.714814	1.99717	0.00646606	PREDICTED: Ictalurus punctatus protocadherin 1a (pcdh1a), transcript variant X1, mRNA
XM_017488302.3	19.7409	-3.20349	0.0112198	5.82294	-1.67964	0.000580975	PREDICTED: Ictalurus punctatus sigma non-opioid intracellular receptor 1 (sigmar1), mRNA
XM_017488310.3	20.0132	-2.17233	0.0108714	4.51734	-1.11925	0.000543966	PREDICTED: Ictalurus punctatus small fragment nuclease (smfn), mRNA
XM_017488516.3	32.8423	-2.5063	0.00389675	6.73413	-1.32556	5.50489e-05	PREDICTED: Ictalurus punctatus ALG5 dolichyl-phosphate beta-glucosyltransferase (alg5), mRNA
XM_017488551.3	32.585	5.61747	0.00399739	2.87443	2.48992	5.72458e-05	PREDICTED: Ictalurus punctatus RING finger protein 122 (LOC108276712), mRNA
XM_017488655.3	23.6328	-2.86085	0.00763819	5.60272	-1.51645	0.000262658	PREDICTED: Ictalurus punctatus cytoskeleton-associated protein 2 (si:ch211-266i6.3), mRNA
XM_017488832.3	9.85387	-2.30375	0.049066	7.51441	-1.20398	0.00735979	PREDICTED: Ictalurus punctatus solute carrier family 27 member 4 (slc27a4), mRNA
XM_017488839.2	37.8904	-2.07188	0.00292934	4.48933	-1.05094	2.66422e-05	PREDICTED: Ictalurus punctatus SWI5 homologous recombination repair protein (swi5), mRNA
XM_017488894.2	42.0947	-2.24962	0.00217051	9.23401	-1.16968	1.53593e-05	PREDICTED: Ictalurus punctatus STT3 oligosaccharyltransferase complex catalytic subunit A (stt3a), mRNA
XM_017488918.3	25.6944	-2.06482	0.00668845	6.27545	-1.04602	0.00017922	PREDICTED: Ictalurus punctatus nucleotide binding protein 1 (MinD homolog, E. coli) (nubp1), mRNA
XM_017488922.3	12.2308	3.11402	0.0325388	0.7458	1.63878	0.00362696	PREDICTED: Ictalurus punctatus RasGEF domain family, member 1Bb (rasgef1bb), transcript variant X3, mRNA
XM_017488924.3	15.6506	2.6781	0.0191805	5.32291	1.42121	0.00147368	PREDICTED: Ictalurus punctatus ANTXR cell adhesion molecule 2b (antxr2b), mRNA
XM_017488985.3	19.6896	-14.5902	0.0127218	5.23774	-3.86693	0.000736267	PREDICTED: Ictalurus punctatus transmembrane 7 superfamily member 2 (tm7sf2), mRNA
XM_017489287.3	10.5654	2.05852	0.0434022	4.42006	1.04161	0.0059062	PREDICTED: Ictalurus punctatus TIMP metallopeptidase inhibitor 2b (timp2b), mRNA
XM_017489376.3	14.2804	-2.08042	0.0238026	3.73416	-1.05688	0.00208353	PREDICTED: Ictalurus punctatus ribosomal oxygenase 2 (riox2), mRNA
XM_017489442.3	11.1453	2.3283	0.0399818	2.11235	1.21928	0.00496311	PREDICTED: Ictalurus punctatus stearoyl-CoA desaturase 5 (LOC108277083), mRNA
XM_017489753.3	16.1132	2.58684	0.0177418	4.30127	1.37119	0.00131624	PREDICTED: Ictalurus punctatus zinc finger and BTB domain containing 21 (zbtb21), mRNA
XM_017489767.3	29.9797	3.51538	0.00474296	8.88336	1.81368	8.6207e-05	PREDICTED: Ictalurus punctatus v-ets avian erythroblastosis virus E26 oncogene homolog 2 (ets2), mRNA
XM_017489835.3	10.3985	2.23454	0.0448012	4.81507	1.15998	0.00621489	PREDICTED: Ictalurus punctatus nuclear receptor interacting protein 1b (nrip1b), mRNA
XM_017489901.3	10.1473	-2.41827	0.0465963	1.78745	-1.27398	0.00671528	PREDICTED: Ictalurus punctatus spindle and kinetochore associated complex subunit 1 (ska1), mRNA
XM_017489954.3	23.535	-2.08671	0.00772691	8.00032	-1.06123	0.000267611	PREDICTED: Ictalurus punctatus aldehyde dehydrogenase 7 family, member A1 (aldh7a1), mRNA
XM_017489972.3	49.6832	2.28083	0.0016731	5.61929	1.18956	6.27983e-06	PREDICTED: Ictalurus punctatus STE20-like serine/threonine-protein kinase (si:dkey-81j8.6), mRNA
XM_017489977.3	11.3137	2.02098	0.0387565	3.18395	1.01506	0.0047227	PREDICTED: Ictalurus punctatus docking protein 3 (LOC108277338), mRNA
XM_017490028.3	13.351	2.81514	0.0274021	2.70773	1.49321	0.00266358	PREDICTED: Ictalurus punctatus apelin receptor b (aplnrb), mRNA
XM_017490052.2	24.9284	-2.19346	0.00705462	7.77553	-1.13321	0.000206057	PREDICTED: Ictalurus punctatus proliferating cell nuclear antigen (pcna), mRNA
XM_017490064.3	34.53	2.12525	0.00364174	4.3475	1.08763	4.28166e-05	PREDICTED: Ictalurus punctatus poliovirus receptor (si:ch1073-15f19.2), mRNA
XM_017490232.3	15.1224	5.35815	0.0208354	1.86541	2.42173	0.00168058	PREDICTED: Ictalurus punctatus transmembrane 4 L6 family member 1 (LOC108277459), mRNA
XM_017490468.3	12.3748	9.05577	0.033387	3.49114	3.17884	0.00377932	PREDICTED: Ictalurus punctatus heat shock cognate 70 (hsc70), mRNA
XM_017490475.2	22.2541	11.6034	0.00950844	6.3198	3.53647	0.000419439	PREDICTED: Ictalurus punctatus heat shock protein, alpha-crystallin-related, b6 (hspb6), mRNA
XM_017490509.3	43.3262	2.84788	0.00206914	6.69881	1.50989	1.31763e-05	PREDICTED: Ictalurus punctatus WD repeat and SOCS box containing 1 (wsb1), mRNA
XM_017490538.3	27.2025	-3.03459	0.00583802	2.31647	-1.6015	0.000137278	PREDICTED: Ictalurus punctatus tubulin, delta 1 (tubd1), mRNA
XM_017490606.3	16.0088	3.35747	0.0180797	1.4941	1.74738	0.00135001	PREDICTED: Ictalurus punctatus uncharacterized protein LOC556718 homolog (si:dkey-24p1.1), transcript variant X9, mRNA
XM_017490774.3	30.0544	-2.36474	0.00471973	7.12122	-1.24168	8.5172e-05	PREDICTED: Ictalurus punctatus bleomycin hydrolase (blmh), mRNA
XM_017490858.3	10.4435	2.9914	0.0453347	5.21323	1.58082	0.00632587	PREDICTED: Ictalurus punctatus transient receptor potential cation channel, subfamily C, member 4b (trpc4b), transcript variant X1, mRNA
XM_017490997.3	11.7448	14.1473	0.0355336	0.721204	3.82246	0.00417452	PREDICTED: Ictalurus punctatus PITPNM family member 3 (pitpnm3), mRNA
XM_017491065.3	36.584	-2.39875	0.00314594	5.45714	-1.26228	3.19142e-05	PREDICTED: Ictalurus punctatus SUMO1 activating enzyme subunit 1 (sae1), mRNA
XM_017491121.3	28.768	3.82172	0.00527055	4.66869	1.93422	0.0001052	PREDICTED: Ictalurus punctatus egl-9 family hypoxia-inducible factor 2 (egln2), mRNA
XM_017491122.3	16.5223	-2.28356	0.0167938	5.52247	-1.19129	0.00119298	PREDICTED: Ictalurus punctatus solute carrier family 37 member 4a (slc37a4a), mRNA
XM_017491206.3	13.9726	-2.56472	0.0249237	1.83047	-1.3588	0.00225785	PREDICTED: Ictalurus punctatus aspartate beta-hydroxylase (asph), transcript variant X3, mRNA
XM_017491417.3	23.2557	3.00091	0.00800961	8.85986	1.5854	0.000282352	PREDICTED: Ictalurus punctatus uncharacterized protein LOC564559 homolog (zgc:162730), mRNA
XM_017491556.3	13.9001	3.14904	0.0251992	3.54007	1.65491	0.00230128	PREDICTED: Ictalurus punctatus transcobalamin-1 (LOC108278296), mRNA
XM_017491651.3	10.8106	-3.67447	0.0422557	3.43683	-1.87754	0.00556118	PREDICTED: Ictalurus punctatus BRCA2 DNA repair associated (brca2), mRNA
XM_017491733.3	11.0538	2.60328	0.040645	4.73653	1.38033	0.00513804	PREDICTED: Ictalurus punctatus abhydrolase domain containing 15a (abhd15a), mRNA
XM_017491760.3	10.8944	-2.74733	0.0414105	11.6575	-1.45803	0.00534803	PREDICTED: Ictalurus punctatus 4-aminobutyrate aminotransferase (abat), mRNA
XM_017491849.3	14.6341	2.28922	0.022537	1.95087	1.19486	0.00190204	PREDICTED: Ictalurus punctatus adenosine A2a receptor b (adora2ab), mRNA
XM_017491904.3	24.178	-3.02867	0.00746782	3.10218	-1.59868	0.000236904	PREDICTED: Ictalurus punctatus checkpoint kinase 1 (chek1), mRNA
XM_017491912.3	10.5766	3.31131	0.0441819	4.72373	1.7274	0.00607751	PREDICTED: Ictalurus punctatus uncharacterized LOC108278494 (LOC108278494), mRNA
XM_017491956.3	12.6046	4.94845	0.03066	1.6731	2.30698	0.00326664	PREDICTED: Ictalurus punctatus proline-rich protein 7 (LOC108278519), mRNA
XM_017492093.3	21.5774	2.09502	0.00922112	11.1766	1.06696	0.000393318	PREDICTED: Ictalurus punctatus CD74 molecule, major histocompatibility complex, class II invariant chain b (cd74b), mRNA
XM_017492144.3	13.3201	2.14377	0.027439	2.02095	1.10015	0.00268588	PREDICTED: Ictalurus punctatus insulin receptor substrate 4a (irs4a), transcript variant X2, mRNA
XM_017492168.3	71.1893	3.13303	0.000745667	5.44236	1.64756	8.15531e-07	PREDICTED: Ictalurus punctatus cyclin G2 (ccng2), mRNA
XM_017492198.3	10.7472	3.2271	0.0426743	4.36572	1.69024	0.00569589	PREDICTED: Ictalurus punctatus programmed cell death 1 ligand 1 (si:ch211-241b2.5), mRNA
XM_017492250.3	34.6026	3.17053	0.00363149	3.02872	1.66473	4.23651e-05	PREDICTED: Ictalurus punctatus duboraya (dub), transcript variant X3, mRNA
XM_017492278.3	42.1881	5.23769	0.00217051	3.17356	2.38893	1.51799e-05	PREDICTED: Ictalurus punctatus BCL2 associated agonist of cell death a (bada), mRNA
XM_017492328.3	22.0276	2.30289	0.00885333	4.07309	1.20344	0.00035928	PREDICTED: Ictalurus punctatus G protein-coupled receptor 34 like (gpr34l), mRNA
XM_017492436.2	20.8099	-2.49266	0.00994094	4.94173	-1.31769	0.000460262	PREDICTED: Ictalurus punctatus kinesin family member 4 (kif4), mRNA
XM_017492442.2	47.3641	-2.80838	0.0017939	11.0514	-1.48974	8.1541e-06	PREDICTED: Ictalurus punctatus ATP synthase F1 subunit alpha (atp5fa1), mRNA
XM_017492563.3	26.8623	-2.3401	0.00596323	7.33129	-1.22657	0.000145657	PREDICTED: Ictalurus punctatus pyruvate carboxylase a (pcxa), mRNA
XM_017492564.3	18.0222	9.84259	0.0137814	2.05451	3.29904	0.000844607	PREDICTED: Ictalurus punctatus leucine rich repeat and fibronectin type III domain containing 4a (lrfn4a), mRNA
XM_017492592.3	10.1632	4.80397	0.046583	0.185457	2.26423	0.00668229	PREDICTED: Ictalurus punctatus lipase, member Ia (lipia), transcript variant X1, mRNA
XM_017492928.3	51.6707	2.46749	0.00146069	5.68092	1.30304	5.0589e-06	PREDICTED: Ictalurus punctatus lymphocyte cytosolic protein 2a (lcp2a), mRNA
XM_017493001.3	14.3215	2.35533	0.0237162	1.71784	1.23593	0.00206148	PREDICTED: Ictalurus punctatus BCL2 interacting protein 1b (bnip1b), transcript variant X1, mRNA
XM_017493009.3	17.4377	2.75591	0.0149117	2.96831	1.46253	0.000962218	PREDICTED: Ictalurus punctatus sestrin 1 (sesn1), transcript variant X2, mRNA
XM_017493046.3	19.1163	-2.0772	0.011889	4.42714	-1.05464	0.000659901	PREDICTED: Ictalurus punctatus deoxycytidine kinase (dck), mRNA
XM_017493156.3	15.3786	-3.78998	0.0199302	0.186388	-1.92219	0.00157634	PREDICTED: Ictalurus punctatus torsin family 1 (tor1), transcript variant X1, mRNA
XM_017493220.3	26.4616	2.73243	0.00623285	3.43885	1.45019	0.000156287	PREDICTED: Ictalurus punctatus Aly/REF export factor (alyref), transcript variant X3, mRNA
XM_017493249.3	28.9153	-2.08603	0.00524059	4.51731	-1.06076	0.000102651	PREDICTED: Ictalurus punctatus mitochondrial ribosomal protein S12 (mrps12), mRNA
XM_017493261.1	9.91078	-2.18056	0.0486925	3.00288	-1.1247	0.00722937	PREDICTED: Ictalurus punctatus uncharacterized LOC108279209 (LOC108279209), mRNA
XM_017493310.3	23.7821	5.54838	0.00761743	1.69923	2.47207	0.000255301	PREDICTED: Ictalurus punctatus glutaminyl-peptide cyclotransferase-like b (qpctlb), mRNA
XM_017493575.3	15.3311	-2.11081	0.0200888	5.00872	-1.0778	0.00159509	PREDICTED: Ictalurus punctatus kinesin family member 20A (kif20a), mRNA
XM_017493660.3	10.5594	2.60854	0.0434258	2.36665	1.38324	0.00591702	PREDICTED: Ictalurus punctatus tetraspanin 9b (tspan9b), transcript variant X1, mRNA
XM_017493688.3	13.0166	2.95303	0.0286979	3.63343	1.5622	0.00291635	PREDICTED: Ictalurus punctatus interleukin 17 receptor E-like (il17rel), mRNA
XM_017493722.3	12.5479	-2.28926	0.0310142	3.39754	-1.19488	0.00331851	PREDICTED: Ictalurus punctatus RAD51 associated protein 1 (rad51ap1), mRNA
XM_017493736.3	20.2681	-5.2981	0.0106251	3.68856	-2.40548	0.000524866	PREDICTED: Ictalurus punctatus DEP domain containing 4 (depdc4), mRNA
XM_017493940.3	24.2514	2.74228	0.00738837	6.17362	1.45537	0.000233664	PREDICTED: Ictalurus punctatus ethanolamine kinase 1 (etnk1), transcript variant X1, mRNA
XM_017493973.1	29.5336	-2.74677	0.00489001	4.09342	-1.45773	9.27016e-05	PREDICTED: Ictalurus punctatus origin recognition complex, subunit 5 (orc5), mRNA
XM_017494200.2	11.0881	2.00823	0.0403432	4.47321	1.00592	0.005048	PREDICTED: Ictalurus punctatus interleukin-1 receptor-associated kinase 3 (irak3), mRNA
XM_017494202.3	36.8693	-2.13478	0.00314543	5.87024	-1.09409	3.06677e-05	PREDICTED: Ictalurus punctatus deoxyribose-phosphate aldolase (putative) (dera), mRNA
XM_017494265.3	14.0528	-2.1971	0.0247525	9.83644	-1.1356	0.00221085	PREDICTED: Ictalurus punctatus heat shock protein 90, beta (grp94), member 1 (hsp90b1), mRNA
XM_017494278.3	9.96589	2.34357	0.0480677	4.51314	1.22871	0.00710562	PREDICTED: Ictalurus punctatus smoothened, frizzled class receptor (smo), mRNA
XM_017494373.3	20.7807	3.30084	0.00997208	3.33556	1.72283	0.000463052	PREDICTED: Ictalurus punctatus lymphoid-restricted membrane protein (lrmp), mRNA
XM_017494430.3	25.4203	-2.38045	0.00680831	5.40511	-1.25124	0.000188333	PREDICTED: Ictalurus punctatus chromosome 19 C11orf98 homolog (c19h11orf98), mRNA
XM_017494447.3	12.1368	2.00181	0.0330362	2.74514	1.00131	0.00372456	PREDICTED: Ictalurus punctatus calcium/calmodulin-dependent protein kinase 1Da (camk1da), mRNA
XM_017494551.3	18.3557	2.35981	0.0131924	3.95026	1.23867	0.000780829	PREDICTED: Ictalurus punctatus cAMP responsive element binding protein-like 2 (crebl2), mRNA
XM_017494593.2	24.3744	4.45817	0.00738837	3.5009	2.15645	0.000228346	PREDICTED: Ictalurus punctatus stabilin 2 (stab2), mRNA
XM_017494602.2	10.4682	-2.49482	0.0441819	8.61955	-1.31894	0.00608366	PREDICTED: Ictalurus punctatus leukotriene A4 hydrolase (lta4h), mRNA
XM_017494621.2	14.2996	3.09104	0.0237791	3.53146	1.62809	0.00207321	PREDICTED: Ictalurus punctatus transmembrane O-mannosyltransferase targeting cadherins 1 (tmtc1), mRNA
XM_017494694.3	12.6705	-2.04691	0.0304868	4.35971	-1.03345	0.00320746	PREDICTED: Ictalurus punctatus RAD50 interactor 1 (rint1), mRNA
XM_017494711.3	12.0573	3.25404	0.0335465	3.46034	1.70223	0.0038096	PREDICTED: Ictalurus punctatus shisa like 1a (shisal1a), transcript variant X2, mRNA
XM_017494764.3	12.3817	2.19409	0.0316415	4.79025	1.13362	0.0034762	PREDICTED: Ictalurus punctatus transmembrane O-mannosyltransferase targeting cadherins 2a (tmtc2a), mRNA
XM_017494798.3	25.9417	-2.01459	0.00655371	4.26223	-1.01049	0.000171432	PREDICTED: Ictalurus punctatus tubulin tyrosine ligase-like family, member 12 (ttll12), mRNA
XM_017494809.3	14.0988	-2.08692	0.0245067	3.84376	-1.06137	0.00218443	PREDICTED: Ictalurus punctatus coiled-coil domain containing 59 (ccdc59), mRNA
XM_017494871.3	19.1657	-2.19613	0.0118155	4.02431	-1.13496	0.000652821	PREDICTED: Ictalurus punctatus single-stranded DNA binding protein 1 (ssbp1), mRNA
XM_017494872.2	33.2712	-2.06883	0.00383151	5.27876	-1.04881	5.1598e-05	PREDICTED: Ictalurus punctatus NADH:ubiquinone oxidoreductase subunit A5 (ndufa5), mRNA
XM_017494897.3	27.5494	-2.04094	0.00567466	5.50323	-1.02923	0.000129299	PREDICTED: Ictalurus punctatus sorting and assembly machinery component 50 homolog, like (samm50l), mRNA
XM_017494925.3	10.7294	2.41032	0.0423896	2.67668	1.26922	0.00562003	PREDICTED: Ictalurus punctatus proton myo-inositol cotransporter (LOC108280145), mRNA
XM_017495053.3	13.7374	2.30026	0.0258688	2.16479	1.2018	0.00240238	PREDICTED: Ictalurus punctatus G-protein coupled receptor 35 b (gpr35b), mRNA
XM_017495082.3	24.5918	2.96065	0.00723886	2.78717	1.56591	0.000219287	PREDICTED: Ictalurus punctatus potassium voltage-gated channel, KQT-like subfamily, member 3 (kcnq3), mRNA
XM_017495259.3	16.8312	7.15096	0.0162188	0.776739	2.83814	0.00110865	PREDICTED: Ictalurus punctatus dual specificity protein phosphatase 8 (si:ch211-195b15.8), mRNA
XM_017495288.3	16.9587	2.06001	0.0159971	3.37191	1.04265	0.00107584	PREDICTED: Ictalurus punctatus macrophage mannose receptor 1 (LOC108280375), mRNA
XM_017495512.3	28.0869	4.47879	0.00546119	4.45864	2.16311	0.000117964	PREDICTED: Ictalurus punctatus transferrin receptor protein 1 (LOC108280489), mRNA
XM_017495690.1	23.7944	-4.10728	0.00761743	1.3253	-2.03818	0.000254705	PREDICTED: Ictalurus punctatus ras-related protein Rab-11B (LOC108280567), transcript variant X1, mRNA
XM_017495700.3	20.7236	2.9082	0.0100219	2.4083	1.54012	0.000468576	PREDICTED: Ictalurus punctatus PR domain containing 1a, with ZNF domain (prdm1a), mRNA
XM_017495925.3	11.4791	-3.03549	0.0373722	0.421719	-1.60193	0.00449952	PREDICTED: Ictalurus punctatus glutamic--pyruvic transaminase (gpt), transcript variant X1, mRNA
XM_017496001.2	14.4264	3.30684	0.0233463	2.32995	1.72546	0.00200631	PREDICTED: Ictalurus punctatus claudin f (cldnf), mRNA
XM_017496006.3	16.5225	12.8914	0.0167938	0.876458	3.68834	0.00119292	PREDICTED: Ictalurus punctatus nicotinamide riboside kinase 2 (nmrk2), transcript variant X1, mRNA
XM_017496062.3	22.2165	-2.75087	0.00866593	6.15626	-1.45989	0.000346016	PREDICTED: Ictalurus punctatus non-SMC condensin I complex, subunit D2 (ncapd2), mRNA
XM_017496169.3	24.8292	2.66542	0.00707196	5.38205	1.41436	0.000209857	PREDICTED: Ictalurus punctatus midnolin (LOC108280776), mRNA
XM_017496215.3	47.6848	-3.32561	0.0017939	10.6989	-1.73362	7.8602e-06	PREDICTED: Ictalurus punctatus calreticulin 3b (calr3b), mRNA
XM_017496269.3	19.807	-2.13033	0.011125	4.49	-1.09107	0.000568391	PREDICTED: Ictalurus punctatus cytochrome b-c1 complex subunit 6, mitochondrial (LOC108280833), mRNA
XM_017496293.3	13.0522	2.26998	0.0285084	5.40089	1.18268	0.0028882	PREDICTED: Ictalurus punctatus vasoactive intestinal peptide receptor 1a (vipr1a), mRNA
XM_017496315.3	12.9894	-2.23166	0.0288215	4.34993	-1.15812	0.00293809	PREDICTED: Ictalurus punctatus cell division cycle 20 homolog (cdc20), mRNA
XM_017496336.3	29.3299	-2.19057	0.005032	9.22603	-1.13131	9.5852e-05	PREDICTED: Ictalurus punctatus prohibitin 2a (phb2a), mRNA
XM_017496418.3	17.9645	5.96559	0.0138221	2.39278	2.57666	0.000852856	PREDICTED: Ictalurus punctatus cytochrome c oxidase subunit 6A, mitochondrial (LOC108280912), mRNA
XM_017496439.3	11.1546	24.2529	0.0426743	3.35567	4.60009	0.00570107	PREDICTED: Ictalurus punctatus lipoprotein lipase (LOC108280930), mRNA
XM_047149481.2	23.1431	6.31896	0.0080766	2.16645	2.65969	0.000288555	PREDICTED: Ictalurus punctatus serine and arginine rich splicing factor 3b (srsf3b), transcript variant X2, mRNA
XM_047149753.2	9.99319	3.92577	0.0478936	-0.0855821	1.97298	0.00704523	PREDICTED: Ictalurus punctatus yippee-like 1 (ypel1), transcript variant X2, mRNA
XM_047150083.2	15.0882	2.50781	0.0209206	2.35654	1.32643	0.00169508	PREDICTED: Ictalurus punctatus CD226 molecule (cd226), transcript variant X1, mRNA
XM_047150208.2	10.0031	15.1066	0.0478055	-0.524872	3.91711	0.00702356	PREDICTED: Ictalurus punctatus upstream stimulatory factor 2 (LOC108256657), transcript variant X3, mRNA
XM_047150309.2	11.4859	5.90841	0.0373261	1.48865	2.56277	0.00449057	PREDICTED: Ictalurus punctatus rasd family member 4 (rasd4), mRNA
XM_047150341.2	22.7377	6.13089	0.00834559	1.15169	2.6161	0.000312232	PREDICTED: Ictalurus punctatus HERV-H LTR-associating 2b, tandem duplicate 2 (hhla2b.2), transcript variant X1, mRNA
XM_047150815.2	11.1129	5.39775	0.0414975	4.10839	2.43236	0.00537062	PREDICTED: Ictalurus punctatus kelch-like protein 29 (LOC108258179), mRNA
XM_047150864.2	18.7769	-2.21144	0.0123823	3.39094	-1.14499	0.000710979	PREDICTED: Ictalurus punctatus NADH:ubiquinone oxidoreductase complex assembly factor 7 (ndufaf7), mRNA
XM_047151165.2	10.1069	3.35061	0.0468719	0.434412	1.74442	0.00680003	PREDICTED: Ictalurus punctatus tetraspanin 34a (tspan34a), transcript variant X2, mRNA
XM_047151797.2	10.9855	4.79362	0.0420445	3.95108	2.26112	0.00549412	PREDICTED: Ictalurus punctatus transmembrane protein 47 (LOC108260207), mRNA
XM_047152559.2	21.5442	2.29363	0.00924267	3.99132	1.19763	0.000395977	PREDICTED: Ictalurus punctatus golgi glycoprotein 1b (glg1b), mRNA
XM_047154163.2	19.0046	2.91958	0.0121038	1.79465	1.54576	0.000676233	PREDICTED: Ictalurus punctatus metal transporter CNNM1 (LOC108262820), mRNA
XM_047154412.2	11.6675	4.34645	0.0358718	0.995688	2.11984	0.00426002	PREDICTED: Ictalurus punctatus immunoglobulin lambda-1 light chain (LOC108263319), mRNA
XM_047154729.2	12.1978	2.78157	0.032759	2.83622	1.4759	0.00366082	PREDICTED: Ictalurus punctatus mRNA decay activator protein ZFP36L1 (LOC124627908), mRNA
XM_047154955.2	16.1464	-2.52892	0.0176745	1.98444	-1.33852	0.00130573	PREDICTED: Ictalurus punctatus chromosome 4 C15orf61 homolog (c4h15orf61), mRNA
XM_047155702.2	16.7175	-2.35135	0.0163986	3.69412	-1.23349	0.00113887	PREDICTED: Ictalurus punctatus polymerase (DNA directed), alpha 2 (pola2), mRNA
XM_047155922.2	14.0482	2.51543	0.0247574	3.29628	1.3308	0.00221354	PREDICTED: Ictalurus punctatus DnaJ heat shock protein family (Hsp40) member B2 (dnajb2), transcript variant X1, mRNA
XM_047156389.2	12.8335	9.59639	0.0297356	-0.867487	3.26249	0.00306634	PREDICTED: Ictalurus punctatus ATP-binding cassette, sub-family F (GCN20), member 2b (abcf2b), transcript variant X1, mRNA
XM_047156700.2	16.6627	2.61366	0.016463	1.84715	1.38607	0.00115377	PREDICTED: Ictalurus punctatus heterogeneous nuclear ribonucleoprotein C (LOC108267757), transcript variant X2, mRNA
XM_047157200.2	13.1671	2.396	0.0280241	4.93908	1.26063	0.00279934	PREDICTED: Ictalurus punctatus TSC22 domain family, member 3 (tsc22d3), transcript variant X2, mRNA
XM_047157943.2	12.6313	11.2898	0.0305902	0.826896	3.49695	0.00324247	PREDICTED: Ictalurus punctatus wee1-like protein kinase (LOC108270562), mRNA
XM_047158476.2	10.7822	2.50196	0.0421747	2.37284	1.32306	0.00553129	PREDICTED: Ictalurus punctatus leucine rich repeat containing 7 (lrrc7), mRNA
XM_047158679.2	18.8045	2.20351	0.0123267	3.86513	1.1398	0.000706664	PREDICTED: Ictalurus punctatus tumor necrosis factor receptor superfamily member 3 (si:ch73-361p23.3), mRNA
XM_047159893.2	11.114	4.01955	0.040188	2.08723	2.00703	0.00500937	PREDICTED: Ictalurus punctatus F-box and leucine-rich repeat protein 22 (fbxl22), mRNA
XM_047159959.2	11.9445	5.94493	0.0340952	0.509301	2.57166	0.00393404	PREDICTED: Ictalurus punctatus von Willebrand factor A domain-containing protein 5A (LOC124626099), mRNA
XM_047160227.2	11.9741	4.66983	0.0339262	-0.600413	2.22337	0.00390095	PREDICTED: Ictalurus punctatus tubulin tyrosine ligase-like family, member 10 (ttll10), mRNA
XM_047160545.2	12.172	2.54259	0.0328591	1.99444	1.3463	0.00368763	PREDICTED: Ictalurus punctatus plexin A2 (plxna2), mRNA
XM_047160637.2	11.7556	20.7881	0.0358074	0.967188	4.37768	0.00423279	PREDICTED: Ictalurus punctatus ferroxidase HEPHL1 (LOC108276644), mRNA
XM_047160638.2	12.2777	16.4888	0.0339179	2.6059	4.04341	0.00388085	PREDICTED: Ictalurus punctatus ferroxidase HEPHL1 (LOC108277111), mRNA
XM_047161102.2	47.1697	4.98009	0.0017939	5.40897	2.31617	8.3384e-06	PREDICTED: Ictalurus punctatus phorbol-12-myristate-13-acetate-induced protein 1 (pmaip1), mRNA
XM_047161267.2	25.9505	13.0674	0.00705462	4.44587	3.7079	0.000204169	PREDICTED: Ictalurus punctatus BCL2 binding component 3 (bbc3), mRNA
XM_047162056.2	10.3216	2.12813	0.0454985	0.629692	1.08959	0.00636335	PREDICTED: Ictalurus punctatus sema domain, immunoglobulin domain (Ig), transmembrane domain (TM) and short cytoplasmic domain, (semaphorin) 4D (sema4d), transcript variant X8, mRNA
XM_047162235.2	17.0278	2.91136	0.0158233	3.59517	1.54169	0.00105854	PREDICTED: Ictalurus punctatus BCL2 interacting killer (bik), mRNA
XM_047162542.2	10.0079	2.57007	0.0477862	3.01977	1.36181	0.00701286	PREDICTED: Ictalurus punctatus guanylate-binding protein 1 (LOC108280460), mRNA
XM_053673692.1	12.7298	2.58118	0.030209	4.02177	1.36803	0.00315526	PREDICTED: Ictalurus punctatus integral membrane protein 2Ca (itm2ca), mRNA
XM_053673852.1	12.2736	4.50345	0.0322005	1.66103	2.17103	0.00358338	PREDICTED: Ictalurus punctatus T-lymphocyte activation antigen CD86 (LOC108261782), mRNA
XM_053673926.1	17.246	3.56569	0.0153084	1.90447	1.83418	0.00100595	PREDICTED: Ictalurus punctatus uncharacterized LOC108254725 (LOC108254725), mRNA
XM_053673957.1	29.6014	-2.19507	0.00488302	3.78077	-1.13427	9.16789e-05	PREDICTED: Ictalurus punctatus fragile histidine triad diadenosine triphosphatase (fhit), mRNA
XM_053673965.1	10.85	-2.02259	0.0417301	6.73638	-1.0162	0.00541974	PREDICTED: Ictalurus punctatus solute carrier family 25 member 20 (slc25a20), mRNA
XM_053674012.1	27.4403	-2.5271	0.00573631	9.02016	-1.33748	0.000131749	PREDICTED: Ictalurus punctatus succinate-CoA ligase GDP-forming subunit beta (suclg2), mRNA
XM_053674030.1	13.4087	3.58847	0.0273008	0.655026	1.84337	0.00262259	PREDICTED: Ictalurus punctatus RNA binding motif protein 39a (rbm39a), transcript variant X6, mRNA
XM_053674033.1	12.9182	2.30856	0.0292708	3.38306	1.20699	0.00299591	PREDICTED: Ictalurus punctatus SRY-box transcription factor 12 (sox12), mRNA
XM_053674044.1	12.0167	7.6715	0.0338002	0.436501	2.93951	0.00385381	PREDICTED: Ictalurus punctatus G-protein coupled receptor 182 (LOC108255073), transcript variant X3, mRNA
XM_053674080.1	10.2213	3.16199	0.0465257	3.85123	1.66083	0.00665133	PREDICTED: Ictalurus punctatus transmembrane protein 88B (LOC108281094), mRNA
XM_053674106.1	12.02	2.75104	0.0340803	5.40294	1.45998	0.00392614	PREDICTED: Ictalurus punctatus calcium channel, voltage-dependent, alpha 2/delta subunit 2b (cacna2d2b), mRNA
XM_053674284.1	23.0658	2.84466	0.00808267	2.20599	1.50825	0.000292908	PREDICTED: Ictalurus punctatus calcium channel, voltage-dependent, N type, alpha 1B subunit, a (cacna1ba), transcript variant X5, mRNA
XM_053674455.1	17.3525	-2.08739	0.0151021	4.37182	-1.0617	0.000981386	PREDICTED: Ictalurus punctatus kinetochore associated 1 (kntc1), mRNA
XM_053674577.1	14.3635	-2.1081	0.0236152	4.33472	-1.07594	0.0020392	PREDICTED: Ictalurus punctatus polymerase (DNA directed), epsilon (pole), mRNA
XM_053674714.1	14.3321	3.30387	0.0237162	0.695187	1.72416	0.00205584	PREDICTED: Ictalurus punctatus C-x(9)-C motif containing 1 (cmc1), transcript variant X1, mRNA
XM_053674822.1	18.9212	-2.61947	0.0121687	5.10898	-1.38927	0.000688729	PREDICTED: Ictalurus punctatus minichromosome maintenance complex component 5 (mcm5), mRNA
XM_053674843.1	10.4199	4.00563	0.0446692	0.163771	2.00203	0.00617415	PREDICTED: Ictalurus punctatus natural killer cell triggering receptor (nktr), transcript variant X4, mRNA
XM_053675030.1	15.3777	7.31836	0.0199302	0.241595	2.87152	0.00157669	PREDICTED: Ictalurus punctatus uncharacterized LOC108256567 (LOC108256567), mRNA
XM_053675142.1	13.1477	4.4114	0.0281204	0.894557	2.14124	0.00281409	PREDICTED: Ictalurus punctatus E3 ubiquitin-protein ligase TRIM35 (LOC128629044), mRNA
XM_053675298.1	24.9715	6.698	0.00705462	0.677963	2.74373	0.000204429	PREDICTED: Ictalurus punctatus zf-CXXC and PHD_FXL19 domain-containing protein (zgc:158376), transcript variant X4, mRNA
XM_053675465.1	10.1611	2.24707	0.046583	3.21172	1.16805	0.00668656	PREDICTED: Ictalurus punctatus histone-lysine N-methyltransferase PRDM9 (LOC108256810), mRNA
XM_053675892.1	11.1496	6.93523	0.0399601	-0.767215	2.79394	0.00495678	PREDICTED: Ictalurus punctatus potassium voltage-gated channel, subfamily H (eag-related), member 5a (kcnh5a), mRNA
XM_053675914.1	10.6446	2.1229	0.0428676	2.05022	1.08604	0.00576588	PREDICTED: Ictalurus punctatus cnksr family member 3 (cnksr3), mRNA
XM_053675915.1	10.9377	2.28574	0.0411978	2.2528	1.19266	0.00527926	PREDICTED: Ictalurus punctatus kinesin family member 26Aa (kif26aa), mRNA
XM_053676096.1	19.1701	4.86922	0.0121564	4.64916	2.28369	0.000683601	PREDICTED: Ictalurus punctatus complement C3-like (LOC124627631), mRNA
XM_053676235.1	12.5269	2.39042	0.0310643	4.29142	1.25726	0.00333803	PREDICTED: Ictalurus punctatus tumor necrosis factor ligand superfamily member 6 (LOC108258817), mRNA
XM_053676246.1	23.2394	3.72528	0.00800961	2.01018	1.89735	0.000283242	PREDICTED: Ictalurus punctatus cytochrome P450 3A30 (LOC108258762), transcript variant X1, mRNA
XM_053676402.1	14.2273	-2.46088	0.0239689	2.39878	-1.29917	0.00211246	PREDICTED: Ictalurus punctatus F-box and leucine-rich repeat protein 18 (fbxl18), mRNA
XM_053676403.1	32.1123	2.61525	0.00401746	4.01946	1.38695	6.15489e-05	PREDICTED: Ictalurus punctatus protein kinase C, beta a (prkcba), transcript variant X1, mRNA
XM_053676486.1	11.4308	2.49048	0.037789	3.01124	1.31642	0.00456347	PREDICTED: Ictalurus punctatus zinc finger protein 536 (znf536), transcript variant X6, mRNA
XM_053676667.1	26.088	11.3041	0.00650701	2.62992	3.49878	0.000167835	PREDICTED: Ictalurus punctatus S100 calcium binding protein, beta (neural) (s100b), mRNA
XM_053676779.1	15.4803	4.88143	0.0195897	2.77455	2.2873	0.00153701	PREDICTED: Ictalurus punctatus proline rich 12b (prr12b), mRNA
XM_053676850.1	15.5792	3.94538	0.0193605	1.4995	1.98016	0.00149985	PREDICTED: Ictalurus punctatus calcium binding protein 7b (cabp7b), mRNA
XM_053677013.1	12.5693	3.02533	0.0308569	2.89511	1.59709	0.00329887	PREDICTED: Ictalurus punctatus trichohyalin (LOC108259947), transcript variant X3, mRNA
XM_053677102.1	42.6071	2.53934	0.00213571	4.31163	1.34445	1.44042e-05	PREDICTED: Ictalurus punctatus tripartite motif-containing protein 16 (LOC108261816), mRNA
XM_053677268.1	20.6816	2.85129	0.0100509	3.34319	1.51162	0.000472683	PREDICTED: Ictalurus punctatus tripartite motif-containing protein 16 (LOC108257788), transcript variant X4, mRNA
XM_053677317.1	16.7978	2.6829	0.0162881	1.31048	1.42379	0.00111743	PREDICTED: Ictalurus punctatus mediator of cell motility 1 (memo1), transcript variant X3, mRNA
XM_053677581.1	10.9806	3.90198	0.040935	0.0176695	1.96421	0.00521201	PREDICTED: Ictalurus punctatus stonustoxin subunit beta (LOC128629435), mRNA
XM_053677583.1	33.9536	-2.64149	0.00373227	9.63503	-1.40135	4.66057e-05	PREDICTED: Ictalurus punctatus succinate-CoA ligase GDP/ADP-forming subunit alph (suclg1), mRNA
XM_053678017.1	15.3063	3.92089	0.0201531	1.23815	1.97118	0.00160499	PREDICTED: Ictalurus punctatus chromodomain helicase DNA binding protein 2 (chd2), transcript variant X7, mRNA
XM_053678095.1	16.7914	7.92527	0.0162881	0.835049	2.98646	0.00111911	PREDICTED: Ictalurus punctatus transmembrane protein 243, mitochondrial a (tmem243a), mRNA
XM_053679183.1	20.3189	-2.13547	0.0104775	4.86183	-1.09456	0.000509931	PREDICTED: Ictalurus punctatus kinesin family member 15 (kif15), mRNA
XM_053679358.1	11.0983	5.49037	0.0402766	0.737784	2.4569	0.00503274	PREDICTED: Ictalurus punctatus disks large homolog 4 (LOC108261710), mRNA
XM_053679440.1	10.5506	3.80996	0.0434839	1.66265	1.92978	0.00593287	PREDICTED: Ictalurus punctatus actin binding LIM protein 1a (ablim1a), transcript variant X2, mRNA
XM_053679567.1	20.1829	4.42166	0.0106251	1.61565	2.14459	0.000524759	PREDICTED: Ictalurus punctatus uncharacterized LOC128632714 (LOC128632714), mRNA
XM_053679575.1	20.8944	21.2673	0.00989726	-0.792054	4.41057	0.00045228	PREDICTED: Ictalurus punctatus lysosomal trafficking regulator (lyst), transcript variant X8, mRNA
XM_053679660.1	10.077	3.99729	0.0471249	0.654191	1.99902	0.00686343	PREDICTED: Ictalurus punctatus creatine kinase B-type (LOC108262904), mRNA
XM_053679765.1	20.4311	3.62842	0.0103694	3.14174	1.85934	0.000498058	PREDICTED: Ictalurus punctatus TIA1 cytotoxic granule-associated RNA binding protein-like 1 (tial1), transcript variant X11, mRNA
XM_053679801.1	12.7755	2.80317	0.0302072	4.89309	1.48706	0.00314956	PREDICTED: Ictalurus punctatus abhydrolase domain containing 12, lysophospholipase (si:ch211-117n7.7), mRNA
XM_053680509.1	60.3117	2.56782	0.0012262	6.08235	1.36055	2.12338e-06	PREDICTED: Ictalurus punctatus Janus kinase 3 (a protein tyrosine kinase, leukocyte) (jak3), mRNA
XM_053680699.1	19.2236	-2.147	0.0117295	6.71428	-1.10232	0.000644631	PREDICTED: Ictalurus punctatus DnaJ heat shock protein family (Hsp40) member B11 (dnajb11), mRNA
XM_053680909.1	18.0036	2.73001	0.0137814	2.46414	1.44891	0.000845321	PREDICTED: Ictalurus punctatus uncharacterized LOC108266945 (LOC108266945), mRNA
XM_053681218.1	10.6369	2.59221	0.0428676	2.73378	1.37418	0.00577943	PREDICTED: Ictalurus punctatus DIS3-like exonuclease 2 (LOC108267094), transcript variant X3, mRNA
XM_053681463.1	23.9678	4.80458	0.00757303	1.3446	2.26441	0.000246477	PREDICTED: Ictalurus punctatus T-cell receptor gamma chain C region DFL12 (LOC108267231), mRNA
XM_053681833.1	12.8014	2.32806	0.0297655	2.87773	1.21913	0.00309356	PREDICTED: Ictalurus punctatus B-cell receptor CD22 (LOC128633102), mRNA
XM_053682242.1	10.7551	6.95508	0.0422907	0.0422442	2.79807	0.00557665	PREDICTED: Ictalurus punctatus ring finger protein 145a (rnf145a), transcript variant X1, mRNA
XM_053682371.1	28.9941	34.0666	0.00521903	0.81243	5.09029	0.000101317	PREDICTED: Ictalurus punctatus microtubule associated tumor suppressor 1a (mtus1a), transcript variant X6, mRNA
XM_053682419.1	20.4021	4.12608	0.0104775	4.31306	2.04477	0.000507994	PREDICTED: Ictalurus punctatus O-linked N-acetylglucosamine (GlcNAc) transferase, tandem duplicate 1 (ogt.1), transcript variant X5, mRNA
XM_053682677.1	55.2494	2.20487	0.00141586	6.16329	1.14069	3.48415e-06	PREDICTED: Ictalurus punctatus M1-specific T cell receptor beta chain (LOC108270014), mRNA
XM_053682755.1	15.0992	4.59226	0.0209098	-0.110787	2.1992	0.00169039	PREDICTED: Ictalurus punctatus serine/arginine repetitive matrix 1 (srrm1), transcript variant X5, mRNA
XM_053683189.1	17.0388	4.122	0.0158043	1.73092	2.04335	0.00105583	PREDICTED: Ictalurus punctatus GATA zinc finger domain containing 2Ab (gatad2ab), transcript variant X9, mRNA
XM_053683238.1	15.4797	-2.26725	0.0195897	2.01748	-1.18094	0.00153725	PREDICTED: Ictalurus punctatus nuclear receptor 2C2-associated protein (nr2c2ap), mRNA
XM_053683264.1	13.1781	2.73952	0.0281617	5.09968	1.45392	0.00282079	PREDICTED: Ictalurus punctatus neural-cadherin (si:dkey-22o22.2), mRNA
XM_053683323.1	9.97961	2.47277	0.048008	3.46706	1.30613	0.00707519	PREDICTED: Ictalurus punctatus vascular cell adhesion molecule 1b (vcam1b), mRNA
XM_053683611.1	49.3116	4.67625	0.0016731	4.35191	2.22535	6.54387e-06	PREDICTED: Ictalurus punctatus vitamin D receptor b (vdrb), mRNA
XM_053683650.1	15.304	-2.22334	0.0201531	4.20509	-1.15273	0.00160588	PREDICTED: Ictalurus punctatus ALG6 alpha-1,3-glucosyltransferase (alg6), mRNA
XM_053683745.1	23.619	-2.11892	0.00763819	5.4355	-1.08333	0.000263353	PREDICTED: Ictalurus punctatus Ts translation elongation factor, mitochondrial (tsfm), mRNA
XM_053683749.1	20.4933	-2.89834	0.0102657	2.96386	-1.53523	0.000491613	PREDICTED: Ictalurus punctatus RAD54 like (rad54l), mRNA
XM_053683764.1	14.6647	7.79101	0.0225268	-0.201878	2.96181	0.00188725	PREDICTED: Ictalurus punctatus myosin, light chain 6, alkali, smooth muscle and non-muscle (myl6), transcript variant X2, mRNA
XM_053683818.1	25.0398	-2.52792	0.00705462	3.81308	-1.33795	0.000201882	PREDICTED: Ictalurus punctatus homocysteine S-methyltransferase (zgc:172121), mRNA
XM_053684015.1	30.5972	-2.10694	0.00454834	6.68432	-1.07515	7.80603e-05	PREDICTED: Ictalurus punctatus KDEL endoplasmic reticulum protein retention receptor 3 (kdelr3), mRNA
XM_053684054.1	23.0266	2.12244	0.00808267	3.9712	1.08572	0.00029514	PREDICTED: Ictalurus punctatus chromatin target of PRMT1a (chtopa), transcript variant X1, mRNA
XM_053684285.1	10.692	2.38924	0.0426262	2.32477	1.25655	0.00568375	PREDICTED: Ictalurus punctatus solute carrier family 44 member 2 (slc44a2), transcript variant X2, mRNA
XM_053684799.1	11.0512	5.5243	0.0405185	0.356378	2.46579	0.00510359	PREDICTED: Ictalurus punctatus LUC7-like (S. cerevisiae) (luc7l), transcript variant X2, mRNA
XM_053685011.1	21.8004	-2.16031	0.00902779	4.83712	-1.11124	0.000376021	PREDICTED: Ictalurus punctatus acyl-CoA dehydrogenase short/branched chain (acadsb), mRNA
XM_053685362.1	34.2905	2.12287	0.00367053	4.35974	1.08602	4.43464e-05	PREDICTED: Ictalurus punctatus actin binding LIM protein 1b (ablim1b), transcript variant X24, mRNA
XM_053685363.1	25.5329	-2.13047	0.00674561	10.3218	-1.09117	0.000184529	PREDICTED: Ictalurus punctatus aconitase 2, mitochondrial (aco2), mRNA
XM_053685376.1	11.4148	3.06219	0.0378233	2.95665	1.61456	0.00458485	PREDICTED: Ictalurus punctatus NACHT, LRR and PYD domains-containing protein 3 (LOC108263642), transcript variant X6, mRNA
XM_053685887.1	12.4722	6.092	0.0311451	1.58817	2.60692	0.00338929	PREDICTED: Ictalurus punctatus tripartite motif-containing protein 16-like (LOC124627498), mRNA
XM_053685930.1	26.4017	3.18455	0.00625642	1.77162	1.67109	0.00015795	PREDICTED: Ictalurus punctatus titin (LOC108274725), mRNA
XM_053685944.1	11.5245	2.30076	0.0370491	2.90725	1.20211	0.00444036	PREDICTED: Ictalurus punctatus uncharacterized LOC128634968 (LOC128634968), mRNA
XM_053686104.1	19.6154	-2.22169	0.0113008	4.53053	-1.15166	0.000592229	PREDICTED: Ictalurus punctatus DNA primase subunit 1 (prim1), mRNA
XM_053686183.1	14.025	2.45387	0.0248069	2.80015	1.29506	0.00222701	PREDICTED: Ictalurus punctatus TXK tyrosine kinase (txk), mRNA
XM_053686317.1	16.3237	3.89749	0.0172662	3.62552	1.96255	0.0012511	PREDICTED: Ictalurus punctatus kinesin-like protein KIF1C (si:ch73-375g18.1), mRNA
XM_053686424.1	14.8682	5.36203	0.021831	1.28177	2.42278	0.00179193	PREDICTED: Ictalurus punctatus discs, large homolog 4b (Drosophila) (dlg4b), transcript variant X3, mRNA
XM_053687012.1	19.3411	3.70292	0.0116016	2.25232	1.88866	0.000628377	PREDICTED: Ictalurus punctatus spermatid perinuclear RNA binding protein (strbp), transcript variant X11, mRNA
XM_053687049.1	10.318	9.88696	0.0455048	-0.146472	3.30553	0.00637033	PREDICTED: Ictalurus punctatus keratin-associated protein 16-1 (LOC108276837), transcript variant X2, mRNA
XM_053687056.1	16.129	2.4454	0.0176959	2.44617	1.29007	0.00131122	PREDICTED: Ictalurus punctatus fibroblast growth factor 13b (fgf13b), mRNA
XM_053687323.1	13.8675	2.75576	0.0253545	1.83174	1.46245	0.00232118	PREDICTED: Ictalurus punctatus teneurin transmembrane protein 4 (tenm4), mRNA
XM_053687326.1	14.5488	-2.28006	0.0228868	4.95494	-1.18907	0.00194409	PREDICTED: Ictalurus punctatus caseinolytic peptidase B protein homolog (LOC108261209), mRNA
XM_053687699.1	18.4969	2.08678	0.0129302	4.90098	1.06128	0.000756582	PREDICTED: Ictalurus punctatus splicing factor SWAP (sfswap), mRNA
XM_053687708.1	21.8429	2.20787	0.00899023	3.39301	1.14265	0.000372818	PREDICTED: Ictalurus punctatus AF4/FMR2 family, member 1 (aff1), mRNA
XM_053687748.1	12.3197	5.43508	0.0319497	0.656432	2.4423	0.00353727	PREDICTED: Ictalurus punctatus Kruppel-like factor 4 (klf4), transcript variant X2, mRNA
XM_053687897.1	11.6999	2.96864	0.0357669	3.48423	1.5698	0.00422033	PREDICTED: Ictalurus punctatus transient receptor potential cation channel, subfamily C, member 5a (trpc5a), mRNA
XM_053688034.1	36.1056	6.10079	0.00322888	1.13574	2.609	3.41369e-05	PREDICTED: Ictalurus punctatus microtubule-associated protein, RP/EB family, member 3b (mapre3b), transcript variant X3, mRNA
XM_053688148.1	25.2321	2.51951	0.00692051	3.33943	1.33314	0.000194899	PREDICTED: Ictalurus punctatus cleavage and polyadenylation specificity factor subunit 6 (LOC108279496), mRNA
XR_001810026.3	15.5379	7.74134	0.0194804	-0.422619	2.95258	0.00151527	PREDICTED: Ictalurus punctatus heterogeneous nuclear ribonucleoprotein A1a (hnrnpa1a), transcript variant X3, misc_RNA
XR_001810315.2	67.3698	4.58295	0.000881122	5.94157	2.19628	1.12429e-06	PREDICTED: Ictalurus punctatus uncharacterized LOC108256496 (LOC108256496), ncRNA
XR_001811017.3	29.8334	2.60308	0.00480822	4.36937	1.38022	8.82782e-05	PREDICTED: Ictalurus punctatus uncharacterized LOC108259878 (LOC108259878), ncRNA
XR_001811021.2	15.4653	3.34321	0.019637	3.65379	1.74123	0.00154275	PREDICTED: Ictalurus punctatus uncharacterized LOC108259888 (LOC108259888), ncRNA
XR_001811077.2	23.1531	3.32456	0.0080766	3.28183	1.73316	0.000288	PREDICTED: Ictalurus punctatus uncharacterized LOC108260109 (LOC108260109), ncRNA
XR_001811190.3	10.8698	11.9066	0.0420445	1.51086	3.57369	0.00550272	PREDICTED: Ictalurus punctatus uncharacterized LOC108260618 (LOC108260618), transcript variant X1, misc_RNA
XR_001812116.3	53.4012	10.067	0.00146069	5.28472	3.33156	4.58743e-06	PREDICTED: Ictalurus punctatus arginine/serine-rich protein 1 (rsrp1), transcript variant X2, misc_RNA
XR_001812140.3	14.8316	39.0222	0.0254846	6.59985	5.28622	0.00234973	PREDICTED: Ictalurus punctatus uncharacterized LOC108263322 (LOC108263322), ncRNA
XR_001813408.3	20.6076	11.0684	0.0112198	7.12226	3.46837	0.000576788	PREDICTED: Ictalurus punctatus uncharacterized LOC108269096 (LOC108269096), ncRNA
XR_001813623.3	10.3206	6.43443	0.0454985	0.538943	2.68581	0.00636531	PREDICTED: Ictalurus punctatus uncharacterized LOC108270123 (LOC108270123), ncRNA
XR_001813749.3	16.4042	2.53801	0.0170355	5.03175	1.3437	0.00122715	PREDICTED: Ictalurus punctatus uncharacterized LOC108270852 (LOC108270852), ncRNA
XR_001813927.3	24.8181	5.59719	0.00707196	0.494524	2.4847	0.000210286	PREDICTED: Ictalurus punctatus uncharacterized LOC108271753 (LOC108271753), ncRNA
XR_001813930.3	34.6318	44.7599	0.00363149	-0.749587	5.48413	4.21848e-05	PREDICTED: Ictalurus punctatus uncharacterized LOC108271773 (LOC108271773), ncRNA
XR_001814289.3	15.9342	2.74407	0.0182251	4.08044	1.45631	0.00137476	PREDICTED: Ictalurus punctatus uncharacterized LOC108273348 (LOC108273348), ncRNA
XR_001814431.3	11.8319	3.25134	0.0347186	0.807794	1.70103	0.00406295	PREDICTED: Ictalurus punctatus uncharacterized LOC108274194 (LOC108274194), ncRNA
XR_001814696.3	9.88743	2.19061	0.0488994	3.07903	1.13133	0.00728255	PREDICTED: Ictalurus punctatus uncharacterized LOC108275433 (LOC108275433), ncRNA
XR_001814711.3	14.0107	2.60267	0.0248499	1.24882	1.37999	0.00223541	PREDICTED: Ictalurus punctatus uncharacterized LOC108275513 (LOC108275513), ncRNA
XR_001815040.2	10.1456	2.20489	0.0465963	3.06782	1.14071	0.00671877	PREDICTED: Ictalurus punctatus uncharacterized LOC108277001 (LOC108277001), ncRNA
XR_001815043.3	15.2656	5.6646	0.0203077	0.422157	2.50197	0.00162136	PREDICTED: Ictalurus punctatus uncharacterized LOC108277004 (LOC108277004), ncRNA
XR_001815300.3	17.7506	4.48706	0.0142973	0.977168	2.16577	0.000895431	PREDICTED: Ictalurus punctatus uncharacterized LOC108278284 (LOC108278284), ncRNA
XR_001815818.3	36.6275	4.99997	0.00314594	4.24229	2.32192	3.17206e-05	PREDICTED: Ictalurus punctatus cold inducible RNA binding protein a (cirbpa), transcript variant X2, misc_RNA
XR_006981311.2	16.4189	2.91705	0.0170264	2.70024	1.54451	0.00122282	PREDICTED: Ictalurus punctatus zinc finger protein 207, a (znf207a), transcript variant X2, misc_RNA
XR_006982194.2	9.97428	3.54664	0.0480341	1.4933	1.82645	0.00708701	PREDICTED: Ictalurus punctatus uncharacterized LOC124627709 (LOC124627709), ncRNA
XR_006983833.1	30.8148	3.23084	0.00454292	2.84907	1.69191	7.54017e-05	PREDICTED: Ictalurus punctatus uncharacterized LOC124628999 (LOC124628999), ncRNA
XR_006983871.2	20.9505	21.3602	0.0105502	3.24726	4.41685	0.000515393	PREDICTED: Ictalurus punctatus keratin-associated protein 16-1 (LOC108276837), transcript variant X7, misc_RNA
XR_006984062.2	45.962	3.11217	0.00194655	3.30893	1.63792	9.59635e-06	PREDICTED: Ictalurus punctatus uncharacterized LOC124629159 (LOC124629159), ncRNA
XR_008393084.1	9.93402	6.10771	0.0484284	-0.668425	2.61063	0.00717687	PREDICTED: Ictalurus punctatus ligase I, DNA, ATP-dependent (lig1), transcript variant X4, misc_RNA
XR_008393251.1	10.09	5.2794	0.0469947	0.610198	2.40037	0.0068359	PREDICTED: Ictalurus punctatus deoxyguanosine kinase (dguok), transcript variant X1, misc_RNA
XR_008396464.1	10.531	3.3477	0.0437148	2.17176	1.74317	0.00596835	PREDICTED: Ictalurus punctatus uncharacterized LOC128632854 (LOC128632854), ncRNA
XR_008396621.1	10.6364	-2.185	0.0428676	6.09967	-1.12763	0.00578026	PREDICTED: Ictalurus punctatus uncharacterized LOC128632943 (LOC128632943), ncRNA
XR_008396781.1	12.0618	-2.34228	0.0335301	1.39525	-1.22791	0.00380468	PREDICTED: Ictalurus punctatus uncharacterized LOC128633130 (LOC128633130), ncRNA
XR_008396840.1	17.2518	7.32277	0.0153084	-0.824743	2.87239	0.00100461	PREDICTED: Ictalurus punctatus uncharacterized LOC128633457 (LOC128633457), ncRNA
XR_008396909.1	13.1302	4.86897	0.028203	-0.1685	2.28362	0.0028275	PREDICTED: Ictalurus punctatus histone-lysine N-methyltransferase PRDM9 (LOC108268514), transcript variant X2, misc_RNA
XR_008396924.1	60.8797	10.1018	0.0012262	8.05986	3.33654	2.01297e-06	PREDICTED: Ictalurus punctatus uncharacterized LOC128633505 (LOC128633505), ncRNA
XR_008397214.1	9.8585	3.87386	0.049066	2.15495	1.95377	0.00734908	PREDICTED: Ictalurus punctatus disco-interacting protein 2 homolog Bb (dip2bb), transcript variant X3, misc_RNA
XR_008397634.1	35.1163	3.75815	0.00353628	3.02355	1.91002	3.93206e-05	PREDICTED: Ictalurus punctatus uncharacterized LOC128634438 (LOC128634438), ncRNA
XR_008397642.1	14.37	7.48841	0.0236113	-0.630538	2.90466	0.00203575	PREDICTED: Ictalurus punctatus hexosaminidase (glycosyl hydrolase family 20, catalytic domain) containing (hexdc), transcript variant X2, misc_RNA
XR_008397803.1	81.4666	14.5231	0.000738242	4.79974	3.86028	3.6783e-07	PREDICTED: Ictalurus punctatus uncharacterized LOC128634898 (LOC128634898), ncRNA
XR_008398207.1	18.3311	3.5898	0.0131924	2.03458	1.84391	0.000785149	PREDICTED: Ictalurus punctatus uncharacterized LOC128635265 (LOC128635265), ncRNA
XR_008398352.1	22.2394	4.05552	0.00866593	1.66605	2.01989	0.000344446	PREDICTED: Ictalurus punctatus ethanolamine kinase 1 (etnk1), transcript variant X2, misc_RNA
XR_008398389.1	13.3711	2.99786	0.0274015	3.99009	1.58393	0.00264928	PREDICTED: Ictalurus punctatus uncharacterized LOC128635412 (LOC128635412), ncRNA

## Sheet: NCF4hrs
Differentially expressed genes in the NCF treatment group at 4 hours in the intestine
Feature	F	FC	FDR	logCPM	logFC	PValue	Description
NM_001200077.1	9.90204	-3.0115	0.037876	8.85731	-1.59048	0.00756816	Ictalurus punctatus metallothionein 2 (mt2), mRNA
NM_001200166.1	13.7031	2.41278	0.0172444	7.42105	1.2707	0.00238202	Ictalurus punctatus matrix Gla protein (mgp), mRNA
NM_001200181.1	66.5282	4.28183	0.000634014	6.43755	2.09823	1.11902e-06	Ictalurus punctatus nonspecific cytotoxic cell cationic anti-microbial protein-1 (LOC100304607), mRNA
NM_001200182.1	53.9799	-2.76134	0.00091897	9.09864	-1.46537	3.71246e-06	Ictalurus punctatus calreticulin 3a (calr3a), mRNA
NM_001200204.1	10.5667	3.14997	0.0319653	2.28318	1.65534	0.00582845	Ictalurus punctatus chemokine (C-X-C motif) ligand 14 (cxcl14), mRNA
NM_001200214.1	9.58061	-2.34359	0.0399392	6.66429	-1.22872	0.00814769	Ictalurus punctatus growth hormone receptor b (ghrb), mRNA
NM_001200215.1	19.758	2.508	0.00699984	2.0262	1.32654	0.000559313	Ictalurus punctatus hematopoietic cell signal transducer (hcst), mRNA
NM_001200228.1	45.7262	10.6933	0.00133194	4.36897	3.41863	1.07728e-05	Ictalurus punctatus matrix metalloproteinase 9 (mmp9), mRNA
NM_001200237.1	8.77802	2.86566	0.046647	1.97929	1.51887	0.0103151	Ictalurus punctatus CD79b molecule, immunoglobulin-associated beta (cd79b), mRNA
NM_001200239.1	56.2149	-2.15798	0.000858803	9.16238	-1.10968	2.95176e-06	Ictalurus punctatus peptidylprolyl isomerase B (cyclophilin B) (ppib), mRNA
NM_001200247.1	21.6718	-15.1015	0.0055546	0.781268	-3.91662	0.000374746	Ictalurus punctatus intelectin 3 (itln3), mRNA
NM_001200248.1	9.23425	9.67683	0.0420127	0.907203	3.27453	0.00888257	Ictalurus punctatus hemopexin a (hpxa), mRNA
NM_001200331.1	37.075	2.52407	0.00163372	4.18145	1.33575	2.83796e-05	Ictalurus punctatus CD8a molecule (cd8a), mRNA
NM_001200335.1	12.6965	3.1347	0.0207545	3.98994	1.64833	0.00316186	Ictalurus punctatus matrix metalloproteinase 13 (mmp13), mRNA
NM_001200339.1	10.0441	2.32789	0.0356937	11.5324	1.21902	0.00685119	Ictalurus punctatus ferritin middle subunit (LOC100528069), mRNA
NM_001200341.1	13.9016	-2.30618	0.0166604	3.3725	-1.20551	0.00225956	Ictalurus punctatus cellular communication network factor 4a (ccn4a), mRNA
NM_001200344.1	19.2102	-2.97281	0.00752797	7.24904	-1.57183	0.000631468	Ictalurus punctatus acetyl-CoA acetyltransferase 2 (acat2), mRNA
NM_001200367.1	39.8919	-4.01913	0.00144644	2.22412	-2.00688	1.93486e-05	Ictalurus punctatus CTF8, chromosome transmission fidelity factor 8 homolog (S. cerevisiae) (chtf8), mRNA
NM_001200377.1	14.1796	2.76725	0.0158866	1.95658	1.46845	0.00210002	Ictalurus punctatus dynein, axonemal, light chain 1 (dnal1), mRNA
NM_001200390.2	35.5548	-2.18639	0.00177602	8.17122	-1.12855	3.52174e-05	Ictalurus punctatus signal sequence receptor, gamma (ssr3), mRNA
NM_001200391.1	35.8259	-2.17895	0.00177602	7.92906	-1.12363	3.38704e-05	Ictalurus punctatus NADH:ubiquinone oxidoreductase subunit A9a (ndufa9a), mRNA
NM_001200395.1	48.5861	-3.75799	0.00111144	4.10429	-1.90996	6.67502e-06	Ictalurus punctatus ureidopropionase, beta (upb1), mRNA
NM_001200416.1	39.2522	-3.19764	0.00145384	5.32087	-1.67701	2.10682e-05	Ictalurus punctatus PDZ binding kinase (pbk), mRNA
NM_001200438.1	31.7932	-2.3838	0.00228003	4.02236	-1.25326	6.19632e-05	Ictalurus punctatus Q-nucleotide N-glycosylase 1 (c5h9orf64), mRNA
NM_001200442.1	32.9218	-2.17344	0.00211424	5.868	-1.11998	5.20459e-05	Ictalurus punctatus WD repeat domain 77 (wdr77), mRNA
NM_001200452.1	45.6872	-2.94637	0.00123325	4.52806	-1.55894	9.35039e-06	Ictalurus punctatus inhibitor of growth family, member 5b (ing5b), mRNA
NM_001200461.1	25.5644	-2.17554	0.0037557	6.5407	-1.12137	0.000177231	Ictalurus punctatus thioredoxin-like 1 (txnl1), mRNA
NM_001200486.1	14.5774	-3.76737	0.016078	7.3221	-1.91356	0.00214622	Ictalurus punctatus slc25a1 solute carrier family 25 member 1b (slc25a1b), mRNA; nuclear gene for mitochondrial product
NM_001200488.1	12.8693	-2.03998	0.0199772	4.65935	-1.02856	0.00298719	Ictalurus punctatus ubiquitin-conjugating enzyme E2C (ube2c), mRNA
NM_001200489.2	42.311	-2.69952	0.00135682	6.94254	-1.4327	1.41505e-05	Ictalurus punctatus adenine phosphoribosyltransferase (aprt), mRNA
NM_001200497.1	13.3741	-2.2413	0.0181547	9.08433	-1.16434	0.0026022	Ictalurus punctatus leukocyte elastase inhibitor (ileu), mRNA
NM_001200521.1	12.3702	-2.54037	0.0220955	7.72714	-1.34504	0.00346878	Ictalurus punctatus hydroxysteroid (17-beta) dehydrogenase 12b (hsd17b12b), mRNA
NM_001200522.1	16.6049	2.00308	0.0108154	5.10521	1.00222	0.00114433	Ictalurus punctatus yippee-like 5 (ypel5), mRNA
NM_001200534.2	22.1498	-2.07582	0.00523308	6.94735	-1.05368	0.000340284	Ictalurus punctatus oligosaccharyltransferase complex subunit (ostc), mRNA
NM_001200546.1	17.7885	-2.00133	0.00920775	7.29175	-1.00096	0.000866915	Ictalurus punctatus acetyl-CoA acyltransferase 1 (acaa1), mRNA
NM_001200547.1	21.57	2.26765	0.00557281	7.18828	1.1812	0.000382589	Ictalurus punctatus PDZ and LIM domain 3a (pdlim3a), mRNA
NM_001200548.1	11.3447	-5.24274	0.0303761	6.5051	-2.39032	0.0054629	Ictalurus punctatus ELOVL fatty acid elongase 6 (elovl6), mRNA
NM_001200560.1	12.9442	4.19995	0.0197243	0.410741	2.07037	0.00292612	Ictalurus punctatus NDRG family member 2 (ndrg2), mRNA
NM_001200562.1	17.3218	2.41317	0.00985619	3.79514	1.27093	0.000965898	Ictalurus punctatus cyclin-dependent kinase inhibitor 1Bb (cdkn1bb), mRNA
NM_001200563.2	9.88172	-2.32538	0.0369464	8.02337	-1.21746	0.00725544	Ictalurus punctatus secretion associated, Ras related GTPase 1Aa (sar1aa), mRNA
NM_001200577.1	40.256	-2.18111	0.00140113	6.68833	-1.12506	1.84417e-05	Ictalurus punctatus proteasome 20S subunit alpha 2b (psma2b), mRNA
NM_001200582.1	41.9724	-2.04722	0.00138275	8.46368	-1.03367	1.47716e-05	Ictalurus punctatus glutamic-oxaloacetic transaminase 2a, mitochondrial (got2a), mRNA; nuclear gene for mitochondrial product
NM_001200603.1	43.2026	-2.22531	0.00133194	7.29185	-1.15401	1.26531e-05	Ictalurus punctatus prostaglandin E synthase 3a (cytosolic) (ptges3a), mRNA
NM_001200609.1	29.6036	2.30003	0.00271785	4.87341	1.20165	8.80593e-05	Ictalurus punctatus death-associated protein-like 1-b (dal1b), mRNA
NM_001200612.1	10.6955	-2.78578	0.0324521	7.08727	-1.47808	0.00595335	Ictalurus punctatus guanidinoacetate N-methyltransferase (gamt), mRNA
NM_001200621.1	23.0221	-2.37388	0.00479853	5.89748	-1.24725	0.000286328	Ictalurus punctatus proteasome 20S subunit beta 7 (psmb7), mRNA
NM_001200633.1	12.8002	-2.89186	0.0202203	1.75921	-1.532	0.00304478	Ictalurus punctatus GINS complex subunit 3 (gins3), mRNA
NM_001200659.1	33.6727	-2.20544	0.00204114	9.51529	-1.14107	4.64541e-05	Ictalurus punctatus eukaryotic translation initiation factor 4A1A (eif4a1a), mRNA
NM_001200676.1	37.0901	-2.21339	0.00163372	5.41363	-1.14626	2.83198e-05	Ictalurus punctatus translocase of inner mitochondrial membrane 10 homolog (yeast) (timm10), mRNA; nuclear gene for mitochondrial product
NM_001200724.1	34.3172	-2.41866	0.00197	5.31646	-1.27421	4.21987e-05	Ictalurus punctatus mitochondrial ribosomal protein L4 (mrpl4), mRNA
NM_001200734.2	16.3514	-3.91642	0.0111655	2.73575	-1.96954	0.00121624	Ictalurus punctatus DNA replication and sister chromatid cohesion 1 (dscc1), mRNA
NM_001200775.1	44.2817	-2.56373	0.00133194	8.28986	-1.35824	1.10774e-05	Ictalurus punctatus defender against cell death 1 (dad1), mRNA
NM_001200796.1	17.2489	4.23717	0.00993115	0.86414	2.0831	0.000982505	Ictalurus punctatus c-type lectin domain family 4 member f (clc4f), mRNA
NM_001200813.2	20.2298	-2.36259	0.0066586	8.77057	-1.24037	0.000505624	Ictalurus punctatus diazepam binding inhibitor (GABA receptor modulator, acyl-CoA binding protein) (dbi), mRNA
NM_001200823.1	43.0397	-2.15267	0.00133659	8.41137	-1.10613	1.29127e-05	Ictalurus punctatus ATP synthase peripheral stalk subunit d (atp5pd), mRNA; nuclear gene for mitochondrial product
NM_001200825.1	43.3767	-2.15684	0.00133194	6.63042	-1.10892	1.23824e-05	Ictalurus punctatus NADH:ubiquinone oxidoreductase subunit C2 (ndufc2), mRNA
NM_001200839.1	9.24274	-2.04294	0.0419724	1.23134	-1.03065	0.00884968	Ictalurus punctatus cleavage and polyadenylation specific factor 4 (cpsf4), mRNA
NM_001200858.2	18.645	-2.6754	0.00805869	6.37976	-1.41976	0.000714008	Ictalurus punctatus PRELI domain containing 3 (prelid3b), mRNA
NM_001200864.1	27.161	-2.01074	0.00323008	4.25705	-1.00772	0.000133279	Ictalurus punctatus pleckstrin homology domain containing, family J member 1 (plekhj1), mRNA
NM_001200871.1	26.2983	-2.2638	0.00348959	7.83333	-1.17875	0.000155241	Ictalurus punctatus succinate dehydrogenase complex, subunit B, iron sulfur (Ip) (sdhb), mRNA
NM_001200874.1	19.2553	-2.25614	0.00744545	6.3804	-1.17386	0.000623855	Ictalurus punctatus phosphotriesterase related (pter), mRNA
NM_001200905.1	38.5917	-3.23353	0.00150253	3.97749	-1.69311	2.303e-05	Ictalurus punctatus inosine triphosphatase (nucleoside triphosphate pyrophosphatase) (itpa), mRNA
NM_001200928.1	33.2284	3.42731	0.00205673	4.40329	1.77707	4.96747e-05	Ictalurus punctatus inhibitor of DNA binding 1 (LOC100528658), mRNA
NM_001200952.1	27.9157	-2.09537	0.00304825	8.75033	-1.0672	0.000116946	Ictalurus punctatus ATP synthase peripheral stalk-membrane subunit b (atp5pb), mRNA
NM_001200953.1	23.4692	-2.1617	0.00455484	4.50997	-1.11217	0.000262518	Ictalurus punctatus coiled-coil-helix-coiled-coil-helix domain containing 7 (chchd7), mRNA
NM_001200964.1	26.4238	-2.00927	0.00344478	7.70965	-1.00667	0.000151801	Ictalurus punctatus hydroxyacyl-CoA dehydrogenase (hadh), mRNA
NM_001200971.1	48.0152	-2.40056	0.00111144	5.75793	-1.26337	7.12395e-06	Ictalurus punctatus nudix (nucleoside diphosphate linked moiety X)-type motif 5 (nudt5), mRNA
NM_001200992.1	56.4297	-2.18558	0.000858803	7.62611	-1.12801	2.88856e-06	Ictalurus punctatus superoxide dismutase 1, soluble (sod1), mRNA
NM_001201011.1	31.0243	-2.09538	0.00242944	7.66589	-1.06721	6.99605e-05	Ictalurus punctatus ATP synthase, H+ transporting, mitochondrial F0 complex, subunit g (atp5l), mRNA
NM_001201029.1	26.8273	-2.02002	0.00329908	4.46687	-1.01437	0.000141322	Ictalurus punctatus nucleoporin 37 (nup37), mRNA
NM_001201032.1	9.18502	-2.55656	0.0431832	13.6545	-1.35421	0.0092223	Ictalurus punctatus fatty acid binding protein 6, ileal (gastrotropin) (fabp6), mRNA
NM_001201042.1	13.3435	-2.09994	0.0182382	8.55204	-1.07035	0.00262383	Ictalurus punctatus S100 calcium binding protein A10a (s100a10a), mRNA
NM_001201052.1	9.69213	-2.13397	0.0380718	3.38744	-1.09354	0.0076568	Ictalurus punctatus PCNA clamp associated factor (pclaf), mRNA
NM_001201058.1	27.6126	-2.04777	0.0031396	6.15049	-1.03406	0.000123214	Ictalurus punctatus ATP synthase membrane subunit k (atp5md), mRNA; nuclear gene for mitochondrial product
NM_001201129.1	23.5779	-2.34218	0.00453594	2.4283	-1.22785	0.000257077	Ictalurus punctatus ER membrane protein complex subunit 8 (emc8), mRNA
NM_001201135.1	21.9988	-3.39265	0.00533953	7.61264	-1.76241	0.00035167	Ictalurus punctatus trans-2,3-enoyl-CoA reductase b (tecrb), mRNA
NM_001201145.1	37.8507	25.2404	0.00199631	7.30322	4.65766	4.43934e-05	Ictalurus punctatus heme oxygenase (hmox), mRNA
NM_001201149.1	28.1424	-2.20267	0.0030173	7.31933	-1.13926	0.000112497	Ictalurus punctatus heat shock 10 protein 1 (hspe1), mRNA
NM_001201150.1	17.4779	-2.32675	0.0096332	6.28548	-1.21831	0.000931408	Ictalurus punctatus glycine n-acyltransferase (glyat), mRNA
NM_001201151.1	30.7311	-2.34424	0.00248799	10.2413	-1.22912	7.33176e-05	Ictalurus punctatus ATPase Na+/K+ transporting subunit beta 1a (atp1b1a), mRNA
NM_001201161.1	39.4237	-2.29641	0.00145384	3.63455	-1.19938	2.05908e-05	Ictalurus punctatus phosphoserine phosphatase (psph), mRNA
NM_001201166.1	57.4892	-2.13906	0.000825294	5.21406	-1.09698	2.5986e-06	Ictalurus punctatus mitochondrial contact site and cristae organizing system subunit 10 (micos10), mRNA
NM_001201169.1	17.8044	-2.26506	0.00919706	9.13205	-1.17955	0.000863746	Ictalurus punctatus annexin a2-a (anx2a), mRNA
NM_001201180.1	15.789	-2.09772	0.012181	7.03802	-1.06882	0.00139519	Ictalurus punctatus hydroxysteroid dehydrogenase like 2 (hsdl2), mRNA
NM_001201188.1	14.0587	5753.79	0.0202485	10.0545	12.4903	0.00305279	Ictalurus punctatus elastase 2 like (ela2l), mRNA
NM_001201197.1	31.4604	2.1445	0.002335	5.59903	1.10064	6.5289e-05	Ictalurus punctatus growth arrest and DNA-damage-inducible, beta a (gadd45ba), mRNA
NM_001201198.2	34.358	-2.20017	0.00197	8.31439	-1.13761	4.19444e-05	Ictalurus punctatus peroxiredoxin 3 (prdx3), mRNA
NM_001201199.1	13.5615	-2.08791	0.017634	9.86463	-1.06206	0.00247408	Ictalurus punctatus glyceraldehyde-3-phosphate dehydrogenase (gapdh), mRNA
NM_001201201.1	39.9408	-2.22571	0.00144644	9.87796	-1.15427	1.92239e-05	Ictalurus punctatus malate dehydrogenase 2, NAD (mitochondrial) (mdh2), mRNA; nuclear gene for mitochondrial product
NM_001201227.2	16.5441	-2.85193	0.0108934	1.36048	-1.51194	0.00116112	Ictalurus punctatus glycine cleavage system protein H (aminomethyl carrier), a (gcsha), mRNA
NM_001201234.1	35.4852	-2.16737	0.00177602	7.45496	-1.11594	3.55727e-05	Ictalurus punctatus proteasome 20S subunit beta 3 (psmb3), mRNA
NM_001201239.1	41.2396	-2.10963	0.00140113	6.1999	-1.07699	1.62255e-05	Ictalurus punctatus NADH:ubiquinone oxidoreductase subunit B10 (ndufb10), mRNA
NM_001201247.1	41.165	-2.53256	0.00140113	5.70562	-1.3406	1.63825e-05	Ictalurus punctatus small nuclear ribonucleoprotein polypeptide F (snrpf), mRNA
NM_001201254.1	9.30151	2.04485	0.0414933	5.66293	1.032	0.00868207	Ictalurus punctatus suppressor of cytokine signaling 3a (socs3a), mRNA
NM_001201269.1	20.8092	-2.26636	0.00616925	6.814	-1.18037	0.000447579	Ictalurus punctatus ADP-ribosylation factor 5 (arf5), mRNA
NM_001201283.1	20.5008	-2.13099	0.00646522	4.73796	-1.09152	0.00047746	Ictalurus punctatus transmembrane protein 126A (tmem126a), mRNA
NM_001201304.2	74.1056	2.36786	0.000468514	5.74353	1.24358	5.92822e-07	Ictalurus punctatus microtubule-associated protein 1 light chain 3 alpha (map1lc3a), mRNA
NM_001201308.2	19.4365	5.18201	0.00825495	5.73196	2.37351	0.00074076	Ictalurus punctatus F-box protein 32 (fbxo32), mRNA
NM_001201321.1	59.1054	-2.49874	0.000795921	8.13175	-1.3212	2.21808e-06	Ictalurus punctatus KDEL endoplasmic reticulum protein retention receptor 2a (kdelr2a), mRNA
NM_001201471.1	29.2702	-2.03772	0.00276097	6.23009	-1.02696	9.30498e-05	Ictalurus punctatus histone acetyltransferase 1 (hat1), mRNA
NM_001329271.1	22.2387	2.38781	0.00519717	6.05645	1.25569	0.000334281	Ictalurus punctatus uncharacterized LOC108267351 (LOC108267351), mRNA
NM_001329302.1	11.3801	-3.43742	0.0290542	6.6659	-1.78133	0.00512261	Ictalurus punctatus adenosine deaminase (ada), mRNA
NM_001329529.1	8.59443	2.27585	0.0494299	6.10379	1.18641	0.0113048	Ictalurus punctatus claudin-3-like (LOC108279106), mRNA
XM_017449946.3	14.547	-2.06324	0.0148889	7.05585	-1.04491	0.00190866	PREDICTED: Ictalurus punctatus ATPase family AAA domain containing 3 (atad3), mRNA
XM_017449947.3	20.1891	2.72286	0.00669551	2.01038	1.44512	0.000510016	PREDICTED: Ictalurus punctatus von Willebrand factor A domain-containing protein 1 (LOC108254700), mRNA
XM_017449950.3	11.0595	4.45085	0.0286666	0.593687	2.15408	0.00502231	PREDICTED: Ictalurus punctatus fibronectin type III domain containing 10 (fndc10), transcript variant X2, mRNA
XM_017450075.3	17.9449	2.93726	0.00899683	2.88393	1.55447	0.000836392	PREDICTED: Ictalurus punctatus shisa family member 4 (shisa4), mRNA
XM_017450144.3	45.6181	2.84086	0.00123325	6.39038	1.50633	9.42764e-06	PREDICTED: Ictalurus punctatus period circadian clock 3 (per3), mRNA
XM_017450167.3	95.9469	4.29147	0.000253936	6.2031	2.10147	1.24408e-07	PREDICTED: Ictalurus punctatus coenzyme Q8A, genome duplicate a (coq8aa), mRNA
XM_017450219.3	11.118	3.05231	0.0283815	2.71166	1.6099	0.00493546	PREDICTED: Ictalurus punctatus cytokine-inducible SH2-containing protein (LOC108254847), mRNA
XM_017450282.3	11.7668	3.10321	0.0259782	4.89125	1.63376	0.00437033	PREDICTED: Ictalurus punctatus endoribonuclease ZC3H12A (LOC108254877), mRNA
XM_017450336.3	24.0532	-3.4326	0.00425444	3.79825	-1.7793	0.000234755	PREDICTED: Ictalurus punctatus v-myb avian myeloblastosis viral oncogene homolog-like 2b (mybl2b), mRNA
XM_017450431.3	16.6458	-2.01952	0.0107761	4.98525	-1.01401	0.00113317	PREDICTED: Ictalurus punctatus coiled-coil-helix-coiled-coil-helix domain containing 4a (chchd4a), mRNA
XM_017450491.3	16.9956	-2.31822	0.0102851	5.79422	-1.21302	0.0010428	PREDICTED: Ictalurus punctatus acyl-CoA dehydrogenase family, member 9 (acad9), mRNA
XM_017450504.3	8.88554	2.0437	0.0454774	6.80223	1.03118	0.00996152	PREDICTED: Ictalurus punctatus stabilin 1 (stab1), mRNA
XM_017450511.3	12.3207	-6.15238	0.0221261	1.89964	-2.62115	0.0034818	PREDICTED: Ictalurus punctatus ADP-ribosylation factor 4 (LOC108254967), mRNA
XM_017450545.3	20.1491	-2.74598	0.00671994	2.62006	-1.45732	0.000514374	PREDICTED: Ictalurus punctatus prothymosin alpha (si:ch211-222l21.1), transcript variant X1, mRNA
XM_017450562.3	16.3653	-2.11963	0.0111655	4.72955	-1.08381	0.00121216	PREDICTED: Ictalurus punctatus canopy FGF signaling regulator 2 (cnpy2), mRNA
XM_017450566.3	26.139	2.2188	0.00353781	5.65125	1.14978	0.000159733	PREDICTED: Ictalurus punctatus coiled-coil domain-containing glutamate-rich protein 1 (wu:fb55g09), mRNA
XM_017450574.3	17.1556	2.65236	0.0100563	7.42063	1.40727	0.00100423	PREDICTED: Ictalurus punctatus B-cell translocation gene 2 (btg2), mRNA
XM_017450611.2	22.3003	2.17396	0.00518601	5.7989	1.12033	0.00033019	PREDICTED: Ictalurus punctatus sprouty homolog 1, antagonist of FGF signaling (Drosophila) (spry1), mRNA
XM_017450646.3	45.5465	-2.18363	0.00123325	8.63144	-1.12673	9.50856e-06	PREDICTED: Ictalurus punctatus ribophorin I (rpn1), mRNA
XM_017450698.3	14.5312	3.32339	0.0159018	6.30627	1.73266	0.00210646	PREDICTED: Ictalurus punctatus ERBB receptor feedback inhibitor 1a (errfi1a), mRNA
XM_017450711.2	22.7468	-2.69804	0.00491345	9.66843	-1.43191	0.000302219	PREDICTED: Ictalurus punctatus tubulin alpha-1B chain (LOC108255063), mRNA
XM_017450762.3	25.7163	-2.05647	0.003697	7.25035	-1.04017	0.000172401	PREDICTED: Ictalurus punctatus MON1 secretory trafficking family member A (mon1a), mRNA
XM_017450800.3	8.76416	3.52967	0.0467575	0.424994	1.81953	0.0103629	PREDICTED: Ictalurus punctatus interleukin 10 (il10), mRNA
XM_017450817.3	25.968	-2.12445	0.00358234	7.05854	-1.08709	0.000164724	PREDICTED: Ictalurus punctatus guanine nucleotide binding protein-like 3 (nucleolar) (gnl3), mRNA
XM_017450870.3	11.2123	2.23838	0.0277901	1.9226	1.16245	0.00479906	PREDICTED: Ictalurus punctatus uncharacterized protein LOC558435 homolog (si:ch211-86h15.1), mRNA
XM_017450898.3	17.5808	-2.14484	0.00947764	6.55361	-1.10087	0.000909466	PREDICTED: Ictalurus punctatus RAB43, member RAS oncogene family (rab43), mRNA
XM_017450956.2	12.449	2.99762	0.0216496	1.02852	1.58382	0.00335821	PREDICTED: Ictalurus punctatus testis-expressed protein 264 homolog (LOC108255194), mRNA
XM_017450972.2	9.80227	2.17614	0.0373316	1.76264	1.12177	0.0073935	PREDICTED: Ictalurus punctatus immunoglobin superfamily, member 21a (igsf21a), mRNA
XM_017450976.3	24.8599	-2.52906	0.00391718	7.6377	-1.3386	0.000201757	PREDICTED: Ictalurus punctatus translocon-associated protein subunit alpha (LOC108255209), mRNA
XM_017451063.3	22.3024	-2.35418	0.00518601	6.27744	-1.23523	0.000330057	PREDICTED: Ictalurus punctatus minichromosome maintenance complex component 2 (mcm2), mRNA
XM_017451095.3	43.6285	-2.7662	0.00133194	4.3507	-1.46791	1.20024e-05	PREDICTED: Ictalurus punctatus cyclin-dependent kinase 2 (cdk2), mRNA
XM_017451104.3	14.6143	4.50884	0.0147577	0.595076	2.17276	0.00187578	PREDICTED: Ictalurus punctatus homeobox protein Hox-C4 (LOC108255269), mRNA
XM_017451111.2	59.1948	3.59382	0.000795921	5.3662	1.84552	2.19897e-06	PREDICTED: Ictalurus punctatus inhibitor of DNA binding 1, HLH protein (id1), mRNA
XM_017451202.3	26.7646	-2.15	0.003301	5.41402	-1.10433	0.000142895	PREDICTED: Ictalurus punctatus methionine adenosyltransferase II, alpha b (mat2ab), mRNA
XM_017451207.3	31.1386	4.79098	0.00240898	3.13717	2.26032	6.87002e-05	PREDICTED: Ictalurus punctatus transmembrane protein 175 (tmem175), mRNA
XM_017451265.3	10.0244	2.65133	0.0357638	0.54475	1.40672	0.00689363	PREDICTED: Ictalurus punctatus uncharacterized protein LOC550588 homolog (zgc:110626), mRNA
XM_017451266.3	14.5108	2.16291	0.0149744	2.37882	1.11297	0.00192657	PREDICTED: Ictalurus punctatus NOTCH regulated ankyrin repeat protein b (nrarpb), mRNA
XM_017451341.3	18.3102	3.70547	0.00849024	3.68343	1.88966	0.000769761	PREDICTED: Ictalurus punctatus basic leucine zipper transcription factor, ATF-like (batf), mRNA
XM_017451423.2	22.7326	2.91178	0.00491345	1.86519	1.5419	0.000303068	PREDICTED: Ictalurus punctatus ring finger protein 215 (rnf215), mRNA
XM_017451436.3	30.1983	-2.06057	0.0026139	6.00129	-1.04304	7.9899e-05	PREDICTED: Ictalurus punctatus nucleolar protein 6 (RNA-associated) (nol6), mRNA
XM_017451454.3	30.0237	3.43204	0.00264939	5.5431	1.77907	8.22011e-05	PREDICTED: Ictalurus punctatus phosphoinositide-3-kinase interacting protein 1 (pik3ip1), mRNA
XM_017451506.3	29.4917	-2.65047	0.0027589	2.42193	-1.40625	8.96993e-05	PREDICTED: Ictalurus punctatus stromal cell-derived factor 2-like 1 (sdf2l1), transcript variant X1, mRNA
XM_017451514.3	12.1591	-3.35911	0.0246719	5.71715	-1.74808	0.00405659	PREDICTED: Ictalurus punctatus SEC14-like lipid binding 8 (sec14l8), mRNA
XM_017451524.3	22.2962	2.01401	0.00518601	5.68492	1.01007	0.000330462	PREDICTED: Ictalurus punctatus SET binding protein 1 (setbp1), mRNA
XM_017451685.3	14.1353	4.70998	0.0159967	2.98648	2.23572	0.00212794	PREDICTED: Ictalurus punctatus immediate early response 3 (ier3), mRNA
XM_017451686.3	42.8506	-3.58644	0.00135552	5.7605	-1.84255	1.32215e-05	PREDICTED: Ictalurus punctatus dihydrofolate reductase (dhfr), mRNA
XM_017451706.3	12.1761	2.77193	0.0236399	5.36297	1.47089	0.00381885	PREDICTED: Ictalurus punctatus BOLA class I histocompatibility antigen, alpha chain BL3-7 (LOC108255614), mRNA
XM_017451776.2	35.5455	-2.68641	0.00177602	2.58426	-1.42568	3.52648e-05	PREDICTED: Ictalurus punctatus peptidase, mitochondrial processing subunit alpha (pmpca), transcript variant X1, mRNA
XM_017451787.3	16.9518	2.79099	0.0103207	3.73644	1.48078	0.00105364	PREDICTED: Ictalurus punctatus nuclear receptor subfamily 2, group F, member 1a (nr2f1a), mRNA
XM_017451813.3	61.1978	4.81684	0.000752074	4.59925	2.26809	1.81643e-06	PREDICTED: Ictalurus punctatus PLN00035 family protein (zgc:153409), mRNA
XM_017451837.3	20.3295	-2.04525	0.00663228	6.03965	-1.03227	0.000495052	PREDICTED: Ictalurus punctatus G-rich RNA sequence binding factor 1 (grsf1), mRNA
XM_017451989.3	8.91554	2.43547	0.0452088	0.249098	1.2842	0.00985405	PREDICTED: Ictalurus punctatus yippee-like 1 (ypel1), transcript variant X1, mRNA
XM_017452070.3	13.1566	2.72717	0.0189416	2.73701	1.4474	0.00276062	PREDICTED: Ictalurus punctatus transcobalamin II (tcn2), mRNA
XM_017452121.3	19.8001	3.26109	0.00698678	2.99693	1.70535	0.00055427	PREDICTED: Ictalurus punctatus MAX dimerization protein 1 (mxd1), mRNA
XM_017452144.3	9.96621	2.17128	0.0362307	3.90775	1.11855	0.00702064	PREDICTED: Ictalurus punctatus scavenger receptor class F, member 2 (scarf2), mRNA
XM_017452187.3	40.2766	2.74133	0.00140113	2.63786	1.45487	1.8392e-05	PREDICTED: Ictalurus punctatus 2-oxoglutarate and iron-dependent oxygenase domain containing 2 (ogfod2), mRNA
XM_017452196.3	16.365	3.71165	0.0111655	2.05281	1.89206	0.00121225	PREDICTED: Ictalurus punctatus aquaporin 3a (aqp3a), mRNA
XM_017452242.3	35.3933	-2.22291	0.00178832	7.39902	-1.15245	3.60488e-05	PREDICTED: Ictalurus punctatus threonyl-tRNA synthetase 1 (tars1), mRNA
XM_017452446.3	39.0115	-3.26737	0.0014669	1.97608	-1.70813	2.17603e-05	PREDICTED: Ictalurus punctatus surfeit 4, like (surf4l), transcript variant X2, mRNA
XM_017452462.3	8.5077	3.97044	0.0494299	0.172344	1.9893	0.0112961	PREDICTED: Ictalurus punctatus SV2 related protein a (svopa), transcript variant X1, mRNA
XM_017452495.3	39.7622	-2.09957	0.00145384	6.93113	-1.0701	1.9684e-05	PREDICTED: Ictalurus punctatus pescadillo (pes), mRNA
XM_017452531.3	19.1692	3.19233	0.00757416	4.61054	1.67461	0.000636047	PREDICTED: Ictalurus punctatus growth arrest-specific 1a (gas1a), mRNA
XM_017452540.3	31.6704	3.72729	0.00230062	6.24898	1.89813	6.31669e-05	PREDICTED: Ictalurus punctatus transcriptional and immune response regulator a (tcima), mRNA
XM_017452629.3	47.4091	-2.3519	0.00112648	6.89446	-1.23383	7.6389e-06	PREDICTED: Ictalurus punctatus solute carrier family 35 member B1 (slc35b1), mRNA
XM_017452710.2	69.6773	-2.68655	0.000568294	8.19513	-1.42576	8.53288e-07	PREDICTED: Ictalurus punctatus TNF receptor-associated protein 1 (trap1), mRNA
XM_017452759.3	9.23585	2.17551	0.0420127	2.63561	1.12136	0.00886958	PREDICTED: Ictalurus punctatus mex-3 RNA binding family member A (mex3a), mRNA
XM_017452774.3	12.1482	2.22008	0.0229644	1.18056	1.15061	0.00365638	PREDICTED: Ictalurus punctatus uncharacterized LOC108256184 (LOC108256184), transcript variant X2, mRNA
XM_017452897.3	28.4751	-2.20762	0.00291214	7.39326	-1.14249	0.000106314	PREDICTED: Ictalurus punctatus fibrillarin (fbl), mRNA
XM_017453059.3	27.4353	-26.1268	0.00324217	2.29178	-4.70746	0.000136868	PREDICTED: Ictalurus punctatus squalene epoxidase a (sqlea), mRNA
XM_017453342.3	20.0517	2.06498	0.00678679	5.51888	1.04613	0.000525165	PREDICTED: Ictalurus punctatus glycogen synthase 1 (muscle) (gys1), mRNA
XM_017453363.3	29.1585	-2.12732	0.00276546	6.70792	-1.08904	9.47936e-05	PREDICTED: Ictalurus punctatus translocation associated membrane protein 1 (tram1), mRNA
XM_017453368.3	27.9379	2.75796	0.00304825	3.53909	1.4636	0.000116501	PREDICTED: Ictalurus punctatus choline transporter-like protein 2 (LOC108256459), transcript variant X3, mRNA
XM_017453380.3	16.2596	2.48983	0.0112614	2.67214	1.31605	0.00124356	PREDICTED: Ictalurus punctatus free fatty acid receptor 2 (si:ch211-231m23.4), mRNA
XM_017453381.3	14.5317	3.96045	0.0155756	4.07748	1.98566	0.00204154	PREDICTED: Ictalurus punctatus free fatty acid receptor 2 (LOC108256467), mRNA
XM_017453426.3	15.0759	-2.03775	0.0137194	6.09702	-1.02698	0.00166723	PREDICTED: Ictalurus punctatus acyl-CoA dehydrogenase family, member 11 (acad11), transcript variant X1, mRNA
XM_017453443.3	29.9437	6.25411	0.00266825	2.96971	2.6448	8.3282e-05	PREDICTED: Ictalurus punctatus myosin VIIA and Rab interacting protein b (myripb), mRNA
XM_017453555.3	18.5302	-2.77914	0.00818933	2.40113	-1.47464	0.000732589	PREDICTED: Ictalurus punctatus RAD54 homolog B (rad54b), mRNA
XM_017453682.2	15.4885	-2.60328	0.012796	9.20127	-1.38033	0.00150307	PREDICTED: Ictalurus punctatus protein disulfide isomerase family A, member 4 (pdia4), mRNA
XM_017453690.3	13.9202	-5.17639	0.0166126	0.687822	-2.37195	0.00224845	PREDICTED: Ictalurus punctatus minichromosome maintenance complex component 7 (mcm7), transcript variant X1, mRNA
XM_017453734.3	64.3572	-2.92662	0.000695917	7.67468	-1.54923	1.35757e-06	PREDICTED: Ictalurus punctatus ATP synthase membrane subunit c locus 1 (atp5mc1), mRNA
XM_017453749.3	11.9092	6.79743	0.024112	-0.155485	2.76499	0.00391525	PREDICTED: Ictalurus punctatus uncharacterized LOC108256664 (LOC108256664), transcript variant X4, mRNA
XM_017453763.3	32.5669	6.11806	0.00215002	2.7197	2.61307	5.4954e-05	PREDICTED: Ictalurus punctatus junctophilin 1a (jph1a), transcript variant X1, mRNA
XM_017454071.3	10.7644	2.98421	0.0304801	2.82632	1.57735	0.00548844	PREDICTED: Ictalurus punctatus G-protein coupled receptor 20 (LOC108256848), mRNA
XM_017454091.3	8.49675	-4.42991	0.0494948	1.53137	-2.14728	0.0113381	PREDICTED: Ictalurus punctatus galectin-related inter-fiber protein (grifin), mRNA
XM_017454141.3	25.5093	-2.27512	0.00376669	6.09049	-1.18594	0.00017902	PREDICTED: Ictalurus punctatus mitochondrial ribosomal protein L12 (mrpl12), mRNA
XM_017454144.3	10.5695	-4.06891	0.0319653	0.129147	-2.02464	0.0058235	PREDICTED: Ictalurus punctatus phospholipase ABHD3 (LOC108256891), transcript variant X1, mRNA
XM_017454271.3	25.0009	2.59978	0.00389713	2.55354	1.37839	0.000196551	PREDICTED: Ictalurus punctatus sodium/potassium transporting ATPase interacting 1 (nkain1), mRNA
XM_017454324.3	51.5744	2.09353	0.00101015	7.42453	1.06594	4.79342e-06	PREDICTED: Ictalurus punctatus chromosome 24 C6orf62 homolog (c24h6orf62), mRNA
XM_017454634.3	12.3908	5.86058	0.0219132	0.558397	2.55104	0.0034137	PREDICTED: Ictalurus punctatus transmembrane protein 184a (tmem184a), transcript variant X2, mRNA
XM_017454641.3	77.8157	3.69047	0.000468514	5.21798	1.8838	4.43088e-07	PREDICTED: Ictalurus punctatus unk like zinc finger (unkl), transcript variant X4, mRNA
XM_017454708.3	15.5149	2.55432	0.0127372	3.16946	1.35294	0.00149321	PREDICTED: Ictalurus punctatus cyclase associated actin cytoskeleton regulatory protein 2 (cap2), transcript variant X1, mRNA
XM_017454789.2	10.0511	-2.746	0.0368836	7.4327	-1.45733	0.0072294	PREDICTED: Ictalurus punctatus scinderin (scin), mRNA
XM_017454829.3	10.9613	-4.16061	0.0292426	-0.465245	-2.0568	0.00517213	PREDICTED: Ictalurus punctatus mitochondrial transcription termination factor 3 (mterf3), transcript variant X2, mRNA
XM_017455060.3	31.6781	3.32587	0.00230062	5.56823	1.73373	6.30908e-05	PREDICTED: Ictalurus punctatus syncoilin, intermediate filament protein (sync), mRNA
XM_017455071.3	33.2577	2.84857	0.00205549	5.62271	1.51024	4.9454e-05	PREDICTED: Ictalurus punctatus calcium channel, voltage-dependent, T type, alpha 1H subunit a (cacna1ha), mRNA
XM_017455081.2	21.5907	3.17379	0.00557281	2.24158	1.66621	0.000380981	PREDICTED: Ictalurus punctatus tripartite motif containing 35-12 (trim35-12), mRNA
XM_017455084.3	8.52057	2.23199	0.0493373	2.07	1.15833	0.011247	PREDICTED: Ictalurus punctatus LLGL scribble cell polarity complex component 1 (llgl1), mRNA
XM_017455128.2	63.3145	-2.22969	0.000718243	7.30218	-1.15684	1.4925e-06	PREDICTED: Ictalurus punctatus eukaryotic translation initiation factor 3, subunit E, b (eif3eb), mRNA
XM_017455146.3	8.89185	4.76078	0.0453993	-0.491644	2.2512	0.00993175	PREDICTED: Ictalurus punctatus uncharacterized protein LOC564095 homolog (si:ch211-191i18.2), transcript variant X2, mRNA
XM_017455297.3	43.2856	-2.02396	0.00133194	7.17097	-1.01718	1.25232e-05	PREDICTED: Ictalurus punctatus interleukin enhancer binding factor 2 (ilf2), mRNA
XM_017455384.3	16.5867	2.23741	0.0108435	5.56921	1.16183	0.00114932	PREDICTED: Ictalurus punctatus inhibitor of DNA binding 2b (id2b), mRNA
XM_017455477.3	21.3535	2.00965	0.0057477	3.45174	1.00695	0.000399909	PREDICTED: Ictalurus punctatus WD repeat domain 21 (wdr21), mRNA
XM_017455547.3	17.3456	2.05743	0.00981988	3.9292	1.04084	0.000960551	PREDICTED: Ictalurus punctatus zinc finger protein 571 (LOC108257630), mRNA
XM_017455551.3	11.0367	3.23308	0.0288126	1.81712	1.69291	0.00505672	PREDICTED: Ictalurus punctatus potassium channel, subfamily K, member 10a (kcnk10a), mRNA
XM_017455610.3	28.0152	3.07437	0.00304825	3.4258	1.62029	0.00011497	PREDICTED: Ictalurus punctatus prostaglandin E receptor 2b (subtype EP2) (ptger2b), mRNA
XM_017455628.3	22.7848	13.0432	0.00491253	1.3825	3.70522	0.000299966	PREDICTED: Ictalurus punctatus transmembrane protein 200A (tmem200a), transcript variant X6, mRNA
XM_017455837.3	11.3356	2.09773	0.0270337	4.99511	1.06883	0.00462712	PREDICTED: Ictalurus punctatus myocilin (myoc), mRNA
XM_017455885.3	19.6671	-9.80263	0.00703632	1.98482	-3.29317	0.000570401	PREDICTED: Ictalurus punctatus proprotein convertase subtilisin/kexin type 9 (pcsk9), mRNA
XM_017455939.3	27.9269	-2.05614	0.00304825	6.52905	-1.03994	0.000116722	PREDICTED: Ictalurus punctatus ATP synthase membrane subunit j (atp5mj), mRNA
XM_017456057.3	13.9794	2.06454	0.0164114	5.38689	1.04582	0.00221359	PREDICTED: Ictalurus punctatus SERTA domain-containing protein (si:dkey-177p2.6), mRNA
XM_017456076.3	13.6755	-3.39674	0.0179943	4.54556	-1.76415	0.00256082	PREDICTED: Ictalurus punctatus 24-dehydrocholesterol reductase (dhcr24), mRNA
XM_017456096.2	12.7594	2045.69	0.0251704	9.60859	10.9984	0.00418298	PREDICTED: Ictalurus punctatus trypsin-2 (LOC108257933), mRNA
XM_017456097.2	14.8688	3743.13	0.0178512	9.16548	11.87	0.00253051	PREDICTED: Ictalurus punctatus trypsin-2 (LOC108257934), mRNA
XM_017456190.3	10.6007	2.36531	0.0317791	2.9104	1.24203	0.00576836	PREDICTED: Ictalurus punctatus prostaglandin E receptor 1b (subtype EP1) (ptger1b), mRNA
XM_017456273.3	11.2819	2.27657	0.027374	3.41698	1.18686	0.00470107	PREDICTED: Ictalurus punctatus protein kinase, AMP-activated, alpha 2 catalytic subunit (prkaa2), mRNA
XM_017456365.3	25.2321	-2.05772	0.00382908	6.2907	-1.04105	0.000188346	PREDICTED: Ictalurus punctatus transducin beta like 3 (tbl3), mRNA
XM_017456397.3	16.3052	2.69305	0.0112139	2.45958	1.42924	0.0012299	PREDICTED: Ictalurus punctatus ral guanine nucleotide dissociation stimulator-like 1 (LOC108258078), mRNA
XM_017456415.3	191.13	-3.3908	1.67779e-05	7.29584	-1.76163	1.55856e-09	PREDICTED: Ictalurus punctatus eukaryotic translation initiation factor 5 (eif5), mRNA
XM_017456484.3	16.6005	2.30257	0.0108172	4.37318	1.20325	0.00114553	PREDICTED: Ictalurus punctatus Enah/Vasp-like b (evlb), mRNA
XM_017456516.3	18.6839	4.13016	0.00870072	5.0078	2.0462	0.000794501	PREDICTED: Ictalurus punctatus serpin peptidase inhibitor, clade A (alpha-1 antiproteinase, antitrypsin), member 10a (serpina10a), mRNA
[truncated: 992 more rows]

## Sheet: NCF8hrs
Differentially expressed genes in the NCF treatment group at 8 hours in the intestine
[truncated: 852 more rows]

[truncated: 6 more sheets: FCN2hrs, FCN4hrs, FCN8hrs, NCN2hrs, NCN4hrs, NCN8hrs]
