# Supplementary material for: Feed status and skin injury modulate immunopathology, global gene expression, and survival in channel catfish during virulent Aeromonas hydrophila infection
Source: Front Immunol. 2025 Jul 22;16:1642531. doi: 10.3389/fimmu.2025.1642531 (PMC12321539; doi:10.3389/fimmu.2025.1642531)
Supplement: Supplementary file 3 [file Table3.xlsx]

## Sheet: Legend
Supplementary Table 3: Gene ontology enrichment using a Fisher’s exact test (adj. P-value <0.05) on the shared DEGs within the treatment groups (FCF, NCF, FCN and NCN); 2-, 4- and 8-hours post challenge. The RNA sequencing libraries were generated from the stomach and intestine of individual channel catfish challenged with virulent Aeromonas hydrophila.

## Sheet: All data
Tag	GO Term	GO Name	GO Category	Adj. P-value	P-value	Nr Test	Nr Reference	Not Annot Test	Not Annot Ref	Trt	Tissue
OVER	GO:0005739	mitochondrion	CELLULAR_COMPONENT	8.46501e-66	4.17654e-70	288	2372	1709	54818	FCF	stomach
OVER	GO:0044281	small molecule metabolic process	BIOLOGICAL_PROCESS	3.37761e-45	3.33295e-49	289	3069	1708	54121	FCF	stomach
OVER	GO:0005759	mitochondrial matrix	CELLULAR_COMPONENT	1.26666e-32	1.87487e-36	81	350	1916	56840	FCF	stomach
OVER	GO:0008152	metabolic process	BIOLOGICAL_PROCESS	6.21059e-32	1.22569e-35	1151	24861	846	32329	FCF	stomach
OVER	GO:0016491	oxidoreductase activity	MOLECULAR_FUNCTION	3.5058e-31	8.64862e-35	170	1587	1827	55603	FCF	stomach
OVER	GO:0005737	cytoplasm	CELLULAR_COMPONENT	9.94704e-30	2.94465e-33	1058	22548	939	34642	FCF	stomach
OVER	GO:0019752	carboxylic acid metabolic process	BIOLOGICAL_PROCESS	2.67634e-29	9.24335e-33	157	1446	1840	55744	FCF	stomach
OVER	GO:0043436	oxoacid metabolic process	BIOLOGICAL_PROCESS	1.51229e-28	5.96918e-32	160	1521	1837	55669	FCF	stomach
OVER	GO:0043231	intracellular membrane-bounded organelle	CELLULAR_COMPONENT	1.76591e-28	7.84151e-32	1013	21480	984	35710	FCF	stomach
OVER	GO:0006082	organic acid metabolic process	BIOLOGICAL_PROCESS	1.96089e-28	9.6748e-32	163	1577	1834	55613	FCF	stomach
OVER	GO:0005761	mitochondrial ribosome	CELLULAR_COMPONENT	4.80611e-27	2.95058e-30	37	55	1960	57135	FCF	stomach
OVER	GO:0098798	mitochondrial protein-containing complex	CELLULAR_COMPONENT	4.80611e-27	3.08266e-30	55	180	1942	57010	FCF	stomach
OVER	GO:0000313	organellar ribosome	CELLULAR_COMPONENT	4.80611e-27	2.95058e-30	37	55	1960	57135	FCF	stomach
OVER	GO:0006119	oxidative phosphorylation	BIOLOGICAL_PROCESS	8.37022e-27	5.78168e-30	43	92	1954	57098	FCF	stomach
OVER	GO:0022900	electron transport chain	BIOLOGICAL_PROCESS	1.61808e-26	1.19751e-29	47	122	1950	57068	FCF	stomach
OVER	GO:0043227	membrane-bounded organelle	CELLULAR_COMPONENT	2.95306e-26	2.47691e-29	1039	22497	958	34693	FCF	stomach
OVER	GO:0022904	respiratory electron transport chain	BIOLOGICAL_PROCESS	2.95306e-26	2.46253e-29	39	71	1958	57119	FCF	stomach
OVER	GO:0045333	cellular respiration	BIOLOGICAL_PROCESS	5.46069e-25	4.84963e-28	58	231	1939	56959	FCF	stomach
OVER	GO:0042773	ATP synthesis coupled electron transport	BIOLOGICAL_PROCESS	5.58508e-25	5.23567e-28	36	61	1961	57129	FCF	stomach
OVER	GO:0006091	generation of precursor metabolites and energy	BIOLOGICAL_PROCESS	2.77125e-24	2.73461e-27	93	652	1904	56538	FCF	stomach
OVER	GO:0042775	mitochondrial ATP synthesis coupled electron transport	BIOLOGICAL_PROCESS	3.71479e-24	3.84895e-27	35	60	1962	57130	FCF	stomach
OVER	GO:0110165	cellular anatomical structure	CELLULAR_COMPONENT	8.20243e-24	8.90337e-27	1719	43628	278	13562	FCF	stomach
OVER	GO:0005740	mitochondrial envelope	CELLULAR_COMPONENT	1.10839e-23	1.2578e-26	108	880	1889	56310	FCF	stomach
OVER	GO:0044238	primary metabolic process	BIOLOGICAL_PROCESS	1.81159e-22	2.14516e-25	1012	22274	985	34916	FCF	stomach
OVER	GO:0009060	aerobic respiration	BIOLOGICAL_PROCESS	4.81181e-22	5.93523e-25	49	183	1948	57007	FCF	stomach
OVER	GO:0005743	mitochondrial inner membrane	CELLULAR_COMPONENT	9.83444e-22	1.26157e-24	70	413	1927	56777	FCF	stomach
OVER	GO:0003824	catalytic activity	MOLECULAR_FUNCTION	2.23341e-21	2.97523e-24	916	19805	1081	37385	FCF	stomach
OVER	GO:0015980	energy derivation by oxidation of organic compounds	BIOLOGICAL_PROCESS	3.48362e-21	4.81258e-24	70	424	1927	56766	FCF	stomach
OVER	GO:0019866	organelle inner membrane	CELLULAR_COMPONENT	3.87066e-21	5.53824e-24	75	488	1922	56702	FCF	stomach
OVER	GO:0019646	aerobic electron transport chain	BIOLOGICAL_PROCESS	1.09646e-20	1.62294e-23	31	57	1966	57133	FCF	stomach
OVER	GO:0005622	intracellular anatomical structure	CELLULAR_COMPONENT	1.11205e-20	1.70088e-23	1314	31227	683	25963	FCF	stomach
OVER	GO:0031967	organelle envelope	CELLULAR_COMPONENT	4.28476e-20	6.76497e-23	138	1484	1859	55706	FCF	stomach
OVER	GO:0016054	organic acid catabolic process	BIOLOGICAL_PROCESS	1.74694e-19	2.93053e-22	70	460	1927	56730	FCF	stomach
OVER	GO:0046395	carboxylic acid catabolic process	BIOLOGICAL_PROCESS	1.74694e-19	2.93053e-22	70	460	1927	56730	FCF	stomach
OVER	GO:0006805	xenobiotic metabolic process	BIOLOGICAL_PROCESS	2.02282e-19	3.49312e-22	68	436	1929	56754	FCF	stomach
OVER	GO:0031966	mitochondrial membrane	CELLULAR_COMPONENT	2.55957e-19	4.54631e-22	95	817	1902	56373	FCF	stomach
OVER	GO:0005840	ribosome	CELLULAR_COMPONENT	9.92597e-19	1.81202e-21	56	304	1941	56886	FCF	stomach
OVER	GO:0031090	organelle membrane	CELLULAR_COMPONENT	1.74308e-18	3.26806e-21	283	4454	1714	52736	FCF	stomach
OVER	GO:0009056	catabolic process	BIOLOGICAL_PROCESS	2.74125e-18	5.27475e-21	273	4249	1724	52941	FCF	stomach
OVER	GO:0043229	intracellular organelle	CELLULAR_COMPONENT	2.9299e-18	5.78231e-21	1099	25368	898	31822	FCF	stomach
OVER	GO:0055086	nucleobase-containing small molecule metabolic process	BIOLOGICAL_PROCESS	3.28446e-18	6.64411e-21	120	1255	1877	55935	FCF	stomach
OVER	GO:0009987	cellular process	BIOLOGICAL_PROCESS	9.9156e-18	2.05474e-20	1618	41124	379	16066	FCF	stomach
OVER	GO:0140053	mitochondrial gene expression	BIOLOGICAL_PROCESS	1.67329e-17	3.55001e-20	36	119	1961	57071	FCF	stomach
OVER	GO:1905369	endopeptidase complex	CELLULAR_COMPONENT	2.3865e-17	5.18088e-20	33	96	1964	57094	FCF	stomach
OVER	GO:0032543	mitochondrial translation	BIOLOGICAL_PROCESS	2.66385e-17	5.9144e-20	30	74	1967	57116	FCF	stomach
OVER	GO:0005839	proteasome core complex	CELLULAR_COMPONENT	5.47875e-17	1.24345e-19	20	19	1977	57171	FCF	stomach
OVER	GO:0006753	nucleoside phosphate metabolic process	BIOLOGICAL_PROCESS	7.77952e-17	1.80401e-19	112	1177	1885	56013	FCF	stomach
OVER	GO:0071466	cellular response to xenobiotic stimulus	BIOLOGICAL_PROCESS	9.81299e-17	2.32398e-19	88	793	1909	56397	FCF	stomach
OVER	GO:0000502	proteasome complex	CELLULAR_COMPONENT	1.16633e-16	2.81972e-19	29	72	1968	57118	FCF	stomach
OVER	GO:0043226	organelle	CELLULAR_COMPONENT	4.90394e-16	1.20977e-18	1118	26283	879	30907	FCF	stomach
OVER	GO:0033108	mitochondrial respiratory chain complex assembly	BIOLOGICAL_PROCESS	5.00865e-16	1.26032e-18	33	109	1964	57081	FCF	stomach
OVER	GO:0044282	small molecule catabolic process	BIOLOGICAL_PROCESS	5.43258e-16	1.39379e-18	78	664	1919	56526	FCF	stomach
OVER	GO:0009410	response to xenobiotic stimulus	BIOLOGICAL_PROCESS	5.78414e-16	1.51253e-18	124	1429	1873	55761	FCF	stomach
OVER	GO:0032787	monocarboxylic acid metabolic process	BIOLOGICAL_PROCESS	6.57038e-16	1.75055e-18	94	918	1903	56272	FCF	stomach
OVER	GO:0005763	mitochondrial small ribosomal subunit	CELLULAR_COMPONENT	3.7155e-15	1.02658e-17	16	10	1981	57180	FCF	stomach
OVER	GO:0000314	organellar small ribosomal subunit	CELLULAR_COMPONENT	3.7155e-15	1.02658e-17	16	10	1981	57180	FCF	stomach
OVER	GO:0070887	cellular response to chemical stimulus	BIOLOGICAL_PROCESS	6.18066e-15	1.7382e-17	213	3233	1784	53957	FCF	stomach
OVER	GO:1905368	peptidase complex	CELLULAR_COMPONENT	2.87877e-14	8.23803e-17	35	148	1962	57042	FCF	stomach
OVER	GO:0072521	purine-containing compound metabolic process	BIOLOGICAL_PROCESS	1.26552e-13	3.68392e-16	94	1005	1903	56185	FCF	stomach
OVER	GO:0007005	mitochondrion organization	BIOLOGICAL_PROCESS	1.42411e-13	4.21582e-16	67	572	1930	56618	FCF	stomach
OVER	GO:0070125	mitochondrial translational elongation	BIOLOGICAL_PROCESS	3.18602e-13	9.58886e-16	16	16	1981	57174	FCF	stomach
OVER	GO:0006520	amino acid metabolic process	BIOLOGICAL_PROCESS	9.70634e-13	2.96918e-15	63	537	1934	56653	FCF	stomach
OVER	GO:1901605	alpha-amino acid metabolic process	BIOLOGICAL_PROCESS	2.03994e-12	6.34083e-15	52	387	1945	56803	FCF	stomach
OVER	GO:0009063	amino acid catabolic process	BIOLOGICAL_PROCESS	5.7188e-12	1.80582e-14	36	193	1961	56997	FCF	stomach
OVER	GO:0003735	structural constituent of ribosome	MOLECULAR_FUNCTION	1.42469e-11	4.56902e-14	40	248	1957	56942	FCF	stomach
OVER	GO:0044391	ribosomal subunit	CELLULAR_COMPONENT	1.90447e-11	6.20166e-14	37	214	1960	56976	FCF	stomach
OVER	GO:0006631	fatty acid metabolic process	BIOLOGICAL_PROCESS	2.05782e-11	6.80254e-14	64	595	1933	56595	FCF	stomach
OVER	GO:0006120	mitochondrial electron transport, NADH to ubiquinone	BIOLOGICAL_PROCESS	3.40464e-11	1.14227e-13	14	15	1983	57175	FCF	stomach
OVER	GO:1901606	alpha-amino acid catabolic process	BIOLOGICAL_PROCESS	3.71472e-11	1.26463e-13	33	173	1964	57017	FCF	stomach
OVER	GO:0042221	response to chemical	BIOLOGICAL_PROCESS	5.14756e-11	1.77782e-13	303	5612	1694	51578	FCF	stomach
OVER	GO:0044283	small molecule biosynthetic process	BIOLOGICAL_PROCESS	6.62233e-11	2.31984e-13	83	932	1914	56258	FCF	stomach
OVER	GO:0046034	ATP metabolic process	BIOLOGICAL_PROCESS	1.03578e-10	3.67952e-13	42	293	1955	56897	FCF	stomach
OVER	GO:0031974	membrane-enclosed lumen	CELLULAR_COMPONENT	3.08399e-10	1.12599e-12	292	5447	1705	51743	FCF	stomach
OVER	GO:0043233	organelle lumen	CELLULAR_COMPONENT	3.08399e-10	1.12599e-12	292	5447	1705	51743	FCF	stomach
OVER	GO:0009141	nucleoside triphosphate metabolic process	BIOLOGICAL_PROCESS	3.77561e-10	1.39713e-12	47	377	1950	56813	FCF	stomach
OVER	GO:0009205	purine ribonucleoside triphosphate metabolic process	BIOLOGICAL_PROCESS	4.75875e-10	1.78441e-12	43	323	1954	56867	FCF	stomach
OVER	GO:0070013	intracellular organelle lumen	CELLULAR_COMPONENT	5.16745e-10	1.96316e-12	291	5447	1706	51743	FCF	stomach
OVER	GO:0006629	lipid metabolic process	BIOLOGICAL_PROCESS	1.133e-09	4.36026e-12	165	2634	1832	54556	FCF	stomach
OVER	GO:0009117	nucleotide metabolic process	BIOLOGICAL_PROCESS	1.84001e-09	7.17194e-12	79	929	1918	56261	FCF	stomach
OVER	GO:0009144	purine nucleoside triphosphate metabolic process	BIOLOGICAL_PROCESS	2.43971e-09	9.62978e-12	43	342	1954	56848	FCF	stomach
OVER	GO:0006790	sulfur compound metabolic process	BIOLOGICAL_PROCESS	2.62593e-09	1.04944e-11	51	463	1946	56727	FCF	stomach
OVER	GO:0009199	ribonucleoside triphosphate metabolic process	BIOLOGICAL_PROCESS	3.0719e-09	1.24283e-11	43	345	1954	56845	FCF	stomach
OVER	GO:0072522	purine-containing compound biosynthetic process	BIOLOGICAL_PROCESS	3.73235e-09	1.52844e-11	52	484	1945	56706	FCF	stomach
OVER	GO:1901293	nucleoside phosphate biosynthetic process	BIOLOGICAL_PROCESS	3.7584e-09	1.55766e-11	65	693	1932	56497	FCF	stomach
OVER	GO:0006164	purine nucleotide biosynthetic process	BIOLOGICAL_PROCESS	3.93614e-09	1.65074e-11	44	363	1953	56827	FCF	stomach
OVER	GO:0070126	mitochondrial translational termination	BIOLOGICAL_PROCESS	5.07955e-09	2.15532e-11	13	20	1984	57170	FCF	stomach
OVER	GO:0005762	mitochondrial large ribosomal subunit	CELLULAR_COMPONENT	5.24477e-09	2.27719e-11	16	39	1981	57151	FCF	stomach
OVER	GO:0000315	organellar large ribosomal subunit	CELLULAR_COMPONENT	5.24477e-09	2.27719e-11	16	39	1981	57151	FCF	stomach
OVER	GO:0006163	purine nucleotide metabolic process	BIOLOGICAL_PROCESS	5.38628e-09	2.3652e-11	70	790	1927	56400	FCF	stomach
OVER	GO:1902494	catalytic complex	CELLULAR_COMPONENT	7.1214e-09	3.16225e-11	182	3075	1815	54115	FCF	stomach
OVER	GO:0032981	mitochondrial respiratory chain complex I assembly	BIOLOGICAL_PROCESS	7.81721e-09	3.54837e-11	14	27	1983	57163	FCF	stomach
OVER	GO:0010257	NADH dehydrogenase complex assembly	BIOLOGICAL_PROCESS	7.81721e-09	3.54837e-11	14	27	1983	57163	FCF	stomach
OVER	GO:0043603	amide metabolic process	BIOLOGICAL_PROCESS	8.48555e-09	3.8936e-11	90	1166	1907	56024	FCF	stomach
OVER	GO:0016053	organic acid biosynthetic process	BIOLOGICAL_PROCESS	9.53796e-09	4.47062e-11	53	516	1944	56674	FCF	stomach
OVER	GO:0046394	carboxylic acid biosynthetic process	BIOLOGICAL_PROCESS	9.53796e-09	4.47062e-11	53	516	1944	56674	FCF	stomach
OVER	GO:0006754	ATP biosynthetic process	BIOLOGICAL_PROCESS	1.69757e-08	8.04058e-11	26	140	1971	57050	FCF	stomach
OVER	GO:0006261	DNA-templated DNA replication	BIOLOGICAL_PROCESS	1.97502e-08	9.4522e-11	31	202	1966	56988	FCF	stomach
OVER	GO:0009058	biosynthetic process	BIOLOGICAL_PROCESS	2.12584e-08	1.02789e-10	656	14997	1341	42193	FCF	stomach
OVER	GO:0006839	mitochondrial transport	BIOLOGICAL_PROCESS	2.6158e-08	1.2777e-10	36	272	1961	56918	FCF	stomach
OVER	GO:0009206	purine ribonucleoside triphosphate biosynthetic process	BIOLOGICAL_PROCESS	3.23925e-08	1.61419e-10	27	157	1970	57033	FCF	stomach
OVER	GO:0009145	purine nucleoside triphosphate biosynthetic process	BIOLOGICAL_PROCESS	3.23925e-08	1.61419e-10	27	157	1970	57033	FCF	stomach
OVER	GO:0009636	response to toxic substance	BIOLOGICAL_PROCESS	3.93598e-08	1.98081e-10	56	590	1941	56600	FCF	stomach
OVER	GO:0019538	protein metabolic process	BIOLOGICAL_PROCESS	4.66729e-08	2.37187e-10	493	10774	1504	46416	FCF	stomach
OVER	GO:0019637	organophosphate metabolic process	BIOLOGICAL_PROCESS	5.6223e-08	2.88494e-10	146	2376	1851	54814	FCF	stomach
OVER	GO:0032991	protein-containing complex	CELLULAR_COMPONENT	6.24715e-08	3.23639e-10	490	10724	1507	46466	FCF	stomach
OVER	GO:0015935	small ribosomal subunit	CELLULAR_COMPONENT	6.51168e-08	3.40556e-10	18	66	1979	57124	FCF	stomach
OVER	GO:0009142	nucleoside triphosphate biosynthetic process	BIOLOGICAL_PROCESS	7.97162e-08	4.20843e-10	29	190	1968	57000	FCF	stomach
OVER	GO:0005789	endoplasmic reticulum membrane	CELLULAR_COMPONENT	8.84357e-08	4.71238e-10	92	1272	1905	55918	FCF	stomach
OVER	GO:0006950	response to stress	BIOLOGICAL_PROCESS	8.98118e-08	4.83002e-10	285	5600	1712	51590	FCF	stomach
OVER	GO:0042175	nuclear outer membrane-endoplasmic reticulum membrane network	CELLULAR_COMPONENT	1.46222e-07	7.93586e-10	93	1306	1904	55884	FCF	stomach
OVER	GO:0043434	response to peptide hormone	BIOLOGICAL_PROCESS	1.93987e-07	1.06239e-09	54	579	1943	56611	FCF	stomach
OVER	GO:0034440	lipid oxidation	BIOLOGICAL_PROCESS	1.98018e-07	1.09424e-09	29	199	1968	56991	FCF	stomach
OVER	GO:0170039	proteinogenic amino acid metabolic process	BIOLOGICAL_PROCESS	2.76595e-07	1.5421e-09	37	316	1960	56874	FCF	stomach
OVER	GO:0098827	endoplasmic reticulum subcompartment	CELLULAR_COMPONENT	2.91576e-07	1.64001e-09	92	1297	1905	55893	FCF	stomach
OVER	GO:0019395	fatty acid oxidation	BIOLOGICAL_PROCESS	3.29616e-07	1.87023e-09	28	191	1969	56999	FCF	stomach
OVER	GO:0009201	ribonucleoside triphosphate biosynthetic process	BIOLOGICAL_PROCESS	3.64866e-07	2.08824e-09	27	179	1970	57011	FCF	stomach
OVER	GO:0005686	U2 snRNP	CELLULAR_COMPONENT	4.12128e-07	2.37907e-09	10	14	1987	57176	FCF	stomach
OVER	GO:0009152	purine ribonucleotide biosynthetic process	BIOLOGICAL_PROCESS	4.56816e-07	2.65957e-09	36	308	1961	56882	FCF	stomach
OVER	GO:1901135	carbohydrate derivative metabolic process	BIOLOGICAL_PROCESS	4.83187e-07	2.83695e-09	120	1901	1877	55289	FCF	stomach
OVER	GO:0006412	translation	BIOLOGICAL_PROCESS	6.11744e-07	3.62193e-09	90	1285	1907	55905	FCF	stomach
OVER	GO:0170040	proteinogenic amino acid catabolic process	BIOLOGICAL_PROCESS	7.23258e-07	4.31785e-09	25	160	1972	57030	FCF	stomach
OVER	GO:0016620	oxidoreductase activity, acting on the aldehyde or oxo group of donors, NAD or NADP as acceptor	MOLECULAR_FUNCTION	7.51502e-07	4.52355e-09	13	35	1984	57155	FCF	stomach
OVER	GO:0019693	ribose phosphate metabolic process	BIOLOGICAL_PROCESS	7.58585e-07	4.60361e-09	60	716	1937	56474	FCF	stomach
OVER	GO:0072329	monocarboxylic acid catabolic process	BIOLOGICAL_PROCESS	7.62723e-07	4.66635e-09	32	256	1965	56934	FCF	stomach
OVER	GO:0046390	ribose phosphate biosynthetic process	BIOLOGICAL_PROCESS	1.08437e-06	6.68767e-09	39	367	1958	56823	FCF	stomach
OVER	GO:0120114	Sm-like protein family complex	CELLULAR_COMPONENT	1.30174e-06	8.09255e-09	20	105	1977	57085	FCF	stomach
OVER	GO:0009260	ribonucleotide biosynthetic process	BIOLOGICAL_PROCESS	1.59151e-06	9.97248e-09	38	357	1959	56833	FCF	stomach
OVER	GO:0170033	L-amino acid metabolic process	BIOLOGICAL_PROCESS	1.78585e-06	1.12783e-08	37	343	1960	56847	FCF	stomach
OVER	GO:0097525	spliceosomal snRNP complex	CELLULAR_COMPONENT	1.7901e-06	1.13935e-08	17	75	1980	57115	FCF	stomach
OVER	GO:0006979	response to oxidative stress	BIOLOGICAL_PROCESS	1.81597e-06	1.16477e-08	48	520	1949	56670	FCF	stomach
OVER	GO:1901698	response to nitrogen compound	BIOLOGICAL_PROCESS	2.39831e-06	1.55012e-08	92	1364	1905	55826	FCF	stomach
OVER	GO:0072593	reactive oxygen species metabolic process	BIOLOGICAL_PROCESS	2.43354e-06	1.59426e-08	32	271	1965	56919	FCF	stomach
OVER	GO:0034308	primary alcohol metabolic process	BIOLOGICAL_PROCESS	2.43354e-06	1.59691e-08	17	77	1980	57113	FCF	stomach
OVER	GO:0003995	acyl-CoA dehydrogenase activity	MOLECULAR_FUNCTION	2.79242e-06	1.85996e-08	9	13	1988	57177	FCF	stomach
OVER	GO:0052890	oxidoreductase activity, acting on the CH-CH group of donors, with a flavin as acceptor	MOLECULAR_FUNCTION	2.79242e-06	1.85996e-08	9	13	1988	57177	FCF	stomach
OVER	GO:0072330	monocarboxylic acid biosynthetic process	BIOLOGICAL_PROCESS	2.91108e-06	1.95336e-08	34	304	1963	56886	FCF	stomach
OVER	GO:0030532	small nuclear ribonucleoprotein complex	CELLULAR_COMPONENT	3.25693e-06	2.21756e-08	17	79	1980	57111	FCF	stomach
OVER	GO:0009055	electron transfer activity	MOLECULAR_FUNCTION	3.25693e-06	2.21756e-08	17	79	1980	57111	FCF	stomach
OVER	GO:0009259	ribonucleotide metabolic process	BIOLOGICAL_PROCESS	3.53443e-06	2.42395e-08	57	700	1940	56490	FCF	stomach
OVER	GO:0005777	peroxisome	CELLULAR_COMPONENT	3.89514e-06	2.70976e-08	28	219	1969	56971	FCF	stomach
OVER	GO:0042579	microbody	CELLULAR_COMPONENT	3.89514e-06	2.70976e-08	28	219	1969	56971	FCF	stomach
OVER	GO:0043457	regulation of cellular respiration	BIOLOGICAL_PROCESS	4.65188e-06	3.25916e-08	11	27	1986	57163	FCF	stomach
OVER	GO:0009165	nucleotide biosynthetic process	BIOLOGICAL_PROCESS	5.03783e-06	3.55442e-08	48	546	1949	56644	FCF	stomach
OVER	GO:0009150	purine ribonucleotide metabolic process	BIOLOGICAL_PROCESS	5.03798e-06	3.57938e-08	54	648	1943	56542	FCF	stomach
OVER	GO:0006626	protein targeting to mitochondrion	BIOLOGICAL_PROCESS	5.79973e-06	4.14921e-08	18	94	1979	57096	FCF	stomach
OVER	GO:0008622	epsilon DNA polymerase complex	CELLULAR_COMPONENT	6.04107e-06	4.35167e-08	5	0	1992	57190	FCF	stomach
OVER	GO:0015453	oxidoreduction-driven active transmembrane transporter activity	MOLECULAR_FUNCTION	6.0676e-06	4.40071e-08	11	28	1986	57162	FCF	stomach
OVER	GO:0043933	protein-containing complex organization	BIOLOGICAL_PROCESS	6.12926e-06	4.47568e-08	193	3657	1804	53533	FCF	stomach
OVER	GO:0009069	serine family amino acid metabolic process	BIOLOGICAL_PROCESS	7.19185e-06	5.28708e-08	14	54	1983	57136	FCF	stomach
OVER	GO:0019773	proteasome core complex, alpha-subunit complex	CELLULAR_COMPONENT	7.23769e-06	5.35649e-08	8	10	1989	57180	FCF	stomach
OVER	GO:0006415	translational termination	BIOLOGICAL_PROCESS	7.25319e-06	5.40375e-08	13	45	1984	57145	FCF	stomach
OVER	GO:0009123	nucleoside monophosphate metabolic process	BIOLOGICAL_PROCESS	7.89183e-06	5.91849e-08	37	368	1960	56822	FCF	stomach
OVER	GO:0006575	modified amino acid metabolic process	BIOLOGICAL_PROCESS	9.12348e-06	6.88717e-08	31	275	1966	56915	FCF	stomach
OVER	GO:0016903	oxidoreductase activity, acting on the aldehyde or oxo group of donors	MOLECULAR_FUNCTION	1.02452e-05	7.78449e-08	14	56	1983	57134	FCF	stomach
OVER	GO:0015986	proton motive force-driven ATP synthesis	BIOLOGICAL_PROCESS	1.08657e-05	8.30958e-08	13	47	1984	57143	FCF	stomach
OVER	GO:0006414	translational elongation	BIOLOGICAL_PROCESS	1.15051e-05	8.85535e-08	26	204	1971	56986	FCF	stomach
OVER	GO:0098869	cellular oxidant detoxification	BIOLOGICAL_PROCESS	1.30426e-05	1.01031e-07	17	89	1980	57101	FCF	stomach
OVER	GO:1990904	ribonucleoprotein complex	CELLULAR_COMPONENT	1.35031e-05	1.05264e-07	95	1497	1902	55693	FCF	stomach
OVER	GO:0009308	amine metabolic process	BIOLOGICAL_PROCESS	1.37773e-05	1.08081e-07	18	101	1979	57089	FCF	stomach
OVER	GO:0170035	L-amino acid catabolic process	BIOLOGICAL_PROCESS	1.45128e-05	1.14567e-07	23	165	1974	57025	FCF	stomach
OVER	GO:0009071	serine family amino acid catabolic process	BIOLOGICAL_PROCESS	1.46179e-05	1.16839e-07	10	24	1987	57166	FCF	stomach
OVER	GO:1901700	response to oxygen-containing compound	BIOLOGICAL_PROCESS	1.46179e-05	1.16791e-07	130	2258	1867	54932	FCF	stomach
OVER	GO:0043648	dicarboxylic acid metabolic process	BIOLOGICAL_PROCESS	1.48471e-05	1.19404e-07	22	152	1975	57038	FCF	stomach
OVER	GO:0004298	threonine-type endopeptidase activity	MOLECULAR_FUNCTION	1.69629e-05	1.37256e-07	7	7	1990	57183	FCF	stomach
OVER	GO:0009062	fatty acid catabolic process	BIOLOGICAL_PROCESS	1.7432e-05	1.41912e-07	28	239	1969	56951	FCF	stomach
OVER	GO:0097237	cellular response to toxic substance	BIOLOGICAL_PROCESS	1.87206e-05	1.53326e-07	25	196	1972	56994	FCF	stomach
OVER	GO:0006123	mitochondrial electron transport, cytochrome c to oxygen	BIOLOGICAL_PROCESS	1.92501e-05	1.58613e-07	10	25	1987	57165	FCF	stomach
OVER	GO:0098754	detoxification	BIOLOGICAL_PROCESS	1.98914e-05	1.64879e-07	20	129	1977	57061	FCF	stomach
OVER	GO:0005783	endoplasmic reticulum	CELLULAR_COMPONENT	2.02756e-05	1.69063e-07	142	2539	1855	54651	FCF	stomach
OVER	GO:0006260	DNA replication	BIOLOGICAL_PROCESS	2.25739e-05	1.89341e-07	42	471	1955	56719	FCF	stomach
OVER	GO:0140534	endoplasmic reticulum protein-containing complex	CELLULAR_COMPONENT	2.33363e-05	1.98039e-07	19	118	1978	57072	FCF	stomach
OVER	GO:1990542	mitochondrial transmembrane transport	BIOLOGICAL_PROCESS	2.33363e-05	1.9745e-07	22	157	1975	57033	FCF	stomach
UNDER	GO:0005515	protein binding	MOLECULAR_FUNCTION	2.72264e-05	2.32394e-07	628	21215	1369	35975	FCF	stomach
OVER	GO:0016829	lyase activity	MOLECULAR_FUNCTION	2.8813e-05	2.47358e-07	42	477	1955	56713	FCF	stomach
OVER	GO:0030301	cholesterol transport	BIOLOGICAL_PROCESS	3.28378e-05	2.83531e-07	16	85	1981	57105	FCF	stomach
OVER	GO:0170044	non-proteinogenic amino acid catabolic process	BIOLOGICAL_PROCESS	3.48233e-05	3.02393e-07	9	20	1988	57170	FCF	stomach
UNDER	GO:0008092	cytoskeletal protein binding	MOLECULAR_FUNCTION	3.63162e-05	3.17148e-07	73	3600	1924	53590	FCF	stomach
OVER	GO:1901363	heterocyclic compound binding	MOLECULAR_FUNCTION	4.23504e-05	3.71934e-07	418	9427	1579	47763	FCF	stomach
OVER	GO:0005758	mitochondrial intermembrane space	CELLULAR_COMPONENT	4.4158e-05	3.89988e-07	15	76	1982	57114	FCF	stomach
OVER	GO:0006869	lipid transport	BIOLOGICAL_PROCESS	5.39484e-05	4.79116e-07	54	710	1943	56480	FCF	stomach
OVER	GO:0043467	regulation of generation of precursor metabolites and energy	BIOLOGICAL_PROCESS	5.90693e-05	5.30326e-07	20	140	1977	57050	FCF	stomach
UNDER	GO:0000976	transcription cis-regulatory region binding	MOLECULAR_FUNCTION	5.90693e-05	5.30423e-07	59	3061	1938	54129	FCF	stomach
OVER	GO:0170041	non-proteinogenic amino acid metabolic process	BIOLOGICAL_PROCESS	5.9969e-05	5.41461e-07	19	127	1978	57063	FCF	stomach
OVER	GO:0005506	iron ion binding	MOLECULAR_FUNCTION	6.07393e-05	5.51413e-07	29	273	1968	56917	FCF	stomach
OVER	GO:0019842	vitamin binding	MOLECULAR_FUNCTION	6.17102e-05	5.63272e-07	27	242	1970	56948	FCF	stomach
OVER	GO:0015078	proton transmembrane transporter activity	MOLECULAR_FUNCTION	6.50885e-05	5.97319e-07	23	183	1974	57007	FCF	stomach
OVER	GO:0051604	protein maturation	BIOLOGICAL_PROCESS	6.96438e-05	6.42559e-07	58	788	1939	56402	FCF	stomach
OVER	GO:0031970	organelle envelope lumen	CELLULAR_COMPONENT	7.45875e-05	6.91852e-07	15	80	1982	57110	FCF	stomach
OVER	GO:1990748	cellular detoxification	BIOLOGICAL_PROCESS	7.61156e-05	7.09781e-07	17	104	1980	57086	FCF	stomach
OVER	GO:0006576	biogenic amine metabolic process	BIOLOGICAL_PROCESS	7.71153e-05	7.22908e-07	16	92	1981	57098	FCF	stomach
UNDER	GO:0001067	transcription regulatory region nucleic acid binding	MOLECULAR_FUNCTION	7.7926e-05	7.34353e-07	60	3072	1937	54118	FCF	stomach
OVER	GO:0006544	glycine metabolic process	BIOLOGICAL_PROCESS	8.15857e-05	7.72866e-07	9	23	1988	57167	FCF	stomach
OVER	GO:0016020	membrane	CELLULAR_COMPONENT	8.25808e-05	7.86368e-07	898	22541	1099	34649	FCF	stomach
OVER	GO:0019774	proteasome core complex, beta-subunit complex	CELLULAR_COMPONENT	9.01951e-05	8.63324e-07	5	2	1992	57188	FCF	stomach
OVER	GO:0019318	hexose metabolic process	BIOLOGICAL_PROCESS	9.05615e-05	8.71299e-07	30	296	1967	56894	FCF	stomach
OVER	GO:1901137	carbohydrate derivative biosynthetic process	BIOLOGICAL_PROCESS	9.11857e-05	8.81804e-07	74	1120	1923	56070	FCF	stomach
OVER	GO:0010876	lipid localization	BIOLOGICAL_PROCESS	9.18127e-05	8.92397e-07	57	777	1940	56413	FCF	stomach
OVER	GO:0016765	transferase activity, transferring alkyl or aryl (other than methyl) groups	MOLECULAR_FUNCTION	9.32152e-05	9.10628e-07	15	82	1982	57108	FCF	stomach
OVER	GO:0097006	regulation of plasma lipoprotein particle levels	BIOLOGICAL_PROCESS	9.72112e-05	9.54462e-07	14	71	1983	57119	FCF	stomach
OVER	GO:0004300	enoyl-CoA hydratase activity	MOLECULAR_FUNCTION	0.000108622	1.07186e-06	8	17	1989	57173	FCF	stomach
OVER	GO:0033539	fatty acid beta-oxidation using acyl-CoA dehydrogenase	BIOLOGICAL_PROCESS	0.000114529	1.13579e-06	6	6	1991	57184	FCF	stomach
UNDER	GO:0005856	cytoskeleton	CELLULAR_COMPONENT	0.000121472	1.21065e-06	122	5227	1875	51963	FCF	stomach
OVER	GO:0042445	hormone metabolic process	BIOLOGICAL_PROCESS	0.000122711	1.23078e-06	27	253	1970	56937	FCF	stomach
OVER	GO:0072655	establishment of protein localization to mitochondrion	BIOLOGICAL_PROCESS	0.000122711	1.23511e-06	19	135	1978	57055	FCF	stomach
OVER	GO:0071013	catalytic step 2 spliceosome	CELLULAR_COMPONENT	0.000132878	1.34399e-06	16	97	1981	57093	FCF	stomach
OVER	GO:0006270	DNA replication initiation	BIOLOGICAL_PROCESS	0.000133791	1.35983e-06	12	52	1985	57138	FCF	stomach
OVER	GO:0006801	superoxide metabolic process	BIOLOGICAL_PROCESS	0.000145667	1.48772e-06	13	63	1984	57127	FCF	stomach
OVER	GO:1901265	nucleoside phosphate binding	MOLECULAR_FUNCTION	0.000149317	1.53237e-06	334	7387	1663	49803	FCF	stomach
UNDER	GO:1990837	sequence-specific double-stranded DNA binding	MOLECULAR_FUNCTION	0.000153716	1.58509e-06	63	3138	1934	54052	FCF	stomach
OVER	GO:0090407	organophosphate biosynthetic process	BIOLOGICAL_PROCESS	0.000166024	1.7202e-06	90	1482	1907	55708	FCF	stomach
OVER	GO:0033554	cellular response to stress	BIOLOGICAL_PROCESS	0.000168084	1.74983e-06	151	2868	1846	54322	FCF	stomach
OVER	GO:0006635	fatty acid beta-oxidation	BIOLOGICAL_PROCESS	0.000187368	1.95984e-06	21	168	1976	57022	FCF	stomach
OVER	GO:0070585	protein localization to mitochondrion	BIOLOGICAL_PROCESS	0.000190993	2.00718e-06	19	140	1978	57050	FCF	stomach
OVER	GO:0071375	cellular response to peptide hormone stimulus	BIOLOGICAL_PROCESS	0.000191469	2.02162e-06	39	459	1958	56731	FCF	stomach
OVER	GO:0006457	protein folding	BIOLOGICAL_PROCESS	0.000203183	2.15533e-06	29	294	1968	56896	FCF	stomach
OVER	GO:0006066	alcohol metabolic process	BIOLOGICAL_PROCESS	0.000204217	2.17638e-06	39	462	1958	56728	FCF	stomach
OVER	GO:1901568	fatty acid derivative metabolic process	BIOLOGICAL_PROCESS	0.000204532	2.18982e-06	17	114	1980	57076	FCF	stomach
UNDER	GO:0000977	RNA polymerase II transcription regulatory region sequence-specific DNA binding	MOLECULAR_FUNCTION	0.000205718	2.21267e-06	55	2817	1942	54373	FCF	stomach
OVER	GO:0097526	spliceosomal tri-snRNP complex	CELLULAR_COMPONENT	0.000212537	2.29651e-06	9	27	1988	57163	FCF	stomach
OVER	GO:0005996	monosaccharide metabolic process	BIOLOGICAL_PROCESS	0.000216473	2.34971e-06	31	329	1966	56861	FCF	stomach
OVER	GO:0098800	inner mitochondrial membrane protein complex	CELLULAR_COMPONENT	0.000232956	2.54012e-06	14	78	1983	57112	FCF	stomach
OVER	GO:0008238	exopeptidase activity	MOLECULAR_FUNCTION	0.000233558	2.55822e-06	23	201	1974	56989	FCF	stomach
OVER	GO:0002082	regulation of oxidative phosphorylation	BIOLOGICAL_PROCESS	0.000235745	2.5938e-06	7	13	1990	57177	FCF	stomach
UNDER	GO:0140110	transcription regulator activity	MOLECULAR_FUNCTION	0.000250226	2.76548e-06	100	4414	1897	52776	FCF	stomach
OVER	GO:0042575	DNA polymerase complex	CELLULAR_COMPONENT	0.000253493	2.81409e-06	8	20	1989	57170	FCF	stomach
OVER	GO:0034599	cellular response to oxidative stress	BIOLOGICAL_PROCESS	0.000279518	3.11679e-06	27	267	1970	56923	FCF	stomach
UNDER	GO:0043565	sequence-specific DNA binding	MOLECULAR_FUNCTION	0.00028105	3.14774e-06	76	3559	1921	53631	FCF	stomach
OVER	GO:0065003	protein-containing complex assembly	BIOLOGICAL_PROCESS	0.00028385	3.1931e-06	162	3167	1835	54023	FCF	stomach
OVER	GO:0071806	protein transmembrane transport	BIOLOGICAL_PROCESS	0.000286523	3.23731e-06	15	92	1982	57098	FCF	stomach
OVER	GO:0009124	nucleoside monophosphate biosynthetic process	BIOLOGICAL_PROCESS	0.000287013	3.25701e-06	22	189	1975	57001	FCF	stomach
OVER	GO:0004177	aminopeptidase activity	MOLECULAR_FUNCTION	0.00028952	3.29974e-06	14	80	1983	57110	FCF	stomach
OVER	GO:0007007	inner mitochondrial membrane organization	BIOLOGICAL_PROCESS	0.000289896	3.31833e-06	11	47	1986	57143	FCF	stomach
OVER	GO:0000166	nucleotide binding	MOLECULAR_FUNCTION	0.000291471	3.35074e-06	330	7350	1667	49840	FCF	stomach
OVER	GO:0006637	acyl-CoA metabolic process	BIOLOGICAL_PROCESS	0.000298989	3.49618e-06	19	146	1978	57044	FCF	stomach
OVER	GO:0015934	large ribosomal subunit	CELLULAR_COMPONENT	0.000298989	3.49618e-06	19	146	1978	57044	FCF	stomach
UNDER	GO:0003700	DNA-binding transcription factor activity	MOLECULAR_FUNCTION	0.000298989	3.48387e-06	75	3513	1922	53677	FCF	stomach
OVER	GO:0035383	thioester metabolic process	BIOLOGICAL_PROCESS	0.000298989	3.49618e-06	19	146	1978	57044	FCF	stomach
OVER	GO:0042423	catecholamine biosynthetic process	BIOLOGICAL_PROCESS	0.000317433	3.77694e-06	7	14	1990	57176	FCF	stomach
OVER	GO:0006518	peptide metabolic process	BIOLOGICAL_PROCESS	0.000317433	3.79015e-06	33	366	1964	56824	FCF	stomach
OVER	GO:0015252	proton channel activity	MOLECULAR_FUNCTION	0.000317433	3.77092e-06	8	21	1989	57169	FCF	stomach
OVER	GO:0090151	establishment of protein localization to mitochondrial membrane	BIOLOGICAL_PROCESS	0.000317433	3.77694e-06	7	14	1990	57176	FCF	stomach
OVER	GO:0009713	catechol-containing compound biosynthetic process	BIOLOGICAL_PROCESS	0.000317433	3.77694e-06	7	14	1990	57176	FCF	stomach
OVER	GO:0009725	response to hormone	BIOLOGICAL_PROCESS	0.000317973	3.81228e-06	87	1448	1910	55742	FCF	stomach
OVER	GO:0062197	cellular response to chemical stress	BIOLOGICAL_PROCESS	0.000327113	3.93801e-06	30	321	1967	56869	FCF	stomach
UNDER	GO:0050789	regulation of biological process	BIOLOGICAL_PROCESS	0.000336004	4.06162e-06	786	25486	1211	31704	FCF	stomach
OVER	GO:0043168	anion binding	MOLECULAR_FUNCTION	0.000336966	4.08988e-06	367	8320	1630	48870	FCF	stomach
UNDER	GO:0000987	cis-regulatory region sequence-specific DNA binding	MOLECULAR_FUNCTION	0.000341809	4.16552e-06	48	2515	1949	54675	FCF	stomach
OVER	GO:0005215	transporter activity	MOLECULAR_FUNCTION	0.000357348	4.37253e-06	169	3344	1828	53846	FCF	stomach
OVER	GO:0016705	oxidoreductase activity, acting on paired donors, with incorporation or reduction of molecular oxygen	MOLECULAR_FUNCTION	0.000370432	4.5509e-06	37	441	1960	56749	FCF	stomach
OVER	GO:0020037	heme binding	MOLECULAR_FUNCTION	0.000378588	4.66978e-06	26	257	1971	56933	FCF	stomach
OVER	GO:0009167	purine ribonucleoside monophosphate metabolic process	BIOLOGICAL_PROCESS	0.000398059	4.92959e-06	28	291	1969	56899	FCF	stomach
OVER	GO:0009072	aromatic amino acid metabolic process	BIOLOGICAL_PROCESS	0.000398915	4.95987e-06	12	60	1985	57130	FCF	stomach
OVER	GO:0009126	purine nucleoside monophosphate metabolic process	BIOLOGICAL_PROCESS	0.000444501	5.54858e-06	28	293	1969	56897	FCF	stomach
OVER	GO:2000377	regulation of reactive oxygen species metabolic process	BIOLOGICAL_PROCESS	0.000448742	5.6458e-06	21	181	1976	57009	FCF	stomach
OVER	GO:0046933	proton-transporting ATP synthase activity, rotational mechanism	MOLECULAR_FUNCTION	0.000448742	5.63735e-06	6	9	1991	57181	FCF	stomach
OVER	GO:0005507	copper ion binding	MOLECULAR_FUNCTION	0.000491074	6.20264e-06	13	73	1984	57117	FCF	stomach
OVER	GO:0051234	establishment of localization	BIOLOGICAL_PROCESS	0.000499572	6.33461e-06	430	10012	1567	47178	FCF	stomach
UNDER	GO:0008017	microtubule binding	MOLECULAR_FUNCTION	0.000527127	6.71002e-06	17	1260	1980	55930	FCF	stomach
OVER	GO:0006793	phosphorus metabolic process	BIOLOGICAL_PROCESS	0.000534522	6.8569e-06	310	6896	1687	50294	FCF	stomach
OVER	GO:0006796	phosphate-containing compound metabolic process	BIOLOGICAL_PROCESS	0.000534522	6.83319e-06	310	6894	1687	50296	FCF	stomach
OVER	GO:0006810	transport	BIOLOGICAL_PROCESS	0.00053682	6.91286e-06	414	9608	1583	47582	FCF	stomach
UNDER	GO:0050794	regulation of cellular process	BIOLOGICAL_PROCESS	0.000550574	7.11715e-06	755	24502	1242	32688	FCF	stomach
OVER	GO:1903715	regulation of aerobic respiration	BIOLOGICAL_PROCESS	0.000578335	7.50455e-06	7	16	1990	57174	FCF	stomach
OVER	GO:0000038	very long-chain fatty acid metabolic process	BIOLOGICAL_PROCESS	0.00058816	7.69007e-06	11	52	1986	57138	FCF	stomach
OVER	GO:0033260	nuclear DNA replication	BIOLOGICAL_PROCESS	0.00058816	7.68335e-06	12	63	1985	57127	FCF	stomach
OVER	GO:0016042	lipid catabolic process	BIOLOGICAL_PROCESS	0.000609259	7.996e-06	45	602	1952	56588	FCF	stomach
OVER	GO:0008237	metallopeptidase activity	MOLECULAR_FUNCTION	0.000622538	8.20099e-06	36	438	1961	56752	FCF	stomach
OVER	GO:0005685	U1 snRNP	CELLULAR_COMPONENT	0.00063859	8.44395e-06	8	24	1989	57166	FCF	stomach
OVER	GO:0046906	tetrapyrrole binding	MOLECULAR_FUNCTION	0.000696587	9.24521e-06	26	268	1971	56922	FCF	stomach
OVER	GO:0036094	small molecule binding	MOLECULAR_FUNCTION	0.000708618	9.43985e-06	712	17689	1285	39501	FCF	stomach
UNDER	GO:0000978	RNA polymerase II cis-regulatory region sequence-specific DNA binding	MOLECULAR_FUNCTION	0.00073594	9.84013e-06	48	2463	1949	54727	FCF	stomach
OVER	GO:0009161	ribonucleoside monophosphate metabolic process	BIOLOGICAL_PROCESS	0.000809649	1.08656e-05	30	331	1967	56859	FCF	stomach
OVER	GO:0004030	aldehyde dehydrogenase [NAD(P)+] activity	MOLECULAR_FUNCTION	0.000965804	1.31519e-05	6	11	1991	57179	FCF	stomach
OVER	GO:0004029	aldehyde dehydrogenase (NAD+) activity	MOLECULAR_FUNCTION	0.000965804	1.31519e-05	6	11	1991	57179	FCF	stomach
OVER	GO:0005681	spliceosomal complex	CELLULAR_COMPONENT	0.000965804	1.31215e-05	30	338	1967	56852	FCF	stomach
OVER	GO:0042590	antigen processing and presentation of exogenous peptide antigen via MHC class I	BIOLOGICAL_PROCESS	0.000965804	1.31519e-05	6	11	1991	57179	FCF	stomach
OVER	GO:0022624	proteasome accessory complex	CELLULAR_COMPONENT	0.00100431	1.37258e-05	8	26	1989	57164	FCF	stomach
OVER	GO:0090322	regulation of superoxide metabolic process	BIOLOGICAL_PROCESS	0.00101109	1.38684e-05	7	18	1990	57172	FCF	stomach
OVER	GO:0098796	membrane protein complex	CELLULAR_COMPONENT	0.0010135	1.39513e-05	116	2158	1881	55032	FCF	stomach
OVER	GO:0001944	vasculature development	BIOLOGICAL_PROCESS	0.00101735	1.40546e-05	71	1158	1926	56032	FCF	stomach
OVER	GO:0009719	response to endogenous stimulus	BIOLOGICAL_PROCESS	0.00103768	1.43867e-05	124	2352	1873	54838	FCF	stomach
OVER	GO:0022857	transmembrane transporter activity	MOLECULAR_FUNCTION	0.00108429	1.50864e-05	154	3067	1843	54123	FCF	stomach
OVER	GO:0015918	sterol transport	BIOLOGICAL_PROCESS	0.00109753	1.53247e-05	16	120	1981	57070	FCF	stomach
UNDER	GO:0006357	regulation of transcription by RNA polymerase II	BIOLOGICAL_PROCESS	0.00114519	1.60467e-05	133	5382	1864	51808	FCF	stomach
UNDER	GO:0015630	microtubule cytoskeleton	CELLULAR_COMPONENT	0.00114784	1.61581e-05	58	2807	1939	54383	FCF	stomach
UNDER	GO:0007017	microtubule-based process	BIOLOGICAL_PROCESS	0.00114784	1.61971e-05	58	2808	1939	54382	FCF	stomach
OVER	GO:0046189	phenol-containing compound biosynthetic process	BIOLOGICAL_PROCESS	0.0011613	1.64443e-05	9	36	1988	57154	FCF	stomach
OVER	GO:0042416	dopamine biosynthetic process	BIOLOGICAL_PROCESS	0.00119326	1.69558e-05	5	6	1992	57184	FCF	stomach
OVER	GO:0010817	regulation of hormone levels	BIOLOGICAL_PROCESS	0.00121807	1.73683e-05	44	610	1953	56580	FCF	stomach
OVER	GO:0055088	lipid homeostasis	BIOLOGICAL_PROCESS	0.00127315	1.82166e-05	21	197	1976	56993	FCF	stomach
OVER	GO:0006546	glycine catabolic process	BIOLOGICAL_PROCESS	0.00127834	1.83539e-05	4	2	1993	57188	FCF	stomach
UNDER	GO:0060284	regulation of cell development	BIOLOGICAL_PROCESS	0.00130149	1.87505e-05	48	2432	1949	54758	FCF	stomach
OVER	GO:0016684	oxidoreductase activity, acting on peroxide as acceptor	MOLECULAR_FUNCTION	0.00131222	1.89698e-05	14	95	1983	57095	FCF	stomach
OVER	GO:0031984	organelle subcompartment	CELLULAR_COMPONENT	0.0014268	2.06967e-05	111	2063	1886	55127	FCF	stomach
UNDER	GO:0003690	double-stranded DNA binding	MOLECULAR_FUNCTION	0.00145414	2.1165e-05	74	3347	1923	53843	FCF	stomach
OVER	GO:0006605	protein targeting	BIOLOGICAL_PROCESS	0.00147938	2.16053e-05	37	479	1960	56711	FCF	stomach
UNDER	GO:0006366	transcription by RNA polymerase II	BIOLOGICAL_PROCESS	0.00151469	2.21958e-05	140	5590	1857	51600	FCF	stomach
OVER	GO:0006633	fatty acid biosynthetic process	BIOLOGICAL_PROCESS	0.00152125	2.2367e-05	21	200	1976	56990	FCF	stomach
OVER	GO:0004364	glutathione transferase activity	MOLECULAR_FUNCTION	0.00163612	2.41478e-05	7	20	1990	57170	FCF	stomach
UNDER	GO:0007010	cytoskeleton organization	BIOLOGICAL_PROCESS	0.00163612	2.42173e-05	110	4583	1887	52607	FCF	stomach
OVER	GO:0007006	mitochondrial membrane organization	BIOLOGICAL_PROCESS	0.00163625	2.42999e-05	15	111	1982	57079	FCF	stomach
OVER	GO:0015908	fatty acid transport	BIOLOGICAL_PROCESS	0.00176829	2.63481e-05	16	126	1981	57064	FCF	stomach
OVER	GO:0016209	antioxidant activity	MOLECULAR_FUNCTION	0.00178029	2.67025e-05	15	112	1982	57078	FCF	stomach
UNDER	GO:0000981	DNA-binding transcription factor activity, RNA polymerase II-specific	MOLECULAR_FUNCTION	0.00178029	2.66651e-05	70	3190	1927	54000	FCF	stomach
OVER	GO:0120254	olefinic compound metabolic process	BIOLOGICAL_PROCESS	0.00181258	2.73048e-05	17	141	1980	57049	FCF	stomach
OVER	GO:0048514	blood vessel morphogenesis	BIOLOGICAL_PROCESS	0.00181258	2.73657e-05	60	941	1937	56249	FCF	stomach
OVER	GO:0001568	blood vessel development	BIOLOGICAL_PROCESS	0.00185937	2.8194e-05	66	1070	1931	56120	FCF	stomach
OVER	GO:0019430	removal of superoxide radicals	BIOLOGICAL_PROCESS	0.00185937	2.82557e-05	5	7	1992	57183	FCF	stomach
OVER	GO:0006730	one-carbon metabolic process	BIOLOGICAL_PROCESS	0.00187577	2.85975e-05	11	61	1986	57129	FCF	stomach
OVER	GO:0006508	proteolysis	BIOLOGICAL_PROCESS	0.00188146	2.88633e-05	146	2908	1851	54282	FCF	stomach
OVER	GO:0008202	steroid metabolic process	BIOLOGICAL_PROCESS	0.00188146	2.88698e-05	30	358	1967	56832	FCF	stomach
OVER	GO:0042401	biogenic amine biosynthetic process	BIOLOGICAL_PROCESS	0.00211654	3.27903e-05	8	30	1989	57160	FCF	stomach
OVER	GO:0051341	regulation of oxidoreductase activity	BIOLOGICAL_PROCESS	0.00211654	3.26503e-05	11	62	1986	57128	FCF	stomach
OVER	GO:0009309	amine biosynthetic process	BIOLOGICAL_PROCESS	0.00211654	3.27903e-05	8	30	1989	57160	FCF	stomach
OVER	GO:0035336	long-chain fatty-acyl-CoA metabolic process	BIOLOGICAL_PROCESS	0.00217286	3.37701e-05	9	40	1988	57150	FCF	stomach
UNDER	GO:0015631	tubulin binding	MOLECULAR_FUNCTION	0.00219432	3.42118e-05	23	1427	1974	55763	FCF	stomach
OVER	GO:0072594	establishment of protein localization to organelle	BIOLOGICAL_PROCESS	0.00223336	3.49307e-05	46	664	1951	56526	FCF	stomach
OVER	GO:0051287	NAD binding	MOLECULAR_FUNCTION	0.00224439	3.52139e-05	15	115	1982	57075	FCF	stomach
OVER	GO:0032868	response to insulin	BIOLOGICAL_PROCESS	0.00236403	3.72077e-05	31	373	1966	56817	FCF	stomach
OVER	GO:1904680	peptide transmembrane transporter activity	MOLECULAR_FUNCTION	0.00239121	3.77535e-05	6	14	1991	57176	FCF	stomach
OVER	GO:0042709	succinate-CoA ligase complex	CELLULAR_COMPONENT	0.00240676	3.83552e-05	3	0	1994	57190	FCF	stomach
OVER	GO:0004775	succinate-CoA ligase (ADP-forming) activity	MOLECULAR_FUNCTION	0.00240676	3.83552e-05	3	0	1994	57190	FCF	stomach
OVER	GO:0004774	succinate-CoA ligase activity	MOLECULAR_FUNCTION	0.00240676	3.83552e-05	3	0	1994	57190	FCF	stomach
OVER	GO:0003954	NADH dehydrogenase activity	MOLECULAR_FUNCTION	0.0024872	4.00052e-05	7	22	1990	57168	FCF	stomach
OVER	GO:0000387	spliceosomal snRNP assembly	BIOLOGICAL_PROCESS	0.0024872	3.99543e-05	9	41	1988	57149	FCF	stomach
OVER	GO:1901652	response to peptide	BIOLOGICAL_PROCESS	0.0024872	3.99179e-05	85	1505	1912	55685	FCF	stomach
OVER	GO:0044272	sulfur compound biosynthetic process	BIOLOGICAL_PROCESS	0.00250315	4.03853e-05	21	209	1976	56981	FCF	stomach
OVER	GO:0005687	U4 snRNP	CELLULAR_COMPONENT	0.00255959	4.16748e-05	4	3	1993	57187	FCF	stomach
OVER	GO:1900038	negative regulation of cellular response to hypoxia	BIOLOGICAL_PROCESS	0.00255959	4.16748e-05	4	3	1993	57187	FCF	stomach
OVER	GO:0046813	receptor-mediated virion attachment to host cell	BIOLOGICAL_PROCESS	0.00255959	4.16748e-05	4	3	1993	57187	FCF	stomach
OVER	GO:0015399	primary active transmembrane transporter activity	MOLECULAR_FUNCTION	0.00262066	4.27984e-05	27	308	1970	56882	FCF	stomach
OVER	GO:0001666	response to hypoxia	BIOLOGICAL_PROCESS	0.0026544	4.34805e-05	34	432	1963	56758	FCF	stomach
OVER	GO:0043167	ion binding	MOLECULAR_FUNCTION	0.00265592	4.36364e-05	639	15884	1358	41306	FCF	stomach
UNDER	GO:0030695	GTPase regulator activity	MOLECULAR_FUNCTION	0.00268693	4.42785e-05	36	1932	1961	55258	FCF	stomach
UNDER	GO:0043005	neuron projection	CELLULAR_COMPONENT	0.0028042	4.63493e-05	70	3153	1927	54037	FCF	stomach
OVER	GO:0005504	fatty acid binding	MOLECULAR_FUNCTION	0.00282204	4.67834e-05	10	53	1987	57137	FCF	stomach
OVER	GO:0005975	carbohydrate metabolic process	BIOLOGICAL_PROCESS	0.00298425	4.96198e-05	62	1006	1935	56184	FCF	stomach
OVER	GO:0016411	acylglycerol O-acyltransferase activity	MOLECULAR_FUNCTION	0.00302897	5.06621e-05	7	23	1990	57167	FCF	stomach
OVER	GO:0042572	retinol metabolic process	BIOLOGICAL_PROCESS	0.00302897	5.06621e-05	7	23	1990	57167	FCF	stomach
OVER	GO:0007263	nitric oxide mediated signal transduction	BIOLOGICAL_PROCESS	0.00306071	5.13441e-05	6	15	1991	57175	FCF	stomach
OVER	GO:0072527	pyrimidine-containing compound metabolic process	BIOLOGICAL_PROCESS	0.00325489	5.47621e-05	15	120	1982	57070	FCF	stomach
OVER	GO:0006584	catecholamine metabolic process	BIOLOGICAL_PROCESS	0.00326319	5.52238e-05	9	43	1988	57147	FCF	stomach
OVER	GO:0009712	catechol-containing compound metabolic process	BIOLOGICAL_PROCESS	0.00326319	5.52238e-05	9	43	1988	57147	FCF	stomach
OVER	GO:0009057	macromolecule catabolic process	BIOLOGICAL_PROCESS	0.00331023	5.61832e-05	116	2241	1881	54949	FCF	stomach
OVER	GO:0019843	rRNA binding	MOLECULAR_FUNCTION	0.00332002	5.6513e-05	12	79	1985	57111	FCF	stomach
UNDER	GO:0031047	regulatory ncRNA-mediated gene silencing	BIOLOGICAL_PROCESS	0.00336853	5.7505e-05	6	670	1991	56520	FCF	stomach
OVER	GO:0015849	organic acid transport	BIOLOGICAL_PROCESS	0.00341997	5.8557e-05	37	503	1960	56687	FCF	stomach
OVER	GO:0050660	flavin adenine dinucleotide binding	MOLECULAR_FUNCTION	0.00341997	5.87206e-05	21	215	1976	56975	FCF	stomach
OVER	GO:0005838	proteasome regulatory particle	CELLULAR_COMPONENT	0.00368977	6.35351e-05	7	24	1990	57166	FCF	stomach
OVER	GO:0036293	response to decreased oxygen levels	BIOLOGICAL_PROCESS	0.00378843	6.5421e-05	34	449	1963	56741	FCF	stomach
OVER	GO:0042592	homeostatic process	BIOLOGICAL_PROCESS	0.00383831	6.64717e-05	133	2653	1864	54537	FCF	stomach
OVER	GO:0006006	glucose metabolic process	BIOLOGICAL_PROCESS	0.0038411	6.67094e-05	22	234	1975	56956	FCF	stomach
OVER	GO:0071450	cellular response to oxygen radical	BIOLOGICAL_PROCESS	0.00385365	6.74978e-05	5	9	1992	57181	FCF	stomach
OVER	GO:0071451	cellular response to superoxide	BIOLOGICAL_PROCESS	0.00385365	6.74978e-05	5	9	1992	57181	FCF	stomach
OVER	GO:0032201	telomere maintenance via semi-conservative replication	BIOLOGICAL_PROCESS	0.00385365	6.74978e-05	5	9	1992	57181	FCF	stomach
OVER	GO:0070482	response to oxygen levels	BIOLOGICAL_PROCESS	0.00387837	6.81222e-05	36	484	1961	56706	FCF	stomach
OVER	GO:0033293	monocarboxylic acid binding	MOLECULAR_FUNCTION	0.00398223	7.01429e-05	12	81	1985	57109	FCF	stomach
OVER	GO:0008610	lipid biosynthetic process	BIOLOGICAL_PROCESS	0.0041032	7.24762e-05	79	1396	1918	55794	FCF	stomach
OVER	GO:1902600	proton transmembrane transport	BIOLOGICAL_PROCESS	0.00414327	7.33883e-05	20	202	1977	56988	FCF	stomach
OVER	GO:0016836	hydro-lyase activity	MOLECULAR_FUNCTION	0.00431889	7.67121e-05	16	139	1981	57051	FCF	stomach
OVER	GO:0001525	angiogenesis	BIOLOGICAL_PROCESS	0.00434101	7.73192e-05	50	766	1947	56424	FCF	stomach
OVER	GO:0044786	cell cycle DNA replication	BIOLOGICAL_PROCESS	0.00436491	7.79601e-05	12	82	1985	57108	FCF	stomach
OVER	GO:0002474	antigen processing and presentation of peptide antigen via MHC class I	BIOLOGICAL_PROCESS	0.00440874	7.89606e-05	7	25	1990	57165	FCF	stomach
OVER	GO:0045039	protein insertion into mitochondrial inner membrane	BIOLOGICAL_PROCESS	0.00451641	8.11118e-05	4	4	1993	57186	FCF	stomach
UNDER	GO:0006351	DNA-templated transcription	BIOLOGICAL_PROCESS	0.00460667	8.29601e-05	202	7471	1795	49719	FCF	stomach
OVER	GO:0070003	threonine-type peptidase activity	MOLECULAR_FUNCTION	0.00482683	8.71631e-05	9	46	1988	57144	FCF	stomach
OVER	GO:0005324	long-chain fatty acid transmembrane transporter activity	MOLECULAR_FUNCTION	0.00492431	9.01381e-05	6	17	1991	57173	FCF	stomach
OVER	GO:0015245	fatty acid transmembrane transporter activity	MOLECULAR_FUNCTION	0.00492431	9.01381e-05	6	17	1991	57173	FCF	stomach
OVER	GO:0030894	replisome	CELLULAR_COMPONENT	0.00492431	9.01381e-05	6	17	1991	57173	FCF	stomach
OVER	GO:0016627	oxidoreductase activity, acting on the CH-CH group of donors	MOLECULAR_FUNCTION	0.00492431	8.94898e-05	13	97	1984	57093	FCF	stomach
OVER	GO:0000727	double-strand break repair via break-induced replication	BIOLOGICAL_PROCESS	0.00492431	9.01381e-05	6	17	1991	57173	FCF	stomach
OVER	GO:0030312	external encapsulating structure	CELLULAR_COMPONENT	0.0050517	9.27191e-05	58	947	1939	56243	FCF	stomach
OVER	GO:0042632	cholesterol homeostasis	BIOLOGICAL_PROCESS	0.00519516	9.58672e-05	12	84	1985	57106	FCF	stomach
OVER	GO:1901701	cellular response to oxygen-containing compound	BIOLOGICAL_PROCESS	0.00519516	9.61213e-05	88	1615	1909	55575	FCF	stomach
OVER	GO:0055092	sterol homeostasis	BIOLOGICAL_PROCESS	0.00519516	9.58672e-05	12	84	1985	57106	FCF	stomach
OVER	GO:0045005	DNA-templated DNA replication maintenance of fidelity	BIOLOGICAL_PROCESS	0.00543152	0.000100762	9	47	1988	57143	FCF	stomach
OVER	GO:0046942	carboxylic acid transport	BIOLOGICAL_PROCESS	0.005457	0.000101504	36	500	1961	56690	FCF	stomach
UNDER	GO:2001141	regulation of RNA biosynthetic process	BIOLOGICAL_PROCESS	0.00580791	0.000108318	193	7146	1804	50044	FCF	stomach
OVER	GO:0016289	acyl-CoA hydrolase activity	MOLECULAR_FUNCTION	0.00621104	0.000116756	6	18	1991	57172	FCF	stomach
OVER	GO:0047617	fatty acyl-CoA hydrolase activity	MOLECULAR_FUNCTION	0.00621104	0.000116756	6	18	1991	57172	FCF	stomach
OVER	GO:0034650	cortisol metabolic process	BIOLOGICAL_PROCESS	0.00621104	0.000116756	6	18	1991	57172	FCF	stomach
UNDER	GO:0006355	regulation of DNA-templated transcription	BIOLOGICAL_PROCESS	0.00635569	0.000119788	192	7106	1805	50084	FCF	stomach
OVER	GO:0034614	cellular response to reactive oxygen species	BIOLOGICAL_PROCESS	0.00636679	0.000120312	16	145	1981	57045	FCF	stomach
OVER	GO:0022853	active monoatomic ion transmembrane transporter activity	MOLECULAR_FUNCTION	0.00645102	0.000122222	17	161	1980	57029	FCF	stomach
OVER	GO:0043604	amide biosynthetic process	BIOLOGICAL_PROCESS	0.00645839	0.00012268	35	484	1962	56706	FCF	stomach
OVER	GO:0000302	response to reactive oxygen species	BIOLOGICAL_PROCESS	0.00669668	0.000127537	24	275	1973	56915	FCF	stomach
UNDER	GO:0023052	signaling	BIOLOGICAL_PROCESS	0.0067016	0.000127961	421	14192	1576	42998	FCF	stomach
OVER	GO:0016614	oxidoreductase activity, acting on CH-OH group of donors	MOLECULAR_FUNCTION	0.00679669	0.000130112	22	246	1975	56944	FCF	stomach
OVER	GO:0005903	brush border	CELLULAR_COMPONENT	0.00681818	0.00013086	17	162	1980	57028	FCF	stomach
UNDER	GO:0051960	regulation of nervous system development	BIOLOGICAL_PROCESS	0.00688466	0.000132476	38	1930	1959	55260	FCF	stomach
OVER	GO:0005576	extracellular region	CELLULAR_COMPONENT	0.00701105	0.0001356	179	3824	1818	53366	FCF	stomach
OVER	GO:0019229	regulation of vasoconstriction	BIOLOGICAL_PROCESS	0.00701105	0.000135383	11	74	1986	57116	FCF	stomach
OVER	GO:0001561	fatty acid alpha-oxidation	BIOLOGICAL_PROCESS	0.00716263	0.000139186	5	11	1992	57179	FCF	stomach
UNDER	GO:0007283	spermatogenesis	BIOLOGICAL_PROCESS	0.00716263	0.000139238	20	1240	1977	55950	FCF	stomach
OVER	GO:0042435	indole-containing compound biosynthetic process	BIOLOGICAL_PROCESS	0.00723568	0.000142086	4	5	1993	57185	FCF	stomach
OVER	GO:0030620	U2 snRNA binding	MOLECULAR_FUNCTION	0.00723568	0.000142086	4	5	1993	57185	FCF	stomach
OVER	GO:0009249	protein lipoylation	BIOLOGICAL_PROCESS	0.00723568	0.000142086	4	5	1993	57185	FCF	stomach
OVER	GO:0008250	oligosaccharyltransferase complex	CELLULAR_COMPONENT	0.00723568	0.000142086	4	5	1993	57185	FCF	stomach
OVER	GO:0004601	peroxidase activity	MOLECULAR_FUNCTION	0.00723743	0.000142477	12	88	1985	57102	FCF	stomach
OVER	GO:0031526	brush border membrane	CELLULAR_COMPONENT	0.0073746	0.000149174	10	62	1987	57128	FCF	stomach
OVER	GO:0004466	long-chain fatty acyl-CoA dehydrogenase activity	MOLECULAR_FUNCTION	0.0073746	0.000149544	3	1	1994	57189	FCF	stomach
OVER	GO:0016801	hydrolase activity, acting on ether bonds	MOLECULAR_FUNCTION	0.0073746	0.000149544	3	1	1994	57189	FCF	stomach
OVER	GO:0003846	2-acylglycerol O-acyltransferase activity	MOLECULAR_FUNCTION	0.0073746	0.000149544	3	1	1994	57189	FCF	stomach
OVER	GO:2000121	regulation of removal of superoxide radicals	BIOLOGICAL_PROCESS	0.0073746	0.000149544	3	1	1994	57189	FCF	stomach
OVER	GO:1990777	lipoprotein particle	CELLULAR_COMPONENT	0.0073746	0.000149246	6	19	1991	57171	FCF	stomach
UNDER	GO:0060589	nucleoside-triphosphatase regulator activity	MOLECULAR_FUNCTION	0.0073746	0.000149486	39	1964	1958	55226	FCF	stomach
OVER	GO:0045040	protein insertion into mitochondrial outer membrane	BIOLOGICAL_PROCESS	0.0073746	0.000149544	3	1	1994	57189	FCF	stomach
OVER	GO:0034358	plasma lipoprotein particle	CELLULAR_COMPONENT	0.0073746	0.000149246	6	19	1991	57171	FCF	stomach
OVER	GO:1902644	tertiary alcohol metabolic process	BIOLOGICAL_PROCESS	0.0073746	0.000149246	6	19	1991	57171	FCF	stomach
UNDER	GO:0071596	ubiquitin-dependent protein catabolic process via the N-end rule pathway	BIOLOGICAL_PROCESS	0.0073746	0.000146676	0	274	1997	56916	FCF	stomach
OVER	GO:0033700	phospholipid efflux	BIOLOGICAL_PROCESS	0.0073746	0.000149246	6	19	1991	57171	FCF	stomach
OVER	GO:0018208	peptidyl-proline modification	BIOLOGICAL_PROCESS	0.00740618	0.00015055	11	75	1986	57115	FCF	stomach
OVER	GO:0030163	protein catabolic process	BIOLOGICAL_PROCESS	0.00742031	0.000151203	86	1592	1911	55598	FCF	stomach
OVER	GO:0018958	phenol-containing compound metabolic process	BIOLOGICAL_PROCESS	0.00760732	0.000155765	15	133	1982	57057	FCF	stomach
OVER	GO:0008374	O-acyltransferase activity	MOLECULAR_FUNCTION	0.00760732	0.000155765	15	133	1982	57057	FCF	stomach
OVER	GO:2000379	positive regulation of reactive oxygen species metabolic process	BIOLOGICAL_PROCESS	0.00763826	0.000156775	12	89	1985	57101	FCF	stomach
OVER	GO:0008235	metalloexopeptidase activity	MOLECULAR_FUNCTION	0.00767825	0.000157975	14	118	1983	57072	FCF	stomach
OVER	GO:0015850	organic hydroxy compound transport	BIOLOGICAL_PROCESS	0.00771824	0.000159178	27	330	1970	56860	FCF	stomach
UNDER	GO:0030054	cell junction	CELLULAR_COMPONENT	0.00788062	0.000162916	104	4214	1893	52976	FCF	stomach
OVER	GO:0042887	amide transmembrane transporter activity	MOLECULAR_FUNCTION	0.00806245	0.000167136	11	76	1986	57114	FCF	stomach
OVER	GO:0009127	purine nucleoside monophosphate biosynthetic process	BIOLOGICAL_PROCESS	0.00806245	0.000167868	15	134	1982	57056	FCF	stomach
OVER	GO:0009168	purine ribonucleoside monophosphate biosynthetic process	BIOLOGICAL_PROCESS	0.00806245	0.000167868	15	134	1982	57056	FCF	stomach
OVER	GO:0017076	purine nucleotide binding	MOLECULAR_FUNCTION	0.00819102	0.000170949	299	6923	1698	50267	FCF	stomach
OVER	GO:0016651	oxidoreductase activity, acting on NAD(P)H	MOLECULAR_FUNCTION	0.00875625	0.000183178	13	105	1984	57085	FCF	stomach
OVER	GO:0031012	extracellular matrix	CELLULAR_COMPONENT	0.00880813	0.000184698	57	945	1940	56245	FCF	stomach
OVER	GO:0019755	one-carbon compound transport	BIOLOGICAL_PROCESS	0.00892612	0.000188493	6	20	1991	57170	FCF	stomach
OVER	GO:0044743	protein transmembrane import into intracellular organelle	BIOLOGICAL_PROCESS	0.00892612	0.000188058	10	64	1987	57126	FCF	stomach
OVER	GO:0008206	bile acid metabolic process	BIOLOGICAL_PROCESS	0.00892612	0.000187624	8	40	1989	57150	FCF	stomach
OVER	GO:0022804	active transmembrane transporter activity	MOLECULAR_FUNCTION	0.00925231	0.000195838	55	907	1942	56283	FCF	stomach
OVER	GO:0044273	sulfur compound catabolic process	BIOLOGICAL_PROCESS	0.00934872	0.00019834	9	52	1988	57138	FCF	stomach
UNDER	GO:0048232	male gamete generation	BIOLOGICAL_PROCESS	0.00935905	0.000199021	22	1294	1975	55896	FCF	stomach
UNDER	GO:0007154	cell communication	BIOLOGICAL_PROCESS	0.00945902	0.000201613	426	14273	1571	42917	FCF	stomach
UNDER	GO:0003677	DNA binding	MOLECULAR_FUNCTION	0.00959376	0.000205183	153	5806	1844	51384	FCF	stomach
OVER	GO:0016616	oxidoreductase activity, acting on the CH-OH group of donors, NAD or NADP as acceptor	MOLECULAR_FUNCTION	0.00959376	0.000205432	21	237	1976	56953	FCF	stomach
OVER	GO:0030497	fatty acid elongation	BIOLOGICAL_PROCESS	0.00962382	0.00020845	7	30	1990	57160	FCF	stomach
OVER	GO:0034311	diol metabolic process	BIOLOGICAL_PROCESS	0.00962382	0.00020845	7	30	1990	57160	FCF	stomach
OVER	GO:0046653	tetrahydrofolate metabolic process	BIOLOGICAL_PROCESS	0.00962382	0.00020845	7	30	1990	57160	FCF	stomach
OVER	GO:0008198	ferrous iron binding	MOLECULAR_FUNCTION	0.00962382	0.00020845	7	30	1990	57160	FCF	stomach
OVER	GO:0019319	hexose biosynthetic process	BIOLOGICAL_PROCESS	0.00962382	0.000207251	12	92	1985	57098	FCF	stomach
OVER	GO:0050878	regulation of body fluid levels	BIOLOGICAL_PROCESS	0.00966433	0.000209804	33	457	1964	56733	FCF	stomach
OVER	GO:0006694	steroid biosynthetic process	BIOLOGICAL_PROCESS	0.00982523	0.000213782	19	203	1978	56987	FCF	stomach
OVER	GO:0051536	iron-sulfur cluster binding	MOLECULAR_FUNCTION	0.010285	0.000224801	15	138	1982	57052	FCF	stomach
OVER	GO:0051540	metal cluster binding	MOLECULAR_FUNCTION	0.010285	0.000224801	15	138	1982	57052	FCF	stomach
OVER	GO:0016835	carbon-oxygen lyase activity	MOLECULAR_FUNCTION	0.010312	0.000225899	16	154	1981	57036	FCF	stomach
OVER	GO:0016078	tRNA decay	BIOLOGICAL_PROCESS	0.0104034	0.000230467	4	6	1993	57184	FCF	stomach
UNDER	GO:0030030	cell projection organization	BIOLOGICAL_PROCESS	0.0104034	0.000228851	108	4314	1889	52876	FCF	stomach
OVER	GO:0005615	extracellular space	CELLULAR_COMPONENT	0.0104034	0.000229899	116	2315	1881	54875	FCF	stomach
OVER	GO:0046439	L-cysteine metabolic process	BIOLOGICAL_PROCESS	0.0104034	0.000230467	4	6	1993	57184	FCF	stomach
OVER	GO:0031080	nuclear pore outer ring	CELLULAR_COMPONENT	0.0104034	0.000230467	4	6	1993	57184	FCF	stomach
OVER	GO:0032994	protein-lipid complex	CELLULAR_COMPONENT	0.0105561	0.000235449	6	21	1991	57169	FCF	stomach
OVER	GO:0042407	cristae formation	BIOLOGICAL_PROCESS	0.0105561	0.000235449	6	21	1991	57169	FCF	stomach
OVER	GO:0019748	secondary metabolic process	BIOLOGICAL_PROCESS	0.0105561	0.00023545	13	108	1984	57082	FCF	stomach
OVER	GO:0009156	ribonucleoside monophosphate biosynthetic process	BIOLOGICAL_PROCESS	0.0105561	0.000235934	17	171	1980	57019	FCF	stomach
OVER	GO:0071705	nitrogen compound transport	BIOLOGICAL_PROCESS	0.010753	0.000240866	158	3349	1839	53841	FCF	stomach
OVER	GO:0007584	response to nutrient	BIOLOGICAL_PROCESS	0.0113576	0.000254968	23	274	1974	56916	FCF	stomach
OVER	GO:0042627	chylomicron	CELLULAR_COMPONENT	0.01142	0.00025806	5	13	1992	57177	FCF	stomach
OVER	GO:0072359	circulatory system development	BIOLOGICAL_PROCESS	0.01142	0.000257886	111	2203	1886	54987	FCF	stomach
OVER	GO:0070131	positive regulation of mitochondrial translation	BIOLOGICAL_PROCESS	0.01142	0.00025806	5	13	1992	57177	FCF	stomach
UNDER	GO:0042995	cell projection	CELLULAR_COMPONENT	0.0116849	0.000264622	129	4998	1868	52192	FCF	stomach
OVER	GO:0097164	ammonium ion metabolic process	BIOLOGICAL_PROCESS	0.0119768	0.000271824	14	125	1983	57065	FCF	stomach
OVER	GO:0043043	peptide biosynthetic process	BIOLOGICAL_PROCESS	0.012001	0.000272966	22	254	1975	56936	FCF	stomach
OVER	GO:0170036	import into the mitochondrion	BIOLOGICAL_PROCESS	0.0120746	0.000275235	11	81	1986	57109	FCF	stomach
OVER	GO:0062012	regulation of small molecule metabolic process	BIOLOGICAL_PROCESS	0.0121333	0.000277172	29	384	1968	56806	FCF	stomach
UNDER	GO:0050767	regulation of neurogenesis	BIOLOGICAL_PROCESS	0.0122565	0.000280591	32	1659	1965	55531	FCF	stomach
UNDER	GO:0051252	regulation of RNA metabolic process	BIOLOGICAL_PROCESS	0.0125146	0.000287118	212	7639	1785	49551	FCF	stomach
OVER	GO:0016790	thiolester hydrolase activity	MOLECULAR_FUNCTION	0.0125156	0.000287757	9	55	1988	57135	FCF	stomach
OVER	GO:0006465	signal peptide processing	BIOLOGICAL_PROCESS	0.0126355	0.000291137	6	22	1991	57168	FCF	stomach
OVER	GO:0030150	protein import into mitochondrial matrix	BIOLOGICAL_PROCESS	0.0127119	0.000293632	7	32	1990	57158	FCF	stomach
OVER	GO:0070062	extracellular exosome	CELLULAR_COMPONENT	0.0127119	0.000294153	16	158	1981	57032	FCF	stomach
OVER	GO:1900542	regulation of purine nucleotide metabolic process	BIOLOGICAL_PROCESS	0.0127192	0.000295577	12	96	1985	57094	FCF	stomach
OVER	GO:0006140	regulation of nucleotide metabolic process	BIOLOGICAL_PROCESS	0.0127192	0.000295577	12	96	1985	57094	FCF	stomach
UNDER	GO:0005815	microtubule organizing center	CELLULAR_COMPONENT	0.0128871	0.000300114	26	1432	1971	55758	FCF	stomach
OVER	GO:0005657	replication fork	CELLULAR_COMPONENT	0.0129727	0.000302747	11	82	1986	57108	FCF	stomach
OVER	GO:1903524	positive regulation of blood circulation	BIOLOGICAL_PROCESS	0.0137717	0.000322072	12	97	1985	57093	FCF	stomach
OVER	GO:0035337	fatty-acyl-CoA metabolic process	BIOLOGICAL_PROCESS	0.013829	0.000324096	9	56	1988	57134	FCF	stomach
OVER	GO:0022411	cellular component disassembly	BIOLOGICAL_PROCESS	0.0139273	0.000327086	47	750	1950	56440	FCF	stomach
OVER	GO:0051179	localization	BIOLOGICAL_PROCESS	0.0142999	0.000336542	492	12145	1505	45045	FCF	stomach
OVER	GO:0042574	retinal metabolic process	BIOLOGICAL_PROCESS	0.014408	0.000340508	5	14	1992	57176	FCF	stomach
OVER	GO:0034364	high-density lipoprotein particle	CELLULAR_COMPONENT	0.014408	0.000340508	5	14	1992	57176	FCF	stomach
OVER	GO:0051353	positive regulation of oxidoreductase activity	BIOLOGICAL_PROCESS	0.0145936	0.000345616	7	33	1990	57157	FCF	stomach
OVER	GO:0005811	lipid droplet	CELLULAR_COMPONENT	0.0147406	0.000350552	12	98	1985	57092	FCF	stomach
OVER	GO:0046364	monosaccharide biosynthetic process	BIOLOGICAL_PROCESS	0.0147406	0.000350552	12	98	1985	57092	FCF	stomach
OVER	GO:0000098	sulfur amino acid catabolic process	BIOLOGICAL_PROCESS	0.0147602	0.000352474	4	7	1993	57183	FCF	stomach
OVER	GO:0060228	phosphatidylcholine-sterol O-acyltransferase activator activity	MOLECULAR_FUNCTION	0.0147602	0.000352474	4	7	1993	57183	FCF	stomach
OVER	GO:0034383	low-density lipoprotein particle clearance	BIOLOGICAL_PROCESS	0.0148736	0.00035665	6	23	1991	57167	FCF	stomach
OVER	GO:0009162	deoxyribonucleoside monophosphate metabolic process	BIOLOGICAL_PROCESS	0.0148736	0.00035665	6	23	1991	57167	FCF	stomach
OVER	GO:0005787	signal peptidase complex	CELLULAR_COMPONENT	0.0149351	0.00036443	3	2	1994	57188	FCF	stomach
OVER	GO:0005684	U2-type spliceosomal complex	CELLULAR_COMPONENT	0.0149351	0.000359154	10	70	1987	57120	FCF	stomach
OVER	GO:1990204	oxidoreductase complex	CELLULAR_COMPONENT	0.0149351	0.000364755	11	84	1986	57106	FCF	stomach
OVER	GO:0005960	glycine cleavage complex	CELLULAR_COMPONENT	0.0149351	0.00036443	3	2	1994	57188	FCF	stomach
OVER	GO:1901699	cellular response to nitrogen compound	BIOLOGICAL_PROCESS	0.0149351	0.00036432	55	937	1942	56253	FCF	stomach
OVER	GO:0034552	respiratory chain complex II assembly	BIOLOGICAL_PROCESS	0.0149351	0.00036443	3	2	1994	57188	FCF	stomach
OVER	GO:0034553	mitochondrial respiratory chain complex II assembly	BIOLOGICAL_PROCESS	0.0149351	0.00036443	3	2	1994	57188	FCF	stomach
OVER	GO:0007539	primary sex determination, soma	BIOLOGICAL_PROCESS	0.0149351	0.00036443	3	2	1994	57188	FCF	stomach
OVER	GO:0019464	glycine decarboxylation via glycine cleavage system	BIOLOGICAL_PROCESS	0.0149351	0.00036443	3	2	1994	57188	FCF	stomach
UNDER	GO:0120025	plasma membrane bounded cell projection	CELLULAR_COMPONENT	0.0150881	0.000369236	123	4764	1874	52426	FCF	stomach
OVER	GO:0006739	NADP metabolic process	BIOLOGICAL_PROCESS	0.015453	0.000379691	8	45	1989	57145	FCF	stomach
OVER	GO:0030170	pyridoxal phosphate binding	MOLECULAR_FUNCTION	0.015453	0.000379025	13	114	1984	57076	FCF	stomach
OVER	GO:0016787	hydrolase activity	MOLECULAR_FUNCTION	0.0155522	0.000382897	383	9229	1614	47961	FCF	stomach
OVER	GO:0030554	adenyl nucleotide binding	MOLECULAR_FUNCTION	0.0158814	0.000391785	216	4849	1781	52341	FCF	stomach
OVER	GO:0016747	acyltransferase activity, transferring groups other than amino-acyl groups	MOLECULAR_FUNCTION	0.0159315	0.000393808	36	534	1961	56656	FCF	stomach
OVER	GO:0042417	dopamine metabolic process	BIOLOGICAL_PROCESS	0.0163077	0.000404715	7	34	1990	57156	FCF	stomach
OVER	GO:0009081	branched-chain amino acid metabolic process	BIOLOGICAL_PROCESS	0.0163077	0.000404715	7	34	1990	57156	FCF	stomach
OVER	GO:0070279	vitamin B6 binding	MOLECULAR_FUNCTION	0.0164486	0.000409023	13	115	1984	57075	FCF	stomach
OVER	GO:0065010	extracellular membrane-bounded organelle	CELLULAR_COMPONENT	0.0172476	0.000432305	17	181	1980	57009	FCF	stomach
OVER	GO:0000963	mitochondrial RNA processing	BIOLOGICAL_PROCESS	0.0172476	0.000433147	6	24	1991	57166	FCF	stomach
OVER	GO:0034312	diol biosynthetic process	BIOLOGICAL_PROCESS	0.0172476	0.000433147	6	24	1991	57166	FCF	stomach
OVER	GO:0008320	protein transmembrane transporter activity	MOLECULAR_FUNCTION	0.0172476	0.000433147	6	24	1991	57166	FCF	stomach
OVER	GO:0043230	extracellular organelle	CELLULAR_COMPONENT	0.0172476	0.000432305	17	181	1980	57009	FCF	stomach
OVER	GO:0042776	proton motive force-driven mitochondrial ATP synthesis	BIOLOGICAL_PROCESS	0.0174395	0.000441426	5	15	1992	57175	FCF	stomach
OVER	GO:0015718	monocarboxylic acid transport	BIOLOGICAL_PROCESS	0.0174395	0.000442269	21	247	1976	56943	FCF	stomach
OVER	GO:0009404	toxin metabolic process	BIOLOGICAL_PROCESS	0.0174395	0.000441426	5	15	1992	57175	FCF	stomach
OVER	GO:0008137	NADH dehydrogenase (ubiquinone) activity	MOLECULAR_FUNCTION	0.0174395	0.000441426	5	15	1992	57175	FCF	stomach
OVER	GO:0006122	mitochondrial electron transport, ubiquinol to cytochrome c	BIOLOGICAL_PROCESS	0.0174395	0.000441426	5	15	1992	57175	FCF	stomach
OVER	GO:0042310	vasoconstriction	BIOLOGICAL_PROCESS	0.0176741	0.000449091	12	101	1985	57089	FCF	stomach
OVER	GO:0042761	very long-chain fatty acid biosynthetic process	BIOLOGICAL_PROCESS	0.0184465	0.000471617	7	35	1990	57155	FCF	stomach
OVER	GO:0061448	connective tissue development	BIOLOGICAL_PROCESS	0.0184465	0.000472358	30	414	1967	56776	FCF	stomach
OVER	GO:1902221	erythrose 4-phosphate/phosphoenolpyruvate family amino acid metabolic process	BIOLOGICAL_PROCESS	0.0184465	0.000471617	7	35	1990	57155	FCF	stomach
OVER	GO:0071827	plasma lipoprotein particle organization	BIOLOGICAL_PROCESS	0.0184465	0.000471617	7	35	1990	57155	FCF	stomach
OVER	GO:0051539	4 iron, 4 sulfur cluster binding	MOLECULAR_FUNCTION	0.0188805	0.000484403	10	73	1987	57117	FCF	stomach
OVER	GO:0044706	multi-multicellular organism process	BIOLOGICAL_PROCESS	0.0189373	0.000487183	21	250	1976	56940	FCF	stomach
OVER	GO:0042178	xenobiotic catabolic process	BIOLOGICAL_PROCESS	0.0189373	0.000491465	8	47	1989	57143	FCF	stomach
OVER	GO:0070328	triglyceride homeostasis	BIOLOGICAL_PROCESS	0.0189373	0.000491465	8	47	1989	57143	FCF	stomach
OVER	GO:0033344	cholesterol efflux	BIOLOGICAL_PROCESS	0.0189373	0.000491465	8	47	1989	57143	FCF	stomach
OVER	GO:0008233	peptidase activity	MOLECULAR_FUNCTION	0.0189373	0.000489398	99	1962	1898	55228	FCF	stomach
OVER	GO:0055090	acylglycerol homeostasis	BIOLOGICAL_PROCESS	0.0189373	0.000491465	8	47	1989	57143	FCF	stomach
UNDER	GO:0050877	nervous system process	BIOLOGICAL_PROCESS	0.0193464	0.000503037	41	1951	1956	55239	FCF	stomach
UNDER	GO:0004842	ubiquitin-protein transferase activity	MOLECULAR_FUNCTION	0.0195109	0.000508276	25	1361	1972	55829	FCF	stomach
OVER	GO:0002479	antigen processing and presentation of exogenous peptide antigen via MHC class I, TAP-dependent	BIOLOGICAL_PROCESS	0.019531	0.000514583	4	8	1993	57182	FCF	stomach
OVER	GO:0003857	3-hydroxyacyl-CoA dehydrogenase activity	MOLECULAR_FUNCTION	0.019531	0.000514583	4	8	1993	57182	FCF	stomach
OVER	GO:0097250	mitochondrial respirasome assembly	BIOLOGICAL_PROCESS	0.019531	0.000514583	4	8	1993	57182	FCF	stomach
OVER	GO:1900037	regulation of cellular response to hypoxia	BIOLOGICAL_PROCESS	0.019531	0.000514583	4	8	1993	57182	FCF	stomach
OVER	GO:0019136	deoxynucleoside kinase activity	MOLECULAR_FUNCTION	0.019531	0.000514583	4	8	1993	57182	FCF	stomach
OVER	GO:0006048	UDP-N-acetylglucosamine biosynthetic process	BIOLOGICAL_PROCESS	0.019531	0.000514583	4	8	1993	57182	FCF	stomach
OVER	GO:0006690	icosanoid metabolic process	BIOLOGICAL_PROCESS	0.0197331	0.000521065	11	88	1986	57102	FCF	stomach
OVER	GO:0140318	protein transporter activity	MOLECULAR_FUNCTION	0.0197331	0.000521853	6	25	1991	57165	FCF	stomach
OVER	GO:0004497	monooxygenase activity	MOLECULAR_FUNCTION	0.019961	0.000528865	24	304	1973	56886	FCF	stomach
UNDER	GO:0099536	synaptic signaling	BIOLOGICAL_PROCESS	0.0203959	0.000541394	34	1692	1963	55498	FCF	stomach
OVER	GO:0005158	insulin receptor binding	MOLECULAR_FUNCTION	0.0205323	0.000547042	7	36	1990	57154	FCF	stomach
OVER	GO:0051156	glucose 6-phosphate metabolic process	BIOLOGICAL_PROCESS	0.0205323	0.000547042	7	36	1990	57154	FCF	stomach
OVER	GO:0043170	macromolecule metabolic process	BIOLOGICAL_PROCESS	0.0210032	0.000560623	783	20249	1214	36941	FCF	stomach
OVER	GO:1904385	cellular response to angiotensin	BIOLOGICAL_PROCESS	0.0210267	0.000563327	5	16	1992	57174	FCF	stomach
OVER	GO:0001503	ossification	BIOLOGICAL_PROCESS	0.0210267	0.000562391	30	424	1967	56766	FCF	stomach
OVER	GO:0002718	regulation of cytokine production involved in immune response	BIOLOGICAL_PROCESS	0.0211357	0.00056729	9	61	1988	57129	FCF	stomach
OVER	GO:0015711	organic anion transport	BIOLOGICAL_PROCESS	0.0213897	0.000575161	43	686	1954	56504	FCF	stomach
UNDER	GO:0048699	generation of neurons	BIOLOGICAL_PROCESS	0.0218126	0.00058761	106	4160	1891	53030	FCF	stomach
UNDER	GO:0016567	protein ubiquitination	BIOLOGICAL_PROCESS	0.0223893	0.000604252	35	1721	1962	55469	FCF	stomach
OVER	GO:0006704	glucocorticoid biosynthetic process	BIOLOGICAL_PROCESS	0.0229972	0.000624059	6	26	1991	57164	FCF	stomach
OVER	GO:0004602	glutathione peroxidase activity	MOLECULAR_FUNCTION	0.0229972	0.000624059	6	26	1991	57164	FCF	stomach
OVER	GO:0046540	U4/U6 x U5 tri-snRNP complex	CELLULAR_COMPONENT	0.0229972	0.000624059	6	26	1991	57164	FCF	stomach
OVER	GO:0170055	lipid transmembrane transporter activity	MOLECULAR_FUNCTION	0.0231892	0.000630416	9	62	1988	57128	FCF	stomach
OVER	GO:1903561	extracellular vesicle	CELLULAR_COMPONENT	0.0239636	0.00065265	16	171	1981	57019	FCF	stomach
UNDER	GO:0065007	biological regulation	BIOLOGICAL_PROCESS	0.024302	0.000663065	843	26356	1154	30834	FCF	stomach
OVER	GO:0042446	hormone biosynthetic process	BIOLOGICAL_PROCESS	0.0243261	0.000664922	12	106	1985	57084	FCF	stomach
UNDER	GO:0015074	DNA integration	BIOLOGICAL_PROCESS	0.0247687	0.000678242	1	309	1996	56881	FCF	stomach
OVER	GO:0043633	polyadenylation-dependent RNA catabolic process	BIOLOGICAL_PROCESS	0.0253977	0.000710505	3	3	1994	57187	FCF	stomach
OVER	GO:0019841	retinol binding	MOLECULAR_FUNCTION	0.0253977	0.000710505	3	3	1994	57187	FCF	stomach
OVER	GO:0071256	translocon complex	CELLULAR_COMPONENT	0.0253977	0.000710505	3	3	1994	57187	FCF	stomach
OVER	GO:0070006	metalloaminopeptidase activity	MOLECULAR_FUNCTION	0.0253977	0.000707725	8	50	1989	57140	FCF	stomach
OVER	GO:0034369	plasma lipoprotein particle remodeling	BIOLOGICAL_PROCESS	0.0253977	0.00070884	5	17	1992	57173	FCF	stomach
OVER	GO:0034368	protein-lipid complex remodeling	BIOLOGICAL_PROCESS	0.0253977	0.00070884	5	17	1992	57173	FCF	stomach
OVER	GO:0009093	cysteine catabolic process	BIOLOGICAL_PROCESS	0.0253977	0.000710505	3	3	1994	57187	FCF	stomach
OVER	GO:1901856	negative regulation of cellular respiration	BIOLOGICAL_PROCESS	0.0253977	0.000710505	3	3	1994	57187	FCF	stomach
OVER	GO:0045277	respiratory chain complex IV	CELLULAR_COMPONENT	0.0253977	0.000710505	3	3	1994	57187	FCF	stomach
OVER	GO:0006302	double-strand break repair	BIOLOGICAL_PROCESS	0.0253977	0.000709294	29	408	1968	56782	FCF	stomach
OVER	GO:0006272	leading strand elongation	BIOLOGICAL_PROCESS	0.0253977	0.000710505	3	3	1994	57187	FCF	stomach
OVER	GO:0019448	L-cysteine catabolic process	BIOLOGICAL_PROCESS	0.0253977	0.000710505	3	3	1994	57187	FCF	stomach
OVER	GO:0006729	tetrahydrobiopterin biosynthetic process	BIOLOGICAL_PROCESS	0.0256344	0.000723448	4	9	1993	57181	FCF	stomach
OVER	GO:0004607	phosphatidylcholine-sterol O-acyltransferase activity	MOLECULAR_FUNCTION	0.0256344	0.000723448	4	9	1993	57181	FCF	stomach
OVER	GO:0036041	long-chain fatty acid binding	MOLECULAR_FUNCTION	0.0256344	0.000723448	4	9	1993	57181	FCF	stomach
OVER	GO:0072669	tRNA-splicing ligase complex	CELLULAR_COMPONENT	0.0256344	0.000723448	4	9	1993	57181	FCF	stomach
OVER	GO:0006013	mannose metabolic process	BIOLOGICAL_PROCESS	0.0256344	0.000723448	4	9	1993	57181	FCF	stomach
OVER	GO:0032869	cellular response to insulin stimulus	BIOLOGICAL_PROCESS	0.025673	0.000727751	24	316	1973	56874	FCF	stomach
OVER	GO:0000096	sulfur amino acid metabolic process	BIOLOGICAL_PROCESS	0.025673	0.000726532	7	38	1990	57152	FCF	stomach
UNDER	GO:0008361	regulation of cell size	BIOLOGICAL_PROCESS	0.025673	0.000728338	9	700	1988	56490	FCF	stomach
UNDER	GO:0099537	trans-synaptic signaling	BIOLOGICAL_PROCESS	0.0256907	0.000730109	33	1636	1964	55554	FCF	stomach
UNDER	GO:0010468	regulation of gene expression	BIOLOGICAL_PROCESS	0.0258229	0.000735139	282	9698	1715	47492	FCF	stomach
OVER	GO:0042537	benzene-containing compound metabolic process	BIOLOGICAL_PROCESS	0.0259446	0.000741116	6	27	1991	57163	FCF	stomach
OVER	GO:0055085	transmembrane transport	BIOLOGICAL_PROCESS	0.0259446	0.000741164	168	3686	1829	53504	FCF	stomach
OVER	GO:0006749	glutathione metabolic process	BIOLOGICAL_PROCESS	0.0269101	0.000772528	10	78	1987	57112	FCF	stomach
OVER	GO:0006809	nitric oxide biosynthetic process	BIOLOGICAL_PROCESS	0.0269101	0.000772528	10	78	1987	57112	FCF	stomach
OVER	GO:1903409	reactive oxygen species biosynthetic process	BIOLOGICAL_PROCESS	0.0269101	0.00077273	12	108	1985	57082	FCF	stomach
UNDER	GO:0007018	microtubule-based movement	BIOLOGICAL_PROCESS	0.0281838	0.000810696	22	1222	1975	55968	FCF	stomach
OVER	GO:0009226	nucleotide-sugar biosynthetic process	BIOLOGICAL_PROCESS	0.0288331	0.000832216	7	39	1990	57151	FCF	stomach
OVER	GO:0071825	protein-lipid complex organization	BIOLOGICAL_PROCESS	0.0288331	0.000832216	7	39	1990	57151	FCF	stomach
OVER	GO:0033993	response to lipid	BIOLOGICAL_PROCESS	0.0291544	0.000843774	65	1190	1932	56000	FCF	stomach
OVER	GO:0009066	aspartate family amino acid metabolic process	BIOLOGICAL_PROCESS	0.0291544	0.000844368	10	79	1987	57111	FCF	stomach
OVER	GO:0042744	hydrogen peroxide catabolic process	BIOLOGICAL_PROCESS	0.0300899	0.000874431	6	28	1991	57162	FCF	stomach
OVER	GO:0022884	macromolecule transmembrane transporter activity	MOLECULAR_FUNCTION	0.0300899	0.000874431	6	28	1991	57162	FCF	stomach
OVER	GO:1990776	response to angiotensin	BIOLOGICAL_PROCESS	0.0302544	0.000880702	5	18	1992	57172	FCF	stomach
OVER	GO:0042157	lipoprotein metabolic process	BIOLOGICAL_PROCESS	0.0304023	0.00088651	17	194	1980	56996	FCF	stomach
OVER	GO:0035094	response to nicotine	BIOLOGICAL_PROCESS	0.0304795	0.000890262	8	52	1989	57138	FCF	stomach
UNDER	GO:0098916	anterograde trans-synaptic signaling	BIOLOGICAL_PROCESS	0.0309848	0.00090808	33	1633	1964	55557	FCF	stomach
UNDER	GO:0007268	chemical synaptic transmission	BIOLOGICAL_PROCESS	0.0309848	0.00090808	33	1633	1964	55557	FCF	stomach
OVER	GO:0006954	inflammatory response	BIOLOGICAL_PROCESS	0.0315941	0.000927497	42	691	1955	56499	FCF	stomach
OVER	GO:0065002	intracellular protein transmembrane transport	BIOLOGICAL_PROCESS	0.0320117	0.000942915	9	66	1988	57124	FCF	stomach
OVER	GO:0042398	modified amino acid biosynthetic process	BIOLOGICAL_PROCESS	0.0320117	0.000942915	9	66	1988	57124	FCF	stomach
OVER	GO:0002720	positive regulation of cytokine production involved in immune response	BIOLOGICAL_PROCESS	0.0321869	0.000949663	7	40	1990	57150	FCF	stomach
OVER	GO:0043649	dicarboxylic acid catabolic process	BIOLOGICAL_PROCESS	0.0326483	0.000985829	4	10	1993	57180	FCF	stomach
OVER	GO:0044650	adhesion of symbiont to host cell	BIOLOGICAL_PROCESS	0.0326483	0.000985829	4	10	1993	57180	FCF	stomach
OVER	GO:0006573	valine metabolic process	BIOLOGICAL_PROCESS	0.0326483	0.000985829	4	10	1993	57180	FCF	stomach
OVER	GO:0044853	plasma membrane raft	CELLULAR_COMPONENT	0.0326483	0.000985379	14	144	1983	57046	FCF	stomach
OVER	GO:0018812	3-hydroxyacyl-CoA dehydratase activity	MOLECULAR_FUNCTION	0.0326483	0.000985829	4	10	1993	57180	FCF	stomach
OVER	GO:0030619	U1 snRNA binding	MOLECULAR_FUNCTION	0.0326483	0.000985829	4	10	1993	57180	FCF	stomach
OVER	GO:0050136	NADH:ubiquinone reductase (non-electrogenic) activity	MOLECULAR_FUNCTION	0.0326483	0.000985829	4	10	1993	57180	FCF	stomach
UNDER	GO:0052866	phosphatidylinositol phosphate phosphatase activity	MOLECULAR_FUNCTION	0.0326483	0.000983783	1	298	1996	56892	FCF	stomach
OVER	GO:0001779	natural killer cell differentiation	BIOLOGICAL_PROCESS	0.0326483	0.000985829	4	10	1993	57180	FCF	stomach
OVER	GO:0046349	amino sugar biosynthetic process	BIOLOGICAL_PROCESS	0.0326483	0.000985829	4	10	1993	57180	FCF	stomach
OVER	GO:0071005	U2-type precatalytic spliceosome	CELLULAR_COMPONENT	0.0326483	0.000985829	4	10	1993	57180	FCF	stomach
OVER	GO:0046146	tetrahydrobiopterin metabolic process	BIOLOGICAL_PROCESS	0.0326483	0.000985829	4	10	1993	57180	FCF	stomach
OVER	GO:0019062	virion attachment to host cell	BIOLOGICAL_PROCESS	0.0326483	0.000985829	4	10	1993	57180	FCF	stomach
OVER	GO:0008540	proteasome regulatory particle, base subcomplex	CELLULAR_COMPONENT	0.0326483	0.000985829	4	10	1993	57180	FCF	stomach
OVER	GO:0046209	nitric oxide metabolic process	BIOLOGICAL_PROCESS	0.0332135	0.00100453	10	81	1987	57109	FCF	stomach
UNDER	GO:0052744	phosphatidylinositol monophosphate phosphatase activity	MOLECULAR_FUNCTION	0.0336426	0.00101917	0	215	1997	56975	FCF	stomach
OVER	GO:0016655	oxidoreductase activity, acting on NAD(P)H, quinone or similar compound as acceptor	MOLECULAR_FUNCTION	0.0337407	0.00102547	6	29	1991	57161	FCF	stomach
OVER	GO:0008211	glucocorticoid metabolic process	BIOLOGICAL_PROCESS	0.0337407	0.00102547	6	29	1991	57161	FCF	stomach
OVER	GO:0033273	response to vitamin	BIOLOGICAL_PROCESS	0.0339145	0.00103243	12	112	1985	57078	FCF	stomach
OVER	GO:0002367	cytokine production involved in immune response	BIOLOGICAL_PROCESS	0.0340421	0.00103799	9	67	1988	57123	FCF	stomach
OVER	GO:0007599	hemostasis	BIOLOGICAL_PROCESS	0.0344384	0.00105178	22	281	1975	56909	FCF	stomach
OVER	GO:0030337	DNA polymerase processivity factor activity	MOLECULAR_FUNCTION	0.0347849	0.00113787	2	0	1995	57190	FCF	stomach
OVER	GO:0042412	taurine biosynthetic process	BIOLOGICAL_PROCESS	0.0347849	0.00113787	2	0	1995	57190	FCF	stomach
OVER	GO:0070944	neutrophil-mediated killing of bacterium	BIOLOGICAL_PROCESS	0.0347849	0.00113787	2	0	1995	57190	FCF	stomach
OVER	GO:0070945	neutrophil-mediated killing of gram-negative bacterium	BIOLOGICAL_PROCESS	0.0347849	0.00113787	2	0	1995	57190	FCF	stomach
OVER	GO:0070991	medium-chain fatty acyl-CoA dehydrogenase activity	MOLECULAR_FUNCTION	0.0347849	0.00113787	2	0	1995	57190	FCF	stomach
OVER	GO:0042546	cell wall biogenesis	BIOLOGICAL_PROCESS	0.0347849	0.00113787	2	0	1995	57190	FCF	stomach
OVER	GO:0090171	chondrocyte morphogenesis	BIOLOGICAL_PROCESS	0.0347849	0.00113787	2	0	1995	57190	FCF	stomach
OVER	GO:0042665	regulation of ectodermal cell fate specification	BIOLOGICAL_PROCESS	0.0347849	0.00113787	2	0	1995	57190	FCF	stomach
OVER	GO:0051192	prosthetic group binding	MOLECULAR_FUNCTION	0.0347849	0.00113787	2	0	1995	57190	FCF	stomach
OVER	GO:0051384	response to glucocorticoid	BIOLOGICAL_PROCESS	0.0347849	0.00112679	18	207	1979	56983	FCF	stomach
OVER	GO:0002035	brain renin-angiotensin system	BIOLOGICAL_PROCESS	0.0347849	0.00113787	2	0	1995	57190	FCF	stomach
OVER	GO:0090616	mitochondrial mRNA 3'-end processing	BIOLOGICAL_PROCESS	0.0347849	0.00113787	2	0	1995	57190	FCF	stomach
OVER	GO:0090615	mitochondrial mRNA processing	BIOLOGICAL_PROCESS	0.0347849	0.00113787	2	0	1995	57190	FCF	stomach
OVER	GO:0004776	succinate-CoA ligase (GDP-forming) activity	MOLECULAR_FUNCTION	0.0347849	0.00113787	2	0	1995	57190	FCF	stomach
OVER	GO:1903426	regulation of reactive oxygen species biosynthetic process	BIOLOGICAL_PROCESS	0.0347849	0.00108376	11	97	1986	57093	FCF	stomach
OVER	GO:0000036	acyl carrier activity	MOLECULAR_FUNCTION	0.0347849	0.00113787	2	0	1995	57190	FCF	stomach
OVER	GO:1902072	negative regulation of hypoxia-inducible factor-1alpha signaling pathway	BIOLOGICAL_PROCESS	0.0347849	0.00113787	2	0	1995	57190	FCF	stomach
OVER	GO:0002478	antigen processing and presentation of exogenous peptide antigen	BIOLOGICAL_PROCESS	0.0347849	0.0011076	12	113	1985	57077	FCF	stomach
OVER	GO:0015838	amino-acid betaine transport	BIOLOGICAL_PROCESS	0.0347849	0.00113787	2	0	1995	57190	FCF	stomach
OVER	GO:0015879	carnitine transport	BIOLOGICAL_PROCESS	0.0347849	0.00113787	2	0	1995	57190	FCF	stomach
OVER	GO:0047105	4-trimethylammoniobutyraldehyde dehydrogenase activity	MOLECULAR_FUNCTION	0.0347849	0.00113787	2	0	1995	57190	FCF	stomach
OVER	GO:0097222	mitochondrial mRNA polyadenylation	BIOLOGICAL_PROCESS	0.0347849	0.00113787	2	0	1995	57190	FCF	stomach
OVER	GO:0097158	pre-mRNA intronic pyrimidine-rich binding	MOLECULAR_FUNCTION	0.0347849	0.00113787	2	0	1995	57190	FCF	stomach
OVER	GO:0047044	androstan-3-alpha,17-beta-diol dehydrogenase (NAD+) activity	MOLECULAR_FUNCTION	0.0347849	0.00113787	2	0	1995	57190	FCF	stomach
UNDER	GO:0120036	plasma membrane bounded cell projection organization	BIOLOGICAL_PROCESS	0.0347849	0.00107759	107	4131	1890	53059	FCF	stomach
OVER	GO:1903598	positive regulation of gap junction assembly	BIOLOGICAL_PROCESS	0.0347849	0.00113787	2	0	1995	57190	FCF	stomach
OVER	GO:1903596	regulation of gap junction assembly	BIOLOGICAL_PROCESS	0.0347849	0.00113787	2	0	1995	57190	FCF	stomach
OVER	GO:0001651	dense fibrillar component	CELLULAR_COMPONENT	0.0347849	0.00113787	2	0	1995	57190	FCF	stomach
OVER	GO:0071261	Ssh1 translocon complex	CELLULAR_COMPONENT	0.0347849	0.00113787	2	0	1995	57190	FCF	stomach
OVER	GO:2001057	reactive nitrogen species metabolic process	BIOLOGICAL_PROCESS	0.0347849	0.00109347	10	82	1987	57108	FCF	stomach
OVER	GO:0072525	pyridine-containing compound biosynthetic process	BIOLOGICAL_PROCESS	0.0347849	0.00109347	10	82	1987	57108	FCF	stomach
OVER	GO:0046370	fructose biosynthetic process	BIOLOGICAL_PROCESS	0.0347849	0.00113787	2	0	1995	57190	FCF	stomach
OVER	GO:0046305	alkanesulfonate biosynthetic process	BIOLOGICAL_PROCESS	0.0347849	0.00113787	2	0	1995	57190	FCF	stomach
OVER	GO:0009157	deoxyribonucleoside monophosphate biosynthetic process	BIOLOGICAL_PROCESS	0.0347849	0.00108174	5	19	1992	57171	FCF	stomach
OVER	GO:1902603	carnitine transmembrane transport	BIOLOGICAL_PROCESS	0.0347849	0.00113787	2	0	1995	57190	FCF	stomach
OVER	GO:0044038	cell wall macromolecule biosynthetic process	BIOLOGICAL_PROCESS	0.0347849	0.00113787	2	0	1995	57190	FCF	stomach
OVER	GO:0019144	ADP-sugar diphosphatase activity	MOLECULAR_FUNCTION	0.0347849	0.00113787	2	0	1995	57190	FCF	stomach
OVER	GO:0019145	aminobutyraldehyde dehydrogenase (NAD+) activity	MOLECULAR_FUNCTION	0.0347849	0.00113787	2	0	1995	57190	FCF	stomach
OVER	GO:0071456	cellular response to hypoxia	BIOLOGICAL_PROCESS	0.0347849	0.00113774	16	181	1981	57009	FCF	stomach
OVER	GO:0019452	L-cysteine catabolic process to taurine	BIOLOGICAL_PROCESS	0.0347849	0.00113787	2	0	1995	57190	FCF	stomach
OVER	GO:0140414	phosphopantetheine-dependent carrier activity	MOLECULAR_FUNCTION	0.0347849	0.00113787	2	0	1995	57190	FCF	stomach
OVER	GO:0044620	ACP phosphopantetheine attachment site binding	MOLECULAR_FUNCTION	0.0347849	0.00113787	2	0	1995	57190	FCF	stomach
OVER	GO:0031297	replication fork processing	BIOLOGICAL_PROCESS	0.0347849	0.00107977	7	41	1990	57149	FCF	stomach
OVER	GO:0019401	alditol biosynthetic process	BIOLOGICAL_PROCESS	0.0347849	0.00113787	2	0	1995	57190	FCF	stomach
OVER	GO:0050817	coagulation	BIOLOGICAL_PROCESS	0.0349126	0.00114377	22	285	1975	56905	FCF	stomach
OVER	GO:0042427	serotonin biosynthetic process	BIOLOGICAL_PROCESS	0.0359173	0.00121213	3	4	1994	57186	FCF	stomach
OVER	GO:0019694	alkanesulfonate metabolic process	BIOLOGICAL_PROCESS	0.0359173	0.00121213	3	4	1994	57186	FCF	stomach
OVER	GO:0019884	antigen processing and presentation of exogenous antigen	BIOLOGICAL_PROCESS	0.0359173	0.00118725	12	114	1985	57076	FCF	stomach
OVER	GO:0030174	regulation of DNA-templated DNA replication initiation	BIOLOGICAL_PROCESS	0.0359173	0.00121213	3	4	1994	57186	FCF	stomach
OVER	GO:0004478	methionine adenosyltransferase activity	MOLECULAR_FUNCTION	0.0359173	0.00121213	3	4	1994	57186	FCF	stomach
OVER	GO:0005688	U6 snRNP	CELLULAR_COMPONENT	0.0359173	0.00121213	3	4	1994	57186	FCF	stomach
OVER	GO:0016361	activin receptor activity, type I	MOLECULAR_FUNCTION	0.0359173	0.00121213	3	4	1994	57186	FCF	stomach
OVER	GO:0003988	acetyl-CoA C-acyltransferase activity	MOLECULAR_FUNCTION	0.0359173	0.00121213	3	4	1994	57186	FCF	stomach
OVER	GO:1990430	extracellular matrix protein binding	MOLECULAR_FUNCTION	0.0359173	0.00121213	3	4	1994	57186	FCF	stomach
OVER	GO:0000467	exonucleolytic trimming to generate mature 3'-end of 5.8S rRNA from tricistronic rRNA transcript (SSU-rRNA, 5.8S rRNA, LSU-rRNA)	BIOLOGICAL_PROCESS	0.0359173	0.00121213	3	4	1994	57186	FCF	stomach
OVER	GO:0098803	respiratory chain complex	CELLULAR_COMPONENT	0.0359173	0.00121213	3	4	1994	57186	FCF	stomach
OVER	GO:1901162	primary amino compound biosynthetic process	BIOLOGICAL_PROCESS	0.0359173	0.00121213	3	4	1994	57186	FCF	stomach
OVER	GO:0097368	establishment of Sertoli cell barrier	BIOLOGICAL_PROCESS	0.0359173	0.00121213	3	4	1994	57186	FCF	stomach
OVER	GO:0106354	tRNA surveillance	BIOLOGICAL_PROCESS	0.0359173	0.00121213	3	4	1994	57186	FCF	stomach
OVER	GO:0071035	nuclear polyadenylation-dependent rRNA catabolic process	BIOLOGICAL_PROCESS	0.0359173	0.00121213	3	4	1994	57186	FCF	stomach
OVER	GO:0071038	TRAMP-dependent tRNA surveillance pathway	BIOLOGICAL_PROCESS	0.0359173	0.00121213	3	4	1994	57186	FCF	stomach
OVER	GO:0000724	double-strand break repair via homologous recombination	BIOLOGICAL_PROCESS	0.0359173	0.00118786	19	233	1978	56957	FCF	stomach
OVER	GO:0007008	outer mitochondrial membrane organization	BIOLOGICAL_PROCESS	0.0359173	0.00121213	3	4	1994	57186	FCF	stomach
OVER	GO:0008121	ubiquinol-cytochrome-c reductase activity	MOLECULAR_FUNCTION	0.0359173	0.00121213	3	4	1994	57186	FCF	stomach
OVER	GO:0019530	taurine metabolic process	BIOLOGICAL_PROCESS	0.0359173	0.00121213	3	4	1994	57186	FCF	stomach
OVER	GO:0005782	peroxisomal matrix	CELLULAR_COMPONENT	0.0361472	0.00122345	7	42	1990	57148	FCF	stomach
OVER	GO:0031907	microbody lumen	CELLULAR_COMPONENT	0.0361472	0.00122345	7	42	1990	57148	FCF	stomach
OVER	GO:0004180	carboxypeptidase activity	MOLECULAR_FUNCTION	0.0369196	0.00125142	9	69	1988	57121	FCF	stomach
OVER	GO:0016830	carbon-carbon lyase activity	MOLECULAR_FUNCTION	0.0371254	0.00126023	11	99	1986	57091	FCF	stomach
OVER	GO:0042177	negative regulation of protein catabolic process	BIOLOGICAL_PROCESS	0.0373513	0.00127158	12	115	1985	57075	FCF	stomach
OVER	GO:0006081	aldehyde metabolic process	BIOLOGICAL_PROCESS	0.0373513	0.00127158	12	115	1985	57075	FCF	stomach
OVER	GO:0006388	tRNA splicing, via endonucleolytic cleavage and ligation	BIOLOGICAL_PROCESS	0.0381254	0.00130852	4	11	1993	57179	FCF	stomach
OVER	GO:0042559	pteridine-containing compound biosynthetic process	BIOLOGICAL_PROCESS	0.0381254	0.00131486	5	20	1992	57170	FCF	stomach
OVER	GO:0000303	response to superoxide	BIOLOGICAL_PROCESS	0.0381254	0.00131486	5	20	1992	57170	FCF	stomach
OVER	GO:0034372	very-low-density lipoprotein particle remodeling	BIOLOGICAL_PROCESS	0.0381254	0.00130852	4	11	1993	57179	FCF	stomach
OVER	GO:0034370	triglyceride-rich lipoprotein particle remodeling	BIOLOGICAL_PROCESS	0.0381254	0.00130852	4	11	1993	57179	FCF	stomach
OVER	GO:0034138	toll-like receptor 3 signaling pathway	BIOLOGICAL_PROCESS	0.0381254	0.00131486	5	20	1992	57170	FCF	stomach
OVER	GO:0070182	DNA polymerase binding	MOLECULAR_FUNCTION	0.0381254	0.00131486	5	20	1992	57170	FCF	stomach
OVER	GO:0070129	regulation of mitochondrial translation	BIOLOGICAL_PROCESS	0.0381254	0.00131486	5	20	1992	57170	FCF	stomach
OVER	GO:0010935	regulation of macrophage cytokine production	BIOLOGICAL_PROCESS	0.0381254	0.00130852	4	11	1993	57179	FCF	stomach
UNDER	GO:0030165	PDZ domain binding	MOLECULAR_FUNCTION	0.0383857	0.00132574	1	280	1996	56910	FCF	stomach
UNDER	GO:0003779	actin binding	MOLECULAR_FUNCTION	0.0385813	0.00133439	39	1820	1958	55370	FCF	stomach
OVER	GO:0019725	cellular homeostasis	BIOLOGICAL_PROCESS	0.0386121	0.00133736	74	1420	1923	55770	FCF	stomach
UNDER	GO:0007165	signal transduction	BIOLOGICAL_PROCESS	0.0393366	0.0013644	397	13108	1600	44082	FCF	stomach
OVER	GO:0016101	diterpenoid metabolic process	BIOLOGICAL_PROCESS	0.0394612	0.00137067	9	70	1988	57120	FCF	stomach
OVER	GO:0031579	membrane raft organization	BIOLOGICAL_PROCESS	0.0395338	0.00138684	6	31	1991	57159	FCF	stomach
OVER	GO:0042402	biogenic amine catabolic process	BIOLOGICAL_PROCESS	0.0395338	0.00138684	6	31	1991	57159	FCF	stomach
OVER	GO:0030867	rough endoplasmic reticulum membrane	CELLULAR_COMPONENT	0.0395338	0.00138684	6	31	1991	57159	FCF	stomach
OVER	GO:0000413	protein peptidyl-prolyl isomerization	BIOLOGICAL_PROCESS	0.0395338	0.00138168	7	43	1990	57147	FCF	stomach
OVER	GO:0048878	chemical homeostasis	BIOLOGICAL_PROCESS	0.0395338	0.00137914	86	1708	1911	55482	FCF	stomach
OVER	GO:0034381	plasma lipoprotein particle clearance	BIOLOGICAL_PROCESS	0.0395338	0.00138168	7	43	1990	57147	FCF	stomach
OVER	GO:0070403	NAD+ binding	MOLECULAR_FUNCTION	0.0395338	0.00138168	7	43	1990	57147	FCF	stomach
OVER	GO:0031667	response to nutrient levels	BIOLOGICAL_PROCESS	0.0398142	0.00139864	44	747	1953	56443	FCF	stomach
OVER	GO:0005901	caveola	CELLULAR_COMPONENT	0.0399876	0.00140671	13	133	1984	57057	FCF	stomach
OVER	GO:0042176	regulation of protein catabolic process	BIOLOGICAL_PROCESS	0.0425457	0.0014988	29	427	1968	56763	FCF	stomach
OVER	GO:0062014	negative regulation of small molecule metabolic process	BIOLOGICAL_PROCESS	0.0429706	0.00151589	10	86	1987	57104	FCF	stomach
OVER	GO:0000725	recombinational repair	BIOLOGICAL_PROCESS	0.0434122	0.00153361	19	240	1978	56950	FCF	stomach
OVER	GO:0010951	negative regulation of endopeptidase activity	BIOLOGICAL_PROCESS	0.0439687	0.00155543	7	44	1990	57146	FCF	stomach
OVER	GO:0005372	water transmembrane transporter activity	MOLECULAR_FUNCTION	0.0445628	0.00158305	5	21	1992	57169	FCF	stomach
OVER	GO:0015250	water channel activity	MOLECULAR_FUNCTION	0.0445628	0.00158305	5	21	1992	57169	FCF	stomach
OVER	GO:0000305	response to oxygen radical	BIOLOGICAL_PROCESS	0.0445628	0.00158305	5	21	1992	57169	FCF	stomach
OVER	GO:0042430	indole-containing compound metabolic process	BIOLOGICAL_PROCESS	0.0449252	0.00160036	6	32	1991	57158	FCF	stomach
OVER	GO:0018149	peptide cross-linking	BIOLOGICAL_PROCESS	0.0449252	0.00160036	6	32	1991	57158	FCF	stomach
OVER	GO:0140535	intracellular protein-containing complex	CELLULAR_COMPONENT	0.0451945	0.00161218	91	1836	1906	55354	FCF	stomach
UNDER	GO:0004438	phosphatidylinositol-3-phosphate phosphatase activity	MOLECULAR_FUNCTION	0.0452567	0.00161663	0	212	1997	56978	FCF	stomach
OVER	GO:0007596	blood coagulation	BIOLOGICAL_PROCESS	0.0464561	0.00166177	21	275	1976	56915	FCF	stomach
OVER	GO:0001676	long-chain fatty acid metabolic process	BIOLOGICAL_PROCESS	0.047017	0.00168415	11	103	1986	57087	FCF	stomach
OVER	GO:0005742	mitochondrial outer membrane translocase complex	CELLULAR_COMPONENT	0.0470877	0.0016983	4	12	1993	57178	FCF	stomach
OVER	GO:1905370	serine-type endopeptidase complex	CELLULAR_COMPONENT	0.0470877	0.0016983	4	12	1993	57178	FCF	stomach
OVER	GO:0048038	quinone binding	MOLECULAR_FUNCTION	0.0470877	0.0016983	4	12	1993	57178	FCF	stomach
OVER	GO:0008131	primary methylamine oxidase activity	MOLECULAR_FUNCTION	0.0470877	0.0016983	4	12	1993	57178	FCF	stomach
OVER	GO:0010934	macrophage cytokine production	BIOLOGICAL_PROCESS	0.0470877	0.0016983	4	12	1993	57178	FCF	stomach
OVER	GO:0012505	endomembrane system	CELLULAR_COMPONENT	0.0481268	0.00173815	290	6937	1707	50253	FCF	stomach
OVER	GO:0043330	response to exogenous dsRNA	BIOLOGICAL_PROCESS	0.0481393	0.00174573	7	45	1990	57145	FCF	stomach
OVER	GO:0019825	oxygen binding	MOLECULAR_FUNCTION	0.0481393	0.00174573	7	45	1990	57145	FCF	stomach
OVER	GO:0009074	aromatic amino acid family catabolic process	BIOLOGICAL_PROCESS	0.0481393	0.00174573	7	45	1990	57145	FCF	stomach
OVER	GO:0006766	vitamin metabolic process	BIOLOGICAL_PROCESS	0.0487304	0.00177104	12	120	1985	57070	FCF	stomach
OVER	GO:0006094	gluconeogenesis	BIOLOGICAL_PROCESS	0.0487304	0.00177197	10	88	1987	57102	FCF	stomach
OVER	GO:0046165	alcohol biosynthetic process	BIOLOGICAL_PROCESS	0.0488961	0.00178041	17	200	1980	56990	FCF	stomach
OVER	GO:0019674	NAD metabolic process	BIOLOGICAL_PROCESS	0.0489335	0.00178419	9	73	1988	57117	FCF	stomach
OVER	GO:0018126	protein hydroxylation	BIOLOGICAL_PROCESS	0.00216297	1.06718e-07	4	55	39	59089	FCF	intestine
OVER	GO:0018401	peptidyl-proline hydroxylation to 4-hydroxy-L-proline	BIOLOGICAL_PROCESS	0.00411604	8.12324e-07	3	22	40	59122	FCF	intestine
OVER	GO:0031545	peptidyl-proline 4-dioxygenase activity	MOLECULAR_FUNCTION	0.00411604	8.12324e-07	3	22	40	59122	FCF	intestine
OVER	GO:0018208	peptidyl-proline modification	BIOLOGICAL_PROCESS	0.00411604	4.90898e-07	4	82	39	59062	FCF	intestine
OVER	GO:0019842	vitamin binding	MOLECULAR_FUNCTION	0.00505423	1.56155e-06	5	264	38	58880	FCF	intestine
OVER	GO:0031543	peptidyl-proline dioxygenase activity	MOLECULAR_FUNCTION	0.00505423	1.74559e-06	3	29	40	59115	FCF	intestine
OVER	GO:0019471	4-hydroxyproline metabolic process	BIOLOGICAL_PROCESS	0.00505423	1.4303e-06	3	27	40	59117	FCF	intestine
OVER	GO:0019511	peptidyl-proline hydroxylation	BIOLOGICAL_PROCESS	0.00533007	2.10384e-06	3	31	40	59113	FCF	intestine
OVER	GO:0008198	ferrous iron binding	MOLECULAR_FUNCTION	0.00614257	2.7276e-06	3	34	40	59110	FCF	intestine
OVER	GO:0016491	oxidoreductase activity	MOLECULAR_FUNCTION	0.00749593	3.97596e-06	9	1748	34	57396	FCF	intestine
OVER	GO:0170041	non-proteinogenic amino acid metabolic process	BIOLOGICAL_PROCESS	0.00749593	4.06825e-06	4	142	39	59002	FCF	intestine
OVER	GO:0006520	amino acid metabolic process	BIOLOGICAL_PROCESS	0.00792612	4.69279e-06	6	594	37	58550	FCF	intestine
OVER	GO:0031418	L-ascorbic acid binding	MOLECULAR_FUNCTION	0.0106567	6.83528e-06	3	47	40	59097	FCF	intestine
OVER	GO:0016706	2-oxoglutarate-dependent dioxygenase activity	MOLECULAR_FUNCTION	0.0150059	1.03653e-05	4	181	39	58963	FCF	intestine
OVER	GO:0031406	carboxylic acid binding	MOLECULAR_FUNCTION	0.0170818	1.26419e-05	5	409	38	58735	FCF	intestine
OVER	GO:1901605	alpha-amino acid metabolic process	BIOLOGICAL_PROCESS	0.0212138	1.67467e-05	5	434	38	58710	FCF	intestine
OVER	GO:0043177	organic acid binding	MOLECULAR_FUNCTION	0.0227158	1.90531e-05	5	446	38	58698	FCF	intestine
OVER	GO:0043231	intracellular membrane-bounded organelle	CELLULAR_COMPONENT	2.07265e-73	1.02262e-77	1488	21005	1199	35495	FCN	stomach
OVER	GO:0005739	mitochondrion	CELLULAR_COMPONENT	2.88384e-69	2.84571e-73	349	2311	2338	54189	FCN	stomach
OVER	GO:0043227	membrane-bounded organelle	CELLULAR_COMPONENT	2.86844e-65	4.24576e-69	1510	22026	1177	34474	FCN	stomach
OVER	GO:0005622	intracellular anatomical structure	CELLULAR_COMPONENT	3.54514e-52	6.99653e-56	1868	30673	819	25827	FCN	stomach
OVER	GO:0043229	intracellular organelle	CELLULAR_COMPONENT	8.68636e-52	2.14287e-55	1598	24869	1089	31631	FCN	stomach
OVER	GO:0008152	metabolic process	BIOLOGICAL_PROCESS	4.21391e-48	1.24746e-51	1563	24449	1124	32051	FCN	stomach
OVER	GO:0043226	organelle	CELLULAR_COMPONENT	4.71828e-44	1.62956e-47	1610	25791	1077	30709	FCN	stomach
OVER	GO:0005737	cytoplasm	CELLULAR_COMPONENT	4.37234e-42	1.72581e-45	1427	22179	1260	34321	FCN	stomach
OVER	GO:0005759	mitochondrial matrix	CELLULAR_COMPONENT	8.99585e-39	3.99461e-42	100	331	2587	56169	FCN	stomach
OVER	GO:0098798	mitochondrial protein-containing complex	CELLULAR_COMPONENT	5.17235e-38	2.55198e-41	74	161	2613	56339	FCN	stomach
OVER	GO:0032991	protein-containing complex	CELLULAR_COMPONENT	7.94551e-37	4.31225e-40	787	10427	1900	46073	FCN	stomach
OVER	GO:0005840	ribosome	CELLULAR_COMPONENT	6.78348e-36	4.01627e-39	88	272	2599	56228	FCN	stomach
OVER	GO:0045333	cellular respiration	BIOLOGICAL_PROCESS	6.34177e-35	4.06764e-38	78	211	2609	56289	FCN	stomach
OVER	GO:0044238	primary metabolic process	BIOLOGICAL_PROCESS	2.02266e-34	1.39714e-37	1378	21908	1309	34592	FCN	stomach
OVER	GO:0005761	mitochondrial ribosome	CELLULAR_COMPONENT	7.70697e-34	6.08405e-37	46	46	2641	56454	FCN	stomach
OVER	GO:0000313	organellar ribosome	CELLULAR_COMPONENT	7.70697e-34	6.08405e-37	46	46	2641	56454	FCN	stomach
OVER	GO:0031974	membrane-enclosed lumen	CELLULAR_COMPONENT	7.92956e-32	7.04224e-35	462	5277	2225	51223	FCN	stomach
OVER	GO:0043233	organelle lumen	CELLULAR_COMPONENT	7.92956e-32	7.04224e-35	462	5277	2225	51223	FCN	stomach
OVER	GO:0070013	intracellular organelle lumen	CELLULAR_COMPONENT	1.20456e-31	1.1292e-34	461	5277	2226	51223	FCN	stomach
OVER	GO:0006119	oxidative phosphorylation	BIOLOGICAL_PROCESS	1.91291e-31	1.88761e-34	52	83	2635	56417	FCN	stomach
OVER	GO:0009060	aerobic respiration	BIOLOGICAL_PROCESS	5.28905e-31	5.48007e-34	66	166	2621	56334	FCN	stomach
OVER	GO:0042773	ATP synthesis coupled electron transport	BIOLOGICAL_PROCESS	4.23476e-30	4.59665e-33	44	53	2643	56447	FCN	stomach
OVER	GO:0022900	electron transport chain	BIOLOGICAL_PROCESS	5.44769e-30	6.18201e-33	56	113	2631	56387	FCN	stomach
OVER	GO:0022904	respiratory electron transport chain	BIOLOGICAL_PROCESS	1.27306e-29	1.50747e-32	46	64	2641	56436	FCN	stomach
OVER	GO:0042775	mitochondrial ATP synthesis coupled electron transport	BIOLOGICAL_PROCESS	2.1839e-29	2.69377e-32	43	52	2644	56448	FCN	stomach
OVER	GO:1902494	catalytic complex	CELLULAR_COMPONENT	2.59345e-29	3.3269e-32	301	2956	2386	53544	FCN	stomach
OVER	GO:0000502	proteasome complex	CELLULAR_COMPONENT	4.84353e-28	6.4523e-31	43	58	2644	56442	FCN	stomach
OVER	GO:1905369	endopeptidase complex	CELLULAR_COMPONENT	3.87694e-27	5.35595e-30	47	82	2640	56418	FCN	stomach
OVER	GO:0009987	cellular process	BIOLOGICAL_PROCESS	1.06261e-26	1.52041e-29	2187	40555	500	15945	FCN	stomach
OVER	GO:1990904	ribonucleoprotein complex	CELLULAR_COMPONENT	2.39754e-26	3.54875e-29	180	1412	2507	55088	FCN	stomach
OVER	GO:0019646	aerobic electron transport chain	BIOLOGICAL_PROCESS	3.55063e-26	5.43071e-29	39	49	2648	56451	FCN	stomach
OVER	GO:0015980	energy derivation by oxidation of organic compounds	BIOLOGICAL_PROCESS	4.87634e-26	7.69897e-29	89	405	2598	56095	FCN	stomach
OVER	GO:0009058	biosynthetic process	BIOLOGICAL_PROCESS	5.64862e-26	9.19698e-29	967	14686	1720	41814	FCN	stomach
OVER	GO:0003735	structural constituent of ribosome	MOLECULAR_FUNCTION	5.7173e-26	9.59089e-29	67	221	2620	56279	FCN	stomach
OVER	GO:0110165	cellular anatomical structure	CELLULAR_COMPONENT	4.20649e-25	7.26795e-28	2283	43064	404	13436	FCN	stomach
OVER	GO:0033108	mitochondrial respiratory chain complex assembly	BIOLOGICAL_PROCESS	4.20649e-25	7.47157e-28	47	95	2640	56405	FCN	stomach
OVER	GO:0006091	generation of precursor metabolites and energy	BIOLOGICAL_PROCESS	7.86648e-25	1.43606e-27	110	635	2577	55865	FCN	stomach
OVER	GO:0006412	translation	BIOLOGICAL_PROCESS	9.78701e-25	1.83494e-27	160	1215	2527	55285	FCN	stomach
OVER	GO:0005740	mitochondrial envelope	CELLULAR_COMPONENT	1.00572e-24	1.93522e-27	130	858	2557	55642	FCN	stomach
OVER	GO:0044391	ribosomal subunit	CELLULAR_COMPONENT	1.07007e-24	2.11184e-27	61	190	2626	56310	FCN	stomach
OVER	GO:0031967	organelle envelope	CELLULAR_COMPONENT	3.11343e-24	6.29813e-27	177	1445	2510	55055	FCN	stomach
OVER	GO:0031090	organelle membrane	CELLULAR_COMPONENT	3.34676e-24	6.93527e-27	376	4361	2311	52139	FCN	stomach
OVER	GO:0140053	mitochondrial gene expression	BIOLOGICAL_PROCESS	2.73024e-23	5.79239e-26	47	108	2640	56392	FCN	stomach
OVER	GO:0007005	mitochondrion organization	BIOLOGICAL_PROCESS	3.96544e-22	8.60862e-25	96	543	2591	55957	FCN	stomach
OVER	GO:0032543	mitochondrial translation	BIOLOGICAL_PROCESS	6.19898e-22	1.37633e-24	38	66	2649	56434	FCN	stomach
OVER	GO:1905368	peptidase complex	CELLULAR_COMPONENT	1.13585e-21	2.5779e-24	49	134	2638	56366	FCN	stomach
OVER	GO:0016491	oxidoreductase activity	MOLECULAR_FUNCTION	6.65166e-20	1.54247e-22	176	1581	2511	54919	FCN	stomach
OVER	GO:0019538	protein metabolic process	BIOLOGICAL_PROCESS	3.63116e-19	8.59955e-22	710	10557	1977	45943	FCN	stomach
OVER	GO:0031966	mitochondrial membrane	CELLULAR_COMPONENT	8.83362e-19	2.13562e-21	112	800	2575	55700	FCN	stomach
OVER	GO:0019866	organelle inner membrane	CELLULAR_COMPONENT	1.75921e-18	4.33987e-21	83	480	2604	56020	FCN	stomach
OVER	GO:0044281	small molecule metabolic process	BIOLOGICAL_PROCESS	4.93641e-18	1.24214e-20	272	3086	2415	53414	FCN	stomach
OVER	GO:0005763	mitochondrial small ribosomal subunit	CELLULAR_COMPONENT	5.30771e-18	1.38794e-20	19	7	2668	56493	FCN	stomach
OVER	GO:0000314	organellar small ribosomal subunit	CELLULAR_COMPONENT	5.30771e-18	1.38794e-20	19	7	2668	56493	FCN	stomach
OVER	GO:0005743	mitochondrial inner membrane	CELLULAR_COMPONENT	5.9589e-18	1.58763e-20	75	408	2612	56092	FCN	stomach
OVER	GO:0003824	catalytic activity	MOLECULAR_FUNCTION	1.43318e-17	3.88914e-20	1166	19555	1521	36945	FCN	stomach
OVER	GO:0043170	macromolecule metabolic process	BIOLOGICAL_PROCESS	1.87984e-17	5.19397e-20	1180	19852	1507	36648	FCN	stomach
OVER	GO:0005839	proteasome core complex	CELLULAR_COMPONENT	2.25366e-17	6.33801e-20	22	17	2665	56483	FCN	stomach
OVER	GO:0006457	protein folding	BIOLOGICAL_PROCESS	2.31759e-17	6.63215e-20	59	264	2628	56236	FCN	stomach
OVER	GO:0140513	nuclear protein-containing complex	CELLULAR_COMPONENT	6.94372e-17	2.02131e-19	208	2175	2479	54325	FCN	stomach
OVER	GO:0009059	macromolecule biosynthetic process	BIOLOGICAL_PROCESS	1.45096e-16	4.29531e-19	807	12658	1880	43842	FCN	stomach
OVER	GO:0010467	gene expression	BIOLOGICAL_PROCESS	1.78007e-16	5.35742e-19	753	11652	1934	44848	FCN	stomach
OVER	GO:0015935	small ribosomal subunit	CELLULAR_COMPONENT	8.24777e-16	2.523e-18	29	55	2658	56445	FCN	stomach
OVER	GO:0009056	catabolic process	BIOLOGICAL_PROCESS	1.24216e-15	3.86106e-18	331	4191	2356	52309	FCN	stomach
OVER	GO:0140534	endoplasmic reticulum protein-containing complex	CELLULAR_COMPONENT	1.36709e-14	4.31686e-17	35	102	2652	56398	FCN	stomach
OVER	GO:0120114	Sm-like protein family complex	CELLULAR_COMPONENT	3.62269e-14	1.16181e-16	33	92	2654	56408	FCN	stomach
OVER	GO:0032981	mitochondrial respiratory chain complex I assembly	BIOLOGICAL_PROCESS	4.19101e-14	1.38543e-16	20	21	2667	56479	FCN	stomach
OVER	GO:0010257	NADH dehydrogenase complex assembly	BIOLOGICAL_PROCESS	4.19101e-14	1.38543e-16	20	21	2667	56479	FCN	stomach
OVER	GO:0030532	small nuclear ribonucleoprotein complex	CELLULAR_COMPONENT	4.6034e-14	1.54446e-16	29	67	2658	56433	FCN	stomach
OVER	GO:0005634	nucleus	CELLULAR_COMPONENT	4.75097e-14	1.64085e-16	847	13735	1840	42765	FCN	stomach
OVER	GO:0070125	mitochondrial translational elongation	BIOLOGICAL_PROCESS	4.75097e-14	1.62614e-16	18	14	2669	56486	FCN	stomach
OVER	GO:0097525	spliceosomal snRNP complex	CELLULAR_COMPONENT	1.17451e-13	4.11439e-16	28	64	2659	56436	FCN	stomach
OVER	GO:0005762	mitochondrial large ribosomal subunit	CELLULAR_COMPONENT	2.2205e-13	7.99766e-16	22	33	2665	56467	FCN	stomach
OVER	GO:0000315	organellar large ribosomal subunit	CELLULAR_COMPONENT	2.2205e-13	7.99766e-16	22	33	2665	56467	FCN	stomach
OVER	GO:0051604	protein maturation	BIOLOGICAL_PROCESS	2.87579e-13	1.04997e-15	95	751	2592	55749	FCN	stomach
OVER	GO:0042254	ribosome biogenesis	BIOLOGICAL_PROCESS	3.19362e-13	1.18177e-15	58	326	2629	56174	FCN	stomach
OVER	GO:0005789	endoplasmic reticulum membrane	CELLULAR_COMPONENT	3.61984e-13	1.35735e-15	131	1233	2556	55267	FCN	stomach
OVER	GO:0022613	ribonucleoprotein complex biogenesis	BIOLOGICAL_PROCESS	5.61643e-13	2.13374e-15	89	688	2598	55812	FCN	stomach
OVER	GO:0042175	nuclear outer membrane-endoplasmic reticulum membrane network	CELLULAR_COMPONENT	8.83693e-13	3.40083e-15	132	1267	2555	55233	FCN	stomach
OVER	GO:0098827	endoplasmic reticulum subcompartment	CELLULAR_COMPONENT	1.17648e-12	4.58563e-15	131	1258	2556	55242	FCN	stomach
OVER	GO:0005686	U2 snRNP	CELLULAR_COMPONENT	1.55092e-12	6.12164e-15	15	9	2672	56491	FCN	stomach
OVER	GO:0140535	intracellular protein-containing complex	CELLULAR_COMPONENT	1.90644e-12	7.61897e-15	165	1762	2522	54738	FCN	stomach
OVER	GO:0003723	RNA binding	MOLECULAR_FUNCTION	2.19726e-12	8.88963e-15	217	2569	2470	53931	FCN	stomach
OVER	GO:0006120	mitochondrial electron transport, NADH to ubiquinone	BIOLOGICAL_PROCESS	2.94161e-12	1.20463e-14	16	13	2671	56487	FCN	stomach
OVER	GO:0006396	RNA processing	BIOLOGICAL_PROCESS	3.9539e-12	1.63868e-14	160	1703	2527	54797	FCN	stomach
OVER	GO:0019752	carboxylic acid metabolic process	BIOLOGICAL_PROCESS	4.89225e-12	2.05171e-14	143	1460	2544	55040	FCN	stomach
OVER	GO:0005783	endoplasmic reticulum	CELLULAR_COMPONENT	6.4007e-12	2.71591e-14	209	2472	2478	54028	FCN	stomach
OVER	GO:0043436	oxoacid metabolic process	BIOLOGICAL_PROCESS	2.92903e-11	1.25728e-13	146	1535	2541	54965	FCN	stomach
OVER	GO:0071013	catalytic step 2 spliceosome	CELLULAR_COMPONENT	3.02509e-11	1.31344e-13	28	85	2659	56415	FCN	stomach
OVER	GO:0006399	tRNA metabolic process	BIOLOGICAL_PROCESS	4.78832e-11	2.10263e-13	52	308	2635	56192	FCN	stomach
OVER	GO:0009057	macromolecule catabolic process	BIOLOGICAL_PROCESS	7.02629e-11	3.15469e-13	186	2171	2501	54329	FCN	stomach
OVER	GO:0022624	proteasome accessory complex	CELLULAR_COMPONENT	7.02629e-11	3.1503e-13	16	18	2671	56482	FCN	stomach
OVER	GO:0006082	organic acid metabolic process	BIOLOGICAL_PROCESS	7.49332e-11	3.40135e-13	148	1592	2539	54908	FCN	stomach
OVER	GO:0006364	rRNA processing	BIOLOGICAL_PROCESS	9.76271e-11	4.47963e-13	42	212	2645	56288	FCN	stomach
OVER	GO:0005681	spliceosomal complex	CELLULAR_COMPONENT	1.08694e-10	5.04105e-13	52	316	2635	56184	FCN	stomach
UNDER	GO:0042995	cell projection	CELLULAR_COMPONENT	1.78154e-10	8.35042e-13	137	4990	2550	51510	FCN	stomach
OVER	GO:0055086	nucleobase-containing small molecule metabolic process	BIOLOGICAL_PROCESS	2.4808e-10	1.17504e-12	123	1252	2564	55248	FCN	stomach
OVER	GO:0006839	mitochondrial transport	BIOLOGICAL_PROCESS	3.1591e-10	1.5119e-12	46	262	2641	56238	FCN	stomach
OVER	GO:0071806	protein transmembrane transport	BIOLOGICAL_PROCESS	3.26456e-10	1.57848e-12	26	81	2661	56419	FCN	stomach
OVER	GO:0006805	xenobiotic metabolic process	BIOLOGICAL_PROCESS	3.36195e-10	1.64216e-12	62	442	2625	56058	FCN	stomach
OVER	GO:0016072	rRNA metabolic process	BIOLOGICAL_PROCESS	3.44338e-10	1.69893e-12	46	263	2641	56237	FCN	stomach
OVER	GO:0043933	protein-containing complex organization	BIOLOGICAL_PROCESS	5.14855e-10	2.56564e-12	268	3582	2419	52918	FCN	stomach
OVER	GO:0070126	mitochondrial translational termination	BIOLOGICAL_PROCESS	6.54292e-10	3.29277e-12	15	18	2672	56482	FCN	stomach
OVER	GO:0015934	large ribosomal subunit	CELLULAR_COMPONENT	6.59662e-10	3.35234e-12	32	133	2655	56367	FCN	stomach
UNDER	GO:0120025	plasma membrane bounded cell projection	CELLULAR_COMPONENT	7.11769e-10	3.65226e-12	131	4756	2556	51744	FCN	stomach
OVER	GO:0015453	oxidoreduction-driven active transmembrane transporter activity	MOLECULAR_FUNCTION	8.38007e-10	4.34136e-12	16	23	2671	56477	FCN	stomach
OVER	GO:1990234	transferase complex	CELLULAR_COMPONENT	1.4978e-09	7.83336e-12	148	1661	2539	54839	FCN	stomach
OVER	GO:0046034	ATP metabolic process	BIOLOGICAL_PROCESS	1.58467e-09	8.36591e-12	47	288	2640	56212	FCN	stomach
OVER	GO:0006753	nucleoside phosphate metabolic process	BIOLOGICAL_PROCESS	1.97432e-09	1.05203e-11	115	1174	2572	55326	FCN	stomach
OVER	GO:0009141	nucleoside triphosphate metabolic process	BIOLOGICAL_PROCESS	2.13958e-09	1.15065e-11	54	370	2633	56130	FCN	stomach
OVER	GO:0097526	spliceosomal tri-snRNP complex	CELLULAR_COMPONENT	2.86186e-09	1.55321e-11	15	21	2672	56479	FCN	stomach
OVER	GO:0043603	amide metabolic process	BIOLOGICAL_PROCESS	2.882e-09	1.57836e-11	112	1144	2575	55356	FCN	stomach
OVER	GO:0009205	purine ribonucleoside triphosphate metabolic process	BIOLOGICAL_PROCESS	3.06982e-09	1.69637e-11	49	317	2638	56183	FCN	stomach
OVER	GO:0005838	proteasome regulatory particle	CELLULAR_COMPONENT	3.50143e-09	1.95215e-11	14	17	2673	56483	FCN	stomach
UNDER	GO:0008092	cytoskeletal protein binding	MOLECULAR_FUNCTION	4.79866e-09	2.69907e-11	91	3582	2596	52918	FCN	stomach
OVER	GO:0070887	cellular response to chemical stimulus	BIOLOGICAL_PROCESS	4.98244e-09	2.82702e-11	241	3205	2446	53295	FCN	stomach
OVER	GO:0031970	organelle envelope lumen	CELLULAR_COMPONENT	5.67458e-09	3.24774e-11	23	72	2664	56428	FCN	stomach
OVER	GO:0031981	nuclear lumen	CELLULAR_COMPONENT	5.80421e-09	3.35057e-11	313	4452	2374	52048	FCN	stomach
OVER	GO:0009055	electron transfer activity	MOLECULAR_FUNCTION	7.02109e-09	4.08767e-11	23	73	2664	56427	FCN	stomach
OVER	GO:0015078	proton transmembrane transporter activity	MOLECULAR_FUNCTION	1.29642e-08	7.61172e-11	34	172	2653	56328	FCN	stomach
OVER	GO:0005758	mitochondrial intermembrane space	CELLULAR_COMPONENT	1.50475e-08	8.90911e-11	22	69	2665	56431	FCN	stomach
OVER	GO:0009144	purine nucleoside triphosphate metabolic process	BIOLOGICAL_PROCESS	1.73085e-08	1.03332e-10	49	336	2638	56164	FCN	stomach
OVER	GO:0009199	ribonucleoside triphosphate metabolic process	BIOLOGICAL_PROCESS	2.25433e-08	1.35696e-10	49	339	2638	56161	FCN	stomach
OVER	GO:0072521	purine-containing compound metabolic process	BIOLOGICAL_PROCESS	2.71689e-08	1.64879e-10	99	1000	2588	55500	FCN	stomach
OVER	GO:0006626	protein targeting to mitochondrion	BIOLOGICAL_PROCESS	3.09549e-08	1.89383e-10	24	88	2663	56412	FCN	stomach
OVER	GO:0072594	establishment of protein localization to organelle	BIOLOGICAL_PROCESS	4.65234e-08	2.86926e-10	72	638	2615	55862	FCN	stomach
OVER	GO:0005730	nucleolus	CELLULAR_COMPONENT	4.93637e-08	3.06879e-10	92	913	2595	55587	FCN	stomach
OVER	GO:0005684	U2-type spliceosomal complex	CELLULAR_COMPONENT	5.28141e-08	3.30935e-10	20	60	2667	56440	FCN	stomach
OVER	GO:0072655	establishment of protein localization to mitochondrion	BIOLOGICAL_PROCESS	5.5985e-08	3.53566e-10	28	126	2659	56374	FCN	stomach
OVER	GO:0031984	organelle subcompartment	CELLULAR_COMPONENT	7.01291e-08	4.46352e-10	163	2011	2524	54489	FCN	stomach
OVER	GO:0071466	cellular response to xenobiotic stimulus	BIOLOGICAL_PROCESS	7.83539e-08	5.02566e-10	83	798	2604	55702	FCN	stomach
OVER	GO:0000398	mRNA splicing, via spliceosome	BIOLOGICAL_PROCESS	8.15671e-08	5.35249e-10	69	605	2618	55895	FCN	stomach
OVER	GO:0000377	RNA splicing, via transesterification reactions with bulged adenosine as nucleophile	BIOLOGICAL_PROCESS	8.15671e-08	5.35249e-10	69	605	2618	55895	FCN	stomach
OVER	GO:0072593	reactive oxygen species metabolic process	BIOLOGICAL_PROCESS	8.15671e-08	5.2981e-10	41	262	2646	56238	FCN	stomach
OVER	GO:0000375	RNA splicing, via transesterification reactions	BIOLOGICAL_PROCESS	8.41339e-08	5.56244e-10	69	606	2618	55894	FCN	stomach
OVER	GO:0030163	protein catabolic process	BIOLOGICAL_PROCESS	9.50063e-08	6.32813e-10	133	1545	2554	54955	FCN	stomach
OVER	GO:0070585	protein localization to mitochondrion	BIOLOGICAL_PROCESS	1.12881e-07	7.57439e-10	28	131	2659	56369	FCN	stomach
OVER	GO:0016071	mRNA metabolic process	BIOLOGICAL_PROCESS	1.20509e-07	8.1457e-10	115	1271	2572	55229	FCN	stomach
OVER	GO:0006605	protein targeting	BIOLOGICAL_PROCESS	1.25736e-07	8.56106e-10	57	459	2630	56041	FCN	stomach
OVER	GO:0044183	protein folding chaperone	MOLECULAR_FUNCTION	4.46581e-07	3.0627e-09	16	41	2671	56459	FCN	stomach
OVER	GO:0000387	spliceosomal snRNP assembly	BIOLOGICAL_PROCESS	4.97518e-07	3.43658e-09	15	35	2672	56465	FCN	stomach
OVER	GO:0098796	membrane protein complex	CELLULAR_COMPONENT	5.48977e-07	3.81911e-09	165	2109	2522	54391	FCN	stomach
OVER	GO:0006415	translational termination	BIOLOGICAL_PROCESS	5.78192e-07	4.05088e-09	16	42	2671	56458	FCN	stomach
OVER	GO:0051205	protein insertion into membrane	BIOLOGICAL_PROCESS	6.12418e-07	4.32089e-09	13	24	2674	56476	FCN	stomach
OVER	GO:0012505	endomembrane system	CELLULAR_COMPONENT	6.43322e-07	4.57067e-09	429	6798	2258	49702	FCN	stomach
OVER	GO:0006397	mRNA processing	BIOLOGICAL_PROCESS	7.17295e-07	5.13162e-09	83	836	2604	55664	FCN	stomach
OVER	GO:0006414	translational elongation	BIOLOGICAL_PROCESS	7.87653e-07	5.67384e-09	33	197	2654	56303	FCN	stomach
OVER	GO:0065003	protein-containing complex assembly	BIOLOGICAL_PROCESS	8.65587e-07	6.32065e-09	223	3106	2464	53394	FCN	stomach
OVER	GO:0043457	regulation of cellular respiration	BIOLOGICAL_PROCESS	8.65587e-07	6.29363e-09	13	25	2674	56475	FCN	stomach
OVER	GO:0009410	response to xenobiotic stimulus	BIOLOGICAL_PROCESS	9.18263e-07	6.7506e-09	122	1431	2565	55069	FCN	stomach
OVER	GO:0015986	proton motive force-driven ATP synthesis	BIOLOGICAL_PROCESS	9.39494e-07	6.95303e-09	16	44	2671	56456	FCN	stomach
OVER	GO:0006261	DNA-templated DNA replication	BIOLOGICAL_PROCESS	1.05689e-06	7.87401e-09	33	200	2654	56300	FCN	stomach
OVER	GO:0071256	translocon complex	CELLULAR_COMPONENT	1.16118e-06	8.70827e-09	6	0	2681	56500	FCN	stomach
OVER	GO:0008033	tRNA processing	BIOLOGICAL_PROCESS	1.4125e-06	1.06627e-08	32	192	2655	56308	FCN	stomach
OVER	GO:1990542	mitochondrial transmembrane transport	BIOLOGICAL_PROCESS	1.53659e-06	1.16753e-08	28	151	2659	56349	FCN	stomach
UNDER	GO:0005856	cytoskeleton	CELLULAR_COMPONENT	1.62933e-06	1.24604e-08	164	5185	2523	51315	FCN	stomach
OVER	GO:0051603	proteolysis involved in protein catabolic process	BIOLOGICAL_PROCESS	1.65716e-06	1.27549e-08	112	1296	2575	55204	FCN	stomach
OVER	GO:0019843	rRNA binding	MOLECULAR_FUNCTION	2.907e-06	2.25182e-08	19	72	2668	56428	FCN	stomach
OVER	GO:0006123	mitochondrial electron transport, cytochrome c to oxygen	BIOLOGICAL_PROCESS	3.01518e-06	2.35049e-08	12	23	2675	56477	FCN	stomach
OVER	GO:0003954	NADH dehydrogenase activity	MOLECULAR_FUNCTION	3.41436e-06	2.67852e-08	11	18	2676	56482	FCN	stomach
OVER	GO:0019773	proteasome core complex, alpha-subunit complex	CELLULAR_COMPONENT	3.42825e-06	2.70633e-08	9	9	2678	56491	FCN	stomach
OVER	GO:0006950	response to stress	BIOLOGICAL_PROCESS	3.4822e-06	2.7661e-08	355	5530	2332	50970	FCN	stomach
OVER	GO:0006520	amino acid metabolic process	BIOLOGICAL_PROCESS	4.24454e-06	3.39261e-08	59	541	2628	55959	FCN	stomach
OVER	GO:0008380	RNA splicing	BIOLOGICAL_PROCESS	5.30261e-06	4.26448e-08	77	797	2610	55703	FCN	stomach
OVER	GO:0005829	cytosol	CELLULAR_COMPONENT	5.32486e-06	4.30865e-08	398	6351	2289	50149	FCN	stomach
OVER	GO:0043604	amide biosynthetic process	BIOLOGICAL_PROCESS	6.73668e-06	5.49304e-08	53	466	2634	56034	FCN	stomach
UNDER	GO:0099536	synaptic signaling	BIOLOGICAL_PROCESS	6.73668e-06	5.51751e-08	36	1690	2651	54810	FCN	stomach
OVER	GO:0019774	proteasome core complex, beta-subunit complex	CELLULAR_COMPONENT	7.06858e-06	5.85909e-08	6	1	2681	56499	FCN	stomach
OVER	GO:0005687	U4 snRNP	CELLULAR_COMPONENT	7.06858e-06	5.85909e-08	6	1	2681	56499	FCN	stomach
OVER	GO:0140318	protein transporter activity	MOLECULAR_FUNCTION	7.22697e-06	6.02604e-08	11	20	2676	56480	FCN	stomach
UNDER	GO:0023052	signaling	BIOLOGICAL_PROCESS	7.55606e-06	6.33772e-08	547	14066	2140	42434	FCN	stomach
OVER	GO:0009117	nucleotide metabolic process	BIOLOGICAL_PROCESS	7.58984e-06	6.4035e-08	85	923	2602	55577	FCN	stomach
OVER	GO:0016765	transferase activity, transferring alkyl or aryl (other than methyl) groups	MOLECULAR_FUNCTION	7.86824e-06	6.67721e-08	19	78	2668	56422	FCN	stomach
OVER	GO:0045047	protein targeting to ER	BIOLOGICAL_PROCESS	8.77738e-06	7.49204e-08	16	54	2671	56446	FCN	stomach
OVER	GO:0009142	nucleoside triphosphate biosynthetic process	BIOLOGICAL_PROCESS	9.16853e-06	7.87115e-08	30	189	2657	56311	FCN	stomach
OVER	GO:0009206	purine ribonucleoside triphosphate biosynthetic process	BIOLOGICAL_PROCESS	9.53043e-06	8.27588e-08	27	157	2660	56343	FCN	stomach
OVER	GO:0009145	purine nucleoside triphosphate biosynthetic process	BIOLOGICAL_PROCESS	9.53043e-06	8.27588e-08	27	157	2660	56343	FCN	stomach
OVER	GO:0045048	protein insertion into ER membrane	BIOLOGICAL_PROCESS	9.71472e-06	8.60607e-08	9	11	2678	56489	FCN	stomach
OVER	GO:0008137	NADH dehydrogenase (ubiquinone) activity	MOLECULAR_FUNCTION	9.71472e-06	8.60607e-08	9	11	2678	56489	FCN	stomach
OVER	GO:0006122	mitochondrial electron transport, ubiquinol to cytochrome c	BIOLOGICAL_PROCESS	9.71472e-06	8.60607e-08	9	11	2678	56489	FCN	stomach
OVER	GO:0046933	proton-transporting ATP synthase activity, rotational mechanism	MOLECULAR_FUNCTION	9.71472e-06	8.62764e-08	8	7	2679	56493	FCN	stomach
OVER	GO:0046540	U4/U6 x U5 tri-snRNP complex	CELLULAR_COMPONENT	9.85877e-06	8.80421e-08	11	21	2676	56479	FCN	stomach
OVER	GO:0006260	DNA replication	BIOLOGICAL_PROCESS	9.89701e-06	8.88719e-08	52	461	2635	56039	FCN	stomach
OVER	GO:0033365	protein localization to organelle	BIOLOGICAL_PROCESS	1.01419e-05	9.15716e-08	107	1272	2580	55228	FCN	stomach
UNDER	GO:0098916	anterograde trans-synaptic signaling	BIOLOGICAL_PROCESS	1.35378e-05	1.23569e-07	35	1631	2652	54869	FCN	stomach
UNDER	GO:0007268	chemical synaptic transmission	BIOLOGICAL_PROCESS	1.35378e-05	1.23569e-07	35	1631	2652	54869	FCN	stomach
UNDER	GO:0099537	trans-synaptic signaling	BIOLOGICAL_PROCESS	1.36671e-05	1.25423e-07	35	1634	2652	54866	FCN	stomach
OVER	GO:1901363	heterocyclic compound binding	MOLECULAR_FUNCTION	1.38946e-05	1.28196e-07	549	9296	2138	47204	FCN	stomach
OVER	GO:0043021	ribonucleoprotein complex binding	MOLECULAR_FUNCTION	1.42761e-05	1.32421e-07	28	172	2659	56328	FCN	stomach
OVER	GO:0006754	ATP biosynthetic process	BIOLOGICAL_PROCESS	1.58173e-05	1.47497e-07	25	141	2662	56359	FCN	stomach
OVER	GO:0098800	inner mitochondrial membrane protein complex	CELLULAR_COMPONENT	1.59511e-05	1.49531e-07	18	74	2669	56426	FCN	stomach
OVER	GO:0043043	peptide biosynthetic process	BIOLOGICAL_PROCESS	1.63597e-05	1.54169e-07	34	242	2653	56258	FCN	stomach
OVER	GO:0022853	active monoatomic ion transmembrane transporter activity	MOLECULAR_FUNCTION	1.65092e-05	1.56393e-07	26	152	2661	56348	FCN	stomach
OVER	GO:0006508	proteolysis	BIOLOGICAL_PROCESS	1.66922e-05	1.5895e-07	201	2853	2486	53647	FCN	stomach
OVER	GO:0032787	monocarboxylic acid metabolic process	BIOLOGICAL_PROCESS	1.67818e-05	1.60631e-07	84	928	2603	55572	FCN	stomach
OVER	GO:0005742	mitochondrial outer membrane translocase complex	CELLULAR_COMPONENT	1.72158e-05	1.65635e-07	8	8	2679	56492	FCN	stomach
UNDER	GO:0050877	nervous system process	BIOLOGICAL_PROCESS	1.74213e-05	1.68471e-07	46	1946	2641	54554	FCN	stomach
OVER	GO:0044743	protein transmembrane import into intracellular organelle	BIOLOGICAL_PROCESS	1.75994e-05	1.71062e-07	16	58	2671	56442	FCN	stomach
OVER	GO:0006518	peptide metabolic process	BIOLOGICAL_PROCESS	1.96102e-05	1.92542e-07	43	356	2644	56144	FCN	stomach
OVER	GO:0008622	epsilon DNA polymerase complex	CELLULAR_COMPONENT	1.96102e-05	1.9216e-07	5	0	2682	56500	FCN	stomach
OVER	GO:0009451	RNA modification	BIOLOGICAL_PROCESS	1.9637e-05	1.93773e-07	37	281	2650	56219	FCN	stomach
OVER	GO:0006139	nucleobase-containing compound metabolic process	BIOLOGICAL_PROCESS	1.96994e-05	1.95362e-07	686	11990	2001	44510	FCN	stomach
OVER	GO:0065002	intracellular protein transmembrane transport	BIOLOGICAL_PROCESS	2.09e-05	2.08299e-07	16	59	2671	56441	FCN	stomach
OVER	GO:0006163	purine nucleotide metabolic process	BIOLOGICAL_PROCESS	2.15364e-05	2.15704e-07	74	786	2613	55714	FCN	stomach
OVER	GO:0016679	oxidoreductase activity, acting on diphenols and related substances as donors	MOLECULAR_FUNCTION	2.23813e-05	2.25271e-07	6	2	2681	56498	FCN	stomach
OVER	GO:0097250	mitochondrial respirasome assembly	BIOLOGICAL_PROCESS	2.52435e-05	2.55324e-07	7	5	2680	56495	FCN	stomach
OVER	GO:0045184	establishment of protein localization	BIOLOGICAL_PROCESS	2.72096e-05	2.76553e-07	200	2866	2487	53634	FCN	stomach
OVER	GO:0098869	cellular oxidant detoxification	BIOLOGICAL_PROCESS	2.83349e-05	2.89388e-07	19	87	2668	56413	FCN	stomach
OVER	GO:0009636	response to toxic substance	BIOLOGICAL_PROCESS	2.84332e-05	2.91795e-07	60	586	2627	55914	FCN	stomach
UNDER	GO:0007010	cytoskeleton organization	BIOLOGICAL_PROCESS	2.88331e-05	2.97322e-07	146	4547	2541	51953	FCN	stomach
OVER	GO:0006790	sulfur compound metabolic process	BIOLOGICAL_PROCESS	2.9082e-05	3.02758e-07	51	463	2636	56037	FCN	stomach
UNDER	GO:0007154	cell communication	BIOLOGICAL_PROCESS	2.9082e-05	3.01666e-07	557	14142	2130	42358	FCN	stomach
OVER	GO:1902600	proton transmembrane transport	BIOLOGICAL_PROCESS	3.41604e-05	3.57312e-07	29	193	2658	56307	FCN	stomach
OVER	GO:0016651	oxidoreductase activity, acting on NAD(P)H	MOLECULAR_FUNCTION	3.48176e-05	3.65904e-07	20	98	2667	56402	FCN	stomach
OVER	GO:1903715	regulation of aerobic respiration	BIOLOGICAL_PROCESS	3.50291e-05	3.69855e-07	9	14	2678	56486	FCN	stomach
UNDER	GO:0008017	microtubule binding	MOLECULAR_FUNCTION	3.73719e-05	3.96436e-07	24	1253	2663	55247	FCN	stomach
OVER	GO:0140098	catalytic activity, acting on RNA	MOLECULAR_FUNCTION	3.90287e-05	4.15936e-07	70	744	2617	55756	FCN	stomach
OVER	GO:0030867	rough endoplasmic reticulum membrane	CELLULAR_COMPONENT	4.41633e-05	4.72836e-07	11	26	2676	56474	FCN	stomach
OVER	GO:0008320	protein transmembrane transporter activity	MOLECULAR_FUNCTION	4.42678e-05	4.76139e-07	10	20	2677	56480	FCN	stomach
UNDER	GO:0000981	DNA-binding transcription factor activity, RNA polymerase II-specific	MOLECULAR_FUNCTION	4.47757e-05	4.83811e-07	93	3167	2594	53333	FCN	stomach
UNDER	GO:0015631	tubulin binding	MOLECULAR_FUNCTION	5.00777e-05	5.43571e-07	30	1420	2657	55080	FCN	stomach
OVER	GO:1990748	cellular detoxification	BIOLOGICAL_PROCESS	5.09098e-05	5.55115e-07	20	101	2667	56399	FCN	stomach
UNDER	GO:0071944	cell periphery	CELLULAR_COMPONENT	5.20374e-05	5.69977e-07	476	12262	2211	44238	FCN	stomach
OVER	GO:0009201	ribonucleoside triphosphate biosynthetic process	BIOLOGICAL_PROCESS	7.56754e-05	8.32624e-07	27	179	2660	56321	FCN	stomach
OVER	GO:0030150	protein import into mitochondrial matrix	BIOLOGICAL_PROCESS	7.71144e-05	8.52261e-07	11	28	2676	56472	FCN	stomach
UNDER	GO:0030054	cell junction	CELLULAR_COMPONENT	8.26712e-05	9.17753e-07	134	4184	2553	52316	FCN	stomach
OVER	GO:0005685	U1 snRNP	CELLULAR_COMPONENT	8.43545e-05	9.40601e-07	10	22	2677	56478	FCN	stomach
OVER	GO:0004298	threonine-type endopeptidase activity	MOLECULAR_FUNCTION	9.0344e-05	1.02076e-06	7	7	2680	56493	FCN	stomach
OVER	GO:0050136	NADH:ubiquinone reductase (non-electrogenic) activity	MOLECULAR_FUNCTION	9.0344e-05	1.02076e-06	7	7	2680	56493	FCN	stomach
OVER	GO:0071005	U2-type precatalytic spliceosome	CELLULAR_COMPONENT	9.0344e-05	1.02076e-06	7	7	2680	56493	FCN	stomach
UNDER	GO:0043005	neuron projection	CELLULAR_COMPONENT	9.04545e-05	1.02647e-06	93	3130	2594	53370	FCN	stomach
OVER	GO:0007006	mitochondrial membrane organization	BIOLOGICAL_PROCESS	9.44933e-05	1.07697e-06	20	106	2667	56394	FCN	stomach
OVER	GO:0140824	thioredoxin-dependent peroxiredoxin activity	MOLECULAR_FUNCTION	9.65051e-05	1.10942e-06	5	1	2682	56499	FCN	stomach
OVER	GO:0008379	thioredoxin peroxidase activity	MOLECULAR_FUNCTION	9.65051e-05	1.10942e-06	5	1	2682	56499	FCN	stomach
OVER	GO:0098754	detoxification	BIOLOGICAL_PROCESS	9.81432e-05	1.13309e-06	22	127	2665	56373	FCN	stomach
OVER	GO:0033554	cellular response to stress	BIOLOGICAL_PROCESS	0.000101249	1.17394e-06	194	2825	2493	53675	FCN	stomach
UNDER	GO:0003700	DNA-binding transcription factor activity	MOLECULAR_FUNCTION	0.000104857	1.22095e-06	107	3481	2580	53019	FCN	stomach
OVER	GO:0006979	response to oxidative stress	BIOLOGICAL_PROCESS	0.000104918	1.22684e-06	53	515	2634	55985	FCN	stomach
OVER	GO:0072599	establishment of protein localization to endoplasmic reticulum	BIOLOGICAL_PROCESS	0.000106236	1.2475e-06	16	69	2671	56431	FCN	stomach
OVER	GO:0061695	transferase complex, transferring phosphorus-containing groups	CELLULAR_COMPONENT	0.00011432	1.34806e-06	54	537	2633	55963	FCN	stomach
OVER	GO:0002082	regulation of oxidative phosphorylation	BIOLOGICAL_PROCESS	0.000116266	1.37675e-06	8	12	2679	56488	FCN	stomach
UNDER	GO:0007165	signal transduction	BIOLOGICAL_PROCESS	0.000116707	1.38773e-06	512	12993	2175	43507	FCN	stomach
OVER	GO:0006801	superoxide metabolic process	BIOLOGICAL_PROCESS	0.000118836	1.42235e-06	15	61	2672	56439	FCN	stomach
OVER	GO:0007029	endoplasmic reticulum organization	BIOLOGICAL_PROCESS	0.000118836	1.42476e-06	22	129	2665	56371	FCN	stomach
OVER	GO:0005654	nucleoplasm	CELLULAR_COMPONENT	0.000119441	1.43791e-06	241	3671	2446	52829	FCN	stomach
UNDER	GO:0030030	cell projection organization	BIOLOGICAL_PROCESS	0.000120416	1.45559e-06	139	4283	2548	52217	FCN	stomach
OVER	GO:0180051	translation factor activity	MOLECULAR_FUNCTION	0.000121824	1.47862e-06	40	344	2647	56156	FCN	stomach
OVER	GO:0051920	peroxiredoxin activity	MOLECULAR_FUNCTION	0.000128065	1.56113e-06	6	4	2681	56496	FCN	stomach
OVER	GO:0007007	inner mitochondrial membrane organization	BIOLOGICAL_PROCESS	0.000128065	1.56701e-06	13	45	2674	56455	FCN	stomach
OVER	GO:0006405	RNA export from nucleus	BIOLOGICAL_PROCESS	0.000129826	1.59496e-06	22	130	2665	56370	FCN	stomach
OVER	GO:0022884	macromolecule transmembrane transporter activity	MOLECULAR_FUNCTION	0.000142614	1.7591e-06	10	24	2677	56476	FCN	stomach
OVER	GO:0008541	proteasome regulatory particle, lid subcomplex	CELLULAR_COMPONENT	0.000148452	1.83843e-06	7	8	2680	56492	FCN	stomach
OVER	GO:0016684	oxidoreductase activity, acting on peroxide as acceptor	MOLECULAR_FUNCTION	0.000163907	2.03793e-06	18	91	2669	56409	FCN	stomach
OVER	GO:0090151	establishment of protein localization to mitochondrial membrane	BIOLOGICAL_PROCESS	0.00017104	2.13505e-06	8	13	2679	56487	FCN	stomach
OVER	GO:0043632	modification-dependent macromolecule catabolic process	BIOLOGICAL_PROCESS	0.000185683	2.32699e-06	93	1143	2594	55357	FCN	stomach
OVER	GO:0016655	oxidoreductase activity, acting on NAD(P)H, quinone or similar compound as acceptor	MOLECULAR_FUNCTION	0.000187766	2.36235e-06	10	25	2677	56475	FCN	stomach
OVER	GO:0072546	EMC complex	CELLULAR_COMPONENT	0.000255013	3.221e-06	8	14	2679	56486	FCN	stomach
OVER	GO:0097237	cellular response to toxic substance	BIOLOGICAL_PROCESS	0.000257642	3.26693e-06	27	194	2660	56306	FCN	stomach
OVER	GO:0006616	SRP-dependent cotranslational protein targeting to membrane, translocation	BIOLOGICAL_PROCESS	0.000259183	3.30157e-06	6	5	2681	56495	FCN	stomach
OVER	GO:0098588	bounding membrane of organelle	CELLULAR_COMPONENT	0.000259183	3.31204e-06	184	2694	2503	53806	FCN	stomach
OVER	GO:0015252	proton channel activity	MOLECULAR_FUNCTION	0.000275831	3.53839e-06	9	20	2678	56480	FCN	stomach
OVER	GO:0016787	hydrolase activity	MOLECULAR_FUNCTION	0.000276607	3.56199e-06	525	9087	2162	47413	FCN	stomach
OVER	GO:0008121	ubiquinol-cytochrome-c reductase activity	MOLECULAR_FUNCTION	0.00028905	3.73649e-06	5	2	2682	56498	FCN	stomach
OVER	GO:0051082	unfolded protein binding	MOLECULAR_FUNCTION	0.000289948	3.7624e-06	21	127	2666	56373	FCN	stomach
OVER	GO:0044283	small molecule biosynthetic process	BIOLOGICAL_PROCESS	0.000322711	4.20346e-06	79	936	2608	55564	FCN	stomach
OVER	GO:0005784	Sec61 translocon complex	CELLULAR_COMPONENT	0.000324193	4.23876e-06	4	0	2683	56500	FCN	stomach
OVER	GO:0140101	catalytic activity, acting on a tRNA	MOLECULAR_FUNCTION	0.000337545	4.42998e-06	29	222	2658	56278	FCN	stomach
OVER	GO:0070972	protein localization to endoplasmic reticulum	BIOLOGICAL_PROCESS	0.000340104	4.48035e-06	18	97	2669	56403	FCN	stomach
OVER	GO:0015031	protein transport	BIOLOGICAL_PROCESS	0.000350394	4.6332e-06	178	2607	2509	53893	FCN	stomach
OVER	GO:0098799	outer mitochondrial membrane protein complex	CELLULAR_COMPONENT	0.000357261	4.74162e-06	8	15	2679	56485	FCN	stomach
OVER	GO:0016209	antioxidant activity	MOLECULAR_FUNCTION	0.000366285	4.87946e-06	19	108	2668	56392	FCN	stomach
OVER	GO:0072522	purine-containing compound biosynthetic process	BIOLOGICAL_PROCESS	0.000376127	5.02914e-06	49	487	2638	56013	FCN	stomach
OVER	GO:0006613	cotranslational protein targeting to membrane	BIOLOGICAL_PROCESS	0.000376951	5.05874e-06	11	35	2676	56465	FCN	stomach
OVER	GO:0046907	intracellular transport	BIOLOGICAL_PROCESS	0.000393782	5.30406e-06	207	3125	2480	53375	FCN	stomach
OVER	GO:0009894	regulation of catabolic process	BIOLOGICAL_PROCESS	0.000403226	5.45115e-06	102	1314	2585	55186	FCN	stomach
OVER	GO:0071826	protein-RNA complex organization	BIOLOGICAL_PROCESS	0.000410117	5.56454e-06	46	447	2641	56053	FCN	stomach
OVER	GO:1990204	oxidoreductase complex	CELLULAR_COMPONENT	0.000418529	5.69933e-06	16	79	2671	56421	FCN	stomach
OVER	GO:0071705	nitrogen compound transport	BIOLOGICAL_PROCESS	0.000436025	5.95909e-06	216	3291	2471	53209	FCN	stomach
OVER	GO:0022618	protein-RNA complex assembly	BIOLOGICAL_PROCESS	0.000455578	6.2488e-06	44	425	2643	56075	FCN	stomach
UNDER	GO:0005515	protein binding	MOLECULAR_FUNCTION	0.000484565	6.68372e-06	882	20961	1805	35539	FCN	stomach
UNDER	GO:0099512	supramolecular fiber	CELLULAR_COMPONENT	0.000484565	6.69421e-06	65	2297	2622	54203	FCN	stomach
UNDER	GO:0099081	supramolecular polymer	CELLULAR_COMPONENT	0.000489426	6.78551e-06	65	2303	2622	54197	FCN	stomach
OVER	GO:0050658	RNA transport	BIOLOGICAL_PROCESS	0.00049608	6.92672e-06	27	203	2660	56297	FCN	stomach
OVER	GO:0050657	nucleic acid transport	BIOLOGICAL_PROCESS	0.00049608	6.92672e-06	27	203	2660	56297	FCN	stomach
OVER	GO:0018208	peptidyl-proline modification	BIOLOGICAL_PROCESS	0.000507819	7.11569e-06	15	71	2672	56429	FCN	stomach
UNDER	GO:0051960	regulation of nervous system development	BIOLOGICAL_PROCESS	0.000533256	7.49841e-06	51	1917	2636	54583	FCN	stomach
OVER	GO:0006400	tRNA modification	BIOLOGICAL_PROCESS	0.000542674	7.65763e-06	22	145	2665	56355	FCN	stomach
OVER	GO:0070131	positive regulation of mitochondrial translation	BIOLOGICAL_PROCESS	0.000569148	8.05927e-06	7	11	2680	56489	FCN	stomach
UNDER	GO:0015630	microtubule cytoskeleton	CELLULAR_COMPONENT	0.000663746	9.4643e-06	84	2781	2603	53719	FCN	stomach
OVER	GO:1901293	nucleoside phosphate biosynthetic process	BIOLOGICAL_PROCESS	0.000663746	9.43255e-06	62	696	2625	55804	FCN	stomach
OVER	GO:0016874	ligase activity	MOLECULAR_FUNCTION	0.000672046	9.61582e-06	52	542	2635	55958	FCN	stomach
OVER	GO:0017004	cytochrome complex assembly	BIOLOGICAL_PROCESS	0.00070492	1.0121e-05	14	64	2673	56436	FCN	stomach
UNDER	GO:0120036	plasma membrane bounded cell projection organization	BIOLOGICAL_PROCESS	0.000717974	1.03438e-05	137	4101	2550	52399	FCN	stomach
OVER	GO:0019941	modification-dependent protein catabolic process	BIOLOGICAL_PROCESS	0.00076344	1.10365e-05	90	1137	2597	55363	FCN	stomach
OVER	GO:0004601	peroxidase activity	MOLECULAR_FUNCTION	0.000773576	1.12212e-05	16	84	2671	56416	FCN	stomach
OVER	GO:0019693	ribose phosphate metabolic process	BIOLOGICAL_PROCESS	0.000788875	1.1482e-05	63	713	2624	55787	FCN	stomach
OVER	GO:0000413	protein peptidyl-prolyl isomerization	BIOLOGICAL_PROCESS	0.000820438	1.19819e-05	11	39	2676	56461	FCN	stomach
OVER	GO:0051236	establishment of RNA localization	BIOLOGICAL_PROCESS	0.000821204	1.20336e-05	27	210	2660	56290	FCN	stomach
UNDER	GO:0000977	RNA polymerase II transcription regulatory region sequence-specific DNA binding	MOLECULAR_FUNCTION	0.000825895	1.21431e-05	85	2787	2602	53713	FCN	stomach
OVER	GO:0006886	intracellular protein transport	BIOLOGICAL_PROCESS	0.000921834	1.35992e-05	116	1573	2571	54927	FCN	stomach
OVER	GO:0016054	organic acid catabolic process	BIOLOGICAL_PROCESS	0.000938638	1.3986e-05	47	483	2640	56017	FCN	stomach
OVER	GO:0046395	carboxylic acid catabolic process	BIOLOGICAL_PROCESS	0.000938638	1.3986e-05	47	483	2640	56017	FCN	stomach
UNDER	GO:0007600	sensory perception	BIOLOGICAL_PROCESS	0.000938638	1.39228e-05	18	935	2669	55565	FCN	stomach
UNDER	GO:0015074	DNA integration	BIOLOGICAL_PROCESS	0.000969191	1.44891e-05	1	309	2686	56191	FCN	stomach
OVER	GO:0009150	purine ribonucleotide metabolic process	BIOLOGICAL_PROCESS	0.000973561	1.46025e-05	58	644	2629	55856	FCN	stomach
OVER	GO:0034599	cellular response to oxidative stress	BIOLOGICAL_PROCESS	0.000986187	1.48405e-05	31	263	2656	56237	FCN	stomach
OVER	GO:0022411	cellular component disassembly	BIOLOGICAL_PROCESS	0.000991414	1.49681e-05	64	733	2623	55767	FCN	stomach
OVER	GO:0015399	primary active transmembrane transporter activity	MOLECULAR_FUNCTION	0.000994291	1.50606e-05	34	301	2653	56199	FCN	stomach
OVER	GO:0071011	precatalytic spliceosome	CELLULAR_COMPONENT	0.00108369	1.64681e-05	16	87	2671	56413	FCN	stomach
OVER	GO:0051169	nuclear transport	BIOLOGICAL_PROCESS	0.00110116	1.6788e-05	46	471	2641	56029	FCN	stomach
UNDER	GO:0060284	regulation of cell development	BIOLOGICAL_PROCESS	0.00111766	1.70946e-05	71	2409	2616	54091	FCN	stomach
UNDER	GO:0005886	plasma membrane	CELLULAR_COMPONENT	0.00115111	1.7663e-05	438	11079	2249	45421	FCN	stomach
OVER	GO:0042776	proton motive force-driven mitochondrial ATP synthesis	BIOLOGICAL_PROCESS	0.00117697	1.8118e-05	7	13	2680	56487	FCN	stomach
UNDER	GO:0043565	sequence-specific DNA binding	MOLECULAR_FUNCTION	0.00119089	1.83909e-05	115	3520	2572	52980	FCN	stomach
OVER	GO:0006511	ubiquitin-dependent protein catabolic process	BIOLOGICAL_PROCESS	0.00120161	1.86158e-05	88	1123	2599	55377	FCN	stomach
OVER	GO:0033293	monocarboxylic acid binding	MOLECULAR_FUNCTION	0.00121821	1.89331e-05	15	78	2672	56422	FCN	stomach
UNDER	GO:0098794	postsynapse	CELLULAR_COMPONENT	0.00127673	1.99055e-05	31	1308	2656	55192	FCN	stomach
OVER	GO:0034552	respiratory chain complex II assembly	BIOLOGICAL_PROCESS	0.00129774	2.04252e-05	4	1	2683	56499	FCN	stomach
OVER	GO:0034553	mitochondrial respiratory chain complex II assembly	BIOLOGICAL_PROCESS	0.00129774	2.04252e-05	4	1	2683	56499	FCN	stomach
OVER	GO:0031204	post-translational protein targeting to membrane, translocation	BIOLOGICAL_PROCESS	0.00129774	2.04252e-05	4	1	2683	56499	FCN	stomach
OVER	GO:0070181	small ribosomal subunit rRNA binding	MOLECULAR_FUNCTION	0.00131093	2.07621e-05	5	4	2682	56496	FCN	stomach
OVER	GO:0008250	oligosaccharyltransferase complex	CELLULAR_COMPONENT	0.00131093	2.07621e-05	5	4	2682	56496	FCN	stomach
OVER	GO:1901135	carbohydrate derivative metabolic process	BIOLOGICAL_PROCESS	0.00132521	2.10537e-05	133	1888	2554	54612	FCN	stomach
OVER	GO:0051087	protein-folding chaperone binding	MOLECULAR_FUNCTION	0.00133706	2.13079e-05	23	168	2664	56332	FCN	stomach
OVER	GO:0006739	NADP metabolic process	BIOLOGICAL_PROCESS	0.00134933	2.15701e-05	11	42	2676	56458	FCN	stomach
OVER	GO:0006614	SRP-dependent cotranslational protein targeting to membrane	BIOLOGICAL_PROCESS	0.00136051	2.19721e-05	10	34	2677	56466	FCN	stomach
OVER	GO:0042645	mitochondrial nucleoid	CELLULAR_COMPONENT	0.00136051	2.19721e-05	10	34	2677	56466	FCN	stomach
UNDER	GO:0001067	transcription regulatory region nucleic acid binding	MOLECULAR_FUNCTION	0.00136051	2.20174e-05	96	3036	2591	53464	FCN	stomach
OVER	GO:0009295	nucleoid	CELLULAR_COMPONENT	0.00136051	2.19721e-05	10	34	2677	56466	FCN	stomach
OVER	GO:0042575	DNA polymerase complex	CELLULAR_COMPONENT	0.00151081	2.45242e-05	8	20	2679	56480	FCN	stomach
OVER	GO:0003743	translation initiation factor activity	MOLECULAR_FUNCTION	0.00151612	2.47445e-05	24	182	2663	56318	FCN	stomach
OVER	GO:0019637	organophosphate metabolic process	BIOLOGICAL_PROCESS	0.00151612	2.476e-05	160	2362	2527	54138	FCN	stomach
OVER	GO:0071010	prespliceosome	CELLULAR_COMPONENT	0.00152241	2.49378e-05	9	27	2678	56473	FCN	stomach
OVER	GO:0043022	ribosome binding	MOLECULAR_FUNCTION	0.0015404	2.53086e-05	18	112	2669	56388	FCN	stomach
OVER	GO:0042743	hydrogen peroxide metabolic process	BIOLOGICAL_PROCESS	0.00157429	2.59805e-05	11	43	2676	56457	FCN	stomach
UNDER	GO:0000976	transcription cis-regulatory region binding	MOLECULAR_FUNCTION	0.00157429	2.60206e-05	96	3024	2591	53476	FCN	stomach
OVER	GO:0042255	ribosome assembly	BIOLOGICAL_PROCESS	0.00159306	2.64095e-05	13	61	2674	56439	FCN	stomach
UNDER	GO:0050789	regulation of biological process	BIOLOGICAL_PROCESS	0.00164359	2.73284e-05	1087	25185	1600	31315	FCN	stomach
OVER	GO:0042221	response to chemical	BIOLOGICAL_PROCESS	0.00170611	2.84521e-05	334	5581	2353	50919	FCN	stomach
OVER	GO:0051234	establishment of localization	BIOLOGICAL_PROCESS	0.00180431	3.01786e-05	556	9886	2131	46614	FCN	stomach
OVER	GO:0033260	nuclear DNA replication	BIOLOGICAL_PROCESS	0.00182571	3.06268e-05	13	62	2674	56438	FCN	stomach
OVER	GO:0090150	establishment of protein localization to membrane	BIOLOGICAL_PROCESS	0.0018706	3.14719e-05	39	384	2648	56116	FCN	stomach
UNDER	GO:0007267	cell-cell signaling	BIOLOGICAL_PROCESS	0.00196351	3.31321e-05	77	2525	2610	53975	FCN	stomach
OVER	GO:0006164	purine nucleotide biosynthetic process	BIOLOGICAL_PROCESS	0.002019	3.4168e-05	38	369	2649	56131	FCN	stomach
UNDER	GO:0140110	transcription regulator activity	MOLECULAR_FUNCTION	0.00209011	3.54746e-05	151	4363	2536	52137	FCN	stomach
OVER	GO:0042176	regulation of protein catabolic process	BIOLOGICAL_PROCESS	0.00218418	3.71789e-05	41	415	2646	56085	FCN	stomach
OVER	GO:0031080	nuclear pore outer ring	CELLULAR_COMPONENT	0.00234096	3.99631e-05	5	5	2682	56495	FCN	stomach
UNDER	GO:0050767	regulation of neurogenesis	BIOLOGICAL_PROCESS	0.00235262	4.02783e-05	44	1647	2643	54853	FCN	stomach
OVER	GO:0030162	regulation of proteolysis	BIOLOGICAL_PROCESS	0.00241111	4.15176e-05	46	491	2641	56009	FCN	stomach
OVER	GO:0006913	nucleocytoplasmic transport	BIOLOGICAL_PROCESS	0.00241111	4.14777e-05	45	471	2642	56029	FCN	stomach
UNDER	GO:0003779	actin binding	MOLECULAR_FUNCTION	0.00248133	4.28491e-05	50	1809	2637	54691	FCN	stomach
OVER	GO:0006413	translational initiation	BIOLOGICAL_PROCESS	0.00249912	4.32796e-05	34	316	2653	56184	FCN	stomach
OVER	GO:0000724	double-strand break repair via homologous recombination	BIOLOGICAL_PROCESS	0.0025374	4.40677e-05	27	225	2660	56275	FCN	stomach
OVER	GO:0009259	ribonucleotide metabolic process	BIOLOGICAL_PROCESS	0.00255464	4.44931e-05	60	697	2627	55803	FCN	stomach
OVER	GO:0043648	dicarboxylic acid metabolic process	BIOLOGICAL_PROCESS	0.00263789	4.60733e-05	21	153	2666	56347	FCN	stomach
OVER	GO:0016620	oxidoreductase activity, acting on the aldehyde or oxo group of donors, NAD or NADP as acceptor	MOLECULAR_FUNCTION	0.00280199	4.90776e-05	10	38	2677	56462	FCN	stomach
OVER	GO:0070821	tertiary granule membrane	CELLULAR_COMPONENT	0.00282565	4.96315e-05	9	30	2678	56470	FCN	stomach
OVER	GO:0031386	protein tag activity	MOLECULAR_FUNCTION	0.00287672	5.08123e-05	7	16	2680	56484	FCN	stomach
OVER	GO:0141047	molecular tag activity	MOLECULAR_FUNCTION	0.00287672	5.08123e-05	7	16	2680	56484	FCN	stomach
OVER	GO:0006099	tricarboxylic acid cycle	BIOLOGICAL_PROCESS	0.00304513	5.39374e-05	13	66	2674	56434	FCN	stomach
OVER	GO:0034654	nucleobase-containing compound biosynthetic process	BIOLOGICAL_PROCESS	0.00313116	5.56156e-05	541	9645	2146	46855	FCN	stomach
UNDER	GO:0032279	asymmetric synapse	CELLULAR_COMPONENT	0.00316106	5.63027e-05	13	726	2674	55774	FCN	stomach
OVER	GO:1901265	nucleoside phosphate binding	MOLECULAR_FUNCTION	0.00325774	5.82232e-05	421	7300	2266	49200	FCN	stomach
UNDER	GO:0098984	neuron to neuron synapse	CELLULAR_COMPONENT	0.00325774	5.83462e-05	13	734	2674	55766	FCN	stomach
OVER	GO:0043559	insulin binding	MOLECULAR_FUNCTION	0.00327935	5.90567e-05	4	2	2683	56498	FCN	stomach
OVER	GO:0045277	respiratory chain complex IV	CELLULAR_COMPONENT	0.00327935	5.90567e-05	4	2	2683	56498	FCN	stomach
UNDER	GO:0007017	microtubule-based process	BIOLOGICAL_PROCESS	0.00334128	6.03369e-05	88	2778	2599	53722	FCN	stomach
OVER	GO:0016860	intramolecular oxidoreductase activity	MOLECULAR_FUNCTION	0.00336084	6.08559e-05	14	77	2673	56423	FCN	stomach
OVER	GO:0003925	G protein activity	MOLECULAR_FUNCTION	0.0034357	6.2381e-05	18	121	2669	56379	FCN	stomach
OVER	GO:0032984	protein-containing complex disassembly	BIOLOGICAL_PROCESS	0.00344816	6.27774e-05	53	603	2634	55897	FCN	stomach
OVER	GO:0000725	recombinational repair	BIOLOGICAL_PROCESS	0.00349219	6.37513e-05	27	232	2660	56268	FCN	stomach
OVER	GO:0006637	acyl-CoA metabolic process	BIOLOGICAL_PROCESS	0.00353119	6.49859e-05	20	145	2667	56355	FCN	stomach
OVER	GO:0101002	ficolin-1-rich granule	CELLULAR_COMPONENT	0.00353119	6.48701e-05	17	110	2670	56390	FCN	stomach
OVER	GO:0035383	thioester metabolic process	BIOLOGICAL_PROCESS	0.00353119	6.49859e-05	20	145	2667	56355	FCN	stomach
OVER	GO:0006631	fatty acid metabolic process	BIOLOGICAL_PROCESS	0.00362505	6.68921e-05	53	606	2634	55894	FCN	stomach
UNDER	GO:0005929	cilium	CELLULAR_COMPONENT	0.00366084	6.78922e-05	30	1229	2657	55271	FCN	stomach
UNDER	GO:0007283	spermatogenesis	BIOLOGICAL_PROCESS	0.00366084	6.79137e-05	30	1230	2657	55270	FCN	stomach
OVER	GO:0016903	oxidoreductase activity, acting on the aldehyde or oxo group of donors	MOLECULAR_FUNCTION	0.0036858	6.85586e-05	12	58	2675	56442	FCN	stomach
OVER	GO:0170036	import into the mitochondrion	BIOLOGICAL_PROCESS	0.00368924	6.88046e-05	14	78	2673	56422	FCN	stomach
OVER	GO:0005506	iron ion binding	MOLECULAR_FUNCTION	0.00369643	6.92621e-05	30	272	2657	56228	FCN	stomach
UNDER	GO:0099177	regulation of trans-synaptic signaling	BIOLOGICAL_PROCESS	0.00369643	6.94859e-05	17	845	2670	55655	FCN	stomach
UNDER	GO:0050804	modulation of chemical synaptic transmission	BIOLOGICAL_PROCESS	0.00369643	6.94859e-05	17	845	2670	55655	FCN	stomach
OVER	GO:0042590	antigen processing and presentation of exogenous peptide antigen via MHC class I	BIOLOGICAL_PROCESS	0.00370577	6.98443e-05	6	11	2681	56489	FCN	stomach
OVER	GO:0002474	antigen processing and presentation of peptide antigen via MHC class I	BIOLOGICAL_PROCESS	0.00373392	7.05591e-05	8	24	2679	56476	FCN	stomach
OVER	GO:0030490	maturation of SSU-rRNA	BIOLOGICAL_PROCESS	0.00382292	7.24296e-05	11	49	2676	56451	FCN	stomach
OVER	GO:1901605	alpha-amino acid metabolic process	BIOLOGICAL_PROCESS	0.00387609	7.36282e-05	39	400	2648	56100	FCN	stomach
UNDER	GO:0014069	postsynaptic density	CELLULAR_COMPONENT	0.00391127	7.44893e-05	13	719	2674	55781	FCN	stomach
UNDER	GO:0003774	cytoskeletal motor activity	MOLECULAR_FUNCTION	0.00397723	7.59418e-05	14	756	2673	55744	FCN	stomach
OVER	GO:0051649	establishment of localization in cell	BIOLOGICAL_PROCESS	0.00401648	7.68893e-05	264	4330	2423	52170	FCN	stomach
OVER	GO:0017069	snRNA binding	MOLECULAR_FUNCTION	0.00412226	7.91178e-05	12	59	2675	56441	FCN	stomach
UNDER	GO:0030031	cell projection assembly	BIOLOGICAL_PROCESS	0.00432695	8.32599e-05	43	1590	2644	54910	FCN	stomach
UNDER	GO:1990837	sequence-specific double-stranded DNA binding	MOLECULAR_FUNCTION	0.00433799	8.36864e-05	102	3099	2585	53401	FCN	stomach
OVER	GO:0015931	nucleobase-containing compound transport	BIOLOGICAL_PROCESS	0.0043596	8.43183e-05	32	299	2655	56201	FCN	stomach
OVER	GO:0002183	cytoplasmic translational initiation	BIOLOGICAL_PROCESS	0.00436024	8.47609e-05	11	50	2676	56450	FCN	stomach
UNDER	GO:0120031	plasma membrane bounded cell projection assembly	BIOLOGICAL_PROCESS	0.00436024	8.46004e-05	38	1444	2649	55056	FCN	stomach
OVER	GO:0062197	cellular response to chemical stress	BIOLOGICAL_PROCESS	0.00445305	8.67849e-05	33	318	2654	56182	FCN	stomach
OVER	GO:0044786	cell cycle DNA replication	BIOLOGICAL_PROCESS	0.00447595	8.7452e-05	14	80	2673	56420	FCN	stomach
OVER	GO:0071004	U2-type prespliceosome	CELLULAR_COMPONENT	0.00456616	8.94398e-05	8	25	2679	56475	FCN	stomach
OVER	GO:0006574	valine catabolic process	BIOLOGICAL_PROCESS	0.00467035	9.34676e-05	3	0	2684	56500	FCN	stomach
OVER	GO:0042709	succinate-CoA ligase complex	CELLULAR_COMPONENT	0.00467035	9.34676e-05	3	0	2684	56500	FCN	stomach
OVER	GO:0006850	mitochondrial pyruvate transmembrane transport	BIOLOGICAL_PROCESS	0.00467035	9.34676e-05	3	0	2684	56500	FCN	stomach
OVER	GO:0004300	enoyl-CoA hydratase activity	MOLECULAR_FUNCTION	0.00467035	9.19774e-05	7	18	2680	56482	FCN	stomach
UNDER	GO:0042641	actomyosin	CELLULAR_COMPONENT	0.00467035	9.35544e-05	1	267	2686	56233	FCN	stomach
OVER	GO:0004775	succinate-CoA ligase (ADP-forming) activity	MOLECULAR_FUNCTION	0.00467035	9.34676e-05	3	0	2684	56500	FCN	stomach
OVER	GO:0004774	succinate-CoA ligase activity	MOLECULAR_FUNCTION	0.00467035	9.34676e-05	3	0	2684	56500	FCN	stomach
OVER	GO:0070129	regulation of mitochondrial translation	BIOLOGICAL_PROCESS	0.00467035	9.19774e-05	7	18	2680	56482	FCN	stomach
OVER	GO:0006046	N-acetylglucosamine catabolic process	BIOLOGICAL_PROCESS	0.00467035	9.34676e-05	3	0	2684	56500	FCN	stomach
OVER	GO:0005198	structural molecule activity	MOLECULAR_FUNCTION	0.00480114	9.64112e-05	119	1705	2568	54795	FCN	stomach
OVER	GO:0141188	nucleic acid catabolic process	BIOLOGICAL_PROCESS	0.00497704	0.000100189	49	551	2638	55949	FCN	stomach
OVER	GO:0034719	SMN-Sm protein complex	CELLULAR_COMPONENT	0.00497984	0.000100737	6	12	2681	56488	FCN	stomach
OVER	GO:0045730	respiratory burst	BIOLOGICAL_PROCESS	0.00497984	0.000100737	6	12	2681	56488	FCN	stomach
UNDER	GO:0071596	ubiquitin-dependent protein catabolic process via the N-end rule pathway	BIOLOGICAL_PROCESS	0.0049924	0.000101237	1	273	2686	56227	FCN	stomach
OVER	GO:0046906	tetrapyrrole binding	MOLECULAR_FUNCTION	0.00503692	0.000102388	29	265	2658	56235	FCN	stomach
OVER	GO:0051168	nuclear export	BIOLOGICAL_PROCESS	0.00520759	0.000106115	28	248	2659	56252	FCN	stomach
OVER	GO:0042744	hydrogen peroxide catabolic process	BIOLOGICAL_PROCESS	0.00549872	0.000112318	8	26	2679	56474	FCN	stomach
OVER	GO:0010498	proteasomal protein catabolic process	BIOLOGICAL_PROCESS	0.00550384	0.000112695	70	887	2617	55613	FCN	stomach
OVER	GO:0016272	prefoldin complex	CELLULAR_COMPONENT	0.00562801	0.000116348	5	7	2682	56493	FCN	stomach
OVER	GO:0002479	antigen processing and presentation of exogenous peptide antigen via MHC class I, TAP-dependent	BIOLOGICAL_PROCESS	0.00562801	0.000116348	5	7	2682	56493	FCN	stomach
OVER	GO:1990825	sequence-specific mRNA binding	MOLECULAR_FUNCTION	0.00562801	0.000116348	5	7	2682	56493	FCN	stomach
OVER	GO:0031118	rRNA pseudouridine synthesis	BIOLOGICAL_PROCESS	0.00562801	0.000116348	5	7	2682	56493	FCN	stomach
OVER	GO:0000154	rRNA modification	BIOLOGICAL_PROCESS	0.00574235	0.000118995	10	43	2677	56457	FCN	stomach
OVER	GO:0061077	chaperone-mediated protein folding	BIOLOGICAL_PROCESS	0.00575802	0.000119604	12	62	2675	56438	FCN	stomach
UNDER	GO:0003008	system process	BIOLOGICAL_PROCESS	0.00579529	0.000120664	106	3178	2581	53322	FCN	stomach
OVER	GO:0042273	ribosomal large subunit biogenesis	BIOLOGICAL_PROCESS	0.00592322	0.00012362	14	83	2673	56417	FCN	stomach
UNDER	GO:0099572	postsynaptic specialization	CELLULAR_COMPONENT	0.00596508	0.000124787	15	765	2672	55735	FCN	stomach
OVER	GO:0043467	regulation of generation of precursor metabolites and energy	BIOLOGICAL_PROCESS	0.00613734	0.000128694	19	141	2668	56359	FCN	stomach
OVER	GO:0005688	U6 snRNP	CELLULAR_COMPONENT	0.00624975	0.000132817	4	3	2683	56497	FCN	stomach
OVER	GO:0051031	tRNA transport	BIOLOGICAL_PROCESS	0.00624975	0.000132817	4	3	2683	56497	FCN	stomach
OVER	GO:0000166	nucleotide binding	MOLECULAR_FUNCTION	0.00624975	0.000132698	415	7265	2272	49235	FCN	stomach
OVER	GO:0000408	EKC/KEOPS complex	CELLULAR_COMPONENT	0.00624975	0.000132817	4	3	2683	56497	FCN	stomach
OVER	GO:0098803	respiratory chain complex	CELLULAR_COMPONENT	0.00624975	0.000132817	4	3	2683	56497	FCN	stomach
UNDER	GO:0022834	ligand-gated channel activity	MOLECULAR_FUNCTION	0.00624975	0.00013321	11	642	2676	55858	FCN	stomach
OVER	GO:0006270	DNA replication initiation	BIOLOGICAL_PROCESS	0.00624975	0.000133064	11	53	2676	56447	FCN	stomach
OVER	GO:0006406	mRNA export from nucleus	BIOLOGICAL_PROCESS	0.00627027	0.000134266	16	106	2671	56394	FCN	stomach
OVER	GO:0008173	RNA methyltransferase activity	MOLECULAR_FUNCTION	0.00627027	0.000134266	16	106	2671	56394	FCN	stomach
UNDER	GO:0030029	actin filament-based process	BIOLOGICAL_PROCESS	0.00629533	0.000135423	85	2653	2602	53847	FCN	stomach
OVER	GO:0140662	ATP-dependent protein folding chaperone	MOLECULAR_FUNCTION	0.00629533	0.000135289	9	35	2678	56465	FCN	stomach
OVER	GO:0042274	ribosomal small subunit biogenesis	BIOLOGICAL_PROCESS	0.00639771	0.000138257	14	84	2673	56416	FCN	stomach
UNDER	GO:0070161	anchoring junction	CELLULAR_COMPONENT	0.00639771	0.000138253	52	1800	2635	54700	FCN	stomach
OVER	GO:0045454	cell redox homeostasis	BIOLOGICAL_PROCESS	0.00645547	0.000139824	8	27	2679	56473	FCN	stomach
OVER	GO:1901137	carbohydrate derivative biosynthetic process	BIOLOGICAL_PROCESS	0.0064641	0.00014033	83	1111	2604	55389	FCN	stomach
UNDER	GO:0045664	regulation of neuron differentiation	BIOLOGICAL_PROCESS	0.00651465	0.000141749	32	1255	2655	55245	FCN	stomach
OVER	GO:0000049	tRNA binding	MOLECULAR_FUNCTION	0.00703135	0.000153338	15	96	2672	56404	FCN	stomach
OVER	GO:0033218	amide binding	MOLECULAR_FUNCTION	0.00708538	0.000154866	36	368	2651	56132	FCN	stomach
UNDER	GO:0000978	RNA polymerase II cis-regulatory region sequence-specific DNA binding	MOLECULAR_FUNCTION	0.00721241	0.000157998	77	2434	2610	54066	FCN	stomach
OVER	GO:0009123	nucleoside monophosphate metabolic process	BIOLOGICAL_PROCESS	0.00722197	0.000158564	36	369	2651	56131	FCN	stomach
OVER	GO:0019842	vitamin binding	MOLECULAR_FUNCTION	0.00728544	0.000160317	27	242	2660	56258	FCN	stomach
OVER	GO:0017076	purine nucleotide binding	MOLECULAR_FUNCTION	0.00729112	0.000160802	392	6830	2295	49670	FCN	stomach
UNDER	GO:0048699	generation of neurons	BIOLOGICAL_PROCESS	0.00815447	0.000180245	146	4120	2541	52380	FCN	stomach
UNDER	GO:0000987	cis-regulatory region sequence-specific DNA binding	MOLECULAR_FUNCTION	0.00816899	0.000180969	79	2484	2608	54016	FCN	stomach
OVER	GO:0051246	regulation of protein metabolic process	BIOLOGICAL_PROCESS	0.00824415	0.000183041	204	3274	2483	53226	FCN	stomach
UNDER	GO:0007018	microtubule-based movement	BIOLOGICAL_PROCESS	0.00861942	0.000191798	31	1213	2656	55287	FCN	stomach
OVER	GO:2000144	positive regulation of DNA-templated transcription initiation	BIOLOGICAL_PROCESS	0.00901294	0.000200999	7	21	2680	56479	FCN	stomach
UNDER	GO:0048858	cell projection morphogenesis	BIOLOGICAL_PROCESS	0.00905476	0.000202378	73	2323	2614	54177	FCN	stomach
OVER	GO:0005048	signal sequence binding	MOLECULAR_FUNCTION	0.00906305	0.000203011	11	56	2676	56444	FCN	stomach
UNDER	GO:0005516	calmodulin binding	MOLECULAR_FUNCTION	0.00981886	0.00022091	9	556	2678	55944	FCN	stomach
UNDER	GO:0050794	regulation of cellular process	BIOLOGICAL_PROCESS	0.00981886	0.000220779	1054	24203	1633	32297	FCN	stomach
UNDER	GO:0030036	actin cytoskeleton organization	BIOLOGICAL_PROCESS	0.0100457	0.000226509	80	2494	2607	54006	FCN	stomach
UNDER	GO:0031344	regulation of cell projection organization	BIOLOGICAL_PROCESS	0.010068	0.000227509	47	1645	2640	54855	FCN	stomach
OVER	GO:0016053	organic acid biosynthetic process	BIOLOGICAL_PROCESS	0.0100825	0.000228832	46	523	2641	55977	FCN	stomach
OVER	GO:0046394	carboxylic acid biosynthetic process	BIOLOGICAL_PROCESS	0.0100825	0.000228832	46	523	2641	55977	FCN	stomach
OVER	GO:0005689	U12-type spliceosomal complex	CELLULAR_COMPONENT	0.0101136	0.000230035	9	38	2678	56462	FCN	stomach
OVER	GO:0044282	small molecule catabolic process	BIOLOGICAL_PROCESS	0.0107957	0.000246083	56	686	2631	55814	FCN	stomach
UNDER	GO:0030424	axon	CELLULAR_COMPONENT	0.0109464	0.000250058	46	1612	2641	54888	FCN	stomach
OVER	GO:0006810	transport	BIOLOGICAL_PROCESS	0.0109543	0.00025078	526	9496	2161	47004	FCN	stomach
OVER	GO:0001510	RNA methylation	BIOLOGICAL_PROCESS	0.0110219	0.000252871	18	137	2669	56363	FCN	stomach
OVER	GO:0030515	snoRNA binding	MOLECULAR_FUNCTION	0.0110651	0.000254607	7	22	2680	56478	FCN	stomach
OVER	GO:0070069	cytochrome complex	CELLULAR_COMPONENT	0.0110651	0.000256045	4	4	2683	56496	FCN	stomach
OVER	GO:0045039	protein insertion into mitochondrial inner membrane	BIOLOGICAL_PROCESS	0.0110651	0.000256045	4	4	2683	56496	FCN	stomach
OVER	GO:0034514	mitochondrial unfolded protein response	BIOLOGICAL_PROCESS	0.0110651	0.000256045	4	4	2683	56496	FCN	stomach
OVER	GO:0008535	respiratory chain complex IV assembly	BIOLOGICAL_PROCESS	0.0111735	0.000259105	10	48	2677	56452	FCN	stomach
OVER	GO:0031011	Ino80 complex	CELLULAR_COMPONENT	0.0112671	0.000261831	6	15	2681	56485	FCN	stomach
OVER	GO:0030619	U1 snRNA binding	MOLECULAR_FUNCTION	0.0115782	0.000272489	5	9	2682	56491	FCN	stomach
OVER	GO:0001779	natural killer cell differentiation	BIOLOGICAL_PROCESS	0.0115782	0.000272489	5	9	2682	56491	FCN	stomach
UNDER	GO:0034330	cell junction organization	BIOLOGICAL_PROCESS	0.0115782	0.000270722	60	1973	2627	54527	FCN	stomach
OVER	GO:0032040	small-subunit processome	CELLULAR_COMPONENT	0.0115782	0.000271794	9	39	2678	56461	FCN	stomach
OVER	GO:0008540	proteasome regulatory particle, base subcomplex	CELLULAR_COMPONENT	0.0115782	0.000272489	5	9	2682	56491	FCN	stomach
OVER	GO:0032201	telomere maintenance via semi-conservative replication	BIOLOGICAL_PROCESS	0.0115782	0.000272489	5	9	2682	56491	FCN	stomach
UNDER	GO:0120035	regulation of plasma membrane bounded cell projection organization	BIOLOGICAL_PROCESS	0.0116655	0.000275119	47	1634	2640	54866	FCN	stomach
OVER	GO:0020037	heme binding	MOLECULAR_FUNCTION	0.0118392	0.000279798	27	256	2660	56244	FCN	stomach
UNDER	GO:0048232	male gamete generation	BIOLOGICAL_PROCESS	0.011943	0.000282842	34	1282	2653	55218	FCN	stomach
UNDER	GO:0120039	plasma membrane bounded cell projection morphogenesis	BIOLOGICAL_PROCESS	0.0119481	0.000283552	73	2303	2614	54197	FCN	stomach
OVER	GO:0001666	response to hypoxia	BIOLOGICAL_PROCESS	0.0123143	0.000292851	39	427	2648	56073	FCN	stomach
OVER	GO:0005657	replication fork	CELLULAR_COMPONENT	0.0123549	0.000294426	13	80	2674	56420	FCN	stomach
OVER	GO:0006302	double-strand break repair	BIOLOGICAL_PROCESS	0.0126197	0.000301358	37	400	2650	56100	FCN	stomach
UNDER	GO:0044295	axonal growth cone	CELLULAR_COMPONENT	0.0128745	0.000308079	0	190	2687	56310	FCN	stomach
OVER	GO:0005732	sno(s)RNA-containing ribonucleoprotein complex	CELLULAR_COMPONENT	0.0132818	0.000319136	7	23	2680	56477	FCN	stomach
OVER	GO:0000963	mitochondrial RNA processing	BIOLOGICAL_PROCESS	0.0132818	0.000319136	7	23	2680	56477	FCN	stomach
OVER	GO:0006766	vitamin metabolic process	BIOLOGICAL_PROCESS	0.0139459	0.000335781	16	116	2671	56384	FCN	stomach
UNDER	GO:0048667	cell morphogenesis involved in neuron differentiation	BIOLOGICAL_PROCESS	0.0140534	0.000339061	68	2166	2619	54334	FCN	stomach
OVER	GO:0003995	acyl-CoA dehydrogenase activity	MOLECULAR_FUNCTION	0.0142917	0.000346221	6	16	2681	56484	FCN	stomach
OVER	GO:0052890	oxidoreductase activity, acting on the CH-CH group of donors, with a flavin as acceptor	MOLECULAR_FUNCTION	0.0142917	0.000346221	6	16	2681	56484	FCN	stomach
OVER	GO:0009152	purine ribonucleotide biosynthetic process	BIOLOGICAL_PROCESS	0.0145367	0.000352874	31	313	2656	56187	FCN	stomach
OVER	GO:0004096	catalase activity	MOLECULAR_FUNCTION	0.0146951	0.000361154	3	1	2684	56499	FCN	stomach
OVER	GO:0052735	tRNA (cytidine-3-)-methyltransferase activity	MOLECULAR_FUNCTION	0.0146951	0.000361154	3	1	2684	56499	FCN	stomach
OVER	GO:0071042	nuclear polyadenylation-dependent mRNA catabolic process	BIOLOGICAL_PROCESS	0.0146951	0.000361154	3	1	2684	56499	FCN	stomach
OVER	GO:0071047	polyadenylation-dependent mRNA catabolic process	BIOLOGICAL_PROCESS	0.0146951	0.000361154	3	1	2684	56499	FCN	stomach
OVER	GO:0009063	amino acid catabolic process	BIOLOGICAL_PROCESS	0.0146951	0.000361794	23	206	2664	56294	FCN	stomach
OVER	GO:0034513	box H/ACA snoRNA binding	MOLECULAR_FUNCTION	0.0146951	0.000361154	3	1	2684	56499	FCN	stomach
OVER	GO:0005009	insulin receptor activity	MOLECULAR_FUNCTION	0.0146951	0.000361154	3	1	2684	56499	FCN	stomach
UNDER	GO:0045211	postsynaptic membrane	CELLULAR_COMPONENT	0.0153479	0.000378623	14	701	2673	55799	FCN	stomach
OVER	GO:0000082	G1/S transition of mitotic cell cycle	BIOLOGICAL_PROCESS	0.0154406	0.00038202	28	272	2659	56228	FCN	stomach
OVER	GO:0044272	sulfur compound biosynthetic process	BIOLOGICAL_PROCESS	0.0154406	0.000382436	23	207	2664	56293	FCN	stomach
OVER	GO:0005791	rough endoplasmic reticulum	CELLULAR_COMPONENT	0.0156472	0.000388387	14	94	2673	56406	FCN	stomach
OVER	GO:0043228	membraneless organelle	CELLULAR_COMPONENT	0.0156472	0.000389867	500	9034	2187	47466	FCN	stomach
OVER	GO:0043232	intracellular membraneless organelle	CELLULAR_COMPONENT	0.0156472	0.000389867	500	9034	2187	47466	FCN	stomach
OVER	GO:0042277	peptide binding	MOLECULAR_FUNCTION	0.015795	0.000395765	31	317	2656	56183	FCN	stomach
OVER	GO:0062125	regulation of mitochondrial gene expression	BIOLOGICAL_PROCESS	0.015795	0.000396144	7	24	2680	56476	FCN	stomach
UNDER	GO:0003777	microtubule motor activity	MOLECULAR_FUNCTION	0.015795	0.000396668	9	539	2678	55961	FCN	stomach
UNDER	GO:0031252	cell leading edge	CELLULAR_COMPONENT	0.015795	0.000396129	22	936	2665	55564	FCN	stomach
OVER	GO:0003755	peptidyl-prolyl cis-trans isomerase activity	MOLECULAR_FUNCTION	0.0160133	0.00040373	13	83	2674	56417	FCN	stomach
OVER	GO:0034614	cellular response to reactive oxygen species	BIOLOGICAL_PROCESS	0.0160133	0.000403416	18	143	2669	56357	FCN	stomach
OVER	GO:0055029	nuclear DNA-directed RNA polymerase complex	CELLULAR_COMPONENT	0.0167076	0.000422059	21	179	2666	56321	FCN	stomach
UNDER	GO:0048666	neuron development	BIOLOGICAL_PROCESS	0.0167163	0.000423104	114	3290	2573	53210	FCN	stomach
OVER	GO:0072350	tricarboxylic acid metabolic process	BIOLOGICAL_PROCESS	0.0171694	0.000436267	9	42	2678	56458	FCN	stomach
OVER	GO:0140104	molecular carrier activity	MOLECULAR_FUNCTION	0.0171694	0.000435933	15	107	2672	56393	FCN	stomach
OVER	GO:0042435	indole-containing compound biosynthetic process	BIOLOGICAL_PROCESS	0.0173164	0.000444272	4	5	2683	56495	FCN	stomach
UNDER	GO:0030165	PDZ domain binding	MOLECULAR_FUNCTION	0.0173164	0.000441157	2	279	2685	56221	FCN	stomach
OVER	GO:0030620	U2 snRNA binding	MOLECULAR_FUNCTION	0.0173164	0.000444272	4	5	2683	56495	FCN	stomach
OVER	GO:0000153	cytoplasmic ubiquitin ligase complex	CELLULAR_COMPONENT	0.0173164	0.000444272	4	5	2683	56495	FCN	stomach
OVER	GO:0019262	N-acetylneuraminate catabolic process	BIOLOGICAL_PROCESS	0.0173164	0.000444272	4	5	2683	56495	FCN	stomach
OVER	GO:0033280	response to vitamin D	BIOLOGICAL_PROCESS	0.0173316	0.000445518	8	33	2679	56467	FCN	stomach
OVER	GO:0044772	mitotic cell cycle phase transition	BIOLOGICAL_PROCESS	0.017358	0.000447054	54	674	2633	55826	FCN	stomach
OVER	GO:0030894	replisome	CELLULAR_COMPONENT	0.0173912	0.000450483	6	17	2681	56483	FCN	stomach
OVER	GO:0060261	positive regulation of transcription initiation by RNA polymerase II	BIOLOGICAL_PROCESS	0.0173912	0.000450483	6	17	2681	56483	FCN	stomach
OVER	GO:0000727	double-strand break repair via break-induced replication	BIOLOGICAL_PROCESS	0.0173912	0.000450483	6	17	2681	56483	FCN	stomach
OVER	GO:0016999	antibiotic metabolic process	BIOLOGICAL_PROCESS	0.0174506	0.000452882	10	52	2677	56448	FCN	stomach
OVER	GO:0031968	organelle outer membrane	CELLULAR_COMPONENT	0.0176123	0.000457947	30	302	2657	56198	FCN	stomach
OVER	GO:2000377	regulation of reactive oxygen species metabolic process	BIOLOGICAL_PROCESS	0.0177171	0.000461546	21	181	2666	56319	FCN	stomach
OVER	GO:0006575	modified amino acid metabolic process	BIOLOGICAL_PROCESS	0.0178524	0.000466444	28	278	2659	56222	FCN	stomach
UNDER	GO:0048812	neuron projection morphogenesis	BIOLOGICAL_PROCESS	0.0178524	0.000466832	73	2274	2614	54226	FCN	stomach
OVER	GO:0006281	DNA repair	BIOLOGICAL_PROCESS	0.0180904	0.000473948	71	954	2616	55546	FCN	stomach
OVER	GO:0006890	retrograde vesicle-mediated transport, Golgi to endoplasmic reticulum	BIOLOGICAL_PROCESS	0.0181321	0.000475936	15	108	2672	56392	FCN	stomach
OVER	GO:0009165	nucleotide biosynthetic process	BIOLOGICAL_PROCESS	0.0181536	0.000477395	46	548	2641	55952	FCN	stomach
OVER	GO:0019867	outer membrane	CELLULAR_COMPONENT	0.0181834	0.000479078	30	304	2657	56196	FCN	stomach
OVER	GO:0004602	glutathione peroxidase activity	MOLECULAR_FUNCTION	0.0184268	0.000487308	7	25	2680	56475	FCN	stomach
OVER	GO:0009067	aspartate family amino acid biosynthetic process	BIOLOGICAL_PROCESS	0.0184268	0.000487308	7	25	2680	56475	FCN	stomach
OVER	GO:0005504	fatty acid binding	MOLECULAR_FUNCTION	0.0195002	0.000516657	10	53	2677	56447	FCN	stomach
UNDER	GO:0065007	biological regulation	BIOLOGICAL_PROCESS	0.0197691	0.000524756	1147	26052	1540	30448	FCN	stomach
OVER	GO:0006402	mRNA catabolic process	BIOLOGICAL_PROCESS	0.0198306	0.000529324	41	467	2646	56033	FCN	stomach
UNDER	GO:0015276	ligand-gated monoatomic ion channel activity	MOLECULAR_FUNCTION	0.0198306	0.000528272	9	530	2678	55970	FCN	stomach
OVER	GO:0005666	RNA polymerase III complex	CELLULAR_COMPONENT	0.0198306	0.000528616	8	34	2679	56466	FCN	stomach
OVER	GO:0016705	oxidoreductase activity, acting on paired donors, with incorporation or reduction of molecular oxygen	MOLECULAR_FUNCTION	0.0199816	0.000534341	39	439	2648	56061	FCN	stomach
OVER	GO:0051304	chromosome separation	BIOLOGICAL_PROCESS	0.0202057	0.000542329	18	147	2669	56353	FCN	stomach
UNDER	GO:0048468	cell development	BIOLOGICAL_PROCESS	0.0202057	0.000542091	280	7150	2407	49350	FCN	stomach
OVER	GO:0017062	respiratory chain complex III assembly	BIOLOGICAL_PROCESS	0.0203766	0.000550936	5	11	2682	56489	FCN	stomach
OVER	GO:0048038	quinone binding	MOLECULAR_FUNCTION	0.0203766	0.000550936	5	11	2682	56489	FCN	stomach
OVER	GO:0034551	mitochondrial respiratory chain complex III assembly	BIOLOGICAL_PROCESS	0.0203766	0.000550936	5	11	2682	56489	FCN	stomach
OVER	GO:0007430	terminal branching, open tracheal system	BIOLOGICAL_PROCESS	0.0203766	0.000550936	5	11	2682	56489	FCN	stomach
OVER	GO:0002478	antigen processing and presentation of exogenous peptide antigen	BIOLOGICAL_PROCESS	0.0208742	0.000565421	15	110	2672	56390	FCN	stomach
OVER	GO:0098687	chromosomal region	CELLULAR_COMPONENT	0.0210848	0.000572165	47	566	2640	55934	FCN	stomach
OVER	GO:0030663	COPI-coated vesicle membrane	CELLULAR_COMPONENT	0.0212105	0.00057767	6	18	2681	56482	FCN	stomach
OVER	GO:0009083	branched-chain amino acid catabolic process	BIOLOGICAL_PROCESS	0.0212105	0.00057767	6	18	2681	56482	FCN	stomach
OVER	GO:0006915	apoptotic process	BIOLOGICAL_PROCESS	0.0212277	0.000579184	170	2719	2517	53781	FCN	stomach
OVER	GO:0036293	response to decreased oxygen levels	BIOLOGICAL_PROCESS	0.0213926	0.000585794	39	444	2648	56056	FCN	stomach
OVER	GO:0031017	exocrine pancreas development	BIOLOGICAL_PROCESS	0.0213926	0.000585787	9	44	2678	56456	FCN	stomach
OVER	GO:0002181	cytoplasmic translation	BIOLOGICAL_PROCESS	0.0215135	0.000590166	21	186	2666	56314	FCN	stomach
UNDER	GO:0001725	stress fiber	CELLULAR_COMPONENT	0.0216809	0.000597968	1	225	2686	56275	FCN	stomach
UNDER	GO:0097517	contractile actin filament bundle	CELLULAR_COMPONENT	0.0216809	0.000597968	1	225	2686	56275	FCN	stomach
OVER	GO:0043168	anion binding	MOLECULAR_FUNCTION	0.0216809	0.000596407	457	8230	2230	48270	FCN	stomach
OVER	GO:0016859	cis-trans isomerase activity	MOLECULAR_FUNCTION	0.021771	0.000601526	13	87	2674	56413	FCN	stomach
OVER	GO:0019884	antigen processing and presentation of exogenous antigen	BIOLOGICAL_PROCESS	0.0222296	0.000615294	15	111	2672	56389	FCN	stomach
OVER	GO:0051536	iron-sulfur cluster binding	MOLECULAR_FUNCTION	0.022279	0.00061886	17	136	2670	56364	FCN	stomach
OVER	GO:0051540	metal cluster binding	MOLECULAR_FUNCTION	0.022279	0.00061886	17	136	2670	56364	FCN	stomach
OVER	GO:0044085	cellular component biogenesis	BIOLOGICAL_PROCESS	0.0224136	0.000623706	383	6785	2304	49715	FCN	stomach
OVER	GO:0044843	cell cycle G1/S phase transition	BIOLOGICAL_PROCESS	0.0224409	0.000625574	29	293	2658	56207	FCN	stomach
UNDER	GO:0099738	cell cortex region	CELLULAR_COMPONENT	0.0227559	0.000635477	6	424	2681	56076	FCN	stomach
OVER	GO:0070482	response to oxygen levels	BIOLOGICAL_PROCESS	0.0232268	0.000649868	41	479	2646	56021	FCN	stomach
UNDER	GO:0034587	piRNA processing	BIOLOGICAL_PROCESS	0.0232268	0.00065092	0	170	2687	56330	FCN	stomach
UNDER	GO:0022008	neurogenesis	BIOLOGICAL_PROCESS	0.0233193	0.000654661	162	4405	2525	52095	FCN	stomach
OVER	GO:0006081	aldehyde metabolic process	BIOLOGICAL_PROCESS	0.0237834	0.000668863	15	112	2672	56388	FCN	stomach
OVER	GO:0000959	mitochondrial RNA metabolic process	BIOLOGICAL_PROCESS	0.0239147	0.000674917	9	45	2678	56455	FCN	stomach
OVER	GO:0000966	RNA 5'-end processing	BIOLOGICAL_PROCESS	0.0239147	0.000674917	9	45	2678	56455	FCN	stomach
OVER	GO:0006401	RNA catabolic process	BIOLOGICAL_PROCESS	0.0240235	0.000679172	43	512	2644	55988	FCN	stomach
OVER	GO:0046390	ribose phosphate biosynthetic process	BIOLOGICAL_PROCESS	0.0243999	0.000691018	34	372	2653	56128	FCN	stomach
OVER	GO:0000302	response to reactive oxygen species	BIOLOGICAL_PROCESS	0.0247326	0.000701659	27	272	2660	56228	FCN	stomach
OVER	GO:0016078	tRNA decay	BIOLOGICAL_PROCESS	0.0250737	0.000713811	4	6	2683	56494	FCN	stomach
OVER	GO:0036402	proteasome-activating activity	MOLECULAR_FUNCTION	0.0250737	0.000713811	4	6	2683	56494	FCN	stomach
OVER	GO:0032527	protein exit from endoplasmic reticulum	BIOLOGICAL_PROCESS	0.0252269	0.000719418	7	27	2680	56473	FCN	stomach
OVER	GO:0005682	U5 snRNP	CELLULAR_COMPONENT	0.0255904	0.000731047	6	19	2681	56481	FCN	stomach
OVER	GO:0004030	aldehyde dehydrogenase [NAD(P)+] activity	MOLECULAR_FUNCTION	0.0260774	0.000751391	5	12	2682	56488	FCN	stomach
OVER	GO:0004029	aldehyde dehydrogenase (NAD+) activity	MOLECULAR_FUNCTION	0.0260774	0.000751391	5	12	2682	56488	FCN	stomach
OVER	GO:0005885	Arp2/3 protein complex	CELLULAR_COMPONENT	0.0260774	0.000751391	5	12	2682	56488	FCN	stomach
OVER	GO:0000394	RNA splicing, via endonucleolytic cleavage and ligation	BIOLOGICAL_PROCESS	0.0260774	0.000751391	5	12	2682	56488	FCN	stomach
OVER	GO:0071285	cellular response to lithium ion	BIOLOGICAL_PROCESS	0.0260774	0.000751391	5	12	2682	56488	FCN	stomach
OVER	GO:0070003	threonine-type peptidase activity	MOLECULAR_FUNCTION	0.0268442	0.00077481	9	46	2678	56454	FCN	stomach
OVER	GO:0031405	lipoic acid binding	MOLECULAR_FUNCTION	0.0291247	0.000872247	3	2	2684	56498	FCN	stomach
OVER	GO:0043527	tRNA methyltransferase complex	CELLULAR_COMPONENT	0.0291247	0.000872247	3	2	2684	56498	FCN	stomach
OVER	GO:0031467	Cul7-RING ubiquitin ligase complex	CELLULAR_COMPONENT	0.0291247	0.000872247	3	2	2684	56498	FCN	stomach
OVER	GO:0005787	signal peptidase complex	CELLULAR_COMPONENT	0.0291247	0.000872247	3	2	2684	56498	FCN	stomach
OVER	GO:0005851	eukaryotic translation initiation factor 2B complex	CELLULAR_COMPONENT	0.0291247	0.000872247	3	2	2684	56498	FCN	stomach
OVER	GO:0030891	VCB complex	CELLULAR_COMPONENT	0.0291247	0.000872247	3	2	2684	56498	FCN	stomach
OVER	GO:0006888	endoplasmic reticulum to Golgi vesicle-mediated transport	BIOLOGICAL_PROCESS	0.0291247	0.000851594	26	260	2661	56240	FCN	stomach
OVER	GO:0051287	NAD binding	MOLECULAR_FUNCTION	0.0291247	0.000853962	15	115	2672	56385	FCN	stomach
OVER	GO:0016616	oxidoreductase activity, acting on the CH-OH group of donors, NAD or NADP as acceptor	MOLECULAR_FUNCTION	0.0291247	0.000852135	24	234	2663	56266	FCN	stomach
OVER	GO:0030971	receptor tyrosine kinase binding	MOLECULAR_FUNCTION	0.0291247	0.000853962	15	115	2672	56385	FCN	stomach
OVER	GO:1990726	Lsm1-7-Pat1 complex	CELLULAR_COMPONENT	0.0291247	0.000872247	3	2	2684	56498	FCN	stomach
OVER	GO:0060590	ATPase regulator activity	MOLECULAR_FUNCTION	0.0291247	0.000868536	11	68	2676	56432	FCN	stomach
OVER	GO:0047507	deoxynucleoside-phosphate kinase activity, ATP as phosphate donor	MOLECULAR_FUNCTION	0.0291247	0.000872247	3	2	2684	56498	FCN	stomach
OVER	GO:0046077	dUDP metabolic process	BIOLOGICAL_PROCESS	0.0291247	0.000872247	3	2	2684	56498	FCN	stomach
OVER	GO:1901490	regulation of lymphangiogenesis	BIOLOGICAL_PROCESS	0.0291247	0.000872247	3	2	2684	56498	FCN	stomach
OVER	GO:0009196	pyrimidine deoxyribonucleoside diphosphate metabolic process	BIOLOGICAL_PROCESS	0.0291247	0.000872247	3	2	2684	56498	FCN	stomach
OVER	GO:0009197	pyrimidine deoxyribonucleoside diphosphate biosynthetic process	BIOLOGICAL_PROCESS	0.0291247	0.000872247	3	2	2684	56498	FCN	stomach
OVER	GO:0034126	positive regulation of MyD88-dependent toll-like receptor signaling pathway	BIOLOGICAL_PROCESS	0.0291247	0.000872247	3	2	2684	56498	FCN	stomach
OVER	GO:0070244	negative regulation of thymocyte apoptotic process	BIOLOGICAL_PROCESS	0.0291247	0.000872247	3	2	2684	56498	FCN	stomach
OVER	GO:0007539	primary sex determination, soma	BIOLOGICAL_PROCESS	0.0291247	0.000872247	3	2	2684	56498	FCN	stomach
OVER	GO:0006227	dUDP biosynthetic process	BIOLOGICAL_PROCESS	0.0291247	0.000872247	3	2	2684	56498	FCN	stomach
UNDER	GO:0007399	nervous system development	BIOLOGICAL_PROCESS	0.0291247	0.000864326	218	5682	2469	50818	FCN	stomach
UNDER	GO:0060078	regulation of postsynaptic membrane potential	BIOLOGICAL_PROCESS	0.0294521	0.000884265	2	261	2685	56239	FCN	stomach
OVER	GO:0008175	tRNA methyltransferase activity	MOLECULAR_FUNCTION	0.0294521	0.000886412	9	47	2678	56453	FCN	stomach
OVER	GO:0033617	mitochondrial cytochrome c oxidase assembly	BIOLOGICAL_PROCESS	0.0294521	0.000886412	9	47	2678	56453	FCN	stomach
UNDER	GO:0005815	microtubule organizing center	CELLULAR_COMPONENT	0.0294556	0.000887969	41	1417	2646	55083	FCN	stomach
OVER	GO:0030554	adenyl nucleotide binding	MOLECULAR_FUNCTION	0.0297865	0.000902355	278	4787	2409	51713	FCN	stomach
UNDER	GO:0050768	negative regulation of neurogenesis	BIOLOGICAL_PROCESS	0.0297865	0.000899786	10	538	2677	55962	FCN	stomach
OVER	GO:0009260	ribonucleotide biosynthetic process	BIOLOGICAL_PROCESS	0.0297865	0.000901468	33	362	2654	56138	FCN	stomach
OVER	GO:0005372	water transmembrane transporter activity	MOLECULAR_FUNCTION	0.0299782	0.000914079	6	20	2681	56480	FCN	stomach
OVER	GO:0019755	one-carbon compound transport	BIOLOGICAL_PROCESS	0.0299782	0.000914079	6	20	2681	56480	FCN	stomach
OVER	GO:0015250	water channel activity	MOLECULAR_FUNCTION	0.0299782	0.000914079	6	20	2681	56480	FCN	stomach
OVER	GO:0045780	positive regulation of bone resorption	BIOLOGICAL_PROCESS	0.0299782	0.000914079	6	20	2681	56480	FCN	stomach
UNDER	GO:0035418	protein localization to synapse	BIOLOGICAL_PROCESS	0.0303842	0.000929457	2	265	2685	56235	FCN	stomach
UNDER	GO:0034593	phosphatidylinositol bisphosphate phosphatase activity	MOLECULAR_FUNCTION	0.0303842	0.000929457	2	265	2685	56235	FCN	stomach
OVER	GO:0043039	tRNA aminoacylation	BIOLOGICAL_PROCESS	0.0304694	0.000933566	12	80	2675	56420	FCN	stomach
UNDER	GO:0031175	neuron projection development	BIOLOGICAL_PROCESS	0.0305455	0.000937403	99	2862	2588	53638	FCN	stomach
OVER	GO:0016614	oxidoreductase activity, acting on CH-OH group of donors	MOLECULAR_FUNCTION	0.0307686	0.000945769	25	243	2662	56257	FCN	stomach
UNDER	GO:0003690	double-stranded DNA binding	MOLECULAR_FUNCTION	0.0308707	0.00095043	117	3304	2570	53196	FCN	stomach
UNDER	GO:1902414	protein localization to cell junction	BIOLOGICAL_PROCESS	0.0309712	0.000955051	4	338	2683	56162	FCN	stomach
UNDER	GO:0032196	transposition	BIOLOGICAL_PROCESS	0.0313329	0.000967753	0	162	2687	56338	FCN	stomach
UNDER	GO:0010975	regulation of neuron projection development	BIOLOGICAL_PROCESS	0.0317434	0.000981995	36	1278	2651	55222	FCN	stomach
OVER	GO:0016070	RNA metabolic process	BIOLOGICAL_PROCESS	0.0317917	0.00098506	499	9110	2188	47390	FCN	stomach
UNDER	GO:0099513	polymeric cytoskeletal fiber	CELLULAR_COMPONENT	0.0318734	0.000990403	49	1613	2638	54887	FCN	stomach
OVER	GO:0034655	nucleobase-containing compound catabolic process	BIOLOGICAL_PROCESS	0.0318734	0.000990735	66	896	2621	55604	FCN	stomach
OVER	GO:0032655	regulation of interleukin-12 production	BIOLOGICAL_PROCESS	0.0319591	0.000994978	8	38	2679	56462	FCN	stomach
OVER	GO:0016075	rRNA catabolic process	BIOLOGICAL_PROCESS	0.032021	0.00100164	5	13	2682	56487	FCN	stomach
OVER	GO:0015985	energy coupled proton transport, down electrochemical gradient	BIOLOGICAL_PROCESS	0.032021	0.00100164	5	13	2682	56487	FCN	stomach
OVER	GO:0070525	tRNA threonylcarbamoyladenosine metabolic process	BIOLOGICAL_PROCESS	0.032021	0.00100164	5	13	2682	56487	FCN	stomach
UNDER	GO:0031047	regulatory ncRNA-mediated gene silencing	BIOLOGICAL_PROCESS	0.0335016	0.00104961	14	662	2673	55838	FCN	stomach
UNDER	GO:0099568	cytoplasmic region	CELLULAR_COMPONENT	0.033638	0.00105554	31	1139	2656	55361	FCN	stomach
OVER	GO:0012501	programmed cell death	BIOLOGICAL_PROCESS	0.0340187	0.00106917	176	2862	2511	53638	FCN	stomach
OVER	GO:0006741	NADP biosynthetic process	BIOLOGICAL_PROCESS	0.0343005	0.00108141	4	7	2683	56493	FCN	stomach
OVER	GO:1903608	protein localization to cytoplasmic stress granule	BIOLOGICAL_PROCESS	0.0343005	0.00108141	4	7	2683	56493	FCN	stomach
OVER	GO:0005484	SNAP receptor activity	MOLECULAR_FUNCTION	0.0356434	0.00113078	12	82	2675	56418	FCN	stomach
OVER	GO:0042407	cristae formation	BIOLOGICAL_PROCESS	0.0356434	0.00113042	6	21	2681	56479	FCN	stomach
OVER	GO:0005744	TIM23 mitochondrial import inner membrane translocase complex	CELLULAR_COMPONENT	0.0356434	0.00113042	6	21	2681	56479	FCN	stomach
OVER	GO:0004364	glutathione transferase activity	MOLECULAR_FUNCTION	0.0356434	0.00113042	6	21	2681	56479	FCN	stomach
OVER	GO:0061650	ubiquitin-like protein conjugating enzyme activity	MOLECULAR_FUNCTION	0.0361541	0.00114877	9	49	2678	56451	FCN	stomach
OVER	GO:0035579	specific granule membrane	CELLULAR_COMPONENT	0.0361961	0.00115189	8	39	2679	56461	FCN	stomach
UNDER	GO:0030425	dendrite	CELLULAR_COMPONENT	0.0365689	0.00116736	42	1427	2645	55073	FCN	stomach
UNDER	GO:0097447	dendritic tree	CELLULAR_COMPONENT	0.0365689	0.00116736	42	1427	2645	55073	FCN	stomach
UNDER	GO:0005874	microtubule	CELLULAR_COMPONENT	0.0367379	0.00117457	32	1159	2655	55341	FCN	stomach
OVER	GO:0006914	autophagy	BIOLOGICAL_PROCESS	0.0368888	0.00118303	57	753	2630	55747	FCN	stomach
OVER	GO:0061919	process utilizing autophagic mechanism	BIOLOGICAL_PROCESS	0.0368888	0.00118303	57	753	2630	55747	FCN	stomach
UNDER	GO:0060271	cilium assembly	BIOLOGICAL_PROCESS	0.0369621	0.00118737	25	968	2662	55532	FCN	stomach
OVER	GO:0071166	ribonucleoprotein complex localization	BIOLOGICAL_PROCESS	0.0369621	0.00118903	11	71	2676	56429	FCN	stomach
OVER	GO:0046677	response to antibiotic	BIOLOGICAL_PROCESS	0.0369644	0.00119093	34	380	2653	56120	FCN	stomach
UNDER	GO:0009566	fertilization	BIOLOGICAL_PROCESS	0.0373159	0.00120409	9	499	2678	56001	FCN	stomach
OVER	GO:0032555	purine ribonucleotide binding	MOLECULAR_FUNCTION	0.037461	0.00121063	373	6655	2314	49845	FCN	stomach
OVER	GO:0051306	mitotic sister chromatid separation	BIOLOGICAL_PROCESS	0.0376452	0.00121844	14	107	2673	56393	FCN	stomach
OVER	GO:0046653	tetrahydrofolate metabolic process	BIOLOGICAL_PROCESS	0.0377082	0.00122254	7	30	2680	56470	FCN	stomach
OVER	GO:0032553	ribonucleotide binding	MOLECULAR_FUNCTION	0.0377082	0.0012242	374	6673	2313	49827	FCN	stomach
OVER	GO:0035639	purine ribonucleoside triphosphate binding	MOLECULAR_FUNCTION	0.0383256	0.00124758	368	6555	2319	49945	FCN	stomach
OVER	GO:0009896	positive regulation of catabolic process	BIOLOGICAL_PROCESS	0.0383256	0.00124802	55	721	2632	55779	FCN	stomach
OVER	GO:0072527	pyrimidine-containing compound metabolic process	BIOLOGICAL_PROCESS	0.0385869	0.00125844	15	120	2672	56380	FCN	stomach
OVER	GO:0005741	mitochondrial outer membrane	CELLULAR_COMPONENT	0.0393192	0.00128587	27	280	2660	56220	FCN	stomach
OVER	GO:0008219	cell death	BIOLOGICAL_PROCESS	0.0393192	0.0012862	176	2877	2511	53623	FCN	stomach
UNDER	GO:0097060	synaptic membrane	CELLULAR_COMPONENT	0.0396482	0.00129892	24	938	2663	55562	FCN	stomach
OVER	GO:0042574	retinal metabolic process	BIOLOGICAL_PROCESS	0.0398303	0.00130881	5	14	2682	56486	FCN	stomach
OVER	GO:0061037	negative regulation of cartilage development	BIOLOGICAL_PROCESS	0.0398303	0.00130881	5	14	2682	56486	FCN	stomach
UNDER	GO:0005912	adherens junction	CELLULAR_COMPONENT	0.0401904	0.00132263	21	848	2666	55652	FCN	stomach
UNDER	GO:0150034	distal axon	CELLULAR_COMPONENT	0.0405756	0.00133931	18	770	2669	55730	FCN	stomach
OVER	GO:0000428	DNA-directed RNA polymerase complex	CELLULAR_COMPONENT	0.0405756	0.00133883	21	193	2666	56307	FCN	stomach
OVER	GO:0000228	nuclear chromosome	CELLULAR_COMPONENT	0.0407367	0.00134664	53	691	2634	55809	FCN	stomach
OVER	GO:0034389	lipid droplet organization	BIOLOGICAL_PROCESS	0.0417394	0.0013839	6	22	2681	56478	FCN	stomach
UNDER	GO:0007186	G protein-coupled receptor signaling pathway	BIOLOGICAL_PROCESS	0.0417394	0.00138349	64	1978	2623	54522	FCN	stomach
OVER	GO:0072330	monocarboxylic acid biosynthetic process	BIOLOGICAL_PROCESS	0.0419951	0.00139445	29	309	2658	56191	FCN	stomach
UNDER	GO:2000425	regulation of apoptotic cell clearance	BIOLOGICAL_PROCESS	0.0429807	0.0014293	0	153	2687	56347	FCN	stomach
OVER	GO:0006767	water-soluble vitamin metabolic process	BIOLOGICAL_PROCESS	0.0436105	0.00145239	11	73	2676	56427	FCN	stomach
OVER	GO:0030880	RNA polymerase complex	CELLULAR_COMPONENT	0.0440781	0.00147231	21	197	2666	56303	FCN	stomach
OVER	GO:0035094	response to nicotine	BIOLOGICAL_PROCESS	0.0440781	0.00147051	9	51	2678	56449	FCN	stomach
OVER	GO:0005643	nuclear pore	CELLULAR_COMPONENT	0.0441574	0.00147714	13	97	2674	56403	FCN	stomach
OVER	GO:0030593	neutrophil chemotaxis	BIOLOGICAL_PROCESS	0.0447417	0.00149889	10	62	2677	56438	FCN	stomach
UNDER	GO:0030182	neuron differentiation	BIOLOGICAL_PROCESS	0.0457361	0.0015377	140	3813	2547	52687	FCN	stomach
OVER	GO:0003682	chromatin binding	MOLECULAR_FUNCTION	0.0457361	0.00153883	75	1067	2612	55433	FCN	stomach
UNDER	GO:0050905	neuromuscular process	BIOLOGICAL_PROCESS	0.0457361	0.00154019	3	282	2684	56218	FCN	stomach
OVER	GO:0044389	ubiquitin-like protein ligase binding	MOLECULAR_FUNCTION	0.0457361	0.00154124	36	424	2651	56076	FCN	stomach
OVER	GO:0033273	response to vitamin	BIOLOGICAL_PROCESS	0.0457508	0.00154399	14	110	2673	56390	FCN	stomach
UNDER	GO:0030055	cell-substrate junction	CELLULAR_COMPONENT	0.0458022	0.00155024	10	519	2677	55981	FCN	stomach
UNDER	GO:0044782	cilium organization	BIOLOGICAL_PROCESS	0.0458022	0.00154951	27	1017	2660	55483	FCN	stomach
UNDER	GO:0001578	microtubule bundle formation	BIOLOGICAL_PROCESS	0.0458235	0.00155322	3	285	2684	56215	FCN	stomach
OVER	GO:0140640	catalytic activity, acting on a nucleic acid	MOLECULAR_FUNCTION	0.0459379	0.00156859	118	1828	2569	54672	FCN	stomach
OVER	GO:0048002	antigen processing and presentation of peptide antigen	BIOLOGICAL_PROCESS	0.0459379	0.0015707	15	123	2672	56377	FCN	stomach
OVER	GO:0003857	3-hydroxyacyl-CoA dehydrogenase activity	MOLECULAR_FUNCTION	0.0459379	0.00156394	4	8	2683	56492	FCN	stomach
OVER	GO:0019136	deoxynucleoside kinase activity	MOLECULAR_FUNCTION	0.0459379	0.00156394	4	8	2683	56492	FCN	stomach
UNDER	GO:0006313	DNA transposition	BIOLOGICAL_PROCESS	0.0459379	0.00156912	0	159	2687	56341	FCN	stomach
OVER	GO:0019430	removal of superoxide radicals	BIOLOGICAL_PROCESS	0.0459379	0.00156394	4	8	2683	56492	FCN	stomach
OVER	GO:0006633	fatty acid biosynthetic process	BIOLOGICAL_PROCESS	0.0470731	0.00161184	21	200	2666	56300	FCN	stomach
UNDER	GO:0005925	focal adhesion	CELLULAR_COMPONENT	0.0471564	0.00161702	8	460	2679	56040	FCN	stomach
OVER	GO:0043038	amino acid activation	BIOLOGICAL_PROCESS	0.0474494	0.00162941	12	86	2675	56414	FCN	stomach
OVER	GO:0006620	post-translational protein targeting to endoplasmic reticulum membrane	BIOLOGICAL_PROCESS	0.0475772	0.00168025	5	15	2682	56485	FCN	stomach
OVER	GO:0006409	tRNA export from nucleus	BIOLOGICAL_PROCESS	0.0475772	0.00168544	3	3	2684	56497	FCN	stomach
OVER	GO:0031429	box H/ACA snoRNP complex	CELLULAR_COMPONENT	0.0475772	0.00168544	3	3	2684	56497	FCN	stomach
OVER	GO:0044770	cell cycle phase transition	BIOLOGICAL_PROCESS	0.0475772	0.00165487	65	893	2622	55607	FCN	stomach
OVER	GO:0030662	coated vesicle membrane	CELLULAR_COMPONENT	0.0475772	0.00164294	27	289	2660	56211	FCN	stomach
OVER	GO:0099116	tRNA 5'-end processing	BIOLOGICAL_PROCESS	0.0475772	0.00168025	5	15	2682	56485	FCN	stomach
OVER	GO:0003688	DNA replication origin binding	MOLECULAR_FUNCTION	0.0475772	0.0016785	6	23	2681	56477	FCN	stomach
OVER	GO:0000028	ribosomal small subunit assembly	BIOLOGICAL_PROCESS	0.0475772	0.00168025	5	15	2682	56485	FCN	stomach
OVER	GO:0001405	PAM complex, Tim23 associated import motor	CELLULAR_COMPONENT	0.0475772	0.00168544	3	3	2684	56497	FCN	stomach
OVER	GO:0050833	pyruvate transmembrane transporter activity	MOLECULAR_FUNCTION	0.0475772	0.00168544	3	3	2684	56497	FCN	stomach
OVER	GO:0036265	RNA (guanine-N7)-methylation	BIOLOGICAL_PROCESS	0.0475772	0.00168544	3	3	2684	56497	FCN	stomach
OVER	GO:0072588	box H/ACA RNP complex	CELLULAR_COMPONENT	0.0475772	0.00168544	3	3	2684	56497	FCN	stomach
OVER	GO:0009404	toxin metabolic process	BIOLOGICAL_PROCESS	0.0475772	0.00168025	5	15	2682	56485	FCN	stomach
OVER	GO:1901475	pyruvate transmembrane transport	BIOLOGICAL_PROCESS	0.0475772	0.00168544	3	3	2684	56497	FCN	stomach
OVER	GO:0009162	deoxyribonucleoside monophosphate metabolic process	BIOLOGICAL_PROCESS	0.0475772	0.0016785	6	23	2681	56477	FCN	stomach
OVER	GO:0009189	deoxyribonucleoside diphosphate biosynthetic process	BIOLOGICAL_PROCESS	0.0475772	0.00168544	3	3	2684	56497	FCN	stomach
OVER	GO:0034709	methylosome	CELLULAR_COMPONENT	0.0475772	0.00168025	5	15	2682	56485	FCN	stomach
OVER	GO:1901856	negative regulation of cellular respiration	BIOLOGICAL_PROCESS	0.0475772	0.00168544	3	3	2684	56497	FCN	stomach
OVER	GO:0045239	tricarboxylic acid cycle heteromeric enzyme complex	CELLULAR_COMPONENT	0.0475772	0.0016785	6	23	2681	56477	FCN	stomach
OVER	GO:0006272	leading strand elongation	BIOLOGICAL_PROCESS	0.0475772	0.00168544	3	3	2684	56497	FCN	stomach
OVER	GO:0006054	N-acetylneuraminate metabolic process	BIOLOGICAL_PROCESS	0.0475772	0.00168025	5	15	2682	56485	FCN	stomach
OVER	GO:0043020	NADPH oxidase complex	CELLULAR_COMPONENT	0.0475772	0.00168025	5	15	2682	56485	FCN	stomach
OVER	GO:0006301	postreplication repair	BIOLOGICAL_PROCESS	0.0490872	0.00174377	8	42	2679	56458	FCN	stomach
OVER	GO:0032615	interleukin-12 production	BIOLOGICAL_PROCESS	0.0490872	0.00174377	8	42	2679	56458	FCN	stomach
OVER	GO:0007584	response to nutrient	BIOLOGICAL_PROCESS	0.0490881	0.00174623	26	271	2661	56229	FCN	stomach
OVER	GO:0042119	neutrophil activation	BIOLOGICAL_PROCESS	0.0495101	0.00176368	33	378	2654	56122	FCN	stomach
OVER	GO:0006690	icosanoid metabolic process	BIOLOGICAL_PROCESS	0.0498243	0.00177888	12	87	2675	56413	FCN	stomach
UNDER	GO:0036477	somatodendritic compartment	CELLULAR_COMPONENT	0.0498243	0.00178225	60	1865	2627	54635	FCN	stomach
UNDER	GO:0098862	cluster of actin-based cell projections	CELLULAR_COMPONENT	0.0498243	0.00178015	2	244	2685	56256	FCN	stomach
OVER	GO:0043231	intracellular membrane-bounded organelle	CELLULAR_COMPONENT	9.06496e-10	4.47255e-14	400	22093	380	36314	FCN	intestine
OVER	GO:0005783	endoplasmic reticulum	CELLULAR_COMPONENT	4.42687e-09	4.36833e-13	84	2597	696	55810	FCN	intestine
OVER	GO:0043227	membrane-bounded organelle	CELLULAR_COMPONENT	3.94758e-08	5.84307e-12	405	23131	375	35276	FCN	intestine
UNDER	GO:0042995	cell projection	CELLULAR_COMPONENT	5.04186e-08	9.95038e-12	21	5106	759	53301	FCN	intestine
OVER	GO:0005737	cytoplasm	CELLULAR_COMPONENT	6.83497e-08	1.68615e-11	404	23202	376	35205	FCN	intestine
UNDER	GO:0120025	plasma membrane bounded cell projection	CELLULAR_COMPONENT	1.15413e-07	3.41662e-11	20	4867	760	53540	FCN	intestine
OVER	GO:0005739	mitochondrion	CELLULAR_COMPONENT	3.99288e-07	1.57603e-10	77	2583	703	55824	FCN	intestine
OVER	GO:0016491	oxidoreductase activity	MOLECULAR_FUNCTION	3.99288e-07	1.50522e-10	59	1698	721	56709	FCN	intestine
OVER	GO:0044281	small molecule metabolic process	BIOLOGICAL_PROCESS	5.1352e-07	2.28029e-10	90	3268	690	55139	FCN	intestine
OVER	GO:0005622	intracellular anatomical structure	CELLULAR_COMPONENT	5.79833e-07	3.14691e-10	515	32026	265	26381	FCN	intestine
OVER	GO:0043229	intracellular organelle	CELLULAR_COMPONENT	5.79833e-07	3.1073e-10	436	26031	344	32376	FCN	intestine
OVER	GO:0006261	DNA-templated DNA replication	BIOLOGICAL_PROCESS	6.87287e-07	4.0692e-10	19	214	761	58193	FCN	intestine
OVER	GO:0006457	protein folding	BIOLOGICAL_PROCESS	4.75521e-06	3.05001e-09	21	302	759	58105	FCN	intestine
OVER	GO:0005506	iron ion binding	MOLECULAR_FUNCTION	7.64261e-06	5.27909e-09	20	282	760	58125	FCN	intestine
OVER	GO:0043226	organelle	CELLULAR_COMPONENT	1.71562e-05	1.2697e-08	440	26961	340	31446	FCN	intestine
OVER	GO:0110165	cellular anatomical structure	CELLULAR_COMPONENT	4.17126e-05	3.49869e-08	660	44687	120	13720	FCN	intestine
OVER	GO:0006260	DNA replication	BIOLOGICAL_PROCESS	4.17126e-05	3.31903e-08	25	488	755	57919	FCN	intestine
OVER	GO:0044786	cell cycle DNA replication	BIOLOGICAL_PROCESS	5.59977e-05	4.97315e-08	11	83	769	58324	FCN	intestine
OVER	GO:0033260	nuclear DNA replication	BIOLOGICAL_PROCESS	6.102e-05	5.72025e-08	10	65	770	58342	FCN	intestine
OVER	GO:0005789	endoplasmic reticulum membrane	CELLULAR_COMPONENT	8.18102e-05	8.87013e-08	44	1320	736	57087	FCN	intestine
OVER	GO:0031974	membrane-enclosed lumen	CELLULAR_COMPONENT	8.18102e-05	9.28377e-08	123	5616	657	52791	FCN	intestine
OVER	GO:0070013	intracellular organelle lumen	CELLULAR_COMPONENT	8.18102e-05	9.26183e-08	123	5615	657	52792	FCN	intestine
OVER	GO:0043233	organelle lumen	CELLULAR_COMPONENT	8.18102e-05	9.28377e-08	123	5616	657	52791	FCN	intestine
UNDER	GO:0043005	neuron projection	CELLULAR_COMPONENT	9.51233e-05	1.12639e-07	13	3210	767	55197	FCN	intestine
OVER	GO:0003824	catalytic activity	MOLECULAR_FUNCTION	0.000108381	1.39033e-07	344	20377	436	38030	FCN	intestine
OVER	GO:0098827	endoplasmic reticulum subcompartment	CELLULAR_COMPONENT	0.000108381	1.36137e-07	44	1345	736	57062	FCN	intestine
OVER	GO:0042175	nuclear outer membrane-endoplasmic reticulum membrane network	CELLULAR_COMPONENT	0.000122386	1.63036e-07	44	1355	736	57052	FCN	intestine
OVER	GO:0140534	endoplasmic reticulum protein-containing complex	CELLULAR_COMPONENT	0.00022637	3.12727e-07	12	125	768	58282	FCN	intestine
OVER	GO:0044283	small molecule biosynthetic process	BIOLOGICAL_PROCESS	0.000256	3.66291e-07	35	980	745	57427	FCN	intestine
OVER	GO:0051604	protein maturation	BIOLOGICAL_PROCESS	0.000322346	4.77126e-07	31	815	749	57592	FCN	intestine
OVER	GO:0006082	organic acid metabolic process	BIOLOGICAL_PROCESS	0.000333221	5.09663e-07	50	1690	730	56717	FCN	intestine
OVER	GO:0019752	carboxylic acid metabolic process	BIOLOGICAL_PROCESS	0.000349031	5.51065e-07	47	1556	733	56851	FCN	intestine
OVER	GO:0008152	metabolic process	BIOLOGICAL_PROCESS	0.00037765	6.14883e-07	412	25600	368	32807	FCN	intestine
OVER	GO:0005576	extracellular region	CELLULAR_COMPONENT	0.000510338	8.56103e-07	90	3913	690	54494	FCN	intestine
UNDER	GO:0008092	cytoskeletal protein binding	MOLECULAR_FUNCTION	0.000805293	1.39063e-06	19	3654	761	54753	FCN	intestine
OVER	GO:0004175	endopeptidase activity	MOLECULAR_FUNCTION	0.000862877	1.53264e-06	41	1324	739	57083	FCN	intestine
OVER	GO:1902494	catalytic complex	CELLULAR_COMPONENT	0.000931496	1.70048e-06	76	3181	704	55226	FCN	intestine
OVER	GO:0000278	mitotic cell cycle	BIOLOGICAL_PROCESS	0.000932095	1.74756e-06	58	2194	722	56213	FCN	intestine
OVER	GO:0043436	oxoacid metabolic process	BIOLOGICAL_PROCESS	0.00101431	1.95175e-06	47	1634	733	56773	FCN	intestine
OVER	GO:0006270	DNA replication initiation	BIOLOGICAL_PROCESS	0.00102731	2.02745e-06	8	56	772	58351	FCN	intestine
OVER	GO:0006520	amino acid metabolic process	BIOLOGICAL_PROCESS	0.00104165	2.10715e-06	24	576	756	57831	FCN	intestine
OVER	GO:0140513	nuclear protein-containing complex	CELLULAR_COMPONENT	0.00106758	2.21228e-06	60	2323	720	56084	FCN	intestine
OVER	GO:0009636	response to toxic substance	BIOLOGICAL_PROCESS	0.00107446	2.33256e-06	25	621	755	57786	FCN	intestine
OVER	GO:0046923	ER retention sequence binding	MOLECULAR_FUNCTION	0.00107446	2.2801e-06	3	0	777	58407	FCN	intestine
OVER	GO:0006626	protein targeting to mitochondrion	BIOLOGICAL_PROCESS	0.00113638	2.52304e-06	10	102	770	58305	FCN	intestine
OVER	GO:0000228	nuclear chromosome	CELLULAR_COMPONENT	0.00135861	3.08348e-06	27	717	753	57690	FCN	intestine
OVER	GO:0008250	oligosaccharyltransferase complex	CELLULAR_COMPONENT	0.00154304	3.57819e-06	4	5	776	58402	FCN	intestine
OVER	GO:1902652	secondary alcohol metabolic process	BIOLOGICAL_PROCESS	0.00207792	4.92107e-06	13	196	767	58211	FCN	intestine
OVER	GO:0033554	cellular response to stress	BIOLOGICAL_PROCESS	0.00229228	5.54182e-06	70	2949	710	55458	FCN	intestine
OVER	GO:0016126	sterol biosynthetic process	BIOLOGICAL_PROCESS	0.00303578	7.48909e-06	9	91	771	58316	FCN	intestine
OVER	GO:0044238	primary metabolic process	BIOLOGICAL_PROCESS	0.00310102	7.80304e-06	368	22918	412	35489	FCN	intestine
OVER	GO:0045333	cellular respiration	BIOLOGICAL_PROCESS	0.00334116	8.57215e-06	15	274	765	58133	FCN	intestine
OVER	GO:0006694	steroid biosynthetic process	BIOLOGICAL_PROCESS	0.00355714	9.44176e-06	13	209	767	58198	FCN	intestine
OVER	GO:0032991	protein-containing complex	CELLULAR_COMPONENT	0.00355714	9.47728e-06	198	11016	582	47391	FCN	intestine
OVER	GO:0000727	double-strand break repair via break-induced replication	BIOLOGICAL_PROCESS	0.00392535	1.08456e-05	5	18	775	58389	FCN	intestine
OVER	GO:0055086	nucleobase-containing small molecule metabolic process	BIOLOGICAL_PROCESS	0.00392535	1.08118e-05	39	1336	741	57071	FCN	intestine
OVER	GO:0005686	U2 snRNP	CELLULAR_COMPONENT	0.00481848	1.35511e-05	5	19	775	58388	FCN	intestine
OVER	GO:0009410	response to xenobiotic stimulus	BIOLOGICAL_PROCESS	0.00496608	1.42112e-05	42	1511	738	56896	FCN	intestine
OVER	GO:0005788	endoplasmic reticulum lumen	CELLULAR_COMPONENT	0.00498867	1.4522e-05	14	252	766	58155	FCN	intestine
OVER	GO:0009060	aerobic respiration	BIOLOGICAL_PROCESS	0.00509758	1.50905e-05	13	219	767	58188	FCN	intestine
OVER	GO:0009141	nucleoside triphosphate metabolic process	BIOLOGICAL_PROCESS	0.00586365	1.76476e-05	18	406	762	58001	FCN	intestine
OVER	GO:0012505	endomembrane system	CELLULAR_COMPONENT	0.00649182	2.08194e-05	136	7091	644	51316	FCN	intestine
OVER	GO:1902969	mitotic DNA replication	BIOLOGICAL_PROCESS	0.00649182	2.06833e-05	6	37	774	58370	FCN	intestine
OVER	GO:0071013	catalytic step 2 spliceosome	CELLULAR_COMPONENT	0.00649182	2.01978e-05	9	104	771	58303	FCN	intestine
OVER	GO:0008202	steroid metabolic process	BIOLOGICAL_PROCESS	0.00649182	2.01127e-05	17	371	763	58036	FCN	intestine
OVER	GO:0016125	sterol metabolic process	BIOLOGICAL_PROCESS	0.00679524	2.27983e-05	12	195	768	58212	FCN	intestine
OVER	GO:0005200	structural constituent of cytoskeleton	MOLECULAR_FUNCTION	0.00679524	2.27609e-05	14	263	766	58144	FCN	intestine
OVER	GO:0006950	response to stress	BIOLOGICAL_PROCESS	0.00679524	2.26632e-05	115	5770	665	52637	FCN	intestine
OVER	GO:0016875	ligase activity, forming carbon-oxygen bonds	MOLECULAR_FUNCTION	0.00701759	2.42368e-05	8	81	772	58326	FCN	intestine
OVER	GO:0004812	aminoacyl-tRNA ligase activity	MOLECULAR_FUNCTION	0.00701759	2.42368e-05	8	81	772	58326	FCN	intestine
UNDER	GO:0030424	axon	CELLULAR_COMPONENT	0.00723718	2.54595e-05	5	1653	775	56754	FCN	intestine
OVER	GO:0016705	oxidoreductase activity, acting on paired donors, with incorporation or reduction of molecular oxygen	MOLECULAR_FUNCTION	0.00723718	2.57524e-05	19	459	761	57948	FCN	intestine
OVER	GO:0006091	generation of precursor metabolites and energy	BIOLOGICAL_PROCESS	0.00723718	2.60664e-05	25	720	755	57687	FCN	intestine
OVER	GO:0032201	telomere maintenance via semi-conservative replication	BIOLOGICAL_PROCESS	0.00738717	2.69711e-05	4	10	776	58397	FCN	intestine
OVER	GO:0016053	organic acid biosynthetic process	BIOLOGICAL_PROCESS	0.0078325	2.937e-05	21	548	759	57859	FCN	intestine
OVER	GO:0046394	carboxylic acid biosynthetic process	BIOLOGICAL_PROCESS	0.0078325	2.937e-05	21	548	759	57859	FCN	intestine
OVER	GO:0042575	DNA polymerase complex	CELLULAR_COMPONENT	0.00789567	2.99964e-05	5	23	775	58384	FCN	intestine
OVER	GO:0097525	spliceosomal snRNP complex	CELLULAR_COMPONENT	0.00801818	3.08574e-05	8	84	772	58323	FCN	intestine
OVER	GO:0008203	cholesterol metabolic process	BIOLOGICAL_PROCESS	0.00826294	3.2207e-05	11	170	769	58237	FCN	intestine
OVER	GO:0003688	DNA replication origin binding	MOLECULAR_FUNCTION	0.00905957	3.58529e-05	5	24	775	58383	FCN	intestine
OVER	GO:0046165	alcohol biosynthetic process	BIOLOGICAL_PROCESS	0.00905957	3.62061e-05	12	205	768	58202	FCN	intestine
OVER	GO:0015980	energy derivation by oxidation of organic compounds	BIOLOGICAL_PROCESS	0.00991421	4.01108e-05	19	475	761	57932	FCN	intestine
OVER	GO:0030532	small nuclear ribonucleoprotein complex	CELLULAR_COMPONENT	0.010129	4.19794e-05	8	88	772	58319	FCN	intestine
OVER	GO:0072655	establishment of protein localization to mitochondrion	BIOLOGICAL_PROCESS	0.010129	4.17363e-05	10	144	770	58263	FCN	intestine
OVER	GO:0008320	protein transmembrane transporter activity	MOLECULAR_FUNCTION	0.0101477	4.25575e-05	5	25	775	58382	FCN	intestine
UNDER	GO:0045202	synapse	CELLULAR_COMPONENT	0.0101759	4.31777e-05	14	2694	766	55713	FCN	intestine
OVER	GO:0060613	fat pad development	BIOLOGICAL_PROCESS	0.0103132	4.42691e-05	3	3	777	58404	FCN	intestine
OVER	GO:0008233	peptidase activity	MOLECULAR_FUNCTION	0.0104702	4.54599e-05	50	2011	730	56396	FCN	intestine
UNDER	GO:0050789	regulation of biological process	BIOLOGICAL_PROCESS	0.0107392	4.71577e-05	290	25982	490	32425	FCN	intestine
OVER	GO:0005742	mitochondrial outer membrane translocase complex	CELLULAR_COMPONENT	0.0107741	4.80196e-05	4	12	776	58395	FCN	intestine
OVER	GO:0006066	alcohol metabolic process	BIOLOGICAL_PROCESS	0.0107741	4.83739e-05	19	482	761	57925	FCN	intestine
OVER	GO:0140318	protein transporter activity	MOLECULAR_FUNCTION	0.0110575	5.01921e-05	5	26	775	58381	FCN	intestine
OVER	GO:0070585	protein localization to mitochondrion	BIOLOGICAL_PROCESS	0.0119206	5.4698e-05	10	149	770	58258	FCN	intestine
UNDER	GO:0044087	regulation of cellular component biogenesis	BIOLOGICAL_PROCESS	0.0119883	5.55999e-05	10	2199	770	56208	FCN	intestine
OVER	GO:1905369	endopeptidase complex	CELLULAR_COMPONENT	0.0122626	5.75494e-05	9	120	771	58287	FCN	intestine
UNDER	GO:0099536	synaptic signaling	BIOLOGICAL_PROCESS	0.0122626	5.80824e-05	6	1720	774	56687	FCN	intestine
OVER	GO:0036094	small molecule binding	MOLECULAR_FUNCTION	0.0123319	5.9019e-05	295	18106	485	40301	FCN	intestine
OVER	GO:0031261	DNA replication preinitiation complex	CELLULAR_COMPONENT	0.0128515	6.21396e-05	4	13	776	58394	FCN	intestine
UNDER	GO:0005515	protein binding	MOLECULAR_FUNCTION	0.0150076	7.33054e-05	235	21608	545	36799	FCN	intestine
OVER	GO:0098798	mitochondrial protein-containing complex	CELLULAR_COMPONENT	0.0156404	7.79398e-05	12	223	768	58184	FCN	intestine
OVER	GO:0070887	cellular response to chemical stimulus	BIOLOGICAL_PROCESS	0.0156404	7.77436e-05	73	3373	707	55034	FCN	intestine
OVER	GO:0022884	macromolecule transmembrane transporter activity	MOLECULAR_FUNCTION	0.0158086	7.95579e-05	5	29	775	58378	FCN	intestine
OVER	GO:0006695	cholesterol biosynthetic process	BIOLOGICAL_PROCESS	0.0168475	8.56172e-05	7	72	773	58335	FCN	intestine
OVER	GO:0071806	protein transmembrane transport	BIOLOGICAL_PROCESS	0.0177197	9.0924e-05	8	99	772	58308	FCN	intestine
OVER	GO:0008395	steroid hydroxylase activity	MOLECULAR_FUNCTION	0.0177227	9.18138e-05	5	30	775	58377	FCN	intestine
OVER	GO:0006753	nucleoside phosphate metabolic process	BIOLOGICAL_PROCESS	0.0179921	9.40973e-05	35	1254	745	57153	FCN	intestine
OVER	GO:0031984	organelle subcompartment	CELLULAR_COMPONENT	0.0199131	0.000106109	51	2123	729	56284	FCN	intestine
OVER	GO:0031101	fin regeneration	BIOLOGICAL_PROCESS	0.0199131	0.000105308	6	51	774	58356	FCN	intestine
UNDER	GO:0098916	anterograde trans-synaptic signaling	BIOLOGICAL_PROCESS	0.0202087	0.000109678	6	1660	774	56747	FCN	intestine
UNDER	GO:0007268	chemical synaptic transmission	BIOLOGICAL_PROCESS	0.0202087	0.000109678	6	1660	774	56747	FCN	intestine
UNDER	GO:0099537	trans-synaptic signaling	BIOLOGICAL_PROCESS	0.0202225	0.000110751	6	1663	774	56744	FCN	intestine
OVER	GO:0005615	extracellular space	CELLULAR_COMPONENT	0.0216368	0.000120382	55	2376	725	56031	FCN	intestine
OVER	GO:0008198	ferrous iron binding	MOLECULAR_FUNCTION	0.0216368	0.000120631	5	32	775	58375	FCN	intestine
OVER	GO:0009205	purine ribonucleoside triphosphate metabolic process	BIOLOGICAL_PROCESS	0.022588	0.000127049	15	351	765	58056	FCN	intestine
UNDER	GO:0050877	nervous system process	BIOLOGICAL_PROCESS	0.0228432	0.000129612	9	1983	771	56424	FCN	intestine
OVER	GO:0015986	proton motive force-driven ATP synthesis	BIOLOGICAL_PROCESS	0.0245508	0.000140512	6	54	774	58353	FCN	intestine
OVER	GO:0031090	organelle membrane	CELLULAR_COMPONENT	0.0245657	0.000141809	93	4644	687	53763	FCN	intestine
OVER	GO:0070972	protein localization to endoplasmic reticulum	BIOLOGICAL_PROCESS	0.0250043	0.000150509	8	107	772	58300	FCN	intestine
UNDER	GO:0050794	regulation of cellular process	BIOLOGICAL_PROCESS	0.0250043	0.000148558	281	24976	499	33431	FCN	intestine
OVER	GO:0046677	response to antibiotic	BIOLOGICAL_PROCESS	0.0250043	0.000150317	16	398	764	58009	FCN	intestine
OVER	GO:0018208	peptidyl-proline modification	BIOLOGICAL_PROCESS	0.0250043	0.000146595	7	79	773	58328	FCN	intestine
OVER	GO:0031011	Ino80 complex	CELLULAR_COMPONENT	0.0250043	0.000149849	4	17	776	58390	FCN	intestine
OVER	GO:0071466	cellular response to xenobiotic stimulus	BIOLOGICAL_PROCESS	0.0253928	0.000154101	26	855	754	57552	FCN	intestine
OVER	GO:1901363	heterocyclic compound binding	MOLECULAR_FUNCTION	0.0255609	0.000156382	170	9675	610	48732	FCN	intestine
OVER	GO:0051082	unfolded protein binding	MOLECULAR_FUNCTION	0.0267552	0.000165009	9	139	771	58268	FCN	intestine
OVER	GO:0006418	tRNA aminoacylation for protein translation	BIOLOGICAL_PROCESS	0.0272364	0.000169321	7	81	773	58326	FCN	intestine
OVER	GO:0004776	succinate-CoA ligase (GDP-forming) activity	MOLECULAR_FUNCTION	0.0272526	0.000173455	2	0	778	58407	FCN	intestine
OVER	GO:0045041	protein import into mitochondrial intermembrane space	BIOLOGICAL_PROCESS	0.0272526	0.000173455	2	0	778	58407	FCN	intestine
OVER	GO:0046034	ATP metabolic process	BIOLOGICAL_PROCESS	0.0272526	0.00017261	14	321	766	58086	FCN	intestine
OVER	GO:1905368	peptidase complex	CELLULAR_COMPONENT	0.0272956	0.000175076	10	173	770	58234	FCN	intestine
OVER	GO:0009987	cellular process	BIOLOGICAL_PROCESS	0.0278752	0.000180168	609	42133	171	16274	FCN	intestine
OVER	GO:0005694	chromosome	CELLULAR_COMPONENT	0.029022	0.000189012	59	2650	721	55757	FCN	intestine
OVER	GO:1903047	mitotic cell cycle process	BIOLOGICAL_PROCESS	0.0291774	0.000191464	41	1639	739	56768	FCN	intestine
OVER	GO:1902653	secondary alcohol biosynthetic process	BIOLOGICAL_PROCESS	0.0315624	0.000208672	7	84	773	58323	FCN	intestine
OVER	GO:0030894	replisome	CELLULAR_COMPONENT	0.03221	0.000217115	4	19	776	58388	FCN	intestine
UNDER	GO:0098794	postsynapse	CELLULAR_COMPONENT	0.03221	0.000217964	4	1335	776	57072	FCN	intestine
OVER	GO:0098799	outer mitochondrial membrane protein complex	CELLULAR_COMPONENT	0.03221	0.000217115	4	19	776	58388	FCN	intestine
OVER	GO:0009144	purine nucleoside triphosphate metabolic process	BIOLOGICAL_PROCESS	0.03221	0.00021931	15	370	765	58037	FCN	intestine
OVER	GO:0043039	tRNA aminoacylation	BIOLOGICAL_PROCESS	0.0325623	0.000223316	7	85	773	58322	FCN	intestine
OVER	GO:0005759	mitochondrial matrix	CELLULAR_COMPONENT	0.0341708	0.000236033	16	415	764	57992	FCN	intestine
OVER	GO:0009199	ribonucleoside triphosphate metabolic process	BIOLOGICAL_PROCESS	0.0342411	0.000238208	15	373	765	58034	FCN	intestine
OVER	GO:0006979	response to oxidative stress	BIOLOGICAL_PROCESS	0.0346754	0.00024294	19	549	761	57858	FCN	intestine
OVER	GO:0006621	protein retention in ER lumen	BIOLOGICAL_PROCESS	0.0361899	0.000255337	3	7	777	58400	FCN	intestine
OVER	GO:0010032	meiotic chromosome condensation	BIOLOGICAL_PROCESS	0.0362189	0.000257827	4	20	776	58387	FCN	intestine
OVER	GO:0005048	signal sequence binding	MOLECULAR_FUNCTION	0.0362189	0.000259115	6	61	774	58346	FCN	intestine
OVER	GO:0006839	mitochondrial transport	BIOLOGICAL_PROCESS	0.03671	0.00026444	13	295	767	58112	FCN	intestine
OVER	GO:0120114	Sm-like protein family complex	CELLULAR_COMPONENT	0.0367938	0.000266858	8	117	772	58290	FCN	intestine
OVER	GO:0031970	organelle envelope lumen	CELLULAR_COMPONENT	0.0372877	0.000272281	7	88	773	58319	FCN	intestine
UNDER	GO:0007267	cell-cell signaling	BIOLOGICAL_PROCESS	0.0381204	0.000280241	15	2587	765	55820	FCN	intestine
OVER	GO:0016787	hydrolase activity	MOLECULAR_FUNCTION	0.0389713	0.000290809	165	9447	615	48960	FCN	intestine
OVER	GO:0003755	peptidyl-prolyl cis-trans isomerase activity	MOLECULAR_FUNCTION	0.0389713	0.000290394	7	89	773	58318	FCN	intestine
OVER	GO:0043062	extracellular structure organization	BIOLOGICAL_PROCESS	0.0389713	0.000292265	22	681	758	57726	FCN	intestine
OVER	GO:0009056	catabolic process	BIOLOGICAL_PROCESS	0.0399761	0.00030242	88	4434	692	53973	FCN	intestine
OVER	GO:0070182	DNA polymerase binding	MOLECULAR_FUNCTION	0.0399761	0.000303746	4	21	776	58386	FCN	intestine
OVER	GO:2000107	negative regulation of leukocyte apoptotic process	BIOLOGICAL_PROCESS	0.0405364	0.000310003	5	40	775	58367	FCN	intestine
OVER	GO:0072594	establishment of protein localization to organelle	BIOLOGICAL_PROCESS	0.0409317	0.000315045	22	688	758	57719	FCN	intestine
OVER	GO:0043038	amino acid activation	BIOLOGICAL_PROCESS	0.0425399	0.000329522	7	91	773	58316	FCN	intestine
OVER	GO:0051287	NAD binding	MOLECULAR_FUNCTION	0.0446399	0.000347992	8	122	772	58285	FCN	intestine
OVER	GO:0005996	monosaccharide metabolic process	BIOLOGICAL_PROCESS	0.0455967	0.000357701	14	346	766	58061	FCN	intestine
UNDER	GO:0048699	generation of neurons	BIOLOGICAL_PROCESS	0.0459774	0.000362956	32	4234	748	54173	FCN	intestine
UNDER	GO:0032879	regulation of localization	BIOLOGICAL_PROCESS	0.0461818	0.000368414	34	4435	746	53972	FCN	intestine
UNDER	GO:0003008	system process	BIOLOGICAL_PROCESS	0.0461818	0.000369126	22	3262	758	55145	FCN	intestine
OVER	GO:0016859	cis-trans isomerase activity	MOLECULAR_FUNCTION	0.0463511	0.000372766	7	93	773	58314	FCN	intestine
OVER	GO:0032787	monocarboxylic acid metabolic process	BIOLOGICAL_PROCESS	0.0468543	0.000381437	28	984	752	57423	FCN	intestine
OVER	GO:0033120	positive regulation of RNA splicing	BIOLOGICAL_PROCESS	0.0468543	0.000380873	5	42	775	58365	FCN	intestine
OVER	GO:0000502	proteasome complex	CELLULAR_COMPONENT	0.0483535	0.000396027	7	94	773	58313	FCN	intestine
UNDER	GO:0005929	cilium	CELLULAR_COMPONENT	0.0484865	0.000399509	4	1255	776	57152	FCN	intestine
OVER	GO:0007049	cell cycle	BIOLOGICAL_PROCESS	0.0497004	0.000411963	82	4105	698	54302	FCN	intestine
OVER	GO:0016491	oxidoreductase activity	MOLECULAR_FUNCTION	3.62849e-08	1.79025e-12	19	1738	61	57369	NCF	stomach
OVER	GO:0016209	antioxidant activity	MOLECULAR_FUNCTION	0.00224946	8.87888e-07	5	122	75	58985	NCF	stomach
OVER	GO:0003824	catalytic activity	MOLECULAR_FUNCTION	0.00224946	7.65632e-07	50	20671	30	38436	NCF	stomach
OVER	GO:0098869	cellular oxidant detoxification	BIOLOGICAL_PROCESS	0.00224946	3.61853e-07	5	101	75	59006	NCF	stomach
OVER	GO:1990748	cellular detoxification	BIOLOGICAL_PROCESS	0.00224946	6.98677e-07	5	116	75	58991	NCF	stomach
OVER	GO:0071450	cellular response to oxygen radical	BIOLOGICAL_PROCESS	0.00224946	8.56236e-07	3	11	77	59096	NCF	stomach
OVER	GO:0071451	cellular response to superoxide	BIOLOGICAL_PROCESS	0.00224946	8.56236e-07	3	11	77	59096	NCF	stomach
OVER	GO:0019430	removal of superoxide radicals	BIOLOGICAL_PROCESS	0.00224946	5.18516e-07	3	9	77	59098	NCF	stomach
OVER	GO:0098754	detoxification	BIOLOGICAL_PROCESS	0.00439469	1.95146e-06	5	144	75	58963	NCF	stomach
OVER	GO:0055086	nucleobase-containing small molecule metabolic process	BIOLOGICAL_PROCESS	0.00501374	2.47372e-06	11	1364	69	57743	NCF	stomach
OVER	GO:0006575	modified amino acid metabolic process	BIOLOGICAL_PROCESS	0.00730099	3.96245e-06	6	300	74	58807	NCF	stomach
OVER	GO:0006805	xenobiotic metabolic process	BIOLOGICAL_PROCESS	0.00875115	5.78706e-06	7	497	73	58610	NCF	stomach
OVER	GO:0000305	response to oxygen radical	BIOLOGICAL_PROCESS	0.00875115	6.0448e-06	3	23	77	59084	NCF	stomach
OVER	GO:0000303	response to superoxide	BIOLOGICAL_PROCESS	0.00875115	5.35254e-06	3	22	77	59085	NCF	stomach
OVER	GO:0004364	glutathione transferase activity	MOLECULAR_FUNCTION	0.00917975	6.79377e-06	3	24	77	59083	NCF	stomach
OVER	GO:0006753	nucleoside phosphate metabolic process	BIOLOGICAL_PROCESS	0.0114414	9.59658e-06	10	1279	70	57828	NCF	stomach
OVER	GO:0044281	small molecule metabolic process	BIOLOGICAL_PROCESS	0.0114414	9.3219e-06	16	3342	64	55765	NCF	stomach
OVER	GO:0097237	cellular response to toxic substance	BIOLOGICAL_PROCESS	0.0149501	1.32772e-05	5	216	75	58891	NCF	stomach
OVER	GO:0009141	nucleoside triphosphate metabolic process	BIOLOGICAL_PROCESS	0.0267356	2.5063e-05	6	418	74	58689	NCF	stomach
OVER	GO:0009636	response to toxic substance	BIOLOGICAL_PROCESS	0.0288663	2.84846e-05	7	639	73	58468	NCF	stomach
OVER	GO:0016646	oxidoreductase activity, acting on the CH-NH group of donors, NAD or NADP as acceptor	MOLECULAR_FUNCTION	0.0312565	3.23854e-05	3	42	77	59065	NCF	stomach
OVER	GO:0006119	oxidative phosphorylation	BIOLOGICAL_PROCESS	0.0329698	3.57873e-05	4	131	76	58976	NCF	stomach
OVER	GO:0009410	response to xenobiotic stimulus	BIOLOGICAL_PROCESS	0.0411823	4.67334e-05	10	1543	70	57564	NCF	stomach
OVER	GO:0007049	cell cycle	BIOLOGICAL_PROCESS	1.71937e-06	8.48317e-11	47	4140	188	54812	NCF	intestine
OVER	GO:0000278	mitotic cell cycle	BIOLOGICAL_PROCESS	8.26753e-05	8.15821e-09	30	2222	205	56730	NCF	intestine
OVER	GO:0051726	regulation of cell cycle	BIOLOGICAL_PROCESS	8.44635e-05	1.2502e-08	28	1999	207	56953	NCF	intestine
OVER	GO:0045786	negative regulation of cell cycle	BIOLOGICAL_PROCESS	0.000601898	1.18788e-07	16	763	219	58189	NCF	intestine
OVER	GO:0010948	negative regulation of cell cycle process	BIOLOGICAL_PROCESS	0.000693197	1.71008e-07	13	498	222	58454	NCF	intestine
OVER	GO:0007093	mitotic cell cycle checkpoint signaling	BIOLOGICAL_PROCESS	0.000737933	2.18453e-07	9	204	226	58748	NCF	intestine
OVER	GO:0005694	chromosome	CELLULAR_COMPONENT	0.0012845	4.43629e-07	30	2679	205	56273	NCF	intestine
OVER	GO:0006950	response to stress	BIOLOGICAL_PROCESS	0.00568773	3.13912e-06	47	5838	188	53114	NCF	intestine
OVER	GO:0000075	cell cycle checkpoint signaling	BIOLOGICAL_PROCESS	0.00568773	2.66989e-06	9	279	226	58673	NCF	intestine
OVER	GO:1901363	heterocyclic compound binding	MOLECULAR_FUNCTION	0.00568773	2.47772e-06	68	9777	167	49175	NCF	intestine
OVER	GO:1901988	negative regulation of cell cycle phase transition	BIOLOGICAL_PROCESS	0.00568773	2.98446e-06	10	364	225	58588	NCF	intestine
OVER	GO:0022402	cell cycle process	BIOLOGICAL_PROCESS	0.00568773	3.36751e-06	31	3123	204	55829	NCF	intestine
OVER	GO:0042575	DNA polymerase complex	CELLULAR_COMPONENT	0.00655985	4.6019e-06	4	24	231	58928	NCF	intestine
OVER	GO:1903047	mitotic cell cycle process	BIOLOGICAL_PROCESS	0.00655985	4.35088e-06	21	1659	214	57293	NCF	intestine
OVER	GO:0045930	negative regulation of mitotic cell cycle	BIOLOGICAL_PROCESS	0.00655985	5.27047e-06	10	389	225	58563	NCF	intestine
OVER	GO:0043231	intracellular membrane-bounded organelle	CELLULAR_COMPONENT	0.00655985	5.50214e-06	124	22369	111	36583	NCF	intestine
OVER	GO:0006261	DNA-templated DNA replication	BIOLOGICAL_PROCESS	0.00655985	4.8592e-06	8	225	227	58727	NCF	intestine
OVER	GO:0044774	mitotic DNA integrity checkpoint signaling	BIOLOGICAL_PROCESS	0.00705439	6.51372e-06	6	107	229	58845	NCF	intestine
OVER	GO:0006974	DNA damage response	BIOLOGICAL_PROCESS	0.00705439	6.61306e-06	19	1432	216	57520	NCF	intestine
OVER	GO:0006259	DNA metabolic process	BIOLOGICAL_PROCESS	0.00721803	7.12259e-06	27	2605	208	56347	NCF	intestine
OVER	GO:0044770	cell cycle phase transition	BIOLOGICAL_PROCESS	0.00751085	8.15269e-06	15	943	220	58009	NCF	intestine
OVER	GO:0006260	DNA replication	BIOLOGICAL_PROCESS	0.00751085	7.79861e-06	11	502	224	58450	NCF	intestine
OVER	GO:0000793	condensed chromosome	CELLULAR_COMPONENT	0.00993135	1.23447e-05	11	528	224	58424	NCF	intestine
OVER	GO:0010564	regulation of cell cycle process	BIOLOGICAL_PROCESS	0.00993135	1.25356e-05	17	1232	218	57720	NCF	intestine
OVER	GO:0044281	small molecule metabolic process	BIOLOGICAL_PROCESS	0.00993135	1.274e-05	31	3327	204	55625	NCF	intestine
OVER	GO:0055086	nucleobase-containing small molecule metabolic process	BIOLOGICAL_PROCESS	0.00993135	1.16778e-05	18	1357	217	57595	NCF	intestine
OVER	GO:0033554	cellular response to stress	BIOLOGICAL_PROCESS	0.0116073	1.54627e-05	29	2990	206	55962	NCF	intestine
OVER	GO:0000166	nucleotide binding	MOLECULAR_FUNCTION	0.0170296	2.35262e-05	54	7626	181	51326	NCF	intestine
OVER	GO:1901265	nucleoside phosphate binding	MOLECULAR_FUNCTION	0.0179904	2.57411e-05	54	7667	181	51285	NCF	intestine
OVER	GO:0140513	nuclear protein-containing complex	CELLULAR_COMPONENT	0.0209827	3.17635e-05	24	2359	211	56593	NCF	intestine
OVER	GO:0043227	membrane-bounded organelle	CELLULAR_COMPONENT	0.0209827	3.20931e-05	125	23411	110	35541	NCF	intestine
OVER	GO:0006310	DNA recombination	BIOLOGICAL_PROCESS	0.0217382	3.43213e-05	15	1070	220	57882	NCF	intestine
OVER	GO:0000779	condensed chromosome, centromeric region	CELLULAR_COMPONENT	0.0227489	3.70393e-05	8	301	227	58651	NCF	intestine
OVER	GO:0044773	mitotic DNA damage checkpoint signaling	BIOLOGICAL_PROCESS	0.0282425	5.23693e-05	5	95	230	58857	NCF	intestine
OVER	GO:0140527	reciprocal homologous recombination	BIOLOGICAL_PROCESS	0.0282425	5.41405e-05	7	233	228	58719	NCF	intestine
OVER	GO:0000228	nuclear chromosome	CELLULAR_COMPONENT	0.0282425	4.98646e-05	12	732	223	58220	NCF	intestine
OVER	GO:0007131	reciprocal meiotic recombination	BIOLOGICAL_PROCESS	0.0282425	5.41405e-05	7	233	228	58719	NCF	intestine
OVER	GO:0035825	homologous recombination	BIOLOGICAL_PROCESS	0.0282425	5.70384e-05	7	235	228	58717	NCF	intestine
OVER	GO:0043229	intracellular organelle	CELLULAR_COMPONENT	0.0282425	5.62587e-05	136	26331	99	32621	NCF	intestine
OVER	GO:0071813	lipoprotein particle binding	MOLECULAR_FUNCTION	0.0282425	5.71315e-05	3	16	232	58936	NCF	intestine
OVER	GO:0071814	protein-lipid complex binding	MOLECULAR_FUNCTION	0.0282425	5.71315e-05	3	16	232	58936	NCF	intestine
OVER	GO:0009636	response to toxic substance	BIOLOGICAL_PROCESS	0.0307075	6.36331e-05	11	635	224	58317	NCF	intestine
OVER	GO:0006281	DNA repair	BIOLOGICAL_PROCESS	0.0335753	7.12324e-05	14	1011	221	57941	NCF	intestine
OVER	GO:0005634	nucleus	CELLULAR_COMPONENT	0.0343016	7.44657e-05	85	14497	150	44455	NCF	intestine
OVER	GO:0030261	chromosome condensation	BIOLOGICAL_PROCESS	0.0348645	7.9128e-05	7	248	228	58704	NCF	intestine
OVER	GO:1902750	negative regulation of cell cycle G2/M phase transition	BIOLOGICAL_PROCESS	0.0348645	7.89451e-05	5	104	230	58848	NCF	intestine
OVER	GO:1901987	regulation of cell cycle phase transition	BIOLOGICAL_PROCESS	0.0349755	8.11055e-05	11	653	224	58299	NCF	intestine
OVER	GO:0046697	decidualization	BIOLOGICAL_PROCESS	0.038003	9.00012e-05	3	19	232	58933	NCF	intestine
OVER	GO:0035976	transcription factor AP-1 complex	CELLULAR_COMPONENT	0.0387545	9.3693e-05	2	2	233	58950	NCF	intestine
OVER	GO:0031570	DNA integrity checkpoint signaling	BIOLOGICAL_PROCESS	0.0398973	0.00010433	6	179	229	58773	NCF	intestine
OVER	GO:0030894	replisome	CELLULAR_COMPONENT	0.0398973	0.000103198	3	20	232	58932	NCF	intestine
OVER	GO:0015986	proton motive force-driven ATP synthesis	BIOLOGICAL_PROCESS	0.0398973	9.92085e-05	4	56	231	58896	NCF	intestine
OVER	GO:0000819	sister chromatid segregation	BIOLOGICAL_PROCESS	0.0398973	0.000102836	10	557	225	58395	NCF	intestine
OVER	GO:0010032	meiotic chromosome condensation	BIOLOGICAL_PROCESS	0.0433349	0.000117595	3	21	232	58931	NCF	intestine
OVER	GO:0000796	condensin complex	CELLULAR_COMPONENT	0.0433349	0.000117595	3	21	232	58931	NCF	intestine
OVER	GO:0007095	mitotic G2 DNA damage checkpoint signaling	BIOLOGICAL_PROCESS	0.0434542	0.000120063	4	59	231	58893	NCF	intestine
OVER	GO:0051276	chromosome organization	BIOLOGICAL_PROCESS	0.0446049	0.000125443	20	1941	215	57011	NCF	intestine
OVER	GO:0009628	response to abiotic stimulus	BIOLOGICAL_PROCESS	0.0465715	0.000133272	20	1950	215	57002	NCF	intestine
OVER	GO:0005739	mitochondrion	CELLULAR_COMPONENT	9.98907e-53	4.92849e-57	233	2427	1372	55155	NCN	stomach
OVER	GO:0043231	intracellular membrane-bounded organelle	CELLULAR_COMPONENT	8.22747e-36	8.11868e-40	868	21625	737	35957	NCN	stomach
OVER	GO:0008152	metabolic process	BIOLOGICAL_PROCESS	6.06851e-33	8.9824e-37	955	25057	650	32525	NCN	stomach
OVER	GO:0022900	electron transport chain	BIOLOGICAL_PROCESS	1.9057e-32	3.76101e-36	49	120	1556	57462	NCN	stomach
OVER	GO:0043227	membrane-bounded organelle	CELLULAR_COMPONENT	3.7617e-32	9.27991e-36	883	22653	722	34929	NCN	stomach
OVER	GO:0045333	cellular respiration	BIOLOGICAL_PROCESS	2.13375e-31	6.3166e-35	60	229	1545	57353	NCN	stomach
OVER	GO:0016491	oxidoreductase activity	MOLECULAR_FUNCTION	3.62526e-31	1.25206e-34	149	1608	1456	55974	NCN	stomach
OVER	GO:0005737	cytoplasm	CELLULAR_COMPONENT	6.51946e-30	2.5733e-33	876	22730	729	34852	NCN	stomach
OVER	GO:0009060	aerobic respiration	BIOLOGICAL_PROCESS	7.21264e-30	3.20277e-33	53	179	1552	57403	NCN	stomach
OVER	GO:0006119	oxidative phosphorylation	BIOLOGICAL_PROCESS	2.73631e-29	1.35006e-32	42	93	1563	57489	NCN	stomach
OVER	GO:0005759	mitochondrial matrix	CELLULAR_COMPONENT	3.09974e-29	1.68231e-32	69	362	1536	57220	NCN	stomach
OVER	GO:0005622	intracellular anatomical structure	CELLULAR_COMPONENT	3.32812e-29	1.97047e-32	1112	31429	493	26153	NCN	stomach
OVER	GO:0006091	generation of precursor metabolites and energy	BIOLOGICAL_PROCESS	2.36696e-28	1.51818e-31	89	656	1516	56926	NCN	stomach
OVER	GO:0042775	mitochondrial ATP synthesis coupled electron transport	BIOLOGICAL_PROCESS	3.67401e-27	2.5378e-30	35	60	1570	57522	NCN	stomach
OVER	GO:0022904	respiratory electron transport chain	BIOLOGICAL_PROCESS	3.69063e-27	2.73137e-30	37	73	1568	57509	NCN	stomach
OVER	GO:0006457	protein folding	BIOLOGICAL_PROCESS	3.83143e-27	3.02461e-30	58	265	1547	57317	NCN	stomach
OVER	GO:0042773	ATP synthesis coupled electron transport	BIOLOGICAL_PROCESS	7.07033e-27	5.93032e-30	35	62	1570	57520	NCN	stomach
OVER	GO:0043229	intracellular organelle	CELLULAR_COMPONENT	6.90272e-26	6.1303e-29	938	25529	667	32053	NCN	stomach
OVER	GO:1905369	endopeptidase complex	CELLULAR_COMPONENT	1.9957e-24	1.87085e-27	37	92	1568	57490	NCN	stomach
OVER	GO:0098798	mitochondrial protein-containing complex	CELLULAR_COMPONENT	6.75444e-24	6.66513e-27	47	188	1558	57394	NCN	stomach
OVER	GO:0000502	proteasome complex	CELLULAR_COMPONENT	1.02679e-23	1.06388e-26	33	68	1572	57514	NCN	stomach
OVER	GO:0019646	aerobic electron transport chain	BIOLOGICAL_PROCESS	2.35049e-23	2.55135e-26	31	57	1574	57525	NCN	stomach
OVER	GO:0005761	mitochondrial ribosome	CELLULAR_COMPONENT	1.03928e-22	1.23065e-25	31	61	1574	57521	NCN	stomach
OVER	GO:0000313	organellar ribosome	CELLULAR_COMPONENT	1.03928e-22	1.23065e-25	31	61	1574	57521	NCN	stomach
OVER	GO:0043226	organelle	CELLULAR_COMPONENT	4.14666e-22	5.11478e-25	947	26454	658	31128	NCN	stomach
OVER	GO:0015980	energy derivation by oxidation of organic compounds	BIOLOGICAL_PROCESS	4.54985e-22	5.83659e-25	64	430	1541	57152	NCN	stomach
OVER	GO:1902494	catalytic complex	CELLULAR_COMPONENT	1.32333e-20	1.76287e-23	191	3066	1414	54516	NCN	stomach
OVER	GO:0044281	small molecule metabolic process	BIOLOGICAL_PROCESS	6.07792e-20	8.39657e-23	193	3165	1412	54417	NCN	stomach
OVER	GO:0005840	ribosome	CELLULAR_COMPONENT	7.31933e-20	1.04727e-22	52	308	1553	57274	NCN	stomach
OVER	GO:1905368	peptidase complex	CELLULAR_COMPONENT	8.29721e-20	1.22812e-22	38	145	1567	57437	NCN	stomach
OVER	GO:0044238	primary metabolic process	BIOLOGICAL_PROCESS	8.40235e-20	1.28514e-22	823	22463	782	35119	NCN	stomach
OVER	GO:0051604	protein maturation	BIOLOGICAL_PROCESS	4.44394e-19	7.01628e-22	80	766	1525	56816	NCN	stomach
OVER	GO:0005740	mitochondrial envelope	CELLULAR_COMPONENT	7.58405e-19	1.23482e-21	87	901	1518	56681	NCN	stomach
OVER	GO:0033108	mitochondrial respiratory chain complex assembly	BIOLOGICAL_PROCESS	1.06779e-18	1.79124e-21	33	109	1572	57473	NCN	stomach
OVER	GO:0007005	mitochondrion organization	BIOLOGICAL_PROCESS	3.79881e-18	6.56002e-21	67	572	1538	57010	NCN	stomach
OVER	GO:0032991	protein-containing complex	CELLULAR_COMPONENT	6.2845e-18	1.11625e-20	456	10758	1149	46824	NCN	stomach
OVER	GO:0031967	organelle envelope	CELLULAR_COMPONENT	8.22166e-17	1.5009e-19	113	1509	1492	56073	NCN	stomach
OVER	GO:0032543	mitochondrial translation	BIOLOGICAL_PROCESS	1.88353e-16	3.53138e-19	27	77	1578	57505	NCN	stomach
OVER	GO:0031974	membrane-enclosed lumen	CELLULAR_COMPONENT	2.86941e-16	5.66294e-19	269	5470	1336	52112	NCN	stomach
OVER	GO:0043233	organelle lumen	CELLULAR_COMPONENT	2.86941e-16	5.66294e-19	269	5470	1336	52112	NCN	stomach
OVER	GO:0070013	intracellular organelle lumen	CELLULAR_COMPONENT	4.27066e-16	8.63909e-19	268	5470	1337	52112	NCN	stomach
OVER	GO:0046034	ATP metabolic process	BIOLOGICAL_PROCESS	6.72571e-16	1.39372e-18	45	290	1560	57292	NCN	stomach
OVER	GO:0031090	organelle membrane	CELLULAR_COMPONENT	8.01014e-16	1.69941e-18	232	4505	1373	53077	NCN	stomach
OVER	GO:0009205	purine ribonucleoside triphosphate metabolic process	BIOLOGICAL_PROCESS	3.806e-15	8.26249e-18	46	320	1559	57262	NCN	stomach
OVER	GO:0005743	mitochondrial inner membrane	CELLULAR_COMPONENT	5.01975e-15	1.11451e-17	53	430	1552	57152	NCN	stomach
OVER	GO:0009199	ribonucleoside triphosphate metabolic process	BIOLOGICAL_PROCESS	7.04225e-15	1.5983e-17	47	341	1558	57241	NCN	stomach
OVER	GO:0006412	translation	BIOLOGICAL_PROCESS	9.84833e-15	2.38094e-17	97	1278	1508	56304	NCN	stomach
OVER	GO:0009141	nucleoside triphosphate metabolic process	BIOLOGICAL_PROCESS	9.84833e-15	2.30083e-17	49	375	1556	57207	NCN	stomach
OVER	GO:0055086	nucleobase-containing small molecule metabolic process	BIOLOGICAL_PROCESS	9.84833e-15	2.38094e-17	97	1278	1508	56304	NCN	stomach
OVER	GO:0110165	cellular anatomical structure	CELLULAR_COMPONENT	1.01806e-14	2.51149e-17	1365	43982	240	13600	NCN	stomach
OVER	GO:0031966	mitochondrial membrane	CELLULAR_COMPONENT	1.40255e-14	3.52922e-17	75	837	1530	56745	NCN	stomach
OVER	GO:0009144	purine nucleoside triphosphate metabolic process	BIOLOGICAL_PROCESS	2.33971e-14	6.00282e-17	46	339	1559	57243	NCN	stomach
OVER	GO:0140534	endoplasmic reticulum protein-containing complex	CELLULAR_COMPONENT	2.73309e-14	7.14691e-17	28	109	1577	57473	NCN	stomach
OVER	GO:0009058	biosynthetic process	BIOLOGICAL_PROCESS	3.20523e-14	8.53969e-17	574	15079	1031	42503	NCN	stomach
OVER	GO:0140053	mitochondrial gene expression	BIOLOGICAL_PROCESS	9.02418e-14	2.44883e-16	29	126	1576	57456	NCN	stomach
OVER	GO:0006805	xenobiotic metabolic process	BIOLOGICAL_PROCESS	1.09637e-13	3.02924e-16	52	452	1553	57130	NCN	stomach
OVER	GO:0009987	cellular process	BIOLOGICAL_PROCESS	1.12107e-13	3.1528e-16	1299	41443	306	16139	NCN	stomach
OVER	GO:0044183	protein folding chaperone	MOLECULAR_FUNCTION	1.28457e-13	3.676e-16	19	38	1586	57544	NCN	stomach
OVER	GO:0009056	catabolic process	BIOLOGICAL_PROCESS	1.43341e-13	4.17265e-16	216	4306	1389	53276	NCN	stomach
OVER	GO:0019866	organelle inner membrane	CELLULAR_COMPONENT	1.54101e-13	4.5619e-16	55	508	1550	57074	NCN	stomach
OVER	GO:0006753	nucleoside phosphate metabolic process	BIOLOGICAL_PROCESS	3.05882e-13	9.20603e-16	90	1199	1515	56383	NCN	stomach
OVER	GO:0005839	proteasome core complex	CELLULAR_COMPONENT	5.44104e-13	1.66442e-15	16	23	1589	57559	NCN	stomach
OVER	GO:0071466	cellular response to xenobiotic stimulus	BIOLOGICAL_PROCESS	7.31629e-13	2.27416e-15	70	811	1535	56771	NCN	stomach
OVER	GO:0072521	purine-containing compound metabolic process	BIOLOGICAL_PROCESS	9.2828e-13	2.93122e-15	80	1019	1525	56563	NCN	stomach
OVER	GO:0019538	protein metabolic process	BIOLOGICAL_PROCESS	1.89833e-12	6.08799e-15	432	10835	1173	46747	NCN	stomach
OVER	GO:0003735	structural constituent of ribosome	MOLECULAR_FUNCTION	1.99919e-12	6.5101e-15	37	251	1568	57331	NCN	stomach
OVER	GO:0019752	carboxylic acid metabolic process	BIOLOGICAL_PROCESS	2.62036e-12	8.66214e-15	101	1502	1504	56080	NCN	stomach
OVER	GO:0043436	oxoacid metabolic process	BIOLOGICAL_PROCESS	3.32128e-12	1.1143e-14	104	1577	1501	56005	NCN	stomach
OVER	GO:0009055	electron transfer activity	MOLECULAR_FUNCTION	3.40659e-12	1.15973e-14	22	74	1583	57508	NCN	stomach
OVER	GO:0044391	ribosomal subunit	CELLULAR_COMPONENT	4.8301e-12	1.66818e-14	34	217	1571	57365	NCN	stomach
OVER	GO:0006082	organic acid metabolic process	BIOLOGICAL_PROCESS	4.93557e-12	1.72896e-14	106	1634	1499	55948	NCN	stomach
OVER	GO:0005763	mitochondrial small ribosomal subunit	CELLULAR_COMPONENT	8.50074e-12	3.06174e-14	13	13	1592	57569	NCN	stomach
OVER	GO:0000314	organellar small ribosomal subunit	CELLULAR_COMPONENT	8.50074e-12	3.06174e-14	13	13	1592	57569	NCN	stomach
OVER	GO:0042743	hydrogen peroxide metabolic process	BIOLOGICAL_PROCESS	1.06745e-11	3.89733e-14	17	37	1588	57545	NCN	stomach
OVER	GO:0016209	antioxidant activity	MOLECULAR_FUNCTION	1.93366e-11	7.15534e-14	24	103	1581	57479	NCN	stomach
OVER	GO:0043603	amide metabolic process	BIOLOGICAL_PROCESS	2.42032e-11	9.07559e-14	84	1172	1521	56410	NCN	stomach
OVER	GO:0072593	reactive oxygen species metabolic process	BIOLOGICAL_PROCESS	4.37957e-11	1.66384e-13	36	267	1569	57315	NCN	stomach
OVER	GO:0006120	mitochondrial electron transport, NADH to ubiquinone	BIOLOGICAL_PROCESS	4.81237e-11	1.85201e-13	13	16	1592	57566	NCN	stomach
OVER	GO:0015078	proton transmembrane transporter activity	MOLECULAR_FUNCTION	1.31962e-10	5.14359e-13	29	177	1576	57405	NCN	stomach
OVER	GO:0097525	spliceosomal snRNP complex	CELLULAR_COMPONENT	1.3594e-10	5.36569e-13	20	72	1585	57510	NCN	stomach
OVER	GO:0006754	ATP biosynthetic process	BIOLOGICAL_PROCESS	1.64417e-10	6.57084e-13	26	140	1579	57442	NCN	stomach
OVER	GO:0005783	endoplasmic reticulum	CELLULAR_COMPONENT	2.1405e-10	8.66001e-13	138	2543	1467	55039	NCN	stomach
OVER	GO:0009206	purine ribonucleoside triphosphate biosynthetic process	BIOLOGICAL_PROCESS	2.85276e-10	1.18232e-12	27	157	1578	57425	NCN	stomach
OVER	GO:0009145	purine nucleoside triphosphate biosynthetic process	BIOLOGICAL_PROCESS	2.85276e-10	1.18232e-12	27	157	1578	57425	NCN	stomach
OVER	GO:0030532	small nuclear ribonucleoprotein complex	CELLULAR_COMPONENT	2.98855e-10	1.25334e-12	20	76	1585	57506	NCN	stomach
UNDER	GO:0008092	cytoskeletal protein binding	MOLECULAR_FUNCTION	3.08271e-10	1.30804e-12	39	3634	1566	53948	NCN	stomach
OVER	GO:0016684	oxidoreductase activity, acting on peroxide as acceptor	MOLECULAR_FUNCTION	4.03016e-10	1.72994e-12	21	88	1584	57494	NCN	stomach
OVER	GO:0032981	mitochondrial respiratory chain complex I assembly	BIOLOGICAL_PROCESS	4.39995e-10	1.9538e-12	14	27	1591	57555	NCN	stomach
OVER	GO:1990904	ribonucleoprotein complex	CELLULAR_COMPONENT	4.39995e-10	1.93521e-12	95	1497	1510	56085	NCN	stomach
OVER	GO:0010257	NADH dehydrogenase complex assembly	BIOLOGICAL_PROCESS	4.39995e-10	1.9538e-12	14	27	1591	57555	NCN	stomach
OVER	GO:0140535	intracellular protein-containing complex	CELLULAR_COMPONENT	4.4035e-10	1.9771e-12	108	1819	1497	55763	NCN	stomach
OVER	GO:0022624	proteasome accessory complex	CELLULAR_COMPONENT	4.91756e-10	2.23217e-12	13	21	1592	57561	NCN	stomach
OVER	GO:0009142	nucleoside triphosphate biosynthetic process	BIOLOGICAL_PROCESS	5.36282e-10	2.46074e-12	29	190	1576	57392	NCN	stomach
OVER	GO:0006790	sulfur compound metabolic process	BIOLOGICAL_PROCESS	5.43289e-10	2.51969e-12	46	468	1559	57114	NCN	stomach
OVER	GO:0009201	ribonucleoside triphosphate biosynthetic process	BIOLOGICAL_PROCESS	6.55885e-10	3.07426e-12	28	178	1577	57404	NCN	stomach
OVER	GO:0003824	catalytic activity	MOLECULAR_FUNCTION	1.19821e-09	5.67538e-12	694	20027	911	37555	NCN	stomach
OVER	GO:0005686	U2 snRNP	CELLULAR_COMPONENT	2.12578e-09	1.01737e-11	11	13	1594	57569	NCN	stomach
OVER	GO:0071806	protein transmembrane transport	BIOLOGICAL_PROCESS	2.16072e-09	1.04475e-11	20	87	1585	57495	NCN	stomach
OVER	GO:0009117	nucleotide metabolic process	BIOLOGICAL_PROCESS	2.42363e-09	1.18383e-11	68	940	1537	56642	NCN	stomach
OVER	GO:0009150	purine ribonucleotide metabolic process	BIOLOGICAL_PROCESS	2.48802e-09	1.22756e-11	54	648	1551	56934	NCN	stomach
OVER	GO:0005838	proteasome regulatory particle	CELLULAR_COMPONENT	2.66853e-09	1.32979e-11	12	19	1593	57563	NCN	stomach
OVER	GO:0098827	endoplasmic reticulum subcompartment	CELLULAR_COMPONENT	2.86501e-09	1.44183e-11	84	1305	1521	56277	NCN	stomach
OVER	GO:0005789	endoplasmic reticulum membrane	CELLULAR_COMPONENT	3.09829e-09	1.57452e-11	83	1281	1522	56301	NCN	stomach
OVER	GO:0006163	purine nucleotide metabolic process	BIOLOGICAL_PROCESS	3.32733e-09	1.70733e-11	61	799	1544	56783	NCN	stomach
OVER	GO:0070125	mitochondrial translational elongation	BIOLOGICAL_PROCESS	4.00521e-09	2.07493e-11	12	20	1593	57562	NCN	stomach
OVER	GO:0004601	peroxidase activity	MOLECULAR_FUNCTION	4.83401e-09	2.52815e-11	19	81	1586	57501	NCN	stomach
OVER	GO:0120114	Sm-like protein family complex	CELLULAR_COMPONENT	5.09451e-09	2.68952e-11	21	104	1584	57478	NCN	stomach
OVER	GO:0042175	nuclear outer membrane-endoplasmic reticulum membrane network	CELLULAR_COMPONENT	5.59809e-09	2.983e-11	84	1315	1521	56267	NCN	stomach
OVER	GO:0009410	response to xenobiotic stimulus	BIOLOGICAL_PROCESS	6.44408e-09	3.46558e-11	90	1463	1515	56119	NCN	stomach
UNDER	GO:0023052	signaling	BIOLOGICAL_PROCESS	6.70293e-09	3.63786e-11	287	14326	1318	43256	NCN	stomach
OVER	GO:0010467	gene expression	BIOLOGICAL_PROCESS	8.63035e-09	4.72651e-11	446	11959	1159	45623	NCN	stomach
OVER	GO:0042744	hydrogen peroxide catabolic process	BIOLOGICAL_PROCESS	8.67271e-09	4.7925e-11	12	22	1593	57560	NCN	stomach
OVER	GO:0015986	proton motive force-driven ATP synthesis	BIOLOGICAL_PROCESS	8.97359e-09	5.00304e-11	15	45	1590	57537	NCN	stomach
OVER	GO:0019693	ribose phosphate metabolic process	BIOLOGICAL_PROCESS	1.06571e-08	5.99422e-11	56	720	1549	56862	NCN	stomach
OVER	GO:0009259	ribonucleotide metabolic process	BIOLOGICAL_PROCESS	1.21564e-08	6.89753e-11	55	702	1550	56880	NCN	stomach
UNDER	GO:0007165	signal transduction	BIOLOGICAL_PROCESS	1.41502e-08	8.09857e-11	262	13243	1343	44339	NCN	stomach
OVER	GO:0015935	small ribosomal subunit	CELLULAR_COMPONENT	1.69813e-08	9.80273e-11	17	67	1588	57515	NCN	stomach
OVER	GO:0006839	mitochondrial transport	BIOLOGICAL_PROCESS	2.13917e-08	1.24542e-10	32	276	1573	57306	NCN	stomach
OVER	GO:0097250	mitochondrial respirasome assembly	BIOLOGICAL_PROCESS	2.19946e-08	1.29137e-10	8	4	1597	57578	NCN	stomach
OVER	GO:1990542	mitochondrial transmembrane transport	BIOLOGICAL_PROCESS	2.41015e-08	1.42697e-10	24	155	1581	57427	NCN	stomach
OVER	GO:0032787	monocarboxylic acid metabolic process	BIOLOGICAL_PROCESS	4.36133e-08	2.60371e-10	65	947	1540	56635	NCN	stomach
OVER	GO:0070887	cellular response to chemical stimulus	BIOLOGICAL_PROCESS	4.37017e-08	2.63056e-10	157	3289	1448	54293	NCN	stomach
UNDER	GO:0007154	cell communication	BIOLOGICAL_PROCESS	4.60193e-08	2.79277e-10	294	14405	1311	43177	NCN	stomach
OVER	GO:0015453	oxidoreduction-driven active transmembrane transporter activity	MOLECULAR_FUNCTION	4.92836e-08	3.01518e-10	12	27	1593	57555	NCN	stomach
OVER	GO:0006508	proteolysis	BIOLOGICAL_PROCESS	5.08047e-08	3.13331e-10	143	2911	1462	54671	NCN	stomach
OVER	GO:0006399	tRNA metabolic process	BIOLOGICAL_PROCESS	6.89446e-08	4.28608e-10	34	326	1571	57256	NCN	stomach
OVER	GO:0070126	mitochondrial translational termination	BIOLOGICAL_PROCESS	1.00586e-07	6.30273e-10	11	22	1594	57560	NCN	stomach
OVER	GO:0051082	unfolded protein binding	MOLECULAR_FUNCTION	1.09334e-07	6.90484e-10	21	127	1584	57455	NCN	stomach
OVER	GO:0009059	macromolecule biosynthetic process	BIOLOGICAL_PROCESS	1.27794e-07	8.13373e-10	470	12995	1135	44587	NCN	stomach
OVER	GO:0140662	ATP-dependent protein folding chaperone	MOLECULAR_FUNCTION	2.23663e-07	1.43459e-09	12	32	1593	57550	NCN	stomach
OVER	GO:0065002	intracellular protein transmembrane transport	BIOLOGICAL_PROCESS	2.267e-07	1.46525e-09	15	60	1590	57522	NCN	stomach
OVER	GO:0043933	protein-containing complex organization	BIOLOGICAL_PROCESS	2.30758e-07	1.50286e-09	168	3682	1437	53900	NCN	stomach
OVER	GO:0046933	proton-transporting ATP synthase activity, rotational mechanism	MOLECULAR_FUNCTION	2.37886e-07	1.56102e-09	8	7	1597	57575	NCN	stomach
UNDER	GO:0030695	GTPase regulator activity	MOLECULAR_FUNCTION	2.90859e-07	1.92299e-09	16	1952	1589	55630	NCN	stomach
OVER	GO:0005762	mitochondrial large ribosomal subunit	CELLULAR_COMPONENT	3.06429e-07	2.05617e-09	13	42	1592	57540	NCN	stomach
OVER	GO:0000315	organellar large ribosomal subunit	CELLULAR_COMPONENT	3.06429e-07	2.05617e-09	13	42	1592	57540	NCN	stomach
UNDER	GO:0042995	cell projection	CELLULAR_COMPONENT	3.5663e-07	2.41061e-09	77	5050	1528	52532	NCN	stomach
OVER	GO:0046906	tetrapyrrole binding	MOLECULAR_FUNCTION	4.40221e-07	2.99736e-09	29	265	1576	57317	NCN	stomach
OVER	GO:1901135	carbohydrate derivative metabolic process	BIOLOGICAL_PROCESS	4.55587e-07	3.12446e-09	102	1919	1503	55663	NCN	stomach
OVER	GO:0006520	amino acid metabolic process	BIOLOGICAL_PROCESS	5.90666e-07	4.07999e-09	44	556	1561	57026	NCN	stomach
OVER	GO:0072522	purine-containing compound biosynthetic process	BIOLOGICAL_PROCESS	5.94067e-07	4.13279e-09	41	495	1564	57087	NCN	stomach
OVER	GO:0098869	cellular oxidant detoxification	BIOLOGICAL_PROCESS	6.09734e-07	4.27187e-09	17	89	1588	57493	NCN	stomach
OVER	GO:0043604	amide biosynthetic process	BIOLOGICAL_PROCESS	7.29915e-07	5.14988e-09	40	479	1565	57103	NCN	stomach
OVER	GO:0020037	heme binding	MOLECULAR_FUNCTION	7.33347e-07	5.21028e-09	28	255	1577	57327	NCN	stomach
OVER	GO:0140104	molecular carrier activity	MOLECULAR_FUNCTION	8.32144e-07	5.95327e-09	18	104	1587	57478	NCN	stomach
UNDER	GO:0015631	tubulin binding	MOLECULAR_FUNCTION	8.66527e-07	6.24201e-09	9	1441	1596	56141	NCN	stomach
OVER	GO:0043170	macromolecule metabolic process	BIOLOGICAL_PROCESS	1.07474e-06	7.79486e-09	681	20351	924	37231	NCN	stomach
UNDER	GO:0120025	plasma membrane bounded cell projection	CELLULAR_COMPONENT	1.08418e-06	7.91685e-09	74	4813	1531	52769	NCN	stomach
OVER	GO:0005681	spliceosomal complex	CELLULAR_COMPONENT	1.40167e-06	1.03044e-08	32	336	1573	57246	NCN	stomach
OVER	GO:1902600	proton transmembrane transport	BIOLOGICAL_PROCESS	1.54084e-06	1.14035e-08	24	198	1581	57384	NCN	stomach
OVER	GO:0071013	catalytic step 2 spliceosome	CELLULAR_COMPONENT	1.55423e-06	1.15793e-08	17	96	1588	57486	NCN	stomach
UNDER	GO:0008017	microtubule binding	MOLECULAR_FUNCTION	1.95816e-06	1.46852e-08	7	1270	1598	56312	NCN	stomach
OVER	GO:0015669	gas transport	BIOLOGICAL_PROCESS	2.51627e-06	1.89949e-08	11	33	1594	57549	NCN	stomach
OVER	GO:0005344	oxygen carrier activity	MOLECULAR_FUNCTION	2.70536e-06	2.06893e-08	10	25	1595	57557	NCN	stomach
OVER	GO:0006123	mitochondrial electron transport, cytochrome c to oxygen	BIOLOGICAL_PROCESS	2.70536e-06	2.06893e-08	10	25	1595	57557	NCN	stomach
OVER	GO:0009152	purine ribonucleotide biosynthetic process	BIOLOGICAL_PROCESS	3.57507e-06	2.75168e-08	30	314	1575	57268	NCN	stomach
OVER	GO:0015671	oxygen transport	BIOLOGICAL_PROCESS	3.58517e-06	2.79483e-08	10	26	1595	57556	NCN	stomach
OVER	GO:0097526	spliceosomal tri-snRNP complex	CELLULAR_COMPONENT	3.58517e-06	2.79483e-08	10	26	1595	57556	NCN	stomach
OVER	GO:1990748	cellular detoxification	BIOLOGICAL_PROCESS	4.20527e-06	3.29898e-08	17	104	1588	57478	NCN	stomach
OVER	GO:0019637	organophosphate metabolic process	BIOLOGICAL_PROCESS	5.05533e-06	3.99079e-08	116	2406	1489	55176	NCN	stomach
UNDER	GO:0050789	regulation of biological process	BIOLOGICAL_PROCESS	5.25296e-06	4.17271e-08	605	25667	1000	31915	NCN	stomach
OVER	GO:0045047	protein targeting to ER	BIOLOGICAL_PROCESS	5.77075e-06	4.6125e-08	13	57	1592	57525	NCN	stomach
OVER	GO:0015252	proton channel activity	MOLECULAR_FUNCTION	5.8807e-06	4.75841e-08	9	20	1596	57562	NCN	stomach
OVER	GO:0003954	NADH dehydrogenase activity	MOLECULAR_FUNCTION	5.8807e-06	4.75841e-08	9	20	1596	57562	NCN	stomach
OVER	GO:0140513	nuclear protein-containing complex	CELLULAR_COMPONENT	5.99837e-06	4.88322e-08	111	2272	1494	55310	NCN	stomach
OVER	GO:0008541	proteasome regulatory particle, lid subcomplex	CELLULAR_COMPONENT	6.91022e-06	5.65964e-08	7	8	1598	57574	NCN	stomach
OVER	GO:0031720	haptoglobin binding	MOLECULAR_FUNCTION	7.89969e-06	6.548e-08	8	14	1597	57568	NCN	stomach
OVER	GO:0031838	haptoglobin-hemoglobin complex	CELLULAR_COMPONENT	7.89969e-06	6.548e-08	8	14	1597	57568	NCN	stomach
OVER	GO:0006518	peptide metabolic process	BIOLOGICAL_PROCESS	8.21216e-06	6.84752e-08	32	367	1573	57215	NCN	stomach
OVER	GO:0051920	peroxiredoxin activity	MOLECULAR_FUNCTION	8.9835e-06	7.535e-08	6	4	1599	57578	NCN	stomach
OVER	GO:0098796	membrane protein complex	CELLULAR_COMPONENT	9.34998e-06	7.88852e-08	106	2168	1499	55414	NCN	stomach
OVER	GO:0071256	translocon complex	CELLULAR_COMPONENT	1.00727e-05	8.54798e-08	5	1	1600	57581	NCN	stomach
OVER	GO:0044743	protein transmembrane import into intracellular organelle	BIOLOGICAL_PROCESS	1.07144e-05	9.19823e-08	13	61	1592	57521	NCN	stomach
OVER	GO:0061077	chaperone-mediated protein folding	BIOLOGICAL_PROCESS	1.07144e-05	9.19823e-08	13	61	1592	57521	NCN	stomach
OVER	GO:1903715	regulation of aerobic respiration	BIOLOGICAL_PROCESS	1.13506e-05	9.80043e-08	8	15	1597	57567	NCN	stomach
UNDER	GO:0050794	regulation of cellular process	BIOLOGICAL_PROCESS	1.1402e-05	9.90109e-08	581	24676	1024	32906	NCN	stomach
OVER	GO:0031984	organelle subcompartment	CELLULAR_COMPONENT	1.36591e-05	1.19285e-07	102	2072	1503	55510	NCN	stomach
UNDER	GO:0048468	cell development	BIOLOGICAL_PROCESS	1.42632e-05	1.25264e-07	135	7295	1470	50287	NCN	stomach
UNDER	GO:0060284	regulation of cell development	BIOLOGICAL_PROCESS	1.43325e-05	1.2658e-07	29	2451	1576	55131	NCN	stomach
OVER	GO:0098754	detoxification	BIOLOGICAL_PROCESS	1.57767e-05	1.40113e-07	18	131	1587	57451	NCN	stomach
OVER	GO:0009260	ribonucleotide biosynthetic process	BIOLOGICAL_PROCESS	1.97161e-05	1.76071e-07	31	364	1574	57218	NCN	stomach
OVER	GO:0043043	peptide biosynthetic process	BIOLOGICAL_PROCESS	2.08428e-05	1.87161e-07	25	251	1580	57331	NCN	stomach
OVER	GO:0065003	protein-containing complex assembly	BIOLOGICAL_PROCESS	2.30229e-05	2.07874e-07	141	3188	1464	54394	NCN	stomach
OVER	GO:0005829	cytosol	CELLULAR_COMPONENT	2.34241e-05	2.12652e-07	251	6498	1354	51084	NCN	stomach
OVER	GO:1901293	nucleoside phosphate biosynthetic process	BIOLOGICAL_PROCESS	2.38764e-05	2.17937e-07	47	711	1558	56871	NCN	stomach
OVER	GO:0072655	establishment of protein localization to mitochondrion	BIOLOGICAL_PROCESS	2.52425e-05	2.31651e-07	18	136	1587	57446	NCN	stomach
OVER	GO:0072594	establishment of protein localization to organelle	BIOLOGICAL_PROCESS	2.80683e-05	2.58968e-07	45	665	1560	56917	NCN	stomach
OVER	GO:0019773	proteasome core complex, alpha-subunit complex	CELLULAR_COMPONENT	2.80933e-05	2.60585e-07	7	11	1598	57571	NCN	stomach
OVER	GO:0031970	organelle envelope lumen	CELLULAR_COMPONENT	3.07447e-05	2.89614e-07	14	81	1591	57501	NCN	stomach
OVER	GO:1990204	oxidoreductase complex	CELLULAR_COMPONENT	3.07447e-05	2.89614e-07	14	81	1591	57501	NCN	stomach
OVER	GO:0045454	cell redox homeostasis	BIOLOGICAL_PROCESS	3.07447e-05	2.89729e-07	9	26	1596	57556	NCN	stomach
OVER	GO:0046390	ribose phosphate biosynthetic process	BIOLOGICAL_PROCESS	3.38654e-05	3.20809e-07	31	375	1574	57207	NCN	stomach
OVER	GO:0006164	purine nucleotide biosynthetic process	BIOLOGICAL_PROCESS	3.55346e-05	3.38375e-07	31	376	1574	57206	NCN	stomach
OVER	GO:0070585	protein localization to mitochondrion	BIOLOGICAL_PROCESS	3.91699e-05	3.74925e-07	18	141	1587	57441	NCN	stomach
UNDER	GO:0030054	cell junction	CELLULAR_COMPONENT	3.92256e-05	3.77393e-07	68	4250	1537	53332	NCN	stomach
OVER	GO:0006626	protein targeting to mitochondrion	BIOLOGICAL_PROCESS	4.08811e-05	3.95337e-07	15	97	1590	57485	NCN	stomach
OVER	GO:0006415	translational termination	BIOLOGICAL_PROCESS	4.0984e-05	3.98354e-07	11	47	1594	57535	NCN	stomach
OVER	GO:0005833	hemoglobin complex	CELLULAR_COMPONENT	4.124e-05	4.02877e-07	8	19	1597	57563	NCN	stomach
OVER	GO:0044283	small molecule biosynthetic process	BIOLOGICAL_PROCESS	4.13334e-05	4.05829e-07	57	958	1548	56624	NCN	stomach
OVER	GO:0072599	establishment of protein localization to endoplasmic reticulum	BIOLOGICAL_PROCESS	4.99383e-05	4.9278e-07	13	72	1592	57510	NCN	stomach
OVER	GO:0004738	pyruvate dehydrogenase activity	MOLECULAR_FUNCTION	5.43287e-05	5.38783e-07	4	0	1601	57582	NCN	stomach
OVER	GO:0070972	protein localization to endoplasmic reticulum	BIOLOGICAL_PROCESS	5.58718e-05	5.596e-07	15	100	1590	57482	NCN	stomach
UNDER	GO:0060589	nucleoside-triphosphatase regulator activity	MOLECULAR_FUNCTION	5.58718e-05	5.57086e-07	22	1981	1583	55601	NCN	stomach
OVER	GO:0002082	regulation of oxidative phosphorylation	BIOLOGICAL_PROCESS	5.9549e-05	6.05244e-07	7	13	1598	57569	NCN	stomach
OVER	GO:0008137	NADH dehydrogenase (ubiquinone) activity	MOLECULAR_FUNCTION	5.9549e-05	6.05244e-07	7	13	1598	57569	NCN	stomach
OVER	GO:0006122	mitochondrial electron transport, ubiquinol to cytochrome c	BIOLOGICAL_PROCESS	5.9549e-05	6.05244e-07	7	13	1598	57569	NCN	stomach
OVER	GO:0006979	response to oxidative stress	BIOLOGICAL_PROCESS	6.02192e-05	6.15028e-07	38	530	1567	57052	NCN	stomach
OVER	GO:0043457	regulation of cellular respiration	BIOLOGICAL_PROCESS	6.05774e-05	6.21675e-07	9	29	1596	57553	NCN	stomach
OVER	GO:0016053	organic acid biosynthetic process	BIOLOGICAL_PROCESS	6.09177e-05	6.31178e-07	38	531	1567	57051	NCN	stomach
OVER	GO:0046394	carboxylic acid biosynthetic process	BIOLOGICAL_PROCESS	6.09177e-05	6.31178e-07	38	531	1567	57051	NCN	stomach
OVER	GO:0006637	acyl-CoA metabolic process	BIOLOGICAL_PROCESS	6.22293e-05	6.50909e-07	18	147	1587	57435	NCN	stomach
OVER	GO:0035383	thioester metabolic process	BIOLOGICAL_PROCESS	6.22293e-05	6.50909e-07	18	147	1587	57435	NCN	stomach
OVER	GO:0012505	endomembrane system	CELLULAR_COMPONENT	6.70953e-05	7.05117e-07	263	6964	1342	50618	NCN	stomach
OVER	GO:0070069	cytochrome complex	CELLULAR_COMPONENT	7.21978e-05	7.62302e-07	5	3	1600	57579	NCN	stomach
OVER	GO:0030150	protein import into mitochondrial matrix	BIOLOGICAL_PROCESS	7.43508e-05	7.88703e-07	9	30	1596	57552	NCN	stomach
OVER	GO:0000413	protein peptidyl-prolyl isomerization	BIOLOGICAL_PROCESS	7.47152e-05	7.99941e-07	10	40	1595	57542	NCN	stomach
OVER	GO:0097237	cellular response to toxic substance	BIOLOGICAL_PROCESS	7.47152e-05	7.99217e-07	21	200	1584	57382	NCN	stomach
OVER	GO:0072562	blood microparticle	CELLULAR_COMPONENT	8.81971e-05	9.48636e-07	12	64	1593	57518	NCN	stomach
OVER	GO:0050136	NADH:ubiquinone reductase (non-electrogenic) activity	MOLECULAR_FUNCTION	9.08221e-05	9.81352e-07	6	8	1599	57574	NCN	stomach
OVER	GO:0043177	organic acid binding	MOLECULAR_FUNCTION	9.59896e-05	1.04192e-06	32	419	1573	57163	NCN	stomach
UNDER	GO:0030030	cell projection organization	BIOLOGICAL_PROCESS	9.81298e-05	1.07e-06	72	4350	1533	53232	NCN	stomach
OVER	GO:0005758	mitochondrial intermembrane space	CELLULAR_COMPONENT	0.000100462	1.10038e-06	13	78	1592	57504	NCN	stomach
OVER	GO:0016667	oxidoreductase activity, acting on a sulfur group of donors	MOLECULAR_FUNCTION	0.00010322	1.13569e-06	14	92	1591	57490	NCN	stomach
UNDER	GO:0030154	cell differentiation	BIOLOGICAL_PROCESS	0.000105011	1.16057e-06	190	9335	1415	48247	NCN	stomach
OVER	GO:0019825	oxygen binding	MOLECULAR_FUNCTION	0.000105649	1.17283e-06	10	42	1595	57540	NCN	stomach
OVER	GO:0170036	import into the mitochondrion	BIOLOGICAL_PROCESS	0.000111588	1.24978e-06	13	79	1592	57503	NCN	stomach
OVER	GO:0098800	inner mitochondrial membrane protein complex	CELLULAR_COMPONENT	0.000111588	1.24978e-06	13	79	1592	57503	NCN	stomach
OVER	GO:0140318	protein transporter activity	MOLECULAR_FUNCTION	0.000115552	1.29987e-06	8	23	1597	57559	NCN	stomach
OVER	GO:0051087	protein-folding chaperone binding	MOLECULAR_FUNCTION	0.000117249	1.32475e-06	19	172	1586	57410	NCN	stomach
OVER	GO:1990234	transferase complex	CELLULAR_COMPONENT	0.000124709	1.41519e-06	85	1724	1520	55858	NCN	stomach
OVER	GO:0016874	ligase activity	MOLECULAR_FUNCTION	0.000126014	1.43622e-06	38	556	1567	57026	NCN	stomach
OVER	GO:0006090	pyruvate metabolic process	BIOLOGICAL_PROCESS	0.000131548	1.50578e-06	20	191	1585	57391	NCN	stomach
OVER	GO:0003723	RNA binding	MOLECULAR_FUNCTION	0.000132201	1.51977e-06	119	2667	1486	54915	NCN	stomach
UNDER	GO:0065007	biological regulation	BIOLOGICAL_PROCESS	0.000134895	1.5574e-06	643	26556	962	31026	NCN	stomach
OVER	GO:0005684	U2-type spliceosomal complex	CELLULAR_COMPONENT	0.000143825	1.6676e-06	12	68	1593	57514	NCN	stomach
OVER	GO:0008250	oligosaccharyltransferase complex	CELLULAR_COMPONENT	0.00014399	1.67661e-06	5	4	1600	57578	NCN	stomach
OVER	GO:0005685	U1 snRNP	CELLULAR_COMPONENT	0.000144688	1.69188e-06	8	24	1597	57558	NCN	stomach
OVER	GO:0015036	disulfide oxidoreductase activity	MOLECULAR_FUNCTION	0.000162611	1.90948e-06	12	69	1593	57513	NCN	stomach
OVER	GO:0022853	active monoatomic ion transmembrane transporter activity	MOLECULAR_FUNCTION	0.000166985	1.96909e-06	18	160	1587	57422	NCN	stomach
UNDER	GO:0034330	cell junction organization	BIOLOGICAL_PROCESS	0.000169214	2.00371e-06	24	2009	1581	55573	NCN	stomach
OVER	GO:0003755	peptidyl-prolyl cis-trans isomerase activity	MOLECULAR_FUNCTION	0.000171906	2.04408e-06	13	83	1592	57499	NCN	stomach
OVER	GO:0048038	quinone binding	MOLECULAR_FUNCTION	0.00020832	2.49762e-06	6	10	1599	57572	NCN	stomach
OVER	GO:0006086	pyruvate decarboxylation to acetyl-CoA	BIOLOGICAL_PROCESS	0.00020832	2.49762e-06	6	10	1599	57572	NCN	stomach
OVER	GO:0043209	myelin sheath	CELLULAR_COMPONENT	0.000209503	2.52213e-06	16	130	1589	57452	NCN	stomach
UNDER	GO:0005096	GTPase activator activity	MOLECULAR_FUNCTION	0.00021627	2.61472e-06	5	909	1600	56673	NCN	stomach
OVER	GO:0005787	signal peptidase complex	CELLULAR_COMPONENT	0.00021627	2.63562e-06	4	1	1601	57581	NCN	stomach
OVER	GO:0031204	post-translational protein targeting to membrane, translocation	BIOLOGICAL_PROCESS	0.00021627	2.63562e-06	4	1	1601	57581	NCN	stomach
OVER	GO:0051287	NAD binding	MOLECULAR_FUNCTION	0.000220253	2.70352e-06	15	115	1590	57467	NCN	stomach
UNDER	GO:0051960	regulation of nervous system development	BIOLOGICAL_PROCESS	0.000220253	2.70589e-06	23	1945	1582	55637	NCN	stomach
OVER	GO:0009057	macromolecule catabolic process	BIOLOGICAL_PROCESS	0.00022205	2.73893e-06	103	2254	1502	55328	NCN	stomach
OVER	GO:0016903	oxidoreductase activity, acting on the aldehyde or oxo group of donors	MOLECULAR_FUNCTION	0.000227101	2.81243e-06	11	59	1594	57523	NCN	stomach
OVER	GO:0015934	large ribosomal subunit	CELLULAR_COMPONENT	0.000234128	2.91101e-06	17	148	1588	57434	NCN	stomach
UNDER	GO:0005515	protein binding	MOLECULAR_FUNCTION	0.000239414	2.98853e-06	504	21339	1101	36243	NCN	stomach
OVER	GO:0016859	cis-trans isomerase activity	MOLECULAR_FUNCTION	0.000259985	3.25815e-06	13	87	1592	57495	NCN	stomach
UNDER	GO:0007010	cytoskeleton organization	BIOLOGICAL_PROCESS	0.000262471	3.30226e-06	80	4613	1525	52969	NCN	stomach
UNDER	GO:0048869	cellular developmental process	BIOLOGICAL_PROCESS	0.000268368	3.38969e-06	194	9388	1411	48194	NCN	stomach
OVER	GO:0018208	peptidyl-proline modification	BIOLOGICAL_PROCESS	0.000287478	3.64524e-06	12	74	1593	57508	NCN	stomach
OVER	GO:0051603	proteolysis involved in protein catabolic process	BIOLOGICAL_PROCESS	0.00030338	3.86185e-06	69	1339	1536	56243	NCN	stomach
OVER	GO:0006575	modified amino acid metabolic process	BIOLOGICAL_PROCESS	0.000326641	4.17407e-06	24	282	1581	57300	NCN	stomach
OVER	GO:0071011	precatalytic spliceosome	CELLULAR_COMPONENT	0.000354721	4.55039e-06	13	90	1592	57492	NCN	stomach
OVER	GO:0006418	tRNA aminoacylation for protein translation	BIOLOGICAL_PROCESS	0.000361763	4.65858e-06	12	76	1593	57506	NCN	stomach
OVER	GO:0016875	ligase activity, forming carbon-oxygen bonds	MOLECULAR_FUNCTION	0.000404772	5.25237e-06	12	77	1593	57505	NCN	stomach
OVER	GO:0004812	aminoacyl-tRNA ligase activity	MOLECULAR_FUNCTION	0.000404772	5.25237e-06	12	77	1593	57505	NCN	stomach
UNDER	GO:0043005	neuron projection	CELLULAR_COMPONENT	0.000436005	5.67917e-06	49	3174	1556	54408	NCN	stomach
OVER	GO:0006616	SRP-dependent cotranslational protein targeting to membrane, translocation	BIOLOGICAL_PROCESS	0.000449299	5.87449e-06	5	6	1600	57576	NCN	stomach
UNDER	GO:0016773	phosphotransferase activity, alcohol group as acceptor	MOLECULAR_FUNCTION	0.000472298	6.19851e-06	48	3118	1557	54464	NCN	stomach
UNDER	GO:0016772	transferase activity, transferring phosphorus-containing groups	MOLECULAR_FUNCTION	0.000476141	6.27243e-06	74	4287	1531	53295	NCN	stomach
UNDER	GO:0010975	regulation of neuron projection development	BIOLOGICAL_PROCESS	0.000478401	6.32581e-06	12	1302	1593	56280	NCN	stomach
OVER	GO:0008233	peptidase activity	MOLECULAR_FUNCTION	0.000489201	6.49276e-06	91	1970	1514	55612	NCN	stomach
[truncated: 882 more rows]

## Sheet: FCF Int
Tag	GO Term	GO Name	GO Category	Adj. P-value	P-value	Nr Test	Nr Reference	Not Annot Test	Not Annot Ref
OVER	GO:0018126	protein hydroxylation	BIOLOGICAL_PROCESS	0.00216297	1.06718e-07	4	55	39	59089
OVER	GO:0018401	peptidyl-proline hydroxylation to 4-hydroxy-L-proline	BIOLOGICAL_PROCESS	0.00411604	8.12324e-07	3	22	40	59122
OVER	GO:0031545	peptidyl-proline 4-dioxygenase activity	MOLECULAR_FUNCTION	0.00411604	8.12324e-07	3	22	40	59122
OVER	GO:0018208	peptidyl-proline modification	BIOLOGICAL_PROCESS	0.00411604	4.90898e-07	4	82	39	59062
OVER	GO:0019842	vitamin binding	MOLECULAR_FUNCTION	0.00505423	1.56155e-06	5	264	38	58880
OVER	GO:0031543	peptidyl-proline dioxygenase activity	MOLECULAR_FUNCTION	0.00505423	1.74559e-06	3	29	40	59115
OVER	GO:0019471	4-hydroxyproline metabolic process	BIOLOGICAL_PROCESS	0.00505423	1.4303e-06	3	27	40	59117
OVER	GO:0019511	peptidyl-proline hydroxylation	BIOLOGICAL_PROCESS	0.00533007	2.10384e-06	3	31	40	59113
OVER	GO:0008198	ferrous iron binding	MOLECULAR_FUNCTION	0.00614257	2.7276e-06	3	34	40	59110
OVER	GO:0016491	oxidoreductase activity	MOLECULAR_FUNCTION	0.00749593	3.97596e-06	9	1748	34	57396
OVER	GO:0170041	non-proteinogenic amino acid metabolic process	BIOLOGICAL_PROCESS	0.00749593	4.06825e-06	4	142	39	59002
OVER	GO:0006520	amino acid metabolic process	BIOLOGICAL_PROCESS	0.00792612	4.69279e-06	6	594	37	58550
OVER	GO:0031418	L-ascorbic acid binding	MOLECULAR_FUNCTION	0.0106567	6.83528e-06	3	47	40	59097
OVER	GO:0016706	2-oxoglutarate-dependent dioxygenase activity	MOLECULAR_FUNCTION	0.0150059	1.03653e-05	4	181	39	58963
OVER	GO:0031406	carboxylic acid binding	MOLECULAR_FUNCTION	0.0170818	1.26419e-05	5	409	38	58735
OVER	GO:1901605	alpha-amino acid metabolic process	BIOLOGICAL_PROCESS	0.0212138	1.67467e-05	5	434	38	58710
OVER	GO:0043177	organic acid binding	MOLECULAR_FUNCTION	0.0227158	1.90531e-05	5	446	38	58698
	GO:0071988	protein localization to spindle pole body	BIOLOGICAL_PROCESS	1	1	0	4	43	59140

## Sheet: FCF St 
Tag	GO Term	GO Name	GO Category	Adj. P-value	P-value	Nr Test	Nr Reference	Not Annot Test	Not Annot Ref
OVER	GO:0005739	mitochondrion	CELLULAR_COMPONENT	8.46501e-66	4.17654e-70	288	2372	1709	54818
OVER	GO:0044281	small molecule metabolic process	BIOLOGICAL_PROCESS	3.37761e-45	3.33295e-49	289	3069	1708	54121
OVER	GO:0005759	mitochondrial matrix	CELLULAR_COMPONENT	1.26666e-32	1.87487e-36	81	350	1916	56840
OVER	GO:0008152	metabolic process	BIOLOGICAL_PROCESS	6.21059e-32	1.22569e-35	1151	24861	846	32329
OVER	GO:0016491	oxidoreductase activity	MOLECULAR_FUNCTION	3.5058e-31	8.64862e-35	170	1587	1827	55603
OVER	GO:0005737	cytoplasm	CELLULAR_COMPONENT	9.94704e-30	2.94465e-33	1058	22548	939	34642
OVER	GO:0019752	carboxylic acid metabolic process	BIOLOGICAL_PROCESS	2.67634e-29	9.24335e-33	157	1446	1840	55744
OVER	GO:0043436	oxoacid metabolic process	BIOLOGICAL_PROCESS	1.51229e-28	5.96918e-32	160	1521	1837	55669
OVER	GO:0043231	intracellular membrane-bounded organelle	CELLULAR_COMPONENT	1.76591e-28	7.84151e-32	1013	21480	984	35710
OVER	GO:0006082	organic acid metabolic process	BIOLOGICAL_PROCESS	1.96089e-28	9.6748e-32	163	1577	1834	55613
OVER	GO:0005761	mitochondrial ribosome	CELLULAR_COMPONENT	4.80611e-27	2.95058e-30	37	55	1960	57135
OVER	GO:0098798	mitochondrial protein-containing complex	CELLULAR_COMPONENT	4.80611e-27	3.08266e-30	55	180	1942	57010
OVER	GO:0000313	organellar ribosome	CELLULAR_COMPONENT	4.80611e-27	2.95058e-30	37	55	1960	57135
OVER	GO:0006119	oxidative phosphorylation	BIOLOGICAL_PROCESS	8.37022e-27	5.78168e-30	43	92	1954	57098
OVER	GO:0022900	electron transport chain	BIOLOGICAL_PROCESS	1.61808e-26	1.19751e-29	47	122	1950	57068
OVER	GO:0043227	membrane-bounded organelle	CELLULAR_COMPONENT	2.95306e-26	2.47691e-29	1039	22497	958	34693
OVER	GO:0022904	respiratory electron transport chain	BIOLOGICAL_PROCESS	2.95306e-26	2.46253e-29	39	71	1958	57119
OVER	GO:0045333	cellular respiration	BIOLOGICAL_PROCESS	5.46069e-25	4.84963e-28	58	231	1939	56959
OVER	GO:0042773	ATP synthesis coupled electron transport	BIOLOGICAL_PROCESS	5.58508e-25	5.23567e-28	36	61	1961	57129
OVER	GO:0006091	generation of precursor metabolites and energy	BIOLOGICAL_PROCESS	2.77125e-24	2.73461e-27	93	652	1904	56538
OVER	GO:0042775	mitochondrial ATP synthesis coupled electron transport	BIOLOGICAL_PROCESS	3.71479e-24	3.84895e-27	35	60	1962	57130
OVER	GO:0110165	cellular anatomical structure	CELLULAR_COMPONENT	8.20243e-24	8.90337e-27	1719	43628	278	13562
OVER	GO:0005740	mitochondrial envelope	CELLULAR_COMPONENT	1.10839e-23	1.2578e-26	108	880	1889	56310
OVER	GO:0044238	primary metabolic process	BIOLOGICAL_PROCESS	1.81159e-22	2.14516e-25	1012	22274	985	34916
OVER	GO:0009060	aerobic respiration	BIOLOGICAL_PROCESS	4.81181e-22	5.93523e-25	49	183	1948	57007
OVER	GO:0005743	mitochondrial inner membrane	CELLULAR_COMPONENT	9.83444e-22	1.26157e-24	70	413	1927	56777
OVER	GO:0003824	catalytic activity	MOLECULAR_FUNCTION	2.23341e-21	2.97523e-24	916	19805	1081	37385
OVER	GO:0015980	energy derivation by oxidation of organic compounds	BIOLOGICAL_PROCESS	3.48362e-21	4.81258e-24	70	424	1927	56766
OVER	GO:0019866	organelle inner membrane	CELLULAR_COMPONENT	3.87066e-21	5.53824e-24	75	488	1922	56702
OVER	GO:0019646	aerobic electron transport chain	BIOLOGICAL_PROCESS	1.09646e-20	1.62294e-23	31	57	1966	57133
OVER	GO:0005622	intracellular anatomical structure	CELLULAR_COMPONENT	1.11205e-20	1.70088e-23	1314	31227	683	25963
OVER	GO:0031967	organelle envelope	CELLULAR_COMPONENT	4.28476e-20	6.76497e-23	138	1484	1859	55706
OVER	GO:0016054	organic acid catabolic process	BIOLOGICAL_PROCESS	1.74694e-19	2.93053e-22	70	460	1927	56730
OVER	GO:0046395	carboxylic acid catabolic process	BIOLOGICAL_PROCESS	1.74694e-19	2.93053e-22	70	460	1927	56730
OVER	GO:0006805	xenobiotic metabolic process	BIOLOGICAL_PROCESS	2.02282e-19	3.49312e-22	68	436	1929	56754
OVER	GO:0031966	mitochondrial membrane	CELLULAR_COMPONENT	2.55957e-19	4.54631e-22	95	817	1902	56373
OVER	GO:0005840	ribosome	CELLULAR_COMPONENT	9.92597e-19	1.81202e-21	56	304	1941	56886
OVER	GO:0031090	organelle membrane	CELLULAR_COMPONENT	1.74308e-18	3.26806e-21	283	4454	1714	52736
OVER	GO:0009056	catabolic process	BIOLOGICAL_PROCESS	2.74125e-18	5.27475e-21	273	4249	1724	52941
OVER	GO:0043229	intracellular organelle	CELLULAR_COMPONENT	2.9299e-18	5.78231e-21	1099	25368	898	31822
OVER	GO:0055086	nucleobase-containing small molecule metabolic process	BIOLOGICAL_PROCESS	3.28446e-18	6.64411e-21	120	1255	1877	55935
OVER	GO:0009987	cellular process	BIOLOGICAL_PROCESS	9.9156e-18	2.05474e-20	1618	41124	379	16066
OVER	GO:0140053	mitochondrial gene expression	BIOLOGICAL_PROCESS	1.67329e-17	3.55001e-20	36	119	1961	57071
OVER	GO:1905369	endopeptidase complex	CELLULAR_COMPONENT	2.3865e-17	5.18088e-20	33	96	1964	57094
OVER	GO:0032543	mitochondrial translation	BIOLOGICAL_PROCESS	2.66385e-17	5.9144e-20	30	74	1967	57116
OVER	GO:0005839	proteasome core complex	CELLULAR_COMPONENT	5.47875e-17	1.24345e-19	20	19	1977	57171
OVER	GO:0006753	nucleoside phosphate metabolic process	BIOLOGICAL_PROCESS	7.77952e-17	1.80401e-19	112	1177	1885	56013
OVER	GO:0071466	cellular response to xenobiotic stimulus	BIOLOGICAL_PROCESS	9.81299e-17	2.32398e-19	88	793	1909	56397
OVER	GO:0000502	proteasome complex	CELLULAR_COMPONENT	1.16633e-16	2.81972e-19	29	72	1968	57118
OVER	GO:0043226	organelle	CELLULAR_COMPONENT	4.90394e-16	1.20977e-18	1118	26283	879	30907
OVER	GO:0033108	mitochondrial respiratory chain complex assembly	BIOLOGICAL_PROCESS	5.00865e-16	1.26032e-18	33	109	1964	57081
OVER	GO:0044282	small molecule catabolic process	BIOLOGICAL_PROCESS	5.43258e-16	1.39379e-18	78	664	1919	56526
OVER	GO:0009410	response to xenobiotic stimulus	BIOLOGICAL_PROCESS	5.78414e-16	1.51253e-18	124	1429	1873	55761
OVER	GO:0032787	monocarboxylic acid metabolic process	BIOLOGICAL_PROCESS	6.57038e-16	1.75055e-18	94	918	1903	56272
OVER	GO:0005763	mitochondrial small ribosomal subunit	CELLULAR_COMPONENT	3.7155e-15	1.02658e-17	16	10	1981	57180
OVER	GO:0000314	organellar small ribosomal subunit	CELLULAR_COMPONENT	3.7155e-15	1.02658e-17	16	10	1981	57180
OVER	GO:0070887	cellular response to chemical stimulus	BIOLOGICAL_PROCESS	6.18066e-15	1.7382e-17	213	3233	1784	53957
OVER	GO:1905368	peptidase complex	CELLULAR_COMPONENT	2.87877e-14	8.23803e-17	35	148	1962	57042
OVER	GO:0072521	purine-containing compound metabolic process	BIOLOGICAL_PROCESS	1.26552e-13	3.68392e-16	94	1005	1903	56185
OVER	GO:0007005	mitochondrion organization	BIOLOGICAL_PROCESS	1.42411e-13	4.21582e-16	67	572	1930	56618
OVER	GO:0070125	mitochondrial translational elongation	BIOLOGICAL_PROCESS	3.18602e-13	9.58886e-16	16	16	1981	57174
OVER	GO:0006520	amino acid metabolic process	BIOLOGICAL_PROCESS	9.70634e-13	2.96918e-15	63	537	1934	56653
OVER	GO:1901605	alpha-amino acid metabolic process	BIOLOGICAL_PROCESS	2.03994e-12	6.34083e-15	52	387	1945	56803
OVER	GO:0009063	amino acid catabolic process	BIOLOGICAL_PROCESS	5.7188e-12	1.80582e-14	36	193	1961	56997
OVER	GO:0003735	structural constituent of ribosome	MOLECULAR_FUNCTION	1.42469e-11	4.56902e-14	40	248	1957	56942
OVER	GO:0044391	ribosomal subunit	CELLULAR_COMPONENT	1.90447e-11	6.20166e-14	37	214	1960	56976
OVER	GO:0006631	fatty acid metabolic process	BIOLOGICAL_PROCESS	2.05782e-11	6.80254e-14	64	595	1933	56595
OVER	GO:0006120	mitochondrial electron transport, NADH to ubiquinone	BIOLOGICAL_PROCESS	3.40464e-11	1.14227e-13	14	15	1983	57175
OVER	GO:1901606	alpha-amino acid catabolic process	BIOLOGICAL_PROCESS	3.71472e-11	1.26463e-13	33	173	1964	57017
OVER	GO:0042221	response to chemical	BIOLOGICAL_PROCESS	5.14756e-11	1.77782e-13	303	5612	1694	51578
OVER	GO:0044283	small molecule biosynthetic process	BIOLOGICAL_PROCESS	6.62233e-11	2.31984e-13	83	932	1914	56258
OVER	GO:0046034	ATP metabolic process	BIOLOGICAL_PROCESS	1.03578e-10	3.67952e-13	42	293	1955	56897
OVER	GO:0031974	membrane-enclosed lumen	CELLULAR_COMPONENT	3.08399e-10	1.12599e-12	292	5447	1705	51743
OVER	GO:0043233	organelle lumen	CELLULAR_COMPONENT	3.08399e-10	1.12599e-12	292	5447	1705	51743
OVER	GO:0009141	nucleoside triphosphate metabolic process	BIOLOGICAL_PROCESS	3.77561e-10	1.39713e-12	47	377	1950	56813
OVER	GO:0009205	purine ribonucleoside triphosphate metabolic process	BIOLOGICAL_PROCESS	4.75875e-10	1.78441e-12	43	323	1954	56867
OVER	GO:0070013	intracellular organelle lumen	CELLULAR_COMPONENT	5.16745e-10	1.96316e-12	291	5447	1706	51743
OVER	GO:0006629	lipid metabolic process	BIOLOGICAL_PROCESS	1.133e-09	4.36026e-12	165	2634	1832	54556
OVER	GO:0009117	nucleotide metabolic process	BIOLOGICAL_PROCESS	1.84001e-09	7.17194e-12	79	929	1918	56261
OVER	GO:0009144	purine nucleoside triphosphate metabolic process	BIOLOGICAL_PROCESS	2.43971e-09	9.62978e-12	43	342	1954	56848
OVER	GO:0006790	sulfur compound metabolic process	BIOLOGICAL_PROCESS	2.62593e-09	1.04944e-11	51	463	1946	56727
OVER	GO:0009199	ribonucleoside triphosphate metabolic process	BIOLOGICAL_PROCESS	3.0719e-09	1.24283e-11	43	345	1954	56845
OVER	GO:0072522	purine-containing compound biosynthetic process	BIOLOGICAL_PROCESS	3.73235e-09	1.52844e-11	52	484	1945	56706
OVER	GO:1901293	nucleoside phosphate biosynthetic process	BIOLOGICAL_PROCESS	3.7584e-09	1.55766e-11	65	693	1932	56497
OVER	GO:0006164	purine nucleotide biosynthetic process	BIOLOGICAL_PROCESS	3.93614e-09	1.65074e-11	44	363	1953	56827
OVER	GO:0070126	mitochondrial translational termination	BIOLOGICAL_PROCESS	5.07955e-09	2.15532e-11	13	20	1984	57170
OVER	GO:0005762	mitochondrial large ribosomal subunit	CELLULAR_COMPONENT	5.24477e-09	2.27719e-11	16	39	1981	57151
OVER	GO:0000315	organellar large ribosomal subunit	CELLULAR_COMPONENT	5.24477e-09	2.27719e-11	16	39	1981	57151
OVER	GO:0006163	purine nucleotide metabolic process	BIOLOGICAL_PROCESS	5.38628e-09	2.3652e-11	70	790	1927	56400
OVER	GO:1902494	catalytic complex	CELLULAR_COMPONENT	7.1214e-09	3.16225e-11	182	3075	1815	54115
OVER	GO:0032981	mitochondrial respiratory chain complex I assembly	BIOLOGICAL_PROCESS	7.81721e-09	3.54837e-11	14	27	1983	57163
OVER	GO:0010257	NADH dehydrogenase complex assembly	BIOLOGICAL_PROCESS	7.81721e-09	3.54837e-11	14	27	1983	57163
OVER	GO:0043603	amide metabolic process	BIOLOGICAL_PROCESS	8.48555e-09	3.8936e-11	90	1166	1907	56024
OVER	GO:0016053	organic acid biosynthetic process	BIOLOGICAL_PROCESS	9.53796e-09	4.47062e-11	53	516	1944	56674
OVER	GO:0046394	carboxylic acid biosynthetic process	BIOLOGICAL_PROCESS	9.53796e-09	4.47062e-11	53	516	1944	56674
OVER	GO:0006754	ATP biosynthetic process	BIOLOGICAL_PROCESS	1.69757e-08	8.04058e-11	26	140	1971	57050
OVER	GO:0006261	DNA-templated DNA replication	BIOLOGICAL_PROCESS	1.97502e-08	9.4522e-11	31	202	1966	56988
OVER	GO:0009058	biosynthetic process	BIOLOGICAL_PROCESS	2.12584e-08	1.02789e-10	656	14997	1341	42193
OVER	GO:0006839	mitochondrial transport	BIOLOGICAL_PROCESS	2.6158e-08	1.2777e-10	36	272	1961	56918
OVER	GO:0009206	purine ribonucleoside triphosphate biosynthetic process	BIOLOGICAL_PROCESS	3.23925e-08	1.61419e-10	27	157	1970	57033
OVER	GO:0009145	purine nucleoside triphosphate biosynthetic process	BIOLOGICAL_PROCESS	3.23925e-08	1.61419e-10	27	157	1970	57033
OVER	GO:0009636	response to toxic substance	BIOLOGICAL_PROCESS	3.93598e-08	1.98081e-10	56	590	1941	56600
OVER	GO:0019538	protein metabolic process	BIOLOGICAL_PROCESS	4.66729e-08	2.37187e-10	493	10774	1504	46416
OVER	GO:0019637	organophosphate metabolic process	BIOLOGICAL_PROCESS	5.6223e-08	2.88494e-10	146	2376	1851	54814
OVER	GO:0032991	protein-containing complex	CELLULAR_COMPONENT	6.24715e-08	3.23639e-10	490	10724	1507	46466
OVER	GO:0015935	small ribosomal subunit	CELLULAR_COMPONENT	6.51168e-08	3.40556e-10	18	66	1979	57124
OVER	GO:0009142	nucleoside triphosphate biosynthetic process	BIOLOGICAL_PROCESS	7.97162e-08	4.20843e-10	29	190	1968	57000
OVER	GO:0005789	endoplasmic reticulum membrane	CELLULAR_COMPONENT	8.84357e-08	4.71238e-10	92	1272	1905	55918
OVER	GO:0006950	response to stress	BIOLOGICAL_PROCESS	8.98118e-08	4.83002e-10	285	5600	1712	51590
OVER	GO:0042175	nuclear outer membrane-endoplasmic reticulum membrane network	CELLULAR_COMPONENT	1.46222e-07	7.93586e-10	93	1306	1904	55884
OVER	GO:0043434	response to peptide hormone	BIOLOGICAL_PROCESS	1.93987e-07	1.06239e-09	54	579	1943	56611
OVER	GO:0034440	lipid oxidation	BIOLOGICAL_PROCESS	1.98018e-07	1.09424e-09	29	199	1968	56991
OVER	GO:0170039	proteinogenic amino acid metabolic process	BIOLOGICAL_PROCESS	2.76595e-07	1.5421e-09	37	316	1960	56874
OVER	GO:0098827	endoplasmic reticulum subcompartment	CELLULAR_COMPONENT	2.91576e-07	1.64001e-09	92	1297	1905	55893
OVER	GO:0019395	fatty acid oxidation	BIOLOGICAL_PROCESS	3.29616e-07	1.87023e-09	28	191	1969	56999
OVER	GO:0009201	ribonucleoside triphosphate biosynthetic process	BIOLOGICAL_PROCESS	3.64866e-07	2.08824e-09	27	179	1970	57011
OVER	GO:0005686	U2 snRNP	CELLULAR_COMPONENT	4.12128e-07	2.37907e-09	10	14	1987	57176
OVER	GO:0009152	purine ribonucleotide biosynthetic process	BIOLOGICAL_PROCESS	4.56816e-07	2.65957e-09	36	308	1961	56882
OVER	GO:1901135	carbohydrate derivative metabolic process	BIOLOGICAL_PROCESS	4.83187e-07	2.83695e-09	120	1901	1877	55289
OVER	GO:0006412	translation	BIOLOGICAL_PROCESS	6.11744e-07	3.62193e-09	90	1285	1907	55905
OVER	GO:0170040	proteinogenic amino acid catabolic process	BIOLOGICAL_PROCESS	7.23258e-07	4.31785e-09	25	160	1972	57030
OVER	GO:0016620	oxidoreductase activity, acting on the aldehyde or oxo group of donors, NAD or NADP as acceptor	MOLECULAR_FUNCTION	7.51502e-07	4.52355e-09	13	35	1984	57155
OVER	GO:0019693	ribose phosphate metabolic process	BIOLOGICAL_PROCESS	7.58585e-07	4.60361e-09	60	716	1937	56474
OVER	GO:0072329	monocarboxylic acid catabolic process	BIOLOGICAL_PROCESS	7.62723e-07	4.66635e-09	32	256	1965	56934
OVER	GO:0046390	ribose phosphate biosynthetic process	BIOLOGICAL_PROCESS	1.08437e-06	6.68767e-09	39	367	1958	56823
OVER	GO:0120114	Sm-like protein family complex	CELLULAR_COMPONENT	1.30174e-06	8.09255e-09	20	105	1977	57085
OVER	GO:0009260	ribonucleotide biosynthetic process	BIOLOGICAL_PROCESS	1.59151e-06	9.97248e-09	38	357	1959	56833
OVER	GO:0170033	L-amino acid metabolic process	BIOLOGICAL_PROCESS	1.78585e-06	1.12783e-08	37	343	1960	56847
OVER	GO:0097525	spliceosomal snRNP complex	CELLULAR_COMPONENT	1.7901e-06	1.13935e-08	17	75	1980	57115
OVER	GO:0006979	response to oxidative stress	BIOLOGICAL_PROCESS	1.81597e-06	1.16477e-08	48	520	1949	56670
OVER	GO:1901698	response to nitrogen compound	BIOLOGICAL_PROCESS	2.39831e-06	1.55012e-08	92	1364	1905	55826
OVER	GO:0072593	reactive oxygen species metabolic process	BIOLOGICAL_PROCESS	2.43354e-06	1.59426e-08	32	271	1965	56919
OVER	GO:0034308	primary alcohol metabolic process	BIOLOGICAL_PROCESS	2.43354e-06	1.59691e-08	17	77	1980	57113
OVER	GO:0003995	acyl-CoA dehydrogenase activity	MOLECULAR_FUNCTION	2.79242e-06	1.85996e-08	9	13	1988	57177
OVER	GO:0052890	oxidoreductase activity, acting on the CH-CH group of donors, with a flavin as acceptor	MOLECULAR_FUNCTION	2.79242e-06	1.85996e-08	9	13	1988	57177
OVER	GO:0072330	monocarboxylic acid biosynthetic process	BIOLOGICAL_PROCESS	2.91108e-06	1.95336e-08	34	304	1963	56886
OVER	GO:0030532	small nuclear ribonucleoprotein complex	CELLULAR_COMPONENT	3.25693e-06	2.21756e-08	17	79	1980	57111
OVER	GO:0009055	electron transfer activity	MOLECULAR_FUNCTION	3.25693e-06	2.21756e-08	17	79	1980	57111
OVER	GO:0009259	ribonucleotide metabolic process	BIOLOGICAL_PROCESS	3.53443e-06	2.42395e-08	57	700	1940	56490
OVER	GO:0005777	peroxisome	CELLULAR_COMPONENT	3.89514e-06	2.70976e-08	28	219	1969	56971
OVER	GO:0042579	microbody	CELLULAR_COMPONENT	3.89514e-06	2.70976e-08	28	219	1969	56971
OVER	GO:0043457	regulation of cellular respiration	BIOLOGICAL_PROCESS	4.65188e-06	3.25916e-08	11	27	1986	57163
OVER	GO:0009165	nucleotide biosynthetic process	BIOLOGICAL_PROCESS	5.03783e-06	3.55442e-08	48	546	1949	56644
OVER	GO:0009150	purine ribonucleotide metabolic process	BIOLOGICAL_PROCESS	5.03798e-06	3.57938e-08	54	648	1943	56542
OVER	GO:0006626	protein targeting to mitochondrion	BIOLOGICAL_PROCESS	5.79973e-06	4.14921e-08	18	94	1979	57096
OVER	GO:0008622	epsilon DNA polymerase complex	CELLULAR_COMPONENT	6.04107e-06	4.35167e-08	5	0	1992	57190
OVER	GO:0015453	oxidoreduction-driven active transmembrane transporter activity	MOLECULAR_FUNCTION	6.0676e-06	4.40071e-08	11	28	1986	57162
OVER	GO:0043933	protein-containing complex organization	BIOLOGICAL_PROCESS	6.12926e-06	4.47568e-08	193	3657	1804	53533
OVER	GO:0009069	serine family amino acid metabolic process	BIOLOGICAL_PROCESS	7.19185e-06	5.28708e-08	14	54	1983	57136
OVER	GO:0019773	proteasome core complex, alpha-subunit complex	CELLULAR_COMPONENT	7.23769e-06	5.35649e-08	8	10	1989	57180
OVER	GO:0006415	translational termination	BIOLOGICAL_PROCESS	7.25319e-06	5.40375e-08	13	45	1984	57145
OVER	GO:0009123	nucleoside monophosphate metabolic process	BIOLOGICAL_PROCESS	7.89183e-06	5.91849e-08	37	368	1960	56822
OVER	GO:0006575	modified amino acid metabolic process	BIOLOGICAL_PROCESS	9.12348e-06	6.88717e-08	31	275	1966	56915
OVER	GO:0016903	oxidoreductase activity, acting on the aldehyde or oxo group of donors	MOLECULAR_FUNCTION	1.02452e-05	7.78449e-08	14	56	1983	57134
OVER	GO:0015986	proton motive force-driven ATP synthesis	BIOLOGICAL_PROCESS	1.08657e-05	8.30958e-08	13	47	1984	57143
OVER	GO:0006414	translational elongation	BIOLOGICAL_PROCESS	1.15051e-05	8.85535e-08	26	204	1971	56986
OVER	GO:0098869	cellular oxidant detoxification	BIOLOGICAL_PROCESS	1.30426e-05	1.01031e-07	17	89	1980	57101
OVER	GO:1990904	ribonucleoprotein complex	CELLULAR_COMPONENT	1.35031e-05	1.05264e-07	95	1497	1902	55693
OVER	GO:0009308	amine metabolic process	BIOLOGICAL_PROCESS	1.37773e-05	1.08081e-07	18	101	1979	57089
OVER	GO:0170035	L-amino acid catabolic process	BIOLOGICAL_PROCESS	1.45128e-05	1.14567e-07	23	165	1974	57025
OVER	GO:0009071	serine family amino acid catabolic process	BIOLOGICAL_PROCESS	1.46179e-05	1.16839e-07	10	24	1987	57166
OVER	GO:1901700	response to oxygen-containing compound	BIOLOGICAL_PROCESS	1.46179e-05	1.16791e-07	130	2258	1867	54932
OVER	GO:0043648	dicarboxylic acid metabolic process	BIOLOGICAL_PROCESS	1.48471e-05	1.19404e-07	22	152	1975	57038
OVER	GO:0004298	threonine-type endopeptidase activity	MOLECULAR_FUNCTION	1.69629e-05	1.37256e-07	7	7	1990	57183
OVER	GO:0009062	fatty acid catabolic process	BIOLOGICAL_PROCESS	1.7432e-05	1.41912e-07	28	239	1969	56951
OVER	GO:0097237	cellular response to toxic substance	BIOLOGICAL_PROCESS	1.87206e-05	1.53326e-07	25	196	1972	56994
OVER	GO:0006123	mitochondrial electron transport, cytochrome c to oxygen	BIOLOGICAL_PROCESS	1.92501e-05	1.58613e-07	10	25	1987	57165
OVER	GO:0098754	detoxification	BIOLOGICAL_PROCESS	1.98914e-05	1.64879e-07	20	129	1977	57061
OVER	GO:0005783	endoplasmic reticulum	CELLULAR_COMPONENT	2.02756e-05	1.69063e-07	142	2539	1855	54651
OVER	GO:0006260	DNA replication	BIOLOGICAL_PROCESS	2.25739e-05	1.89341e-07	42	471	1955	56719
OVER	GO:0140534	endoplasmic reticulum protein-containing complex	CELLULAR_COMPONENT	2.33363e-05	1.98039e-07	19	118	1978	57072
OVER	GO:1990542	mitochondrial transmembrane transport	BIOLOGICAL_PROCESS	2.33363e-05	1.9745e-07	22	157	1975	57033
UNDER	GO:0005515	protein binding	MOLECULAR_FUNCTION	2.72264e-05	2.32394e-07	628	21215	1369	35975
OVER	GO:0016829	lyase activity	MOLECULAR_FUNCTION	2.8813e-05	2.47358e-07	42	477	1955	56713
OVER	GO:0030301	cholesterol transport	BIOLOGICAL_PROCESS	3.28378e-05	2.83531e-07	16	85	1981	57105
OVER	GO:0170044	non-proteinogenic amino acid catabolic process	BIOLOGICAL_PROCESS	3.48233e-05	3.02393e-07	9	20	1988	57170
UNDER	GO:0008092	cytoskeletal protein binding	MOLECULAR_FUNCTION	3.63162e-05	3.17148e-07	73	3600	1924	53590
OVER	GO:1901363	heterocyclic compound binding	MOLECULAR_FUNCTION	4.23504e-05	3.71934e-07	418	9427	1579	47763
OVER	GO:0005758	mitochondrial intermembrane space	CELLULAR_COMPONENT	4.4158e-05	3.89988e-07	15	76	1982	57114
OVER	GO:0006869	lipid transport	BIOLOGICAL_PROCESS	5.39484e-05	4.79116e-07	54	710	1943	56480
OVER	GO:0043467	regulation of generation of precursor metabolites and energy	BIOLOGICAL_PROCESS	5.90693e-05	5.30326e-07	20	140	1977	57050
UNDER	GO:0000976	transcription cis-regulatory region binding	MOLECULAR_FUNCTION	5.90693e-05	5.30423e-07	59	3061	1938	54129
OVER	GO:0170041	non-proteinogenic amino acid metabolic process	BIOLOGICAL_PROCESS	5.9969e-05	5.41461e-07	19	127	1978	57063
OVER	GO:0005506	iron ion binding	MOLECULAR_FUNCTION	6.07393e-05	5.51413e-07	29	273	1968	56917
OVER	GO:0019842	vitamin binding	MOLECULAR_FUNCTION	6.17102e-05	5.63272e-07	27	242	1970	56948
OVER	GO:0015078	proton transmembrane transporter activity	MOLECULAR_FUNCTION	6.50885e-05	5.97319e-07	23	183	1974	57007
OVER	GO:0051604	protein maturation	BIOLOGICAL_PROCESS	6.96438e-05	6.42559e-07	58	788	1939	56402
OVER	GO:0031970	organelle envelope lumen	CELLULAR_COMPONENT	7.45875e-05	6.91852e-07	15	80	1982	57110
OVER	GO:1990748	cellular detoxification	BIOLOGICAL_PROCESS	7.61156e-05	7.09781e-07	17	104	1980	57086
OVER	GO:0006576	biogenic amine metabolic process	BIOLOGICAL_PROCESS	7.71153e-05	7.22908e-07	16	92	1981	57098
UNDER	GO:0001067	transcription regulatory region nucleic acid binding	MOLECULAR_FUNCTION	7.7926e-05	7.34353e-07	60	3072	1937	54118
OVER	GO:0006544	glycine metabolic process	BIOLOGICAL_PROCESS	8.15857e-05	7.72866e-07	9	23	1988	57167
OVER	GO:0016020	membrane	CELLULAR_COMPONENT	8.25808e-05	7.86368e-07	898	22541	1099	34649
OVER	GO:0019774	proteasome core complex, beta-subunit complex	CELLULAR_COMPONENT	9.01951e-05	8.63324e-07	5	2	1992	57188
OVER	GO:0019318	hexose metabolic process	BIOLOGICAL_PROCESS	9.05615e-05	8.71299e-07	30	296	1967	56894
OVER	GO:1901137	carbohydrate derivative biosynthetic process	BIOLOGICAL_PROCESS	9.11857e-05	8.81804e-07	74	1120	1923	56070
OVER	GO:0010876	lipid localization	BIOLOGICAL_PROCESS	9.18127e-05	8.92397e-07	57	777	1940	56413
OVER	GO:0016765	transferase activity, transferring alkyl or aryl (other than methyl) groups	MOLECULAR_FUNCTION	9.32152e-05	9.10628e-07	15	82	1982	57108
OVER	GO:0097006	regulation of plasma lipoprotein particle levels	BIOLOGICAL_PROCESS	9.72112e-05	9.54462e-07	14	71	1983	57119
OVER	GO:0004300	enoyl-CoA hydratase activity	MOLECULAR_FUNCTION	0.000108622	1.07186e-06	8	17	1989	57173
OVER	GO:0033539	fatty acid beta-oxidation using acyl-CoA dehydrogenase	BIOLOGICAL_PROCESS	0.000114529	1.13579e-06	6	6	1991	57184
UNDER	GO:0005856	cytoskeleton	CELLULAR_COMPONENT	0.000121472	1.21065e-06	122	5227	1875	51963
OVER	GO:0042445	hormone metabolic process	BIOLOGICAL_PROCESS	0.000122711	1.23078e-06	27	253	1970	56937
OVER	GO:0072655	establishment of protein localization to mitochondrion	BIOLOGICAL_PROCESS	0.000122711	1.23511e-06	19	135	1978	57055
OVER	GO:0071013	catalytic step 2 spliceosome	CELLULAR_COMPONENT	0.000132878	1.34399e-06	16	97	1981	57093
OVER	GO:0006270	DNA replication initiation	BIOLOGICAL_PROCESS	0.000133791	1.35983e-06	12	52	1985	57138
OVER	GO:0006801	superoxide metabolic process	BIOLOGICAL_PROCESS	0.000145667	1.48772e-06	13	63	1984	57127
OVER	GO:1901265	nucleoside phosphate binding	MOLECULAR_FUNCTION	0.000149317	1.53237e-06	334	7387	1663	49803
UNDER	GO:1990837	sequence-specific double-stranded DNA binding	MOLECULAR_FUNCTION	0.000153716	1.58509e-06	63	3138	1934	54052
OVER	GO:0090407	organophosphate biosynthetic process	BIOLOGICAL_PROCESS	0.000166024	1.7202e-06	90	1482	1907	55708
OVER	GO:0033554	cellular response to stress	BIOLOGICAL_PROCESS	0.000168084	1.74983e-06	151	2868	1846	54322
OVER	GO:0006635	fatty acid beta-oxidation	BIOLOGICAL_PROCESS	0.000187368	1.95984e-06	21	168	1976	57022
OVER	GO:0070585	protein localization to mitochondrion	BIOLOGICAL_PROCESS	0.000190993	2.00718e-06	19	140	1978	57050
OVER	GO:0071375	cellular response to peptide hormone stimulus	BIOLOGICAL_PROCESS	0.000191469	2.02162e-06	39	459	1958	56731
OVER	GO:0006457	protein folding	BIOLOGICAL_PROCESS	0.000203183	2.15533e-06	29	294	1968	56896
OVER	GO:0006066	alcohol metabolic process	BIOLOGICAL_PROCESS	0.000204217	2.17638e-06	39	462	1958	56728
OVER	GO:1901568	fatty acid derivative metabolic process	BIOLOGICAL_PROCESS	0.000204532	2.18982e-06	17	114	1980	57076
UNDER	GO:0000977	RNA polymerase II transcription regulatory region sequence-specific DNA binding	MOLECULAR_FUNCTION	0.000205718	2.21267e-06	55	2817	1942	54373
OVER	GO:0097526	spliceosomal tri-snRNP complex	CELLULAR_COMPONENT	0.000212537	2.29651e-06	9	27	1988	57163
OVER	GO:0005996	monosaccharide metabolic process	BIOLOGICAL_PROCESS	0.000216473	2.34971e-06	31	329	1966	56861
OVER	GO:0098800	inner mitochondrial membrane protein complex	CELLULAR_COMPONENT	0.000232956	2.54012e-06	14	78	1983	57112
OVER	GO:0008238	exopeptidase activity	MOLECULAR_FUNCTION	0.000233558	2.55822e-06	23	201	1974	56989
OVER	GO:0002082	regulation of oxidative phosphorylation	BIOLOGICAL_PROCESS	0.000235745	2.5938e-06	7	13	1990	57177
UNDER	GO:0140110	transcription regulator activity	MOLECULAR_FUNCTION	0.000250226	2.76548e-06	100	4414	1897	52776
OVER	GO:0042575	DNA polymerase complex	CELLULAR_COMPONENT	0.000253493	2.81409e-06	8	20	1989	57170
OVER	GO:0034599	cellular response to oxidative stress	BIOLOGICAL_PROCESS	0.000279518	3.11679e-06	27	267	1970	56923
UNDER	GO:0043565	sequence-specific DNA binding	MOLECULAR_FUNCTION	0.00028105	3.14774e-06	76	3559	1921	53631
OVER	GO:0065003	protein-containing complex assembly	BIOLOGICAL_PROCESS	0.00028385	3.1931e-06	162	3167	1835	54023
OVER	GO:0071806	protein transmembrane transport	BIOLOGICAL_PROCESS	0.000286523	3.23731e-06	15	92	1982	57098
OVER	GO:0009124	nucleoside monophosphate biosynthetic process	BIOLOGICAL_PROCESS	0.000287013	3.25701e-06	22	189	1975	57001
OVER	GO:0004177	aminopeptidase activity	MOLECULAR_FUNCTION	0.00028952	3.29974e-06	14	80	1983	57110
OVER	GO:0007007	inner mitochondrial membrane organization	BIOLOGICAL_PROCESS	0.000289896	3.31833e-06	11	47	1986	57143
OVER	GO:0000166	nucleotide binding	MOLECULAR_FUNCTION	0.000291471	3.35074e-06	330	7350	1667	49840
OVER	GO:0006637	acyl-CoA metabolic process	BIOLOGICAL_PROCESS	0.000298989	3.49618e-06	19	146	1978	57044
OVER	GO:0015934	large ribosomal subunit	CELLULAR_COMPONENT	0.000298989	3.49618e-06	19	146	1978	57044
UNDER	GO:0003700	DNA-binding transcription factor activity	MOLECULAR_FUNCTION	0.000298989	3.48387e-06	75	3513	1922	53677
OVER	GO:0035383	thioester metabolic process	BIOLOGICAL_PROCESS	0.000298989	3.49618e-06	19	146	1978	57044
OVER	GO:0042423	catecholamine biosynthetic process	BIOLOGICAL_PROCESS	0.000317433	3.77694e-06	7	14	1990	57176
OVER	GO:0006518	peptide metabolic process	BIOLOGICAL_PROCESS	0.000317433	3.79015e-06	33	366	1964	56824
OVER	GO:0015252	proton channel activity	MOLECULAR_FUNCTION	0.000317433	3.77092e-06	8	21	1989	57169
OVER	GO:0090151	establishment of protein localization to mitochondrial membrane	BIOLOGICAL_PROCESS	0.000317433	3.77694e-06	7	14	1990	57176
OVER	GO:0009713	catechol-containing compound biosynthetic process	BIOLOGICAL_PROCESS	0.000317433	3.77694e-06	7	14	1990	57176
OVER	GO:0009725	response to hormone	BIOLOGICAL_PROCESS	0.000317973	3.81228e-06	87	1448	1910	55742
OVER	GO:0062197	cellular response to chemical stress	BIOLOGICAL_PROCESS	0.000327113	3.93801e-06	30	321	1967	56869
UNDER	GO:0050789	regulation of biological process	BIOLOGICAL_PROCESS	0.000336004	4.06162e-06	786	25486	1211	31704
OVER	GO:0043168	anion binding	MOLECULAR_FUNCTION	0.000336966	4.08988e-06	367	8320	1630	48870
UNDER	GO:0000987	cis-regulatory region sequence-specific DNA binding	MOLECULAR_FUNCTION	0.000341809	4.16552e-06	48	2515	1949	54675
OVER	GO:0005215	transporter activity	MOLECULAR_FUNCTION	0.000357348	4.37253e-06	169	3344	1828	53846
OVER	GO:0016705	oxidoreductase activity, acting on paired donors, with incorporation or reduction of molecular oxygen	MOLECULAR_FUNCTION	0.000370432	4.5509e-06	37	441	1960	56749
OVER	GO:0020037	heme binding	MOLECULAR_FUNCTION	0.000378588	4.66978e-06	26	257	1971	56933
OVER	GO:0009167	purine ribonucleoside monophosphate metabolic process	BIOLOGICAL_PROCESS	0.000398059	4.92959e-06	28	291	1969	56899
OVER	GO:0009072	aromatic amino acid metabolic process	BIOLOGICAL_PROCESS	0.000398915	4.95987e-06	12	60	1985	57130
OVER	GO:0009126	purine nucleoside monophosphate metabolic process	BIOLOGICAL_PROCESS	0.000444501	5.54858e-06	28	293	1969	56897
OVER	GO:2000377	regulation of reactive oxygen species metabolic process	BIOLOGICAL_PROCESS	0.000448742	5.6458e-06	21	181	1976	57009
OVER	GO:0046933	proton-transporting ATP synthase activity, rotational mechanism	MOLECULAR_FUNCTION	0.000448742	5.63735e-06	6	9	1991	57181
OVER	GO:0005507	copper ion binding	MOLECULAR_FUNCTION	0.000491074	6.20264e-06	13	73	1984	57117
OVER	GO:0051234	establishment of localization	BIOLOGICAL_PROCESS	0.000499572	6.33461e-06	430	10012	1567	47178
UNDER	GO:0008017	microtubule binding	MOLECULAR_FUNCTION	0.000527127	6.71002e-06	17	1260	1980	55930
OVER	GO:0006793	phosphorus metabolic process	BIOLOGICAL_PROCESS	0.000534522	6.8569e-06	310	6896	1687	50294
OVER	GO:0006796	phosphate-containing compound metabolic process	BIOLOGICAL_PROCESS	0.000534522	6.83319e-06	310	6894	1687	50296
OVER	GO:0006810	transport	BIOLOGICAL_PROCESS	0.00053682	6.91286e-06	414	9608	1583	47582
UNDER	GO:0050794	regulation of cellular process	BIOLOGICAL_PROCESS	0.000550574	7.11715e-06	755	24502	1242	32688
OVER	GO:1903715	regulation of aerobic respiration	BIOLOGICAL_PROCESS	0.000578335	7.50455e-06	7	16	1990	57174
OVER	GO:0000038	very long-chain fatty acid metabolic process	BIOLOGICAL_PROCESS	0.00058816	7.69007e-06	11	52	1986	57138
OVER	GO:0033260	nuclear DNA replication	BIOLOGICAL_PROCESS	0.00058816	7.68335e-06	12	63	1985	57127
OVER	GO:0016042	lipid catabolic process	BIOLOGICAL_PROCESS	0.000609259	7.996e-06	45	602	1952	56588
OVER	GO:0008237	metallopeptidase activity	MOLECULAR_FUNCTION	0.000622538	8.20099e-06	36	438	1961	56752
OVER	GO:0005685	U1 snRNP	CELLULAR_COMPONENT	0.00063859	8.44395e-06	8	24	1989	57166
OVER	GO:0046906	tetrapyrrole binding	MOLECULAR_FUNCTION	0.000696587	9.24521e-06	26	268	1971	56922
OVER	GO:0036094	small molecule binding	MOLECULAR_FUNCTION	0.000708618	9.43985e-06	712	17689	1285	39501
UNDER	GO:0000978	RNA polymerase II cis-regulatory region sequence-specific DNA binding	MOLECULAR_FUNCTION	0.00073594	9.84013e-06	48	2463	1949	54727
OVER	GO:0009161	ribonucleoside monophosphate metabolic process	BIOLOGICAL_PROCESS	0.000809649	1.08656e-05	30	331	1967	56859
OVER	GO:0004030	aldehyde dehydrogenase [NAD(P)+] activity	MOLECULAR_FUNCTION	0.000965804	1.31519e-05	6	11	1991	57179
OVER	GO:0004029	aldehyde dehydrogenase (NAD+) activity	MOLECULAR_FUNCTION	0.000965804	1.31519e-05	6	11	1991	57179
OVER	GO:0005681	spliceosomal complex	CELLULAR_COMPONENT	0.000965804	1.31215e-05	30	338	1967	56852
OVER	GO:0042590	antigen processing and presentation of exogenous peptide antigen via MHC class I	BIOLOGICAL_PROCESS	0.000965804	1.31519e-05	6	11	1991	57179
OVER	GO:0022624	proteasome accessory complex	CELLULAR_COMPONENT	0.00100431	1.37258e-05	8	26	1989	57164
OVER	GO:0090322	regulation of superoxide metabolic process	BIOLOGICAL_PROCESS	0.00101109	1.38684e-05	7	18	1990	57172
OVER	GO:0098796	membrane protein complex	CELLULAR_COMPONENT	0.0010135	1.39513e-05	116	2158	1881	55032
OVER	GO:0001944	vasculature development	BIOLOGICAL_PROCESS	0.00101735	1.40546e-05	71	1158	1926	56032
OVER	GO:0009719	response to endogenous stimulus	BIOLOGICAL_PROCESS	0.00103768	1.43867e-05	124	2352	1873	54838
OVER	GO:0022857	transmembrane transporter activity	MOLECULAR_FUNCTION	0.00108429	1.50864e-05	154	3067	1843	54123
OVER	GO:0015918	sterol transport	BIOLOGICAL_PROCESS	0.00109753	1.53247e-05	16	120	1981	57070
UNDER	GO:0006357	regulation of transcription by RNA polymerase II	BIOLOGICAL_PROCESS	0.00114519	1.60467e-05	133	5382	1864	51808
UNDER	GO:0015630	microtubule cytoskeleton	CELLULAR_COMPONENT	0.00114784	1.61581e-05	58	2807	1939	54383
UNDER	GO:0007017	microtubule-based process	BIOLOGICAL_PROCESS	0.00114784	1.61971e-05	58	2808	1939	54382
OVER	GO:0046189	phenol-containing compound biosynthetic process	BIOLOGICAL_PROCESS	0.0011613	1.64443e-05	9	36	1988	57154
OVER	GO:0042416	dopamine biosynthetic process	BIOLOGICAL_PROCESS	0.00119326	1.69558e-05	5	6	1992	57184
OVER	GO:0010817	regulation of hormone levels	BIOLOGICAL_PROCESS	0.00121807	1.73683e-05	44	610	1953	56580
OVER	GO:0055088	lipid homeostasis	BIOLOGICAL_PROCESS	0.00127315	1.82166e-05	21	197	1976	56993
OVER	GO:0006546	glycine catabolic process	BIOLOGICAL_PROCESS	0.00127834	1.83539e-05	4	2	1993	57188
UNDER	GO:0060284	regulation of cell development	BIOLOGICAL_PROCESS	0.00130149	1.87505e-05	48	2432	1949	54758
OVER	GO:0016684	oxidoreductase activity, acting on peroxide as acceptor	MOLECULAR_FUNCTION	0.00131222	1.89698e-05	14	95	1983	57095
OVER	GO:0031984	organelle subcompartment	CELLULAR_COMPONENT	0.0014268	2.06967e-05	111	2063	1886	55127
UNDER	GO:0003690	double-stranded DNA binding	MOLECULAR_FUNCTION	0.00145414	2.1165e-05	74	3347	1923	53843
OVER	GO:0006605	protein targeting	BIOLOGICAL_PROCESS	0.00147938	2.16053e-05	37	479	1960	56711
UNDER	GO:0006366	transcription by RNA polymerase II	BIOLOGICAL_PROCESS	0.00151469	2.21958e-05	140	5590	1857	51600
OVER	GO:0006633	fatty acid biosynthetic process	BIOLOGICAL_PROCESS	0.00152125	2.2367e-05	21	200	1976	56990
OVER	GO:0004364	glutathione transferase activity	MOLECULAR_FUNCTION	0.00163612	2.41478e-05	7	20	1990	57170
UNDER	GO:0007010	cytoskeleton organization	BIOLOGICAL_PROCESS	0.00163612	2.42173e-05	110	4583	1887	52607
OVER	GO:0007006	mitochondrial membrane organization	BIOLOGICAL_PROCESS	0.00163625	2.42999e-05	15	111	1982	57079
OVER	GO:0015908	fatty acid transport	BIOLOGICAL_PROCESS	0.00176829	2.63481e-05	16	126	1981	57064
OVER	GO:0016209	antioxidant activity	MOLECULAR_FUNCTION	0.00178029	2.67025e-05	15	112	1982	57078
UNDER	GO:0000981	DNA-binding transcription factor activity, RNA polymerase II-specific	MOLECULAR_FUNCTION	0.00178029	2.66651e-05	70	3190	1927	54000
OVER	GO:0120254	olefinic compound metabolic process	BIOLOGICAL_PROCESS	0.00181258	2.73048e-05	17	141	1980	57049
OVER	GO:0048514	blood vessel morphogenesis	BIOLOGICAL_PROCESS	0.00181258	2.73657e-05	60	941	1937	56249
OVER	GO:0001568	blood vessel development	BIOLOGICAL_PROCESS	0.00185937	2.8194e-05	66	1070	1931	56120
OVER	GO:0019430	removal of superoxide radicals	BIOLOGICAL_PROCESS	0.00185937	2.82557e-05	5	7	1992	57183
OVER	GO:0006730	one-carbon metabolic process	BIOLOGICAL_PROCESS	0.00187577	2.85975e-05	11	61	1986	57129
OVER	GO:0006508	proteolysis	BIOLOGICAL_PROCESS	0.00188146	2.88633e-05	146	2908	1851	54282
OVER	GO:0008202	steroid metabolic process	BIOLOGICAL_PROCESS	0.00188146	2.88698e-05	30	358	1967	56832
OVER	GO:0042401	biogenic amine biosynthetic process	BIOLOGICAL_PROCESS	0.00211654	3.27903e-05	8	30	1989	57160
OVER	GO:0051341	regulation of oxidoreductase activity	BIOLOGICAL_PROCESS	0.00211654	3.26503e-05	11	62	1986	57128
OVER	GO:0009309	amine biosynthetic process	BIOLOGICAL_PROCESS	0.00211654	3.27903e-05	8	30	1989	57160
OVER	GO:0035336	long-chain fatty-acyl-CoA metabolic process	BIOLOGICAL_PROCESS	0.00217286	3.37701e-05	9	40	1988	57150
UNDER	GO:0015631	tubulin binding	MOLECULAR_FUNCTION	0.00219432	3.42118e-05	23	1427	1974	55763
OVER	GO:0072594	establishment of protein localization to organelle	BIOLOGICAL_PROCESS	0.00223336	3.49307e-05	46	664	1951	56526
OVER	GO:0051287	NAD binding	MOLECULAR_FUNCTION	0.00224439	3.52139e-05	15	115	1982	57075
OVER	GO:0032868	response to insulin	BIOLOGICAL_PROCESS	0.00236403	3.72077e-05	31	373	1966	56817
OVER	GO:1904680	peptide transmembrane transporter activity	MOLECULAR_FUNCTION	0.00239121	3.77535e-05	6	14	1991	57176
OVER	GO:0042709	succinate-CoA ligase complex	CELLULAR_COMPONENT	0.00240676	3.83552e-05	3	0	1994	57190
OVER	GO:0004775	succinate-CoA ligase (ADP-forming) activity	MOLECULAR_FUNCTION	0.00240676	3.83552e-05	3	0	1994	57190
OVER	GO:0004774	succinate-CoA ligase activity	MOLECULAR_FUNCTION	0.00240676	3.83552e-05	3	0	1994	57190
OVER	GO:0003954	NADH dehydrogenase activity	MOLECULAR_FUNCTION	0.0024872	4.00052e-05	7	22	1990	57168
OVER	GO:0000387	spliceosomal snRNP assembly	BIOLOGICAL_PROCESS	0.0024872	3.99543e-05	9	41	1988	57149
OVER	GO:1901652	response to peptide	BIOLOGICAL_PROCESS	0.0024872	3.99179e-05	85	1505	1912	55685
OVER	GO:0044272	sulfur compound biosynthetic process	BIOLOGICAL_PROCESS	0.00250315	4.03853e-05	21	209	1976	56981
OVER	GO:0005687	U4 snRNP	CELLULAR_COMPONENT	0.00255959	4.16748e-05	4	3	1993	57187
OVER	GO:1900038	negative regulation of cellular response to hypoxia	BIOLOGICAL_PROCESS	0.00255959	4.16748e-05	4	3	1993	57187
OVER	GO:0046813	receptor-mediated virion attachment to host cell	BIOLOGICAL_PROCESS	0.00255959	4.16748e-05	4	3	1993	57187
OVER	GO:0015399	primary active transmembrane transporter activity	MOLECULAR_FUNCTION	0.00262066	4.27984e-05	27	308	1970	56882
OVER	GO:0001666	response to hypoxia	BIOLOGICAL_PROCESS	0.0026544	4.34805e-05	34	432	1963	56758
OVER	GO:0043167	ion binding	MOLECULAR_FUNCTION	0.00265592	4.36364e-05	639	15884	1358	41306
UNDER	GO:0030695	GTPase regulator activity	MOLECULAR_FUNCTION	0.00268693	4.42785e-05	36	1932	1961	55258
UNDER	GO:0043005	neuron projection	CELLULAR_COMPONENT	0.0028042	4.63493e-05	70	3153	1927	54037
OVER	GO:0005504	fatty acid binding	MOLECULAR_FUNCTION	0.00282204	4.67834e-05	10	53	1987	57137
OVER	GO:0005975	carbohydrate metabolic process	BIOLOGICAL_PROCESS	0.00298425	4.96198e-05	62	1006	1935	56184
OVER	GO:0016411	acylglycerol O-acyltransferase activity	MOLECULAR_FUNCTION	0.00302897	5.06621e-05	7	23	1990	57167
OVER	GO:0042572	retinol metabolic process	BIOLOGICAL_PROCESS	0.00302897	5.06621e-05	7	23	1990	57167
OVER	GO:0007263	nitric oxide mediated signal transduction	BIOLOGICAL_PROCESS	0.00306071	5.13441e-05	6	15	1991	57175
OVER	GO:0072527	pyrimidine-containing compound metabolic process	BIOLOGICAL_PROCESS	0.00325489	5.47621e-05	15	120	1982	57070
OVER	GO:0006584	catecholamine metabolic process	BIOLOGICAL_PROCESS	0.00326319	5.52238e-05	9	43	1988	57147
OVER	GO:0009712	catechol-containing compound metabolic process	BIOLOGICAL_PROCESS	0.00326319	5.52238e-05	9	43	1988	57147
OVER	GO:0009057	macromolecule catabolic process	BIOLOGICAL_PROCESS	0.00331023	5.61832e-05	116	2241	1881	54949
OVER	GO:0019843	rRNA binding	MOLECULAR_FUNCTION	0.00332002	5.6513e-05	12	79	1985	57111
UNDER	GO:0031047	regulatory ncRNA-mediated gene silencing	BIOLOGICAL_PROCESS	0.00336853	5.7505e-05	6	670	1991	56520
OVER	GO:0015849	organic acid transport	BIOLOGICAL_PROCESS	0.00341997	5.8557e-05	37	503	1960	56687
OVER	GO:0050660	flavin adenine dinucleotide binding	MOLECULAR_FUNCTION	0.00341997	5.87206e-05	21	215	1976	56975
OVER	GO:0005838	proteasome regulatory particle	CELLULAR_COMPONENT	0.00368977	6.35351e-05	7	24	1990	57166
OVER	GO:0036293	response to decreased oxygen levels	BIOLOGICAL_PROCESS	0.00378843	6.5421e-05	34	449	1963	56741
OVER	GO:0042592	homeostatic process	BIOLOGICAL_PROCESS	0.00383831	6.64717e-05	133	2653	1864	54537
OVER	GO:0006006	glucose metabolic process	BIOLOGICAL_PROCESS	0.0038411	6.67094e-05	22	234	1975	56956
OVER	GO:0071450	cellular response to oxygen radical	BIOLOGICAL_PROCESS	0.00385365	6.74978e-05	5	9	1992	57181
OVER	GO:0071451	cellular response to superoxide	BIOLOGICAL_PROCESS	0.00385365	6.74978e-05	5	9	1992	57181
OVER	GO:0032201	telomere maintenance via semi-conservative replication	BIOLOGICAL_PROCESS	0.00385365	6.74978e-05	5	9	1992	57181
OVER	GO:0070482	response to oxygen levels	BIOLOGICAL_PROCESS	0.00387837	6.81222e-05	36	484	1961	56706
OVER	GO:0033293	monocarboxylic acid binding	MOLECULAR_FUNCTION	0.00398223	7.01429e-05	12	81	1985	57109
OVER	GO:0008610	lipid biosynthetic process	BIOLOGICAL_PROCESS	0.0041032	7.24762e-05	79	1396	1918	55794
OVER	GO:1902600	proton transmembrane transport	BIOLOGICAL_PROCESS	0.00414327	7.33883e-05	20	202	1977	56988
OVER	GO:0016836	hydro-lyase activity	MOLECULAR_FUNCTION	0.00431889	7.67121e-05	16	139	1981	57051
OVER	GO:0001525	angiogenesis	BIOLOGICAL_PROCESS	0.00434101	7.73192e-05	50	766	1947	56424
OVER	GO:0044786	cell cycle DNA replication	BIOLOGICAL_PROCESS	0.00436491	7.79601e-05	12	82	1985	57108
OVER	GO:0002474	antigen processing and presentation of peptide antigen via MHC class I	BIOLOGICAL_PROCESS	0.00440874	7.89606e-05	7	25	1990	57165
OVER	GO:0045039	protein insertion into mitochondrial inner membrane	BIOLOGICAL_PROCESS	0.00451641	8.11118e-05	4	4	1993	57186
UNDER	GO:0006351	DNA-templated transcription	BIOLOGICAL_PROCESS	0.00460667	8.29601e-05	202	7471	1795	49719
OVER	GO:0070003	threonine-type peptidase activity	MOLECULAR_FUNCTION	0.00482683	8.71631e-05	9	46	1988	57144
OVER	GO:0005324	long-chain fatty acid transmembrane transporter activity	MOLECULAR_FUNCTION	0.00492431	9.01381e-05	6	17	1991	57173
OVER	GO:0015245	fatty acid transmembrane transporter activity	MOLECULAR_FUNCTION	0.00492431	9.01381e-05	6	17	1991	57173
OVER	GO:0030894	replisome	CELLULAR_COMPONENT	0.00492431	9.01381e-05	6	17	1991	57173
OVER	GO:0016627	oxidoreductase activity, acting on the CH-CH group of donors	MOLECULAR_FUNCTION	0.00492431	8.94898e-05	13	97	1984	57093
OVER	GO:0000727	double-strand break repair via break-induced replication	BIOLOGICAL_PROCESS	0.00492431	9.01381e-05	6	17	1991	57173
OVER	GO:0030312	external encapsulating structure	CELLULAR_COMPONENT	0.0050517	9.27191e-05	58	947	1939	56243
OVER	GO:0042632	cholesterol homeostasis	BIOLOGICAL_PROCESS	0.00519516	9.58672e-05	12	84	1985	57106
OVER	GO:1901701	cellular response to oxygen-containing compound	BIOLOGICAL_PROCESS	0.00519516	9.61213e-05	88	1615	1909	55575
OVER	GO:0055092	sterol homeostasis	BIOLOGICAL_PROCESS	0.00519516	9.58672e-05	12	84	1985	57106
OVER	GO:0045005	DNA-templated DNA replication maintenance of fidelity	BIOLOGICAL_PROCESS	0.00543152	0.000100762	9	47	1988	57143
OVER	GO:0046942	carboxylic acid transport	BIOLOGICAL_PROCESS	0.005457	0.000101504	36	500	1961	56690
UNDER	GO:2001141	regulation of RNA biosynthetic process	BIOLOGICAL_PROCESS	0.00580791	0.000108318	193	7146	1804	50044
OVER	GO:0016289	acyl-CoA hydrolase activity	MOLECULAR_FUNCTION	0.00621104	0.000116756	6	18	1991	57172
OVER	GO:0047617	fatty acyl-CoA hydrolase activity	MOLECULAR_FUNCTION	0.00621104	0.000116756	6	18	1991	57172
OVER	GO:0034650	cortisol metabolic process	BIOLOGICAL_PROCESS	0.00621104	0.000116756	6	18	1991	57172
UNDER	GO:0006355	regulation of DNA-templated transcription	BIOLOGICAL_PROCESS	0.00635569	0.000119788	192	7106	1805	50084
OVER	GO:0034614	cellular response to reactive oxygen species	BIOLOGICAL_PROCESS	0.00636679	0.000120312	16	145	1981	57045
OVER	GO:0022853	active monoatomic ion transmembrane transporter activity	MOLECULAR_FUNCTION	0.00645102	0.000122222	17	161	1980	57029
OVER	GO:0043604	amide biosynthetic process	BIOLOGICAL_PROCESS	0.00645839	0.00012268	35	484	1962	56706
OVER	GO:0000302	response to reactive oxygen species	BIOLOGICAL_PROCESS	0.00669668	0.000127537	24	275	1973	56915
UNDER	GO:0023052	signaling	BIOLOGICAL_PROCESS	0.0067016	0.000127961	421	14192	1576	42998
OVER	GO:0016614	oxidoreductase activity, acting on CH-OH group of donors	MOLECULAR_FUNCTION	0.00679669	0.000130112	22	246	1975	56944
OVER	GO:0005903	brush border	CELLULAR_COMPONENT	0.00681818	0.00013086	17	162	1980	57028
UNDER	GO:0051960	regulation of nervous system development	BIOLOGICAL_PROCESS	0.00688466	0.000132476	38	1930	1959	55260
OVER	GO:0005576	extracellular region	CELLULAR_COMPONENT	0.00701105	0.0001356	179	3824	1818	53366
OVER	GO:0019229	regulation of vasoconstriction	BIOLOGICAL_PROCESS	0.00701105	0.000135383	11	74	1986	57116
OVER	GO:0001561	fatty acid alpha-oxidation	BIOLOGICAL_PROCESS	0.00716263	0.000139186	5	11	1992	57179
UNDER	GO:0007283	spermatogenesis	BIOLOGICAL_PROCESS	0.00716263	0.000139238	20	1240	1977	55950
OVER	GO:0042435	indole-containing compound biosynthetic process	BIOLOGICAL_PROCESS	0.00723568	0.000142086	4	5	1993	57185
OVER	GO:0030620	U2 snRNA binding	MOLECULAR_FUNCTION	0.00723568	0.000142086	4	5	1993	57185
OVER	GO:0009249	protein lipoylation	BIOLOGICAL_PROCESS	0.00723568	0.000142086	4	5	1993	57185
OVER	GO:0008250	oligosaccharyltransferase complex	CELLULAR_COMPONENT	0.00723568	0.000142086	4	5	1993	57185
OVER	GO:0004601	peroxidase activity	MOLECULAR_FUNCTION	0.00723743	0.000142477	12	88	1985	57102
OVER	GO:0031526	brush border membrane	CELLULAR_COMPONENT	0.0073746	0.000149174	10	62	1987	57128
OVER	GO:0004466	long-chain fatty acyl-CoA dehydrogenase activity	MOLECULAR_FUNCTION	0.0073746	0.000149544	3	1	1994	57189
OVER	GO:0016801	hydrolase activity, acting on ether bonds	MOLECULAR_FUNCTION	0.0073746	0.000149544	3	1	1994	57189
OVER	GO:0003846	2-acylglycerol O-acyltransferase activity	MOLECULAR_FUNCTION	0.0073746	0.000149544	3	1	1994	57189
OVER	GO:2000121	regulation of removal of superoxide radicals	BIOLOGICAL_PROCESS	0.0073746	0.000149544	3	1	1994	57189
OVER	GO:1990777	lipoprotein particle	CELLULAR_COMPONENT	0.0073746	0.000149246	6	19	1991	57171
UNDER	GO:0060589	nucleoside-triphosphatase regulator activity	MOLECULAR_FUNCTION	0.0073746	0.000149486	39	1964	1958	55226
OVER	GO:0045040	protein insertion into mitochondrial outer membrane	BIOLOGICAL_PROCESS	0.0073746	0.000149544	3	1	1994	57189
OVER	GO:0034358	plasma lipoprotein particle	CELLULAR_COMPONENT	0.0073746	0.000149246	6	19	1991	57171
OVER	GO:1902644	tertiary alcohol metabolic process	BIOLOGICAL_PROCESS	0.0073746	0.000149246	6	19	1991	57171
UNDER	GO:0071596	ubiquitin-dependent protein catabolic process via the N-end rule pathway	BIOLOGICAL_PROCESS	0.0073746	0.000146676	0	274	1997	56916
OVER	GO:0033700	phospholipid efflux	BIOLOGICAL_PROCESS	0.0073746	0.000149246	6	19	1991	57171
OVER	GO:0018208	peptidyl-proline modification	BIOLOGICAL_PROCESS	0.00740618	0.00015055	11	75	1986	57115
OVER	GO:0030163	protein catabolic process	BIOLOGICAL_PROCESS	0.00742031	0.000151203	86	1592	1911	55598
OVER	GO:0018958	phenol-containing compound metabolic process	BIOLOGICAL_PROCESS	0.00760732	0.000155765	15	133	1982	57057
OVER	GO:0008374	O-acyltransferase activity	MOLECULAR_FUNCTION	0.00760732	0.000155765	15	133	1982	57057
OVER	GO:2000379	positive regulation of reactive oxygen species metabolic process	BIOLOGICAL_PROCESS	0.00763826	0.000156775	12	89	1985	57101
OVER	GO:0008235	metalloexopeptidase activity	MOLECULAR_FUNCTION	0.00767825	0.000157975	14	118	1983	57072
OVER	GO:0015850	organic hydroxy compound transport	BIOLOGICAL_PROCESS	0.00771824	0.000159178	27	330	1970	56860
UNDER	GO:0030054	cell junction	CELLULAR_COMPONENT	0.00788062	0.000162916	104	4214	1893	52976
OVER	GO:0042887	amide transmembrane transporter activity	MOLECULAR_FUNCTION	0.00806245	0.000167136	11	76	1986	57114
OVER	GO:0009127	purine nucleoside monophosphate biosynthetic process	BIOLOGICAL_PROCESS	0.00806245	0.000167868	15	134	1982	57056
OVER	GO:0009168	purine ribonucleoside monophosphate biosynthetic process	BIOLOGICAL_PROCESS	0.00806245	0.000167868	15	134	1982	57056
OVER	GO:0017076	purine nucleotide binding	MOLECULAR_FUNCTION	0.00819102	0.000170949	299	6923	1698	50267
OVER	GO:0016651	oxidoreductase activity, acting on NAD(P)H	MOLECULAR_FUNCTION	0.00875625	0.000183178	13	105	1984	57085
OVER	GO:0031012	extracellular matrix	CELLULAR_COMPONENT	0.00880813	0.000184698	57	945	1940	56245
OVER	GO:0019755	one-carbon compound transport	BIOLOGICAL_PROCESS	0.00892612	0.000188493	6	20	1991	57170
OVER	GO:0044743	protein transmembrane import into intracellular organelle	BIOLOGICAL_PROCESS	0.00892612	0.000188058	10	64	1987	57126
OVER	GO:0008206	bile acid metabolic process	BIOLOGICAL_PROCESS	0.00892612	0.000187624	8	40	1989	57150
OVER	GO:0022804	active transmembrane transporter activity	MOLECULAR_FUNCTION	0.00925231	0.000195838	55	907	1942	56283
OVER	GO:0044273	sulfur compound catabolic process	BIOLOGICAL_PROCESS	0.00934872	0.00019834	9	52	1988	57138
UNDER	GO:0048232	male gamete generation	BIOLOGICAL_PROCESS	0.00935905	0.000199021	22	1294	1975	55896
UNDER	GO:0007154	cell communication	BIOLOGICAL_PROCESS	0.00945902	0.000201613	426	14273	1571	42917
UNDER	GO:0003677	DNA binding	MOLECULAR_FUNCTION	0.00959376	0.000205183	153	5806	1844	51384
OVER	GO:0016616	oxidoreductase activity, acting on the CH-OH group of donors, NAD or NADP as acceptor	MOLECULAR_FUNCTION	0.00959376	0.000205432	21	237	1976	56953
OVER	GO:0030497	fatty acid elongation	BIOLOGICAL_PROCESS	0.00962382	0.00020845	7	30	1990	57160
OVER	GO:0034311	diol metabolic process	BIOLOGICAL_PROCESS	0.00962382	0.00020845	7	30	1990	57160
OVER	GO:0046653	tetrahydrofolate metabolic process	BIOLOGICAL_PROCESS	0.00962382	0.00020845	7	30	1990	57160
OVER	GO:0008198	ferrous iron binding	MOLECULAR_FUNCTION	0.00962382	0.00020845	7	30	1990	57160
OVER	GO:0019319	hexose biosynthetic process	BIOLOGICAL_PROCESS	0.00962382	0.000207251	12	92	1985	57098
OVER	GO:0050878	regulation of body fluid levels	BIOLOGICAL_PROCESS	0.00966433	0.000209804	33	457	1964	56733
OVER	GO:0006694	steroid biosynthetic process	BIOLOGICAL_PROCESS	0.00982523	0.000213782	19	203	1978	56987
OVER	GO:0051536	iron-sulfur cluster binding	MOLECULAR_FUNCTION	0.010285	0.000224801	15	138	1982	57052
OVER	GO:0051540	metal cluster binding	MOLECULAR_FUNCTION	0.010285	0.000224801	15	138	1982	57052
OVER	GO:0016835	carbon-oxygen lyase activity	MOLECULAR_FUNCTION	0.010312	0.000225899	16	154	1981	57036
OVER	GO:0016078	tRNA decay	BIOLOGICAL_PROCESS	0.0104034	0.000230467	4	6	1993	57184
UNDER	GO:0030030	cell projection organization	BIOLOGICAL_PROCESS	0.0104034	0.000228851	108	4314	1889	52876
OVER	GO:0005615	extracellular space	CELLULAR_COMPONENT	0.0104034	0.000229899	116	2315	1881	54875
OVER	GO:0046439	L-cysteine metabolic process	BIOLOGICAL_PROCESS	0.0104034	0.000230467	4	6	1993	57184
OVER	GO:0031080	nuclear pore outer ring	CELLULAR_COMPONENT	0.0104034	0.000230467	4	6	1993	57184
OVER	GO:0032994	protein-lipid complex	CELLULAR_COMPONENT	0.0105561	0.000235449	6	21	1991	57169
OVER	GO:0042407	cristae formation	BIOLOGICAL_PROCESS	0.0105561	0.000235449	6	21	1991	57169
OVER	GO:0019748	secondary metabolic process	BIOLOGICAL_PROCESS	0.0105561	0.00023545	13	108	1984	57082
OVER	GO:0009156	ribonucleoside monophosphate biosynthetic process	BIOLOGICAL_PROCESS	0.0105561	0.000235934	17	171	1980	57019
OVER	GO:0071705	nitrogen compound transport	BIOLOGICAL_PROCESS	0.010753	0.000240866	158	3349	1839	53841
OVER	GO:0007584	response to nutrient	BIOLOGICAL_PROCESS	0.0113576	0.000254968	23	274	1974	56916
OVER	GO:0042627	chylomicron	CELLULAR_COMPONENT	0.01142	0.00025806	5	13	1992	57177
OVER	GO:0072359	circulatory system development	BIOLOGICAL_PROCESS	0.01142	0.000257886	111	2203	1886	54987
OVER	GO:0070131	positive regulation of mitochondrial translation	BIOLOGICAL_PROCESS	0.01142	0.00025806	5	13	1992	57177
UNDER	GO:0042995	cell projection	CELLULAR_COMPONENT	0.0116849	0.000264622	129	4998	1868	52192
OVER	GO:0097164	ammonium ion metabolic process	BIOLOGICAL_PROCESS	0.0119768	0.000271824	14	125	1983	57065
OVER	GO:0043043	peptide biosynthetic process	BIOLOGICAL_PROCESS	0.012001	0.000272966	22	254	1975	56936
OVER	GO:0170036	import into the mitochondrion	BIOLOGICAL_PROCESS	0.0120746	0.000275235	11	81	1986	57109
OVER	GO:0062012	regulation of small molecule metabolic process	BIOLOGICAL_PROCESS	0.0121333	0.000277172	29	384	1968	56806
UNDER	GO:0050767	regulation of neurogenesis	BIOLOGICAL_PROCESS	0.0122565	0.000280591	32	1659	1965	55531
UNDER	GO:0051252	regulation of RNA metabolic process	BIOLOGICAL_PROCESS	0.0125146	0.000287118	212	7639	1785	49551
OVER	GO:0016790	thiolester hydrolase activity	MOLECULAR_FUNCTION	0.0125156	0.000287757	9	55	1988	57135
OVER	GO:0006465	signal peptide processing	BIOLOGICAL_PROCESS	0.0126355	0.000291137	6	22	1991	57168
OVER	GO:0030150	protein import into mitochondrial matrix	BIOLOGICAL_PROCESS	0.0127119	0.000293632	7	32	1990	57158
OVER	GO:0070062	extracellular exosome	CELLULAR_COMPONENT	0.0127119	0.000294153	16	158	1981	57032
OVER	GO:1900542	regulation of purine nucleotide metabolic process	BIOLOGICAL_PROCESS	0.0127192	0.000295577	12	96	1985	57094
OVER	GO:0006140	regulation of nucleotide metabolic process	BIOLOGICAL_PROCESS	0.0127192	0.000295577	12	96	1985	57094
UNDER	GO:0005815	microtubule organizing center	CELLULAR_COMPONENT	0.0128871	0.000300114	26	1432	1971	55758
OVER	GO:0005657	replication fork	CELLULAR_COMPONENT	0.0129727	0.000302747	11	82	1986	57108
OVER	GO:1903524	positive regulation of blood circulation	BIOLOGICAL_PROCESS	0.0137717	0.000322072	12	97	1985	57093
OVER	GO:0035337	fatty-acyl-CoA metabolic process	BIOLOGICAL_PROCESS	0.013829	0.000324096	9	56	1988	57134
OVER	GO:0022411	cellular component disassembly	BIOLOGICAL_PROCESS	0.0139273	0.000327086	47	750	1950	56440
OVER	GO:0051179	localization	BIOLOGICAL_PROCESS	0.0142999	0.000336542	492	12145	1505	45045
OVER	GO:0042574	retinal metabolic process	BIOLOGICAL_PROCESS	0.014408	0.000340508	5	14	1992	57176
OVER	GO:0034364	high-density lipoprotein particle	CELLULAR_COMPONENT	0.014408	0.000340508	5	14	1992	57176
OVER	GO:0051353	positive regulation of oxidoreductase activity	BIOLOGICAL_PROCESS	0.0145936	0.000345616	7	33	1990	57157
OVER	GO:0005811	lipid droplet	CELLULAR_COMPONENT	0.0147406	0.000350552	12	98	1985	57092
OVER	GO:0046364	monosaccharide biosynthetic process	BIOLOGICAL_PROCESS	0.0147406	0.000350552	12	98	1985	57092
OVER	GO:0000098	sulfur amino acid catabolic process	BIOLOGICAL_PROCESS	0.0147602	0.000352474	4	7	1993	57183
OVER	GO:0060228	phosphatidylcholine-sterol O-acyltransferase activator activity	MOLECULAR_FUNCTION	0.0147602	0.000352474	4	7	1993	57183
OVER	GO:0034383	low-density lipoprotein particle clearance	BIOLOGICAL_PROCESS	0.0148736	0.00035665	6	23	1991	57167
OVER	GO:0009162	deoxyribonucleoside monophosphate metabolic process	BIOLOGICAL_PROCESS	0.0148736	0.00035665	6	23	1991	57167
OVER	GO:0005787	signal peptidase complex	CELLULAR_COMPONENT	0.0149351	0.00036443	3	2	1994	57188
OVER	GO:0005684	U2-type spliceosomal complex	CELLULAR_COMPONENT	0.0149351	0.000359154	10	70	1987	57120
OVER	GO:1990204	oxidoreductase complex	CELLULAR_COMPONENT	0.0149351	0.000364755	11	84	1986	57106
OVER	GO:0005960	glycine cleavage complex	CELLULAR_COMPONENT	0.0149351	0.00036443	3	2	1994	57188
OVER	GO:1901699	cellular response to nitrogen compound	BIOLOGICAL_PROCESS	0.0149351	0.00036432	55	937	1942	56253
OVER	GO:0034552	respiratory chain complex II assembly	BIOLOGICAL_PROCESS	0.0149351	0.00036443	3	2	1994	57188
OVER	GO:0034553	mitochondrial respiratory chain complex II assembly	BIOLOGICAL_PROCESS	0.0149351	0.00036443	3	2	1994	57188
OVER	GO:0007539	primary sex determination, soma	BIOLOGICAL_PROCESS	0.0149351	0.00036443	3	2	1994	57188
OVER	GO:0019464	glycine decarboxylation via glycine cleavage system	BIOLOGICAL_PROCESS	0.0149351	0.00036443	3	2	1994	57188
UNDER	GO:0120025	plasma membrane bounded cell projection	CELLULAR_COMPONENT	0.0150881	0.000369236	123	4764	1874	52426
OVER	GO:0006739	NADP metabolic process	BIOLOGICAL_PROCESS	0.015453	0.000379691	8	45	1989	57145
OVER	GO:0030170	pyridoxal phosphate binding	MOLECULAR_FUNCTION	0.015453	0.000379025	13	114	1984	57076
OVER	GO:0016787	hydrolase activity	MOLECULAR_FUNCTION	0.0155522	0.000382897	383	9229	1614	47961
OVER	GO:0030554	adenyl nucleotide binding	MOLECULAR_FUNCTION	0.0158814	0.000391785	216	4849	1781	52341
OVER	GO:0016747	acyltransferase activity, transferring groups other than amino-acyl groups	MOLECULAR_FUNCTION	0.0159315	0.000393808	36	534	1961	56656
OVER	GO:0042417	dopamine metabolic process	BIOLOGICAL_PROCESS	0.0163077	0.000404715	7	34	1990	57156
OVER	GO:0009081	branched-chain amino acid metabolic process	BIOLOGICAL_PROCESS	0.0163077	0.000404715	7	34	1990	57156
OVER	GO:0070279	vitamin B6 binding	MOLECULAR_FUNCTION	0.0164486	0.000409023	13	115	1984	57075
OVER	GO:0065010	extracellular membrane-bounded organelle	CELLULAR_COMPONENT	0.0172476	0.000432305	17	181	1980	57009
OVER	GO:0000963	mitochondrial RNA processing	BIOLOGICAL_PROCESS	0.0172476	0.000433147	6	24	1991	57166
OVER	GO:0034312	diol biosynthetic process	BIOLOGICAL_PROCESS	0.0172476	0.000433147	6	24	1991	57166
OVER	GO:0008320	protein transmembrane transporter activity	MOLECULAR_FUNCTION	0.0172476	0.000433147	6	24	1991	57166
OVER	GO:0043230	extracellular organelle	CELLULAR_COMPONENT	0.0172476	0.000432305	17	181	1980	57009
OVER	GO:0042776	proton motive force-driven mitochondrial ATP synthesis	BIOLOGICAL_PROCESS	0.0174395	0.000441426	5	15	1992	57175
OVER	GO:0015718	monocarboxylic acid transport	BIOLOGICAL_PROCESS	0.0174395	0.000442269	21	247	1976	56943
OVER	GO:0009404	toxin metabolic process	BIOLOGICAL_PROCESS	0.0174395	0.000441426	5	15	1992	57175
OVER	GO:0008137	NADH dehydrogenase (ubiquinone) activity	MOLECULAR_FUNCTION	0.0174395	0.000441426	5	15	1992	57175
OVER	GO:0006122	mitochondrial electron transport, ubiquinol to cytochrome c	BIOLOGICAL_PROCESS	0.0174395	0.000441426	5	15	1992	57175
OVER	GO:0042310	vasoconstriction	BIOLOGICAL_PROCESS	0.0176741	0.000449091	12	101	1985	57089
OVER	GO:0042761	very long-chain fatty acid biosynthetic process	BIOLOGICAL_PROCESS	0.0184465	0.000471617	7	35	1990	57155
OVER	GO:0061448	connective tissue development	BIOLOGICAL_PROCESS	0.0184465	0.000472358	30	414	1967	56776
OVER	GO:1902221	erythrose 4-phosphate/phosphoenolpyruvate family amino acid metabolic process	BIOLOGICAL_PROCESS	0.0184465	0.000471617	7	35	1990	57155
OVER	GO:0071827	plasma lipoprotein particle organization	BIOLOGICAL_PROCESS	0.0184465	0.000471617	7	35	1990	57155
OVER	GO:0051539	4 iron, 4 sulfur cluster binding	MOLECULAR_FUNCTION	0.0188805	0.000484403	10	73	1987	57117
OVER	GO:0044706	multi-multicellular organism process	BIOLOGICAL_PROCESS	0.0189373	0.000487183	21	250	1976	56940
OVER	GO:0042178	xenobiotic catabolic process	BIOLOGICAL_PROCESS	0.0189373	0.000491465	8	47	1989	57143
OVER	GO:0070328	triglyceride homeostasis	BIOLOGICAL_PROCESS	0.0189373	0.000491465	8	47	1989	57143
OVER	GO:0033344	cholesterol efflux	BIOLOGICAL_PROCESS	0.0189373	0.000491465	8	47	1989	57143
OVER	GO:0008233	peptidase activity	MOLECULAR_FUNCTION	0.0189373	0.000489398	99	1962	1898	55228
OVER	GO:0055090	acylglycerol homeostasis	BIOLOGICAL_PROCESS	0.0189373	0.000491465	8	47	1989	57143
UNDER	GO:0050877	nervous system process	BIOLOGICAL_PROCESS	0.0193464	0.000503037	41	1951	1956	55239
UNDER	GO:0004842	ubiquitin-protein transferase activity	MOLECULAR_FUNCTION	0.0195109	0.000508276	25	1361	1972	55829
OVER	GO:0002479	antigen processing and presentation of exogenous peptide antigen via MHC class I, TAP-dependent	BIOLOGICAL_PROCESS	0.019531	0.000514583	4	8	1993	57182
OVER	GO:0003857	3-hydroxyacyl-CoA dehydrogenase activity	MOLECULAR_FUNCTION	0.019531	0.000514583	4	8	1993	57182
OVER	GO:0097250	mitochondrial respirasome assembly	BIOLOGICAL_PROCESS	0.019531	0.000514583	4	8	1993	57182
OVER	GO:1900037	regulation of cellular response to hypoxia	BIOLOGICAL_PROCESS	0.019531	0.000514583	4	8	1993	57182
OVER	GO:0019136	deoxynucleoside kinase activity	MOLECULAR_FUNCTION	0.019531	0.000514583	4	8	1993	57182
OVER	GO:0006048	UDP-N-acetylglucosamine biosynthetic process	BIOLOGICAL_PROCESS	0.019531	0.000514583	4	8	1993	57182
OVER	GO:0006690	icosanoid metabolic process	BIOLOGICAL_PROCESS	0.0197331	0.000521065	11	88	1986	57102
OVER	GO:0140318	protein transporter activity	MOLECULAR_FUNCTION	0.0197331	0.000521853	6	25	1991	57165
OVER	GO:0004497	monooxygenase activity	MOLECULAR_FUNCTION	0.019961	0.000528865	24	304	1973	56886
UNDER	GO:0099536	synaptic signaling	BIOLOGICAL_PROCESS	0.0203959	0.000541394	34	1692	1963	55498
OVER	GO:0005158	insulin receptor binding	MOLECULAR_FUNCTION	0.0205323	0.000547042	7	36	1990	57154
OVER	GO:0051156	glucose 6-phosphate metabolic process	BIOLOGICAL_PROCESS	0.0205323	0.000547042	7	36	1990	57154
OVER	GO:0043170	macromolecule metabolic process	BIOLOGICAL_PROCESS	0.0210032	0.000560623	783	20249	1214	36941
OVER	GO:1904385	cellular response to angiotensin	BIOLOGICAL_PROCESS	0.0210267	0.000563327	5	16	1992	57174
OVER	GO:0001503	ossification	BIOLOGICAL_PROCESS	0.0210267	0.000562391	30	424	1967	56766
OVER	GO:0002718	regulation of cytokine production involved in immune response	BIOLOGICAL_PROCESS	0.0211357	0.00056729	9	61	1988	57129
OVER	GO:0015711	organic anion transport	BIOLOGICAL_PROCESS	0.0213897	0.000575161	43	686	1954	56504
UNDER	GO:0048699	generation of neurons	BIOLOGICAL_PROCESS	0.0218126	0.00058761	106	4160	1891	53030
UNDER	GO:0016567	protein ubiquitination	BIOLOGICAL_PROCESS	0.0223893	0.000604252	35	1721	1962	55469
OVER	GO:0006704	glucocorticoid biosynthetic process	BIOLOGICAL_PROCESS	0.0229972	0.000624059	6	26	1991	57164
OVER	GO:0004602	glutathione peroxidase activity	MOLECULAR_FUNCTION	0.0229972	0.000624059	6	26	1991	57164
OVER	GO:0046540	U4/U6 x U5 tri-snRNP complex	CELLULAR_COMPONENT	0.0229972	0.000624059	6	26	1991	57164
OVER	GO:0170055	lipid transmembrane transporter activity	MOLECULAR_FUNCTION	0.0231892	0.000630416	9	62	1988	57128
OVER	GO:1903561	extracellular vesicle	CELLULAR_COMPONENT	0.0239636	0.00065265	16	171	1981	57019
UNDER	GO:0065007	biological regulation	BIOLOGICAL_PROCESS	0.024302	0.000663065	843	26356	1154	30834
OVER	GO:0042446	hormone biosynthetic process	BIOLOGICAL_PROCESS	0.0243261	0.000664922	12	106	1985	57084
UNDER	GO:0015074	DNA integration	BIOLOGICAL_PROCESS	0.0247687	0.000678242	1	309	1996	56881
OVER	GO:0043633	polyadenylation-dependent RNA catabolic process	BIOLOGICAL_PROCESS	0.0253977	0.000710505	3	3	1994	57187
OVER	GO:0019841	retinol binding	MOLECULAR_FUNCTION	0.0253977	0.000710505	3	3	1994	57187
OVER	GO:0071256	translocon complex	CELLULAR_COMPONENT	0.0253977	0.000710505	3	3	1994	57187
OVER	GO:0070006	metalloaminopeptidase activity	MOLECULAR_FUNCTION	0.0253977	0.000707725	8	50	1989	57140
OVER	GO:0034369	plasma lipoprotein particle remodeling	BIOLOGICAL_PROCESS	0.0253977	0.00070884	5	17	1992	57173
OVER	GO:0034368	protein-lipid complex remodeling	BIOLOGICAL_PROCESS	0.0253977	0.00070884	5	17	1992	57173
OVER	GO:0009093	cysteine catabolic process	BIOLOGICAL_PROCESS	0.0253977	0.000710505	3	3	1994	57187
OVER	GO:1901856	negative regulation of cellular respiration	BIOLOGICAL_PROCESS	0.0253977	0.000710505	3	3	1994	57187
OVER	GO:0045277	respiratory chain complex IV	CELLULAR_COMPONENT	0.0253977	0.000710505	3	3	1994	57187
OVER	GO:0006302	double-strand break repair	BIOLOGICAL_PROCESS	0.0253977	0.000709294	29	408	1968	56782
OVER	GO:0006272	leading strand elongation	BIOLOGICAL_PROCESS	0.0253977	0.000710505	3	3	1994	57187
OVER	GO:0019448	L-cysteine catabolic process	BIOLOGICAL_PROCESS	0.0253977	0.000710505	3	3	1994	57187
OVER	GO:0006729	tetrahydrobiopterin biosynthetic process	BIOLOGICAL_PROCESS	0.0256344	0.000723448	4	9	1993	57181
OVER	GO:0004607	phosphatidylcholine-sterol O-acyltransferase activity	MOLECULAR_FUNCTION	0.0256344	0.000723448	4	9	1993	57181
OVER	GO:0036041	long-chain fatty acid binding	MOLECULAR_FUNCTION	0.0256344	0.000723448	4	9	1993	57181
OVER	GO:0072669	tRNA-splicing ligase complex	CELLULAR_COMPONENT	0.0256344	0.000723448	4	9	1993	57181
OVER	GO:0006013	mannose metabolic process	BIOLOGICAL_PROCESS	0.0256344	0.000723448	4	9	1993	57181
OVER	GO:0032869	cellular response to insulin stimulus	BIOLOGICAL_PROCESS	0.025673	0.000727751	24	316	1973	56874
OVER	GO:0000096	sulfur amino acid metabolic process	BIOLOGICAL_PROCESS	0.025673	0.000726532	7	38	1990	57152
UNDER	GO:0008361	regulation of cell size	BIOLOGICAL_PROCESS	0.025673	0.000728338	9	700	1988	56490
UNDER	GO:0099537	trans-synaptic signaling	BIOLOGICAL_PROCESS	0.0256907	0.000730109	33	1636	1964	55554
UNDER	GO:0010468	regulation of gene expression	BIOLOGICAL_PROCESS	0.0258229	0.000735139	282	9698	1715	47492
OVER	GO:0042537	benzene-containing compound metabolic process	BIOLOGICAL_PROCESS	0.0259446	0.000741116	6	27	1991	57163
OVER	GO:0055085	transmembrane transport	BIOLOGICAL_PROCESS	0.0259446	0.000741164	168	3686	1829	53504
OVER	GO:0006749	glutathione metabolic process	BIOLOGICAL_PROCESS	0.0269101	0.000772528	10	78	1987	57112
OVER	GO:0006809	nitric oxide biosynthetic process	BIOLOGICAL_PROCESS	0.0269101	0.000772528	10	78	1987	57112
OVER	GO:1903409	reactive oxygen species biosynthetic process	BIOLOGICAL_PROCESS	0.0269101	0.00077273	12	108	1985	57082
UNDER	GO:0007018	microtubule-based movement	BIOLOGICAL_PROCESS	0.0281838	0.000810696	22	1222	1975	55968
OVER	GO:0009226	nucleotide-sugar biosynthetic process	BIOLOGICAL_PROCESS	0.0288331	0.000832216	7	39	1990	57151
OVER	GO:0071825	protein-lipid complex organization	BIOLOGICAL_PROCESS	0.0288331	0.000832216	7	39	1990	57151
OVER	GO:0033993	response to lipid	BIOLOGICAL_PROCESS	0.0291544	0.000843774	65	1190	1932	56000
OVER	GO:0009066	aspartate family amino acid metabolic process	BIOLOGICAL_PROCESS	0.0291544	0.000844368	10	79	1987	57111
OVER	GO:0042744	hydrogen peroxide catabolic process	BIOLOGICAL_PROCESS	0.0300899	0.000874431	6	28	1991	57162
OVER	GO:0022884	macromolecule transmembrane transporter activity	MOLECULAR_FUNCTION	0.0300899	0.000874431	6	28	1991	57162
OVER	GO:1990776	response to angiotensin	BIOLOGICAL_PROCESS	0.0302544	0.000880702	5	18	1992	57172
OVER	GO:0042157	lipoprotein metabolic process	BIOLOGICAL_PROCESS	0.0304023	0.00088651	17	194	1980	56996
OVER	GO:0035094	response to nicotine	BIOLOGICAL_PROCESS	0.0304795	0.000890262	8	52	1989	57138
UNDER	GO:0098916	anterograde trans-synaptic signaling	BIOLOGICAL_PROCESS	0.0309848	0.00090808	33	1633	1964	55557
UNDER	GO:0007268	chemical synaptic transmission	BIOLOGICAL_PROCESS	0.0309848	0.00090808	33	1633	1964	55557
OVER	GO:0006954	inflammatory response	BIOLOGICAL_PROCESS	0.0315941	0.000927497	42	691	1955	56499
OVER	GO:0065002	intracellular protein transmembrane transport	BIOLOGICAL_PROCESS	0.0320117	0.000942915	9	66	1988	57124
OVER	GO:0042398	modified amino acid biosynthetic process	BIOLOGICAL_PROCESS	0.0320117	0.000942915	9	66	1988	57124
OVER	GO:0002720	positive regulation of cytokine production involved in immune response	BIOLOGICAL_PROCESS	0.0321869	0.000949663	7	40	1990	57150
OVER	GO:0043649	dicarboxylic acid catabolic process	BIOLOGICAL_PROCESS	0.0326483	0.000985829	4	10	1993	57180
OVER	GO:0044650	adhesion of symbiont to host cell	BIOLOGICAL_PROCESS	0.0326483	0.000985829	4	10	1993	57180
OVER	GO:0006573	valine metabolic process	BIOLOGICAL_PROCESS	0.0326483	0.000985829	4	10	1993	57180
OVER	GO:0044853	plasma membrane raft	CELLULAR_COMPONENT	0.0326483	0.000985379	14	144	1983	57046
OVER	GO:0018812	3-hydroxyacyl-CoA dehydratase activity	MOLECULAR_FUNCTION	0.0326483	0.000985829	4	10	1993	57180
OVER	GO:0030619	U1 snRNA binding	MOLECULAR_FUNCTION	0.0326483	0.000985829	4	10	1993	57180
OVER	GO:0050136	NADH:ubiquinone reductase (non-electrogenic) activity	MOLECULAR_FUNCTION	0.0326483	0.000985829	4	10	1993	57180
UNDER	GO:0052866	phosphatidylinositol phosphate phosphatase activity	MOLECULAR_FUNCTION	0.0326483	0.000983783	1	298	1996	56892
OVER	GO:0001779	natural killer cell differentiation	BIOLOGICAL_PROCESS	0.0326483	0.000985829	4	10	1993	57180
OVER	GO:0046349	amino sugar biosynthetic process	BIOLOGICAL_PROCESS	0.0326483	0.000985829	4	10	1993	57180
OVER	GO:0071005	U2-type precatalytic spliceosome	CELLULAR_COMPONENT	0.0326483	0.000985829	4	10	1993	57180
OVER	GO:0046146	tetrahydrobiopterin metabolic process	BIOLOGICAL_PROCESS	0.0326483	0.000985829	4	10	1993	57180
OVER	GO:0019062	virion attachment to host cell	BIOLOGICAL_PROCESS	0.0326483	0.000985829	4	10	1993	57180
OVER	GO:0008540	proteasome regulatory particle, base subcomplex	CELLULAR_COMPONENT	0.0326483	0.000985829	4	10	1993	57180
OVER	GO:0046209	nitric oxide metabolic process	BIOLOGICAL_PROCESS	0.0332135	0.00100453	10	81	1987	57109
UNDER	GO:0052744	phosphatidylinositol monophosphate phosphatase activity	MOLECULAR_FUNCTION	0.0336426	0.00101917	0	215	1997	56975
OVER	GO:0016655	oxidoreductase activity, acting on NAD(P)H, quinone or similar compound as acceptor	MOLECULAR_FUNCTION	0.0337407	0.00102547	6	29	1991	57161
OVER	GO:0008211	glucocorticoid metabolic process	BIOLOGICAL_PROCESS	0.0337407	0.00102547	6	29	1991	57161
OVER	GO:0033273	response to vitamin	BIOLOGICAL_PROCESS	0.0339145	0.00103243	12	112	1985	57078
OVER	GO:0002367	cytokine production involved in immune response	BIOLOGICAL_PROCESS	0.0340421	0.00103799	9	67	1988	57123
OVER	GO:0007599	hemostasis	BIOLOGICAL_PROCESS	0.0344384	0.00105178	22	281	1975	56909
OVER	GO:0030337	DNA polymerase processivity factor activity	MOLECULAR_FUNCTION	0.0347849	0.00113787	2	0	1995	57190
OVER	GO:0042412	taurine biosynthetic process	BIOLOGICAL_PROCESS	0.0347849	0.00113787	2	0	1995	57190
OVER	GO:0070944	neutrophil-mediated killing of bacterium	BIOLOGICAL_PROCESS	0.0347849	0.00113787	2	0	1995	57190
OVER	GO:0070945	neutrophil-mediated killing of gram-negative bacterium	BIOLOGICAL_PROCESS	0.0347849	0.00113787	2	0	1995	57190
OVER	GO:0070991	medium-chain fatty acyl-CoA dehydrogenase activity	MOLECULAR_FUNCTION	0.0347849	0.00113787	2	0	1995	57190
OVER	GO:0042546	cell wall biogenesis	BIOLOGICAL_PROCESS	0.0347849	0.00113787	2	0	1995	57190
OVER	GO:0090171	chondrocyte morphogenesis	BIOLOGICAL_PROCESS	0.0347849	0.00113787	2	0	1995	57190
OVER	GO:0042665	regulation of ectodermal cell fate specification	BIOLOGICAL_PROCESS	0.0347849	0.00113787	2	0	1995	57190
OVER	GO:0051192	prosthetic group binding	MOLECULAR_FUNCTION	0.0347849	0.00113787	2	0	1995	57190
OVER	GO:0051384	response to glucocorticoid	BIOLOGICAL_PROCESS	0.0347849	0.00112679	18	207	1979	56983
OVER	GO:0002035	brain renin-angiotensin system	BIOLOGICAL_PROCESS	0.0347849	0.00113787	2	0	1995	57190
OVER	GO:0090616	mitochondrial mRNA 3'-end processing	BIOLOGICAL_PROCESS	0.0347849	0.00113787	2	0	1995	57190
OVER	GO:0090615	mitochondrial mRNA processing	BIOLOGICAL_PROCESS	0.0347849	0.00113787	2	0	1995	57190
OVER	GO:0004776	succinate-CoA ligase (GDP-forming) activity	MOLECULAR_FUNCTION	0.0347849	0.00113787	2	0	1995	57190
OVER	GO:1903426	regulation of reactive oxygen species biosynthetic process	BIOLOGICAL_PROCESS	0.0347849	0.00108376	11	97	1986	57093
OVER	GO:0000036	acyl carrier activity	MOLECULAR_FUNCTION	0.0347849	0.00113787	2	0	1995	57190
OVER	GO:1902072	negative regulation of hypoxia-inducible factor-1alpha signaling pathway	BIOLOGICAL_PROCESS	0.0347849	0.00113787	2	0	1995	57190
OVER	GO:0002478	antigen processing and presentation of exogenous peptide antigen	BIOLOGICAL_PROCESS	0.0347849	0.0011076	12	113	1985	57077
OVER	GO:0015838	amino-acid betaine transport	BIOLOGICAL_PROCESS	0.0347849	0.00113787	2	0	1995	57190
OVER	GO:0015879	carnitine transport	BIOLOGICAL_PROCESS	0.0347849	0.00113787	2	0	1995	57190
OVER	GO:0047105	4-trimethylammoniobutyraldehyde dehydrogenase activity	MOLECULAR_FUNCTION	0.0347849	0.00113787	2	0	1995	57190
OVER	GO:0097222	mitochondrial mRNA polyadenylation	BIOLOGICAL_PROCESS	0.0347849	0.00113787	2	0	1995	57190
OVER	GO:0097158	pre-mRNA intronic pyrimidine-rich binding	MOLECULAR_FUNCTION	0.0347849	0.00113787	2	0	1995	57190
OVER	GO:0047044	androstan-3-alpha,17-beta-diol dehydrogenase (NAD+) activity	MOLECULAR_FUNCTION	0.0347849	0.00113787	2	0	1995	57190
UNDER	GO:0120036	plasma membrane bounded cell projection organization	BIOLOGICAL_PROCESS	0.0347849	0.00107759	107	4131	1890	53059
OVER	GO:1903598	positive regulation of gap junction assembly	BIOLOGICAL_PROCESS	0.0347849	0.00113787	2	0	1995	57190
OVER	GO:1903596	regulation of gap junction assembly	BIOLOGICAL_PROCESS	0.0347849	0.00113787	2	0	1995	57190
OVER	GO:0001651	dense fibrillar component	CELLULAR_COMPONENT	0.0347849	0.00113787	2	0	1995	57190
OVER	GO:0071261	Ssh1 translocon complex	CELLULAR_COMPONENT	0.0347849	0.00113787	2	0	1995	57190
OVER	GO:2001057	reactive nitrogen species metabolic process	BIOLOGICAL_PROCESS	0.0347849	0.00109347	10	82	1987	57108
OVER	GO:0072525	pyridine-containing compound biosynthetic process	BIOLOGICAL_PROCESS	0.0347849	0.00109347	10	82	1987	57108
OVER	GO:0046370	fructose biosynthetic process	BIOLOGICAL_PROCESS	0.0347849	0.00113787	2	0	1995	57190
OVER	GO:0046305	alkanesulfonate biosynthetic process	BIOLOGICAL_PROCESS	0.0347849	0.00113787	2	0	1995	57190
OVER	GO:0009157	deoxyribonucleoside monophosphate biosynthetic process	BIOLOGICAL_PROCESS	0.0347849	0.00108174	5	19	1992	57171
OVER	GO:1902603	carnitine transmembrane transport	BIOLOGICAL_PROCESS	0.0347849	0.00113787	2	0	1995	57190
OVER	GO:0044038	cell wall macromolecule biosynthetic process	BIOLOGICAL_PROCESS	0.0347849	0.00113787	2	0	1995	57190
OVER	GO:0019144	ADP-sugar diphosphatase activity	MOLECULAR_FUNCTION	0.0347849	0.00113787	2	0	1995	57190
OVER	GO:0019145	aminobutyraldehyde dehydrogenase (NAD+) activity	MOLECULAR_FUNCTION	0.0347849	0.00113787	2	0	1995	57190
OVER	GO:0071456	cellular response to hypoxia	BIOLOGICAL_PROCESS	0.0347849	0.00113774	16	181	1981	57009
OVER	GO:0019452	L-cysteine catabolic process to taurine	BIOLOGICAL_PROCESS	0.0347849	0.00113787	2	0	1995	57190
OVER	GO:0140414	phosphopantetheine-dependent carrier activity	MOLECULAR_FUNCTION	0.0347849	0.00113787	2	0	1995	57190
OVER	GO:0044620	ACP phosphopantetheine attachment site binding	MOLECULAR_FUNCTION	0.0347849	0.00113787	2	0	1995	57190
OVER	GO:0031297	replication fork processing	BIOLOGICAL_PROCESS	0.0347849	0.00107977	7	41	1990	57149
OVER	GO:0019401	alditol biosynthetic process	BIOLOGICAL_PROCESS	0.0347849	0.00113787	2	0	1995	57190
OVER	GO:0050817	coagulation	BIOLOGICAL_PROCESS	0.0349126	0.00114377	22	285	1975	56905
OVER	GO:0042427	serotonin biosynthetic process	BIOLOGICAL_PROCESS	0.0359173	0.00121213	3	4	1994	57186
OVER	GO:0019694	alkanesulfonate metabolic process	BIOLOGICAL_PROCESS	0.0359173	0.00121213	3	4	1994	57186
OVER	GO:0019884	antigen processing and presentation of exogenous antigen	BIOLOGICAL_PROCESS	0.0359173	0.00118725	12	114	1985	57076
OVER	GO:0030174	regulation of DNA-templated DNA replication initiation	BIOLOGICAL_PROCESS	0.0359173	0.00121213	3	4	1994	57186
OVER	GO:0004478	methionine adenosyltransferase activity	MOLECULAR_FUNCTION	0.0359173	0.00121213	3	4	1994	57186
OVER	GO:0005688	U6 snRNP	CELLULAR_COMPONENT	0.0359173	0.00121213	3	4	1994	57186
OVER	GO:0016361	activin receptor activity, type I	MOLECULAR_FUNCTION	0.0359173	0.00121213	3	4	1994	57186
OVER	GO:0003988	acetyl-CoA C-acyltransferase activity	MOLECULAR_FUNCTION	0.0359173	0.00121213	3	4	1994	57186
OVER	GO:1990430	extracellular matrix protein binding	MOLECULAR_FUNCTION	0.0359173	0.00121213	3	4	1994	57186
OVER	GO:0000467	exonucleolytic trimming to generate mature 3'-end of 5.8S rRNA from tricistronic rRNA transcript (SSU-rRNA, 5.8S rRNA, LSU-rRNA)	BIOLOGICAL_PROCESS	0.0359173	0.00121213	3	4	1994	57186
OVER	GO:0098803	respiratory chain complex	CELLULAR_COMPONENT	0.0359173	0.00121213	3	4	1994	57186
OVER	GO:1901162	primary amino compound biosynthetic process	BIOLOGICAL_PROCESS	0.0359173	0.00121213	3	4	1994	57186
OVER	GO:0097368	establishment of Sertoli cell barrier	BIOLOGICAL_PROCESS	0.0359173	0.00121213	3	4	1994	57186
OVER	GO:0106354	tRNA surveillance	BIOLOGICAL_PROCESS	0.0359173	0.00121213	3	4	1994	57186
OVER	GO:0071035	nuclear polyadenylation-dependent rRNA catabolic process	BIOLOGICAL_PROCESS	0.0359173	0.00121213	3	4	1994	57186
OVER	GO:0071038	TRAMP-dependent tRNA surveillance pathway	BIOLOGICAL_PROCESS	0.0359173	0.00121213	3	4	1994	57186
OVER	GO:0000724	double-strand break repair via homologous recombination	BIOLOGICAL_PROCESS	0.0359173	0.00118786	19	233	1978	56957
OVER	GO:0007008	outer mitochondrial membrane organization	BIOLOGICAL_PROCESS	0.0359173	0.00121213	3	4	1994	57186
OVER	GO:0008121	ubiquinol-cytochrome-c reductase activity	MOLECULAR_FUNCTION	0.0359173	0.00121213	3	4	1994	57186
OVER	GO:0019530	taurine metabolic process	BIOLOGICAL_PROCESS	0.0359173	0.00121213	3	4	1994	57186
OVER	GO:0005782	peroxisomal matrix	CELLULAR_COMPONENT	0.0361472	0.00122345	7	42	1990	57148
OVER	GO:0031907	microbody lumen	CELLULAR_COMPONENT	0.0361472	0.00122345	7	42	1990	57148
OVER	GO:0004180	carboxypeptidase activity	MOLECULAR_FUNCTION	0.0369196	0.00125142	9	69	1988	57121
OVER	GO:0016830	carbon-carbon lyase activity	MOLECULAR_FUNCTION	0.0371254	0.00126023	11	99	1986	57091
OVER	GO:0042177	negative regulation of protein catabolic process	BIOLOGICAL_PROCESS	0.0373513	0.00127158	12	115	1985	57075
OVER	GO:0006081	aldehyde metabolic process	BIOLOGICAL_PROCESS	0.0373513	0.00127158	12	115	1985	57075
OVER	GO:0006388	tRNA splicing, via endonucleolytic cleavage and ligation	BIOLOGICAL_PROCESS	0.0381254	0.00130852	4	11	1993	57179
OVER	GO:0042559	pteridine-containing compound biosynthetic process	BIOLOGICAL_PROCESS	0.0381254	0.00131486	5	20	1992	57170
OVER	GO:0000303	response to superoxide	BIOLOGICAL_PROCESS	0.0381254	0.00131486	5	20	1992	57170
OVER	GO:0034372	very-low-density lipoprotein particle remodeling	BIOLOGICAL_PROCESS	0.0381254	0.00130852	4	11	1993	57179
OVER	GO:0034370	triglyceride-rich lipoprotein particle remodeling	BIOLOGICAL_PROCESS	0.0381254	0.00130852	4	11	1993	57179
OVER	GO:0034138	toll-like receptor 3 signaling pathway	BIOLOGICAL_PROCESS	0.0381254	0.00131486	5	20	1992	57170
OVER	GO:0070182	DNA polymerase binding	MOLECULAR_FUNCTION	0.0381254	0.00131486	5	20	1992	57170
OVER	GO:0070129	regulation of mitochondrial translation	BIOLOGICAL_PROCESS	0.0381254	0.00131486	5	20	1992	57170
OVER	GO:0010935	regulation of macrophage cytokine production	BIOLOGICAL_PROCESS	0.0381254	0.00130852	4	11	1993	57179
UNDER	GO:0030165	PDZ domain binding	MOLECULAR_FUNCTION	0.0383857	0.00132574	1	280	1996	56910
UNDER	GO:0003779	actin binding	MOLECULAR_FUNCTION	0.0385813	0.00133439	39	1820	1958	55370
OVER	GO:0019725	cellular homeostasis	BIOLOGICAL_PROCESS	0.0386121	0.00133736	74	1420	1923	55770
UNDER	GO:0007165	signal transduction	BIOLOGICAL_PROCESS	0.0393366	0.0013644	397	13108	1600	44082
OVER	GO:0016101	diterpenoid metabolic process	BIOLOGICAL_PROCESS	0.0394612	0.00137067	9	70	1988	57120
OVER	GO:0031579	membrane raft organization	BIOLOGICAL_PROCESS	0.0395338	0.00138684	6	31	1991	57159
OVER	GO:0042402	biogenic amine catabolic process	BIOLOGICAL_PROCESS	0.0395338	0.00138684	6	31	1991	57159
OVER	GO:0030867	rough endoplasmic reticulum membrane	CELLULAR_COMPONENT	0.0395338	0.00138684	6	31	1991	57159
OVER	GO:0000413	protein peptidyl-prolyl isomerization	BIOLOGICAL_PROCESS	0.0395338	0.00138168	7	43	1990	57147
OVER	GO:0048878	chemical homeostasis	BIOLOGICAL_PROCESS	0.0395338	0.00137914	86	1708	1911	55482
OVER	GO:0034381	plasma lipoprotein particle clearance	BIOLOGICAL_PROCESS	0.0395338	0.00138168	7	43	1990	57147
OVER	GO:0070403	NAD+ binding	MOLECULAR_FUNCTION	0.0395338	0.00138168	7	43	1990	57147
OVER	GO:0031667	response to nutrient levels	BIOLOGICAL_PROCESS	0.0398142	0.00139864	44	747	1953	56443
OVER	GO:0005901	caveola	CELLULAR_COMPONENT	0.0399876	0.00140671	13	133	1984	57057
OVER	GO:0042176	regulation of protein catabolic process	BIOLOGICAL_PROCESS	0.0425457	0.0014988	29	427	1968	56763
OVER	GO:0062014	negative regulation of small molecule metabolic process	BIOLOGICAL_PROCESS	0.0429706	0.00151589	10	86	1987	57104
OVER	GO:0000725	recombinational repair	BIOLOGICAL_PROCESS	0.0434122	0.00153361	19	240	1978	56950
OVER	GO:0010951	negative regulation of endopeptidase activity	BIOLOGICAL_PROCESS	0.0439687	0.00155543	7	44	1990	57146
OVER	GO:0005372	water transmembrane transporter activity	MOLECULAR_FUNCTION	0.0445628	0.00158305	5	21	1992	57169
OVER	GO:0015250	water channel activity	MOLECULAR_FUNCTION	0.0445628	0.00158305	5	21	1992	57169
OVER	GO:0000305	response to oxygen radical	BIOLOGICAL_PROCESS	0.0445628	0.00158305	5	21	1992	57169
OVER	GO:0042430	indole-containing compound metabolic process	BIOLOGICAL_PROCESS	0.0449252	0.00160036	6	32	1991	57158
OVER	GO:0018149	peptide cross-linking	BIOLOGICAL_PROCESS	0.0449252	0.00160036	6	32	1991	57158
OVER	GO:0140535	intracellular protein-containing complex	CELLULAR_COMPONENT	0.0451945	0.00161218	91	1836	1906	55354
UNDER	GO:0004438	phosphatidylinositol-3-phosphate phosphatase activity	MOLECULAR_FUNCTION	0.0452567	0.00161663	0	212	1997	56978
OVER	GO:0007596	blood coagulation	BIOLOGICAL_PROCESS	0.0464561	0.00166177	21	275	1976	56915
OVER	GO:0001676	long-chain fatty acid metabolic process	BIOLOGICAL_PROCESS	0.047017	0.00168415	11	103	1986	57087
OVER	GO:0005742	mitochondrial outer membrane translocase complex	CELLULAR_COMPONENT	0.0470877	0.0016983	4	12	1993	57178
OVER	GO:1905370	serine-type endopeptidase complex	CELLULAR_COMPONENT	0.0470877	0.0016983	4	12	1993	57178
OVER	GO:0048038	quinone binding	MOLECULAR_FUNCTION	0.0470877	0.0016983	4	12	1993	57178
OVER	GO:0008131	primary methylamine oxidase activity	MOLECULAR_FUNCTION	0.0470877	0.0016983	4	12	1993	57178
OVER	GO:0010934	macrophage cytokine production	BIOLOGICAL_PROCESS	0.0470877	0.0016983	4	12	1993	57178
OVER	GO:0012505	endomembrane system	CELLULAR_COMPONENT	0.0481268	0.00173815	290	6937	1707	50253
OVER	GO:0043330	response to exogenous dsRNA	BIOLOGICAL_PROCESS	0.0481393	0.00174573	7	45	1990	57145
OVER	GO:0019825	oxygen binding	MOLECULAR_FUNCTION	0.0481393	0.00174573	7	45	1990	57145
OVER	GO:0009074	aromatic amino acid family catabolic process	BIOLOGICAL_PROCESS	0.0481393	0.00174573	7	45	1990	57145
OVER	GO:0006766	vitamin metabolic process	BIOLOGICAL_PROCESS	0.0487304	0.00177104	12	120	1985	57070
OVER	GO:0006094	gluconeogenesis	BIOLOGICAL_PROCESS	0.0487304	0.00177197	10	88	1987	57102
OVER	GO:0046165	alcohol biosynthetic process	BIOLOGICAL_PROCESS	0.0488961	0.00178041	17	200	1980	56990
OVER	GO:0019674	NAD metabolic process	BIOLOGICAL_PROCESS	0.0489335	0.00178419	9	73	1988	57117

## Sheet: FCN Int 
Tag	GO Term	GO Name	GO Category	Adj. P-value	P-value	Nr Test	Nr Reference	Not Annot Test	Not Annot Ref
OVER	GO:0043231	intracellular membrane-bounded organelle	CELLULAR_COMPONENT	9.06496e-10	4.47255e-14	400	22093	380	36314
OVER	GO:0005783	endoplasmic reticulum	CELLULAR_COMPONENT	4.42687e-09	4.36833e-13	84	2597	696	55810
OVER	GO:0043227	membrane-bounded organelle	CELLULAR_COMPONENT	3.94758e-08	5.84307e-12	405	23131	375	35276
UNDER	GO:0042995	cell projection	CELLULAR_COMPONENT	5.04186e-08	9.95038e-12	21	5106	759	53301
OVER	GO:0005737	cytoplasm	CELLULAR_COMPONENT	6.83497e-08	1.68615e-11	404	23202	376	35205
UNDER	GO:0120025	plasma membrane bounded cell projection	CELLULAR_COMPONENT	1.15413e-07	3.41662e-11	20	4867	760	53540
OVER	GO:0005739	mitochondrion	CELLULAR_COMPONENT	3.99288e-07	1.57603e-10	77	2583	703	55824
OVER	GO:0016491	oxidoreductase activity	MOLECULAR_FUNCTION	3.99288e-07	1.50522e-10	59	1698	721	56709
OVER	GO:0044281	small molecule metabolic process	BIOLOGICAL_PROCESS	5.1352e-07	2.28029e-10	90	3268	690	55139
OVER	GO:0005622	intracellular anatomical structure	CELLULAR_COMPONENT	5.79833e-07	3.14691e-10	515	32026	265	26381
OVER	GO:0043229	intracellular organelle	CELLULAR_COMPONENT	5.79833e-07	3.1073e-10	436	26031	344	32376
OVER	GO:0006261	DNA-templated DNA replication	BIOLOGICAL_PROCESS	6.87287e-07	4.0692e-10	19	214	761	58193
OVER	GO:0006457	protein folding	BIOLOGICAL_PROCESS	4.75521e-06	3.05001e-09	21	302	759	58105
OVER	GO:0005506	iron ion binding	MOLECULAR_FUNCTION	7.64261e-06	5.27909e-09	20	282	760	58125
OVER	GO:0043226	organelle	CELLULAR_COMPONENT	1.71562e-05	1.2697e-08	440	26961	340	31446
OVER	GO:0110165	cellular anatomical structure	CELLULAR_COMPONENT	4.17126e-05	3.49869e-08	660	44687	120	13720
OVER	GO:0006260	DNA replication	BIOLOGICAL_PROCESS	4.17126e-05	3.31903e-08	25	488	755	57919
OVER	GO:0044786	cell cycle DNA replication	BIOLOGICAL_PROCESS	5.59977e-05	4.97315e-08	11	83	769	58324
OVER	GO:0033260	nuclear DNA replication	BIOLOGICAL_PROCESS	6.102e-05	5.72025e-08	10	65	770	58342
OVER	GO:0005789	endoplasmic reticulum membrane	CELLULAR_COMPONENT	8.18102e-05	8.87013e-08	44	1320	736	57087
OVER	GO:0031974	membrane-enclosed lumen	CELLULAR_COMPONENT	8.18102e-05	9.28377e-08	123	5616	657	52791
OVER	GO:0070013	intracellular organelle lumen	CELLULAR_COMPONENT	8.18102e-05	9.26183e-08	123	5615	657	52792
OVER	GO:0043233	organelle lumen	CELLULAR_COMPONENT	8.18102e-05	9.28377e-08	123	5616	657	52791
UNDER	GO:0043005	neuron projection	CELLULAR_COMPONENT	9.51233e-05	1.12639e-07	13	3210	767	55197
OVER	GO:0003824	catalytic activity	MOLECULAR_FUNCTION	0.000108381	1.39033e-07	344	20377	436	38030
OVER	GO:0098827	endoplasmic reticulum subcompartment	CELLULAR_COMPONENT	0.000108381	1.36137e-07	44	1345	736	57062
OVER	GO:0042175	nuclear outer membrane-endoplasmic reticulum membrane network	CELLULAR_COMPONENT	0.000122386	1.63036e-07	44	1355	736	57052
OVER	GO:0140534	endoplasmic reticulum protein-containing complex	CELLULAR_COMPONENT	0.00022637	3.12727e-07	12	125	768	58282
OVER	GO:0044283	small molecule biosynthetic process	BIOLOGICAL_PROCESS	0.000256	3.66291e-07	35	980	745	57427
OVER	GO:0051604	protein maturation	BIOLOGICAL_PROCESS	0.000322346	4.77126e-07	31	815	749	57592
OVER	GO:0006082	organic acid metabolic process	BIOLOGICAL_PROCESS	0.000333221	5.09663e-07	50	1690	730	56717
OVER	GO:0019752	carboxylic acid metabolic process	BIOLOGICAL_PROCESS	0.000349031	5.51065e-07	47	1556	733	56851
OVER	GO:0008152	metabolic process	BIOLOGICAL_PROCESS	0.00037765	6.14883e-07	412	25600	368	32807
OVER	GO:0005576	extracellular region	CELLULAR_COMPONENT	0.000510338	8.56103e-07	90	3913	690	54494
UNDER	GO:0008092	cytoskeletal protein binding	MOLECULAR_FUNCTION	0.000805293	1.39063e-06	19	3654	761	54753
OVER	GO:0004175	endopeptidase activity	MOLECULAR_FUNCTION	0.000862877	1.53264e-06	41	1324	739	57083
OVER	GO:1902494	catalytic complex	CELLULAR_COMPONENT	0.000931496	1.70048e-06	76	3181	704	55226
OVER	GO:0000278	mitotic cell cycle	BIOLOGICAL_PROCESS	0.000932095	1.74756e-06	58	2194	722	56213
OVER	GO:0043436	oxoacid metabolic process	BIOLOGICAL_PROCESS	0.00101431	1.95175e-06	47	1634	733	56773
OVER	GO:0006270	DNA replication initiation	BIOLOGICAL_PROCESS	0.00102731	2.02745e-06	8	56	772	58351
OVER	GO:0006520	amino acid metabolic process	BIOLOGICAL_PROCESS	0.00104165	2.10715e-06	24	576	756	57831
OVER	GO:0140513	nuclear protein-containing complex	CELLULAR_COMPONENT	0.00106758	2.21228e-06	60	2323	720	56084
OVER	GO:0009636	response to toxic substance	BIOLOGICAL_PROCESS	0.00107446	2.33256e-06	25	621	755	57786
OVER	GO:0046923	ER retention sequence binding	MOLECULAR_FUNCTION	0.00107446	2.2801e-06	3	0	777	58407
OVER	GO:0006626	protein targeting to mitochondrion	BIOLOGICAL_PROCESS	0.00113638	2.52304e-06	10	102	770	58305
OVER	GO:0000228	nuclear chromosome	CELLULAR_COMPONENT	0.00135861	3.08348e-06	27	717	753	57690
OVER	GO:0008250	oligosaccharyltransferase complex	CELLULAR_COMPONENT	0.00154304	3.57819e-06	4	5	776	58402
OVER	GO:1902652	secondary alcohol metabolic process	BIOLOGICAL_PROCESS	0.00207792	4.92107e-06	13	196	767	58211
OVER	GO:0033554	cellular response to stress	BIOLOGICAL_PROCESS	0.00229228	5.54182e-06	70	2949	710	55458
OVER	GO:0016126	sterol biosynthetic process	BIOLOGICAL_PROCESS	0.00303578	7.48909e-06	9	91	771	58316
OVER	GO:0044238	primary metabolic process	BIOLOGICAL_PROCESS	0.00310102	7.80304e-06	368	22918	412	35489
OVER	GO:0045333	cellular respiration	BIOLOGICAL_PROCESS	0.00334116	8.57215e-06	15	274	765	58133
OVER	GO:0006694	steroid biosynthetic process	BIOLOGICAL_PROCESS	0.00355714	9.44176e-06	13	209	767	58198
OVER	GO:0032991	protein-containing complex	CELLULAR_COMPONENT	0.00355714	9.47728e-06	198	11016	582	47391
OVER	GO:0000727	double-strand break repair via break-induced replication	BIOLOGICAL_PROCESS	0.00392535	1.08456e-05	5	18	775	58389
OVER	GO:0055086	nucleobase-containing small molecule metabolic process	BIOLOGICAL_PROCESS	0.00392535	1.08118e-05	39	1336	741	57071
OVER	GO:0005686	U2 snRNP	CELLULAR_COMPONENT	0.00481848	1.35511e-05	5	19	775	58388
OVER	GO:0009410	response to xenobiotic stimulus	BIOLOGICAL_PROCESS	0.00496608	1.42112e-05	42	1511	738	56896
OVER	GO:0005788	endoplasmic reticulum lumen	CELLULAR_COMPONENT	0.00498867	1.4522e-05	14	252	766	58155
OVER	GO:0009060	aerobic respiration	BIOLOGICAL_PROCESS	0.00509758	1.50905e-05	13	219	767	58188
OVER	GO:0009141	nucleoside triphosphate metabolic process	BIOLOGICAL_PROCESS	0.00586365	1.76476e-05	18	406	762	58001
OVER	GO:0012505	endomembrane system	CELLULAR_COMPONENT	0.00649182	2.08194e-05	136	7091	644	51316
OVER	GO:1902969	mitotic DNA replication	BIOLOGICAL_PROCESS	0.00649182	2.06833e-05	6	37	774	58370
OVER	GO:0071013	catalytic step 2 spliceosome	CELLULAR_COMPONENT	0.00649182	2.01978e-05	9	104	771	58303
OVER	GO:0008202	steroid metabolic process	BIOLOGICAL_PROCESS	0.00649182	2.01127e-05	17	371	763	58036
OVER	GO:0016125	sterol metabolic process	BIOLOGICAL_PROCESS	0.00679524	2.27983e-05	12	195	768	58212
OVER	GO:0005200	structural constituent of cytoskeleton	MOLECULAR_FUNCTION	0.00679524	2.27609e-05	14	263	766	58144
OVER	GO:0006950	response to stress	BIOLOGICAL_PROCESS	0.00679524	2.26632e-05	115	5770	665	52637
OVER	GO:0016875	ligase activity, forming carbon-oxygen bonds	MOLECULAR_FUNCTION	0.00701759	2.42368e-05	8	81	772	58326
OVER	GO:0004812	aminoacyl-tRNA ligase activity	MOLECULAR_FUNCTION	0.00701759	2.42368e-05	8	81	772	58326
UNDER	GO:0030424	axon	CELLULAR_COMPONENT	0.00723718	2.54595e-05	5	1653	775	56754
OVER	GO:0016705	oxidoreductase activity, acting on paired donors, with incorporation or reduction of molecular oxygen	MOLECULAR_FUNCTION	0.00723718	2.57524e-05	19	459	761	57948
OVER	GO:0006091	generation of precursor metabolites and energy	BIOLOGICAL_PROCESS	0.00723718	2.60664e-05	25	720	755	57687
OVER	GO:0032201	telomere maintenance via semi-conservative replication	BIOLOGICAL_PROCESS	0.00738717	2.69711e-05	4	10	776	58397
OVER	GO:0016053	organic acid biosynthetic process	BIOLOGICAL_PROCESS	0.0078325	2.937e-05	21	548	759	57859
OVER	GO:0046394	carboxylic acid biosynthetic process	BIOLOGICAL_PROCESS	0.0078325	2.937e-05	21	548	759	57859
OVER	GO:0042575	DNA polymerase complex	CELLULAR_COMPONENT	0.00789567	2.99964e-05	5	23	775	58384
OVER	GO:0097525	spliceosomal snRNP complex	CELLULAR_COMPONENT	0.00801818	3.08574e-05	8	84	772	58323
OVER	GO:0008203	cholesterol metabolic process	BIOLOGICAL_PROCESS	0.00826294	3.2207e-05	11	170	769	58237
OVER	GO:0003688	DNA replication origin binding	MOLECULAR_FUNCTION	0.00905957	3.58529e-05	5	24	775	58383
OVER	GO:0046165	alcohol biosynthetic process	BIOLOGICAL_PROCESS	0.00905957	3.62061e-05	12	205	768	58202
OVER	GO:0015980	energy derivation by oxidation of organic compounds	BIOLOGICAL_PROCESS	0.00991421	4.01108e-05	19	475	761	57932
OVER	GO:0030532	small nuclear ribonucleoprotein complex	CELLULAR_COMPONENT	0.010129	4.19794e-05	8	88	772	58319
OVER	GO:0072655	establishment of protein localization to mitochondrion	BIOLOGICAL_PROCESS	0.010129	4.17363e-05	10	144	770	58263
OVER	GO:0008320	protein transmembrane transporter activity	MOLECULAR_FUNCTION	0.0101477	4.25575e-05	5	25	775	58382
UNDER	GO:0045202	synapse	CELLULAR_COMPONENT	0.0101759	4.31777e-05	14	2694	766	55713
OVER	GO:0060613	fat pad development	BIOLOGICAL_PROCESS	0.0103132	4.42691e-05	3	3	777	58404
OVER	GO:0008233	peptidase activity	MOLECULAR_FUNCTION	0.0104702	4.54599e-05	50	2011	730	56396
UNDER	GO:0050789	regulation of biological process	BIOLOGICAL_PROCESS	0.0107392	4.71577e-05	290	25982	490	32425
OVER	GO:0005742	mitochondrial outer membrane translocase complex	CELLULAR_COMPONENT	0.0107741	4.80196e-05	4	12	776	58395
OVER	GO:0006066	alcohol metabolic process	BIOLOGICAL_PROCESS	0.0107741	4.83739e-05	19	482	761	57925
OVER	GO:0140318	protein transporter activity	MOLECULAR_FUNCTION	0.0110575	5.01921e-05	5	26	775	58381
OVER	GO:0070585	protein localization to mitochondrion	BIOLOGICAL_PROCESS	0.0119206	5.4698e-05	10	149	770	58258
UNDER	GO:0044087	regulation of cellular component biogenesis	BIOLOGICAL_PROCESS	0.0119883	5.55999e-05	10	2199	770	56208
OVER	GO:1905369	endopeptidase complex	CELLULAR_COMPONENT	0.0122626	5.75494e-05	9	120	771	58287
UNDER	GO:0099536	synaptic signaling	BIOLOGICAL_PROCESS	0.0122626	5.80824e-05	6	1720	774	56687
OVER	GO:0036094	small molecule binding	MOLECULAR_FUNCTION	0.0123319	5.9019e-05	295	18106	485	40301
OVER	GO:0031261	DNA replication preinitiation complex	CELLULAR_COMPONENT	0.0128515	6.21396e-05	4	13	776	58394
UNDER	GO:0005515	protein binding	MOLECULAR_FUNCTION	0.0150076	7.33054e-05	235	21608	545	36799
OVER	GO:0098798	mitochondrial protein-containing complex	CELLULAR_COMPONENT	0.0156404	7.79398e-05	12	223	768	58184
OVER	GO:0070887	cellular response to chemical stimulus	BIOLOGICAL_PROCESS	0.0156404	7.77436e-05	73	3373	707	55034
OVER	GO:0022884	macromolecule transmembrane transporter activity	MOLECULAR_FUNCTION	0.0158086	7.95579e-05	5	29	775	58378
OVER	GO:0006695	cholesterol biosynthetic process	BIOLOGICAL_PROCESS	0.0168475	8.56172e-05	7	72	773	58335
OVER	GO:0071806	protein transmembrane transport	BIOLOGICAL_PROCESS	0.0177197	9.0924e-05	8	99	772	58308
OVER	GO:0008395	steroid hydroxylase activity	MOLECULAR_FUNCTION	0.0177227	9.18138e-05	5	30	775	58377
OVER	GO:0006753	nucleoside phosphate metabolic process	BIOLOGICAL_PROCESS	0.0179921	9.40973e-05	35	1254	745	57153
OVER	GO:0031984	organelle subcompartment	CELLULAR_COMPONENT	0.0199131	0.000106109	51	2123	729	56284
OVER	GO:0031101	fin regeneration	BIOLOGICAL_PROCESS	0.0199131	0.000105308	6	51	774	58356
UNDER	GO:0098916	anterograde trans-synaptic signaling	BIOLOGICAL_PROCESS	0.0202087	0.000109678	6	1660	774	56747
UNDER	GO:0007268	chemical synaptic transmission	BIOLOGICAL_PROCESS	0.0202087	0.000109678	6	1660	774	56747
UNDER	GO:0099537	trans-synaptic signaling	BIOLOGICAL_PROCESS	0.0202225	0.000110751	6	1663	774	56744
OVER	GO:0005615	extracellular space	CELLULAR_COMPONENT	0.0216368	0.000120382	55	2376	725	56031
OVER	GO:0008198	ferrous iron binding	MOLECULAR_FUNCTION	0.0216368	0.000120631	5	32	775	58375
OVER	GO:0009205	purine ribonucleoside triphosphate metabolic process	BIOLOGICAL_PROCESS	0.022588	0.000127049	15	351	765	58056
UNDER	GO:0050877	nervous system process	BIOLOGICAL_PROCESS	0.0228432	0.000129612	9	1983	771	56424
OVER	GO:0015986	proton motive force-driven ATP synthesis	BIOLOGICAL_PROCESS	0.0245508	0.000140512	6	54	774	58353
OVER	GO:0031090	organelle membrane	CELLULAR_COMPONENT	0.0245657	0.000141809	93	4644	687	53763
OVER	GO:0070972	protein localization to endoplasmic reticulum	BIOLOGICAL_PROCESS	0.0250043	0.000150509	8	107	772	58300
UNDER	GO:0050794	regulation of cellular process	BIOLOGICAL_PROCESS	0.0250043	0.000148558	281	24976	499	33431
OVER	GO:0046677	response to antibiotic	BIOLOGICAL_PROCESS	0.0250043	0.000150317	16	398	764	58009
OVER	GO:0018208	peptidyl-proline modification	BIOLOGICAL_PROCESS	0.0250043	0.000146595	7	79	773	58328
OVER	GO:0031011	Ino80 complex	CELLULAR_COMPONENT	0.0250043	0.000149849	4	17	776	58390
OVER	GO:0071466	cellular response to xenobiotic stimulus	BIOLOGICAL_PROCESS	0.0253928	0.000154101	26	855	754	57552
OVER	GO:1901363	heterocyclic compound binding	MOLECULAR_FUNCTION	0.0255609	0.000156382	170	9675	610	48732
OVER	GO:0051082	unfolded protein binding	MOLECULAR_FUNCTION	0.0267552	0.000165009	9	139	771	58268
OVER	GO:0006418	tRNA aminoacylation for protein translation	BIOLOGICAL_PROCESS	0.0272364	0.000169321	7	81	773	58326
OVER	GO:0004776	succinate-CoA ligase (GDP-forming) activity	MOLECULAR_FUNCTION	0.0272526	0.000173455	2	0	778	58407
OVER	GO:0045041	protein import into mitochondrial intermembrane space	BIOLOGICAL_PROCESS	0.0272526	0.000173455	2	0	778	58407
OVER	GO:0046034	ATP metabolic process	BIOLOGICAL_PROCESS	0.0272526	0.00017261	14	321	766	58086
OVER	GO:1905368	peptidase complex	CELLULAR_COMPONENT	0.0272956	0.000175076	10	173	770	58234
OVER	GO:0009987	cellular process	BIOLOGICAL_PROCESS	0.0278752	0.000180168	609	42133	171	16274
OVER	GO:0005694	chromosome	CELLULAR_COMPONENT	0.029022	0.000189012	59	2650	721	55757
OVER	GO:1903047	mitotic cell cycle process	BIOLOGICAL_PROCESS	0.0291774	0.000191464	41	1639	739	56768
OVER	GO:1902653	secondary alcohol biosynthetic process	BIOLOGICAL_PROCESS	0.0315624	0.000208672	7	84	773	58323
OVER	GO:0030894	replisome	CELLULAR_COMPONENT	0.03221	0.000217115	4	19	776	58388
UNDER	GO:0098794	postsynapse	CELLULAR_COMPONENT	0.03221	0.000217964	4	1335	776	57072
OVER	GO:0098799	outer mitochondrial membrane protein complex	CELLULAR_COMPONENT	0.03221	0.000217115	4	19	776	58388
OVER	GO:0009144	purine nucleoside triphosphate metabolic process	BIOLOGICAL_PROCESS	0.03221	0.00021931	15	370	765	58037
OVER	GO:0043039	tRNA aminoacylation	BIOLOGICAL_PROCESS	0.0325623	0.000223316	7	85	773	58322
OVER	GO:0005759	mitochondrial matrix	CELLULAR_COMPONENT	0.0341708	0.000236033	16	415	764	57992
OVER	GO:0009199	ribonucleoside triphosphate metabolic process	BIOLOGICAL_PROCESS	0.0342411	0.000238208	15	373	765	58034
OVER	GO:0006979	response to oxidative stress	BIOLOGICAL_PROCESS	0.0346754	0.00024294	19	549	761	57858
OVER	GO:0006621	protein retention in ER lumen	BIOLOGICAL_PROCESS	0.0361899	0.000255337	3	7	777	58400
OVER	GO:0010032	meiotic chromosome condensation	BIOLOGICAL_PROCESS	0.0362189	0.000257827	4	20	776	58387
OVER	GO:0005048	signal sequence binding	MOLECULAR_FUNCTION	0.0362189	0.000259115	6	61	774	58346
OVER	GO:0006839	mitochondrial transport	BIOLOGICAL_PROCESS	0.03671	0.00026444	13	295	767	58112
OVER	GO:0120114	Sm-like protein family complex	CELLULAR_COMPONENT	0.0367938	0.000266858	8	117	772	58290
OVER	GO:0031970	organelle envelope lumen	CELLULAR_COMPONENT	0.0372877	0.000272281	7	88	773	58319
UNDER	GO:0007267	cell-cell signaling	BIOLOGICAL_PROCESS	0.0381204	0.000280241	15	2587	765	55820
OVER	GO:0016787	hydrolase activity	MOLECULAR_FUNCTION	0.0389713	0.000290809	165	9447	615	48960
OVER	GO:0003755	peptidyl-prolyl cis-trans isomerase activity	MOLECULAR_FUNCTION	0.0389713	0.000290394	7	89	773	58318
OVER	GO:0043062	extracellular structure organization	BIOLOGICAL_PROCESS	0.0389713	0.000292265	22	681	758	57726
OVER	GO:0009056	catabolic process	BIOLOGICAL_PROCESS	0.0399761	0.00030242	88	4434	692	53973
OVER	GO:0070182	DNA polymerase binding	MOLECULAR_FUNCTION	0.0399761	0.000303746	4	21	776	58386
OVER	GO:2000107	negative regulation of leukocyte apoptotic process	BIOLOGICAL_PROCESS	0.0405364	0.000310003	5	40	775	58367
OVER	GO:0072594	establishment of protein localization to organelle	BIOLOGICAL_PROCESS	0.0409317	0.000315045	22	688	758	57719
OVER	GO:0043038	amino acid activation	BIOLOGICAL_PROCESS	0.0425399	0.000329522	7	91	773	58316
OVER	GO:0051287	NAD binding	MOLECULAR_FUNCTION	0.0446399	0.000347992	8	122	772	58285
OVER	GO:0005996	monosaccharide metabolic process	BIOLOGICAL_PROCESS	0.0455967	0.000357701	14	346	766	58061
UNDER	GO:0048699	generation of neurons	BIOLOGICAL_PROCESS	0.0459774	0.000362956	32	4234	748	54173
UNDER	GO:0032879	regulation of localization	BIOLOGICAL_PROCESS	0.0461818	0.000368414	34	4435	746	53972
UNDER	GO:0003008	system process	BIOLOGICAL_PROCESS	0.0461818	0.000369126	22	3262	758	55145
OVER	GO:0016859	cis-trans isomerase activity	MOLECULAR_FUNCTION	0.0463511	0.000372766	7	93	773	58314
OVER	GO:0032787	monocarboxylic acid metabolic process	BIOLOGICAL_PROCESS	0.0468543	0.000381437	28	984	752	57423
OVER	GO:0033120	positive regulation of RNA splicing	BIOLOGICAL_PROCESS	0.0468543	0.000380873	5	42	775	58365
OVER	GO:0000502	proteasome complex	CELLULAR_COMPONENT	0.0483535	0.000396027	7	94	773	58313
UNDER	GO:0005929	cilium	CELLULAR_COMPONENT	0.0484865	0.000399509	4	1255	776	57152
OVER	GO:0007049	cell cycle	BIOLOGICAL_PROCESS	0.0497004	0.000411963	82	4105	698	54302

## Sheet: FCN St
Tag	GO Term	GO Name	GO Category	Adj. P-value	P-value	Nr Test	Nr Reference	Not Annot Test	Not Annot Ref
OVER	GO:0043231	intracellular membrane-bounded organelle	CELLULAR_COMPONENT	2.07265e-73	1.02262e-77	1488	21005	1199	35495
OVER	GO:0005739	mitochondrion	CELLULAR_COMPONENT	2.88384e-69	2.84571e-73	349	2311	2338	54189
OVER	GO:0043227	membrane-bounded organelle	CELLULAR_COMPONENT	2.86844e-65	4.24576e-69	1510	22026	1177	34474
OVER	GO:0005622	intracellular anatomical structure	CELLULAR_COMPONENT	3.54514e-52	6.99653e-56	1868	30673	819	25827
OVER	GO:0043229	intracellular organelle	CELLULAR_COMPONENT	8.68636e-52	2.14287e-55	1598	24869	1089	31631
OVER	GO:0008152	metabolic process	BIOLOGICAL_PROCESS	4.21391e-48	1.24746e-51	1563	24449	1124	32051
OVER	GO:0043226	organelle	CELLULAR_COMPONENT	4.71828e-44	1.62956e-47	1610	25791	1077	30709
OVER	GO:0005737	cytoplasm	CELLULAR_COMPONENT	4.37234e-42	1.72581e-45	1427	22179	1260	34321
OVER	GO:0005759	mitochondrial matrix	CELLULAR_COMPONENT	8.99585e-39	3.99461e-42	100	331	2587	56169
OVER	GO:0098798	mitochondrial protein-containing complex	CELLULAR_COMPONENT	5.17235e-38	2.55198e-41	74	161	2613	56339
OVER	GO:0032991	protein-containing complex	CELLULAR_COMPONENT	7.94551e-37	4.31225e-40	787	10427	1900	46073
OVER	GO:0005840	ribosome	CELLULAR_COMPONENT	6.78348e-36	4.01627e-39	88	272	2599	56228
OVER	GO:0045333	cellular respiration	BIOLOGICAL_PROCESS	6.34177e-35	4.06764e-38	78	211	2609	56289
OVER	GO:0044238	primary metabolic process	BIOLOGICAL_PROCESS	2.02266e-34	1.39714e-37	1378	21908	1309	34592
OVER	GO:0005761	mitochondrial ribosome	CELLULAR_COMPONENT	7.70697e-34	6.08405e-37	46	46	2641	56454
OVER	GO:0000313	organellar ribosome	CELLULAR_COMPONENT	7.70697e-34	6.08405e-37	46	46	2641	56454
OVER	GO:0031974	membrane-enclosed lumen	CELLULAR_COMPONENT	7.92956e-32	7.04224e-35	462	5277	2225	51223
OVER	GO:0043233	organelle lumen	CELLULAR_COMPONENT	7.92956e-32	7.04224e-35	462	5277	2225	51223
OVER	GO:0070013	intracellular organelle lumen	CELLULAR_COMPONENT	1.20456e-31	1.1292e-34	461	5277	2226	51223
OVER	GO:0006119	oxidative phosphorylation	BIOLOGICAL_PROCESS	1.91291e-31	1.88761e-34	52	83	2635	56417
OVER	GO:0009060	aerobic respiration	BIOLOGICAL_PROCESS	5.28905e-31	5.48007e-34	66	166	2621	56334
OVER	GO:0042773	ATP synthesis coupled electron transport	BIOLOGICAL_PROCESS	4.23476e-30	4.59665e-33	44	53	2643	56447
OVER	GO:0022900	electron transport chain	BIOLOGICAL_PROCESS	5.44769e-30	6.18201e-33	56	113	2631	56387
OVER	GO:0022904	respiratory electron transport chain	BIOLOGICAL_PROCESS	1.27306e-29	1.50747e-32	46	64	2641	56436
OVER	GO:0042775	mitochondrial ATP synthesis coupled electron transport	BIOLOGICAL_PROCESS	2.1839e-29	2.69377e-32	43	52	2644	56448
OVER	GO:1902494	catalytic complex	CELLULAR_COMPONENT	2.59345e-29	3.3269e-32	301	2956	2386	53544
OVER	GO:0000502	proteasome complex	CELLULAR_COMPONENT	4.84353e-28	6.4523e-31	43	58	2644	56442
OVER	GO:1905369	endopeptidase complex	CELLULAR_COMPONENT	3.87694e-27	5.35595e-30	47	82	2640	56418
OVER	GO:0009987	cellular process	BIOLOGICAL_PROCESS	1.06261e-26	1.52041e-29	2187	40555	500	15945
OVER	GO:1990904	ribonucleoprotein complex	CELLULAR_COMPONENT	2.39754e-26	3.54875e-29	180	1412	2507	55088
OVER	GO:0019646	aerobic electron transport chain	BIOLOGICAL_PROCESS	3.55063e-26	5.43071e-29	39	49	2648	56451
OVER	GO:0015980	energy derivation by oxidation of organic compounds	BIOLOGICAL_PROCESS	4.87634e-26	7.69897e-29	89	405	2598	56095
OVER	GO:0009058	biosynthetic process	BIOLOGICAL_PROCESS	5.64862e-26	9.19698e-29	967	14686	1720	41814
OVER	GO:0003735	structural constituent of ribosome	MOLECULAR_FUNCTION	5.7173e-26	9.59089e-29	67	221	2620	56279
OVER	GO:0110165	cellular anatomical structure	CELLULAR_COMPONENT	4.20649e-25	7.26795e-28	2283	43064	404	13436
OVER	GO:0033108	mitochondrial respiratory chain complex assembly	BIOLOGICAL_PROCESS	4.20649e-25	7.47157e-28	47	95	2640	56405
OVER	GO:0006091	generation of precursor metabolites and energy	BIOLOGICAL_PROCESS	7.86648e-25	1.43606e-27	110	635	2577	55865
OVER	GO:0006412	translation	BIOLOGICAL_PROCESS	9.78701e-25	1.83494e-27	160	1215	2527	55285
OVER	GO:0005740	mitochondrial envelope	CELLULAR_COMPONENT	1.00572e-24	1.93522e-27	130	858	2557	55642
OVER	GO:0044391	ribosomal subunit	CELLULAR_COMPONENT	1.07007e-24	2.11184e-27	61	190	2626	56310
OVER	GO:0031967	organelle envelope	CELLULAR_COMPONENT	3.11343e-24	6.29813e-27	177	1445	2510	55055
OVER	GO:0031090	organelle membrane	CELLULAR_COMPONENT	3.34676e-24	6.93527e-27	376	4361	2311	52139
OVER	GO:0140053	mitochondrial gene expression	BIOLOGICAL_PROCESS	2.73024e-23	5.79239e-26	47	108	2640	56392
OVER	GO:0007005	mitochondrion organization	BIOLOGICAL_PROCESS	3.96544e-22	8.60862e-25	96	543	2591	55957
OVER	GO:0032543	mitochondrial translation	BIOLOGICAL_PROCESS	6.19898e-22	1.37633e-24	38	66	2649	56434
OVER	GO:1905368	peptidase complex	CELLULAR_COMPONENT	1.13585e-21	2.5779e-24	49	134	2638	56366
OVER	GO:0016491	oxidoreductase activity	MOLECULAR_FUNCTION	6.65166e-20	1.54247e-22	176	1581	2511	54919
OVER	GO:0019538	protein metabolic process	BIOLOGICAL_PROCESS	3.63116e-19	8.59955e-22	710	10557	1977	45943
OVER	GO:0031966	mitochondrial membrane	CELLULAR_COMPONENT	8.83362e-19	2.13562e-21	112	800	2575	55700
OVER	GO:0019866	organelle inner membrane	CELLULAR_COMPONENT	1.75921e-18	4.33987e-21	83	480	2604	56020
OVER	GO:0044281	small molecule metabolic process	BIOLOGICAL_PROCESS	4.93641e-18	1.24214e-20	272	3086	2415	53414
OVER	GO:0005763	mitochondrial small ribosomal subunit	CELLULAR_COMPONENT	5.30771e-18	1.38794e-20	19	7	2668	56493
OVER	GO:0000314	organellar small ribosomal subunit	CELLULAR_COMPONENT	5.30771e-18	1.38794e-20	19	7	2668	56493
OVER	GO:0005743	mitochondrial inner membrane	CELLULAR_COMPONENT	5.9589e-18	1.58763e-20	75	408	2612	56092
OVER	GO:0003824	catalytic activity	MOLECULAR_FUNCTION	1.43318e-17	3.88914e-20	1166	19555	1521	36945
OVER	GO:0043170	macromolecule metabolic process	BIOLOGICAL_PROCESS	1.87984e-17	5.19397e-20	1180	19852	1507	36648
OVER	GO:0005839	proteasome core complex	CELLULAR_COMPONENT	2.25366e-17	6.33801e-20	22	17	2665	56483
OVER	GO:0006457	protein folding	BIOLOGICAL_PROCESS	2.31759e-17	6.63215e-20	59	264	2628	56236
OVER	GO:0140513	nuclear protein-containing complex	CELLULAR_COMPONENT	6.94372e-17	2.02131e-19	208	2175	2479	54325
OVER	GO:0009059	macromolecule biosynthetic process	BIOLOGICAL_PROCESS	1.45096e-16	4.29531e-19	807	12658	1880	43842
OVER	GO:0010467	gene expression	BIOLOGICAL_PROCESS	1.78007e-16	5.35742e-19	753	11652	1934	44848
OVER	GO:0015935	small ribosomal subunit	CELLULAR_COMPONENT	8.24777e-16	2.523e-18	29	55	2658	56445
OVER	GO:0009056	catabolic process	BIOLOGICAL_PROCESS	1.24216e-15	3.86106e-18	331	4191	2356	52309
OVER	GO:0140534	endoplasmic reticulum protein-containing complex	CELLULAR_COMPONENT	1.36709e-14	4.31686e-17	35	102	2652	56398
OVER	GO:0120114	Sm-like protein family complex	CELLULAR_COMPONENT	3.62269e-14	1.16181e-16	33	92	2654	56408
OVER	GO:0032981	mitochondrial respiratory chain complex I assembly	BIOLOGICAL_PROCESS	4.19101e-14	1.38543e-16	20	21	2667	56479
OVER	GO:0010257	NADH dehydrogenase complex assembly	BIOLOGICAL_PROCESS	4.19101e-14	1.38543e-16	20	21	2667	56479
OVER	GO:0030532	small nuclear ribonucleoprotein complex	CELLULAR_COMPONENT	4.6034e-14	1.54446e-16	29	67	2658	56433
OVER	GO:0005634	nucleus	CELLULAR_COMPONENT	4.75097e-14	1.64085e-16	847	13735	1840	42765
OVER	GO:0070125	mitochondrial translational elongation	BIOLOGICAL_PROCESS	4.75097e-14	1.62614e-16	18	14	2669	56486
OVER	GO:0097525	spliceosomal snRNP complex	CELLULAR_COMPONENT	1.17451e-13	4.11439e-16	28	64	2659	56436
OVER	GO:0005762	mitochondrial large ribosomal subunit	CELLULAR_COMPONENT	2.2205e-13	7.99766e-16	22	33	2665	56467
OVER	GO:0000315	organellar large ribosomal subunit	CELLULAR_COMPONENT	2.2205e-13	7.99766e-16	22	33	2665	56467
OVER	GO:0051604	protein maturation	BIOLOGICAL_PROCESS	2.87579e-13	1.04997e-15	95	751	2592	55749
OVER	GO:0042254	ribosome biogenesis	BIOLOGICAL_PROCESS	3.19362e-13	1.18177e-15	58	326	2629	56174
OVER	GO:0005789	endoplasmic reticulum membrane	CELLULAR_COMPONENT	3.61984e-13	1.35735e-15	131	1233	2556	55267
OVER	GO:0022613	ribonucleoprotein complex biogenesis	BIOLOGICAL_PROCESS	5.61643e-13	2.13374e-15	89	688	2598	55812
OVER	GO:0042175	nuclear outer membrane-endoplasmic reticulum membrane network	CELLULAR_COMPONENT	8.83693e-13	3.40083e-15	132	1267	2555	55233
OVER	GO:0098827	endoplasmic reticulum subcompartment	CELLULAR_COMPONENT	1.17648e-12	4.58563e-15	131	1258	2556	55242
OVER	GO:0005686	U2 snRNP	CELLULAR_COMPONENT	1.55092e-12	6.12164e-15	15	9	2672	56491
OVER	GO:0140535	intracellular protein-containing complex	CELLULAR_COMPONENT	1.90644e-12	7.61897e-15	165	1762	2522	54738
OVER	GO:0003723	RNA binding	MOLECULAR_FUNCTION	2.19726e-12	8.88963e-15	217	2569	2470	53931
OVER	GO:0006120	mitochondrial electron transport, NADH to ubiquinone	BIOLOGICAL_PROCESS	2.94161e-12	1.20463e-14	16	13	2671	56487
OVER	GO:0006396	RNA processing	BIOLOGICAL_PROCESS	3.9539e-12	1.63868e-14	160	1703	2527	54797
OVER	GO:0019752	carboxylic acid metabolic process	BIOLOGICAL_PROCESS	4.89225e-12	2.05171e-14	143	1460	2544	55040
OVER	GO:0005783	endoplasmic reticulum	CELLULAR_COMPONENT	6.4007e-12	2.71591e-14	209	2472	2478	54028
OVER	GO:0043436	oxoacid metabolic process	BIOLOGICAL_PROCESS	2.92903e-11	1.25728e-13	146	1535	2541	54965
OVER	GO:0071013	catalytic step 2 spliceosome	CELLULAR_COMPONENT	3.02509e-11	1.31344e-13	28	85	2659	56415
OVER	GO:0006399	tRNA metabolic process	BIOLOGICAL_PROCESS	4.78832e-11	2.10263e-13	52	308	2635	56192
OVER	GO:0009057	macromolecule catabolic process	BIOLOGICAL_PROCESS	7.02629e-11	3.15469e-13	186	2171	2501	54329
OVER	GO:0022624	proteasome accessory complex	CELLULAR_COMPONENT	7.02629e-11	3.1503e-13	16	18	2671	56482
OVER	GO:0006082	organic acid metabolic process	BIOLOGICAL_PROCESS	7.49332e-11	3.40135e-13	148	1592	2539	54908
OVER	GO:0006364	rRNA processing	BIOLOGICAL_PROCESS	9.76271e-11	4.47963e-13	42	212	2645	56288
OVER	GO:0005681	spliceosomal complex	CELLULAR_COMPONENT	1.08694e-10	5.04105e-13	52	316	2635	56184
UNDER	GO:0042995	cell projection	CELLULAR_COMPONENT	1.78154e-10	8.35042e-13	137	4990	2550	51510
OVER	GO:0055086	nucleobase-containing small molecule metabolic process	BIOLOGICAL_PROCESS	2.4808e-10	1.17504e-12	123	1252	2564	55248
OVER	GO:0006839	mitochondrial transport	BIOLOGICAL_PROCESS	3.1591e-10	1.5119e-12	46	262	2641	56238
OVER	GO:0071806	protein transmembrane transport	BIOLOGICAL_PROCESS	3.26456e-10	1.57848e-12	26	81	2661	56419
OVER	GO:0006805	xenobiotic metabolic process	BIOLOGICAL_PROCESS	3.36195e-10	1.64216e-12	62	442	2625	56058
OVER	GO:0016072	rRNA metabolic process	BIOLOGICAL_PROCESS	3.44338e-10	1.69893e-12	46	263	2641	56237
OVER	GO:0043933	protein-containing complex organization	BIOLOGICAL_PROCESS	5.14855e-10	2.56564e-12	268	3582	2419	52918
OVER	GO:0070126	mitochondrial translational termination	BIOLOGICAL_PROCESS	6.54292e-10	3.29277e-12	15	18	2672	56482
OVER	GO:0015934	large ribosomal subunit	CELLULAR_COMPONENT	6.59662e-10	3.35234e-12	32	133	2655	56367
UNDER	GO:0120025	plasma membrane bounded cell projection	CELLULAR_COMPONENT	7.11769e-10	3.65226e-12	131	4756	2556	51744
OVER	GO:0015453	oxidoreduction-driven active transmembrane transporter activity	MOLECULAR_FUNCTION	8.38007e-10	4.34136e-12	16	23	2671	56477
OVER	GO:1990234	transferase complex	CELLULAR_COMPONENT	1.4978e-09	7.83336e-12	148	1661	2539	54839
OVER	GO:0046034	ATP metabolic process	BIOLOGICAL_PROCESS	1.58467e-09	8.36591e-12	47	288	2640	56212
OVER	GO:0006753	nucleoside phosphate metabolic process	BIOLOGICAL_PROCESS	1.97432e-09	1.05203e-11	115	1174	2572	55326
OVER	GO:0009141	nucleoside triphosphate metabolic process	BIOLOGICAL_PROCESS	2.13958e-09	1.15065e-11	54	370	2633	56130
OVER	GO:0097526	spliceosomal tri-snRNP complex	CELLULAR_COMPONENT	2.86186e-09	1.55321e-11	15	21	2672	56479
OVER	GO:0043603	amide metabolic process	BIOLOGICAL_PROCESS	2.882e-09	1.57836e-11	112	1144	2575	55356
OVER	GO:0009205	purine ribonucleoside triphosphate metabolic process	BIOLOGICAL_PROCESS	3.06982e-09	1.69637e-11	49	317	2638	56183
OVER	GO:0005838	proteasome regulatory particle	CELLULAR_COMPONENT	3.50143e-09	1.95215e-11	14	17	2673	56483
UNDER	GO:0008092	cytoskeletal protein binding	MOLECULAR_FUNCTION	4.79866e-09	2.69907e-11	91	3582	2596	52918
OVER	GO:0070887	cellular response to chemical stimulus	BIOLOGICAL_PROCESS	4.98244e-09	2.82702e-11	241	3205	2446	53295
OVER	GO:0031970	organelle envelope lumen	CELLULAR_COMPONENT	5.67458e-09	3.24774e-11	23	72	2664	56428
OVER	GO:0031981	nuclear lumen	CELLULAR_COMPONENT	5.80421e-09	3.35057e-11	313	4452	2374	52048
OVER	GO:0009055	electron transfer activity	MOLECULAR_FUNCTION	7.02109e-09	4.08767e-11	23	73	2664	56427
OVER	GO:0015078	proton transmembrane transporter activity	MOLECULAR_FUNCTION	1.29642e-08	7.61172e-11	34	172	2653	56328
OVER	GO:0005758	mitochondrial intermembrane space	CELLULAR_COMPONENT	1.50475e-08	8.90911e-11	22	69	2665	56431
OVER	GO:0009144	purine nucleoside triphosphate metabolic process	BIOLOGICAL_PROCESS	1.73085e-08	1.03332e-10	49	336	2638	56164
OVER	GO:0009199	ribonucleoside triphosphate metabolic process	BIOLOGICAL_PROCESS	2.25433e-08	1.35696e-10	49	339	2638	56161
OVER	GO:0072521	purine-containing compound metabolic process	BIOLOGICAL_PROCESS	2.71689e-08	1.64879e-10	99	1000	2588	55500
OVER	GO:0006626	protein targeting to mitochondrion	BIOLOGICAL_PROCESS	3.09549e-08	1.89383e-10	24	88	2663	56412
OVER	GO:0072594	establishment of protein localization to organelle	BIOLOGICAL_PROCESS	4.65234e-08	2.86926e-10	72	638	2615	55862
OVER	GO:0005730	nucleolus	CELLULAR_COMPONENT	4.93637e-08	3.06879e-10	92	913	2595	55587
OVER	GO:0005684	U2-type spliceosomal complex	CELLULAR_COMPONENT	5.28141e-08	3.30935e-10	20	60	2667	56440
OVER	GO:0072655	establishment of protein localization to mitochondrion	BIOLOGICAL_PROCESS	5.5985e-08	3.53566e-10	28	126	2659	56374
OVER	GO:0031984	organelle subcompartment	CELLULAR_COMPONENT	7.01291e-08	4.46352e-10	163	2011	2524	54489
OVER	GO:0071466	cellular response to xenobiotic stimulus	BIOLOGICAL_PROCESS	7.83539e-08	5.02566e-10	83	798	2604	55702
OVER	GO:0000398	mRNA splicing, via spliceosome	BIOLOGICAL_PROCESS	8.15671e-08	5.35249e-10	69	605	2618	55895
OVER	GO:0000377	RNA splicing, via transesterification reactions with bulged adenosine as nucleophile	BIOLOGICAL_PROCESS	8.15671e-08	5.35249e-10	69	605	2618	55895
OVER	GO:0072593	reactive oxygen species metabolic process	BIOLOGICAL_PROCESS	8.15671e-08	5.2981e-10	41	262	2646	56238
OVER	GO:0000375	RNA splicing, via transesterification reactions	BIOLOGICAL_PROCESS	8.41339e-08	5.56244e-10	69	606	2618	55894
OVER	GO:0030163	protein catabolic process	BIOLOGICAL_PROCESS	9.50063e-08	6.32813e-10	133	1545	2554	54955
OVER	GO:0070585	protein localization to mitochondrion	BIOLOGICAL_PROCESS	1.12881e-07	7.57439e-10	28	131	2659	56369
OVER	GO:0016071	mRNA metabolic process	BIOLOGICAL_PROCESS	1.20509e-07	8.1457e-10	115	1271	2572	55229
OVER	GO:0006605	protein targeting	BIOLOGICAL_PROCESS	1.25736e-07	8.56106e-10	57	459	2630	56041
OVER	GO:0044183	protein folding chaperone	MOLECULAR_FUNCTION	4.46581e-07	3.0627e-09	16	41	2671	56459
OVER	GO:0000387	spliceosomal snRNP assembly	BIOLOGICAL_PROCESS	4.97518e-07	3.43658e-09	15	35	2672	56465
OVER	GO:0098796	membrane protein complex	CELLULAR_COMPONENT	5.48977e-07	3.81911e-09	165	2109	2522	54391
OVER	GO:0006415	translational termination	BIOLOGICAL_PROCESS	5.78192e-07	4.05088e-09	16	42	2671	56458
OVER	GO:0051205	protein insertion into membrane	BIOLOGICAL_PROCESS	6.12418e-07	4.32089e-09	13	24	2674	56476
OVER	GO:0012505	endomembrane system	CELLULAR_COMPONENT	6.43322e-07	4.57067e-09	429	6798	2258	49702
OVER	GO:0006397	mRNA processing	BIOLOGICAL_PROCESS	7.17295e-07	5.13162e-09	83	836	2604	55664
OVER	GO:0006414	translational elongation	BIOLOGICAL_PROCESS	7.87653e-07	5.67384e-09	33	197	2654	56303
OVER	GO:0065003	protein-containing complex assembly	BIOLOGICAL_PROCESS	8.65587e-07	6.32065e-09	223	3106	2464	53394
OVER	GO:0043457	regulation of cellular respiration	BIOLOGICAL_PROCESS	8.65587e-07	6.29363e-09	13	25	2674	56475
OVER	GO:0009410	response to xenobiotic stimulus	BIOLOGICAL_PROCESS	9.18263e-07	6.7506e-09	122	1431	2565	55069
OVER	GO:0015986	proton motive force-driven ATP synthesis	BIOLOGICAL_PROCESS	9.39494e-07	6.95303e-09	16	44	2671	56456
OVER	GO:0006261	DNA-templated DNA replication	BIOLOGICAL_PROCESS	1.05689e-06	7.87401e-09	33	200	2654	56300
OVER	GO:0071256	translocon complex	CELLULAR_COMPONENT	1.16118e-06	8.70827e-09	6	0	2681	56500
OVER	GO:0008033	tRNA processing	BIOLOGICAL_PROCESS	1.4125e-06	1.06627e-08	32	192	2655	56308
OVER	GO:1990542	mitochondrial transmembrane transport	BIOLOGICAL_PROCESS	1.53659e-06	1.16753e-08	28	151	2659	56349
UNDER	GO:0005856	cytoskeleton	CELLULAR_COMPONENT	1.62933e-06	1.24604e-08	164	5185	2523	51315
OVER	GO:0051603	proteolysis involved in protein catabolic process	BIOLOGICAL_PROCESS	1.65716e-06	1.27549e-08	112	1296	2575	55204
OVER	GO:0019843	rRNA binding	MOLECULAR_FUNCTION	2.907e-06	2.25182e-08	19	72	2668	56428
OVER	GO:0006123	mitochondrial electron transport, cytochrome c to oxygen	BIOLOGICAL_PROCESS	3.01518e-06	2.35049e-08	12	23	2675	56477
OVER	GO:0003954	NADH dehydrogenase activity	MOLECULAR_FUNCTION	3.41436e-06	2.67852e-08	11	18	2676	56482
OVER	GO:0019773	proteasome core complex, alpha-subunit complex	CELLULAR_COMPONENT	3.42825e-06	2.70633e-08	9	9	2678	56491
OVER	GO:0006950	response to stress	BIOLOGICAL_PROCESS	3.4822e-06	2.7661e-08	355	5530	2332	50970
OVER	GO:0006520	amino acid metabolic process	BIOLOGICAL_PROCESS	4.24454e-06	3.39261e-08	59	541	2628	55959
OVER	GO:0008380	RNA splicing	BIOLOGICAL_PROCESS	5.30261e-06	4.26448e-08	77	797	2610	55703
OVER	GO:0005829	cytosol	CELLULAR_COMPONENT	5.32486e-06	4.30865e-08	398	6351	2289	50149
OVER	GO:0043604	amide biosynthetic process	BIOLOGICAL_PROCESS	6.73668e-06	5.49304e-08	53	466	2634	56034
UNDER	GO:0099536	synaptic signaling	BIOLOGICAL_PROCESS	6.73668e-06	5.51751e-08	36	1690	2651	54810
OVER	GO:0019774	proteasome core complex, beta-subunit complex	CELLULAR_COMPONENT	7.06858e-06	5.85909e-08	6	1	2681	56499
OVER	GO:0005687	U4 snRNP	CELLULAR_COMPONENT	7.06858e-06	5.85909e-08	6	1	2681	56499
OVER	GO:0140318	protein transporter activity	MOLECULAR_FUNCTION	7.22697e-06	6.02604e-08	11	20	2676	56480
UNDER	GO:0023052	signaling	BIOLOGICAL_PROCESS	7.55606e-06	6.33772e-08	547	14066	2140	42434
OVER	GO:0009117	nucleotide metabolic process	BIOLOGICAL_PROCESS	7.58984e-06	6.4035e-08	85	923	2602	55577
OVER	GO:0016765	transferase activity, transferring alkyl or aryl (other than methyl) groups	MOLECULAR_FUNCTION	7.86824e-06	6.67721e-08	19	78	2668	56422
OVER	GO:0045047	protein targeting to ER	BIOLOGICAL_PROCESS	8.77738e-06	7.49204e-08	16	54	2671	56446
OVER	GO:0009142	nucleoside triphosphate biosynthetic process	BIOLOGICAL_PROCESS	9.16853e-06	7.87115e-08	30	189	2657	56311
OVER	GO:0009206	purine ribonucleoside triphosphate biosynthetic process	BIOLOGICAL_PROCESS	9.53043e-06	8.27588e-08	27	157	2660	56343
OVER	GO:0009145	purine nucleoside triphosphate biosynthetic process	BIOLOGICAL_PROCESS	9.53043e-06	8.27588e-08	27	157	2660	56343
OVER	GO:0045048	protein insertion into ER membrane	BIOLOGICAL_PROCESS	9.71472e-06	8.60607e-08	9	11	2678	56489
OVER	GO:0008137	NADH dehydrogenase (ubiquinone) activity	MOLECULAR_FUNCTION	9.71472e-06	8.60607e-08	9	11	2678	56489
OVER	GO:0006122	mitochondrial electron transport, ubiquinol to cytochrome c	BIOLOGICAL_PROCESS	9.71472e-06	8.60607e-08	9	11	2678	56489
OVER	GO:0046933	proton-transporting ATP synthase activity, rotational mechanism	MOLECULAR_FUNCTION	9.71472e-06	8.62764e-08	8	7	2679	56493
OVER	GO:0046540	U4/U6 x U5 tri-snRNP complex	CELLULAR_COMPONENT	9.85877e-06	8.80421e-08	11	21	2676	56479
OVER	GO:0006260	DNA replication	BIOLOGICAL_PROCESS	9.89701e-06	8.88719e-08	52	461	2635	56039
OVER	GO:0033365	protein localization to organelle	BIOLOGICAL_PROCESS	1.01419e-05	9.15716e-08	107	1272	2580	55228
UNDER	GO:0098916	anterograde trans-synaptic signaling	BIOLOGICAL_PROCESS	1.35378e-05	1.23569e-07	35	1631	2652	54869
UNDER	GO:0007268	chemical synaptic transmission	BIOLOGICAL_PROCESS	1.35378e-05	1.23569e-07	35	1631	2652	54869
UNDER	GO:0099537	trans-synaptic signaling	BIOLOGICAL_PROCESS	1.36671e-05	1.25423e-07	35	1634	2652	54866
OVER	GO:1901363	heterocyclic compound binding	MOLECULAR_FUNCTION	1.38946e-05	1.28196e-07	549	9296	2138	47204
OVER	GO:0043021	ribonucleoprotein complex binding	MOLECULAR_FUNCTION	1.42761e-05	1.32421e-07	28	172	2659	56328
OVER	GO:0006754	ATP biosynthetic process	BIOLOGICAL_PROCESS	1.58173e-05	1.47497e-07	25	141	2662	56359
OVER	GO:0098800	inner mitochondrial membrane protein complex	CELLULAR_COMPONENT	1.59511e-05	1.49531e-07	18	74	2669	56426
OVER	GO:0043043	peptide biosynthetic process	BIOLOGICAL_PROCESS	1.63597e-05	1.54169e-07	34	242	2653	56258
OVER	GO:0022853	active monoatomic ion transmembrane transporter activity	MOLECULAR_FUNCTION	1.65092e-05	1.56393e-07	26	152	2661	56348
OVER	GO:0006508	proteolysis	BIOLOGICAL_PROCESS	1.66922e-05	1.5895e-07	201	2853	2486	53647
OVER	GO:0032787	monocarboxylic acid metabolic process	BIOLOGICAL_PROCESS	1.67818e-05	1.60631e-07	84	928	2603	55572
OVER	GO:0005742	mitochondrial outer membrane translocase complex	CELLULAR_COMPONENT	1.72158e-05	1.65635e-07	8	8	2679	56492
UNDER	GO:0050877	nervous system process	BIOLOGICAL_PROCESS	1.74213e-05	1.68471e-07	46	1946	2641	54554
OVER	GO:0044743	protein transmembrane import into intracellular organelle	BIOLOGICAL_PROCESS	1.75994e-05	1.71062e-07	16	58	2671	56442
OVER	GO:0006518	peptide metabolic process	BIOLOGICAL_PROCESS	1.96102e-05	1.92542e-07	43	356	2644	56144
OVER	GO:0008622	epsilon DNA polymerase complex	CELLULAR_COMPONENT	1.96102e-05	1.9216e-07	5	0	2682	56500
OVER	GO:0009451	RNA modification	BIOLOGICAL_PROCESS	1.9637e-05	1.93773e-07	37	281	2650	56219
OVER	GO:0006139	nucleobase-containing compound metabolic process	BIOLOGICAL_PROCESS	1.96994e-05	1.95362e-07	686	11990	2001	44510
OVER	GO:0065002	intracellular protein transmembrane transport	BIOLOGICAL_PROCESS	2.09e-05	2.08299e-07	16	59	2671	56441
OVER	GO:0006163	purine nucleotide metabolic process	BIOLOGICAL_PROCESS	2.15364e-05	2.15704e-07	74	786	2613	55714
OVER	GO:0016679	oxidoreductase activity, acting on diphenols and related substances as donors	MOLECULAR_FUNCTION	2.23813e-05	2.25271e-07	6	2	2681	56498
OVER	GO:0097250	mitochondrial respirasome assembly	BIOLOGICAL_PROCESS	2.52435e-05	2.55324e-07	7	5	2680	56495
OVER	GO:0045184	establishment of protein localization	BIOLOGICAL_PROCESS	2.72096e-05	2.76553e-07	200	2866	2487	53634
OVER	GO:0098869	cellular oxidant detoxification	BIOLOGICAL_PROCESS	2.83349e-05	2.89388e-07	19	87	2668	56413
OVER	GO:0009636	response to toxic substance	BIOLOGICAL_PROCESS	2.84332e-05	2.91795e-07	60	586	2627	55914
UNDER	GO:0007010	cytoskeleton organization	BIOLOGICAL_PROCESS	2.88331e-05	2.97322e-07	146	4547	2541	51953
OVER	GO:0006790	sulfur compound metabolic process	BIOLOGICAL_PROCESS	2.9082e-05	3.02758e-07	51	463	2636	56037
UNDER	GO:0007154	cell communication	BIOLOGICAL_PROCESS	2.9082e-05	3.01666e-07	557	14142	2130	42358
OVER	GO:1902600	proton transmembrane transport	BIOLOGICAL_PROCESS	3.41604e-05	3.57312e-07	29	193	2658	56307
OVER	GO:0016651	oxidoreductase activity, acting on NAD(P)H	MOLECULAR_FUNCTION	3.48176e-05	3.65904e-07	20	98	2667	56402
OVER	GO:1903715	regulation of aerobic respiration	BIOLOGICAL_PROCESS	3.50291e-05	3.69855e-07	9	14	2678	56486
UNDER	GO:0008017	microtubule binding	MOLECULAR_FUNCTION	3.73719e-05	3.96436e-07	24	1253	2663	55247
OVER	GO:0140098	catalytic activity, acting on RNA	MOLECULAR_FUNCTION	3.90287e-05	4.15936e-07	70	744	2617	55756
OVER	GO:0030867	rough endoplasmic reticulum membrane	CELLULAR_COMPONENT	4.41633e-05	4.72836e-07	11	26	2676	56474
OVER	GO:0008320	protein transmembrane transporter activity	MOLECULAR_FUNCTION	4.42678e-05	4.76139e-07	10	20	2677	56480
UNDER	GO:0000981	DNA-binding transcription factor activity, RNA polymerase II-specific	MOLECULAR_FUNCTION	4.47757e-05	4.83811e-07	93	3167	2594	53333
UNDER	GO:0015631	tubulin binding	MOLECULAR_FUNCTION	5.00777e-05	5.43571e-07	30	1420	2657	55080
OVER	GO:1990748	cellular detoxification	BIOLOGICAL_PROCESS	5.09098e-05	5.55115e-07	20	101	2667	56399
UNDER	GO:0071944	cell periphery	CELLULAR_COMPONENT	5.20374e-05	5.69977e-07	476	12262	2211	44238
OVER	GO:0009201	ribonucleoside triphosphate biosynthetic process	BIOLOGICAL_PROCESS	7.56754e-05	8.32624e-07	27	179	2660	56321
OVER	GO:0030150	protein import into mitochondrial matrix	BIOLOGICAL_PROCESS	7.71144e-05	8.52261e-07	11	28	2676	56472
UNDER	GO:0030054	cell junction	CELLULAR_COMPONENT	8.26712e-05	9.17753e-07	134	4184	2553	52316
OVER	GO:0005685	U1 snRNP	CELLULAR_COMPONENT	8.43545e-05	9.40601e-07	10	22	2677	56478
OVER	GO:0004298	threonine-type endopeptidase activity	MOLECULAR_FUNCTION	9.0344e-05	1.02076e-06	7	7	2680	56493
OVER	GO:0050136	NADH:ubiquinone reductase (non-electrogenic) activity	MOLECULAR_FUNCTION	9.0344e-05	1.02076e-06	7	7	2680	56493
OVER	GO:0071005	U2-type precatalytic spliceosome	CELLULAR_COMPONENT	9.0344e-05	1.02076e-06	7	7	2680	56493
UNDER	GO:0043005	neuron projection	CELLULAR_COMPONENT	9.04545e-05	1.02647e-06	93	3130	2594	53370
OVER	GO:0007006	mitochondrial membrane organization	BIOLOGICAL_PROCESS	9.44933e-05	1.07697e-06	20	106	2667	56394
OVER	GO:0140824	thioredoxin-dependent peroxiredoxin activity	MOLECULAR_FUNCTION	9.65051e-05	1.10942e-06	5	1	2682	56499
OVER	GO:0008379	thioredoxin peroxidase activity	MOLECULAR_FUNCTION	9.65051e-05	1.10942e-06	5	1	2682	56499
OVER	GO:0098754	detoxification	BIOLOGICAL_PROCESS	9.81432e-05	1.13309e-06	22	127	2665	56373
OVER	GO:0033554	cellular response to stress	BIOLOGICAL_PROCESS	0.000101249	1.17394e-06	194	2825	2493	53675
UNDER	GO:0003700	DNA-binding transcription factor activity	MOLECULAR_FUNCTION	0.000104857	1.22095e-06	107	3481	2580	53019
OVER	GO:0006979	response to oxidative stress	BIOLOGICAL_PROCESS	0.000104918	1.22684e-06	53	515	2634	55985
OVER	GO:0072599	establishment of protein localization to endoplasmic reticulum	BIOLOGICAL_PROCESS	0.000106236	1.2475e-06	16	69	2671	56431
OVER	GO:0061695	transferase complex, transferring phosphorus-containing groups	CELLULAR_COMPONENT	0.00011432	1.34806e-06	54	537	2633	55963
OVER	GO:0002082	regulation of oxidative phosphorylation	BIOLOGICAL_PROCESS	0.000116266	1.37675e-06	8	12	2679	56488
UNDER	GO:0007165	signal transduction	BIOLOGICAL_PROCESS	0.000116707	1.38773e-06	512	12993	2175	43507
OVER	GO:0006801	superoxide metabolic process	BIOLOGICAL_PROCESS	0.000118836	1.42235e-06	15	61	2672	56439
OVER	GO:0007029	endoplasmic reticulum organization	BIOLOGICAL_PROCESS	0.000118836	1.42476e-06	22	129	2665	56371
OVER	GO:0005654	nucleoplasm	CELLULAR_COMPONENT	0.000119441	1.43791e-06	241	3671	2446	52829
UNDER	GO:0030030	cell projection organization	BIOLOGICAL_PROCESS	0.000120416	1.45559e-06	139	4283	2548	52217
OVER	GO:0180051	translation factor activity	MOLECULAR_FUNCTION	0.000121824	1.47862e-06	40	344	2647	56156
OVER	GO:0051920	peroxiredoxin activity	MOLECULAR_FUNCTION	0.000128065	1.56113e-06	6	4	2681	56496
OVER	GO:0007007	inner mitochondrial membrane organization	BIOLOGICAL_PROCESS	0.000128065	1.56701e-06	13	45	2674	56455
OVER	GO:0006405	RNA export from nucleus	BIOLOGICAL_PROCESS	0.000129826	1.59496e-06	22	130	2665	56370
OVER	GO:0022884	macromolecule transmembrane transporter activity	MOLECULAR_FUNCTION	0.000142614	1.7591e-06	10	24	2677	56476
OVER	GO:0008541	proteasome regulatory particle, lid subcomplex	CELLULAR_COMPONENT	0.000148452	1.83843e-06	7	8	2680	56492
OVER	GO:0016684	oxidoreductase activity, acting on peroxide as acceptor	MOLECULAR_FUNCTION	0.000163907	2.03793e-06	18	91	2669	56409
OVER	GO:0090151	establishment of protein localization to mitochondrial membrane	BIOLOGICAL_PROCESS	0.00017104	2.13505e-06	8	13	2679	56487
OVER	GO:0043632	modification-dependent macromolecule catabolic process	BIOLOGICAL_PROCESS	0.000185683	2.32699e-06	93	1143	2594	55357
OVER	GO:0016655	oxidoreductase activity, acting on NAD(P)H, quinone or similar compound as acceptor	MOLECULAR_FUNCTION	0.000187766	2.36235e-06	10	25	2677	56475
OVER	GO:0072546	EMC complex	CELLULAR_COMPONENT	0.000255013	3.221e-06	8	14	2679	56486
OVER	GO:0097237	cellular response to toxic substance	BIOLOGICAL_PROCESS	0.000257642	3.26693e-06	27	194	2660	56306
OVER	GO:0006616	SRP-dependent cotranslational protein targeting to membrane, translocation	BIOLOGICAL_PROCESS	0.000259183	3.30157e-06	6	5	2681	56495
OVER	GO:0098588	bounding membrane of organelle	CELLULAR_COMPONENT	0.000259183	3.31204e-06	184	2694	2503	53806
OVER	GO:0015252	proton channel activity	MOLECULAR_FUNCTION	0.000275831	3.53839e-06	9	20	2678	56480
OVER	GO:0016787	hydrolase activity	MOLECULAR_FUNCTION	0.000276607	3.56199e-06	525	9087	2162	47413
OVER	GO:0008121	ubiquinol-cytochrome-c reductase activity	MOLECULAR_FUNCTION	0.00028905	3.73649e-06	5	2	2682	56498
OVER	GO:0051082	unfolded protein binding	MOLECULAR_FUNCTION	0.000289948	3.7624e-06	21	127	2666	56373
OVER	GO:0044283	small molecule biosynthetic process	BIOLOGICAL_PROCESS	0.000322711	4.20346e-06	79	936	2608	55564
OVER	GO:0005784	Sec61 translocon complex	CELLULAR_COMPONENT	0.000324193	4.23876e-06	4	0	2683	56500
OVER	GO:0140101	catalytic activity, acting on a tRNA	MOLECULAR_FUNCTION	0.000337545	4.42998e-06	29	222	2658	56278
OVER	GO:0070972	protein localization to endoplasmic reticulum	BIOLOGICAL_PROCESS	0.000340104	4.48035e-06	18	97	2669	56403
OVER	GO:0015031	protein transport	BIOLOGICAL_PROCESS	0.000350394	4.6332e-06	178	2607	2509	53893
OVER	GO:0098799	outer mitochondrial membrane protein complex	CELLULAR_COMPONENT	0.000357261	4.74162e-06	8	15	2679	56485
OVER	GO:0016209	antioxidant activity	MOLECULAR_FUNCTION	0.000366285	4.87946e-06	19	108	2668	56392
OVER	GO:0072522	purine-containing compound biosynthetic process	BIOLOGICAL_PROCESS	0.000376127	5.02914e-06	49	487	2638	56013
OVER	GO:0006613	cotranslational protein targeting to membrane	BIOLOGICAL_PROCESS	0.000376951	5.05874e-06	11	35	2676	56465
OVER	GO:0046907	intracellular transport	BIOLOGICAL_PROCESS	0.000393782	5.30406e-06	207	3125	2480	53375
OVER	GO:0009894	regulation of catabolic process	BIOLOGICAL_PROCESS	0.000403226	5.45115e-06	102	1314	2585	55186
OVER	GO:0071826	protein-RNA complex organization	BIOLOGICAL_PROCESS	0.000410117	5.56454e-06	46	447	2641	56053
OVER	GO:1990204	oxidoreductase complex	CELLULAR_COMPONENT	0.000418529	5.69933e-06	16	79	2671	56421
OVER	GO:0071705	nitrogen compound transport	BIOLOGICAL_PROCESS	0.000436025	5.95909e-06	216	3291	2471	53209
OVER	GO:0022618	protein-RNA complex assembly	BIOLOGICAL_PROCESS	0.000455578	6.2488e-06	44	425	2643	56075
UNDER	GO:0005515	protein binding	MOLECULAR_FUNCTION	0.000484565	6.68372e-06	882	20961	1805	35539
UNDER	GO:0099512	supramolecular fiber	CELLULAR_COMPONENT	0.000484565	6.69421e-06	65	2297	2622	54203
UNDER	GO:0099081	supramolecular polymer	CELLULAR_COMPONENT	0.000489426	6.78551e-06	65	2303	2622	54197
OVER	GO:0050658	RNA transport	BIOLOGICAL_PROCESS	0.00049608	6.92672e-06	27	203	2660	56297
OVER	GO:0050657	nucleic acid transport	BIOLOGICAL_PROCESS	0.00049608	6.92672e-06	27	203	2660	56297
OVER	GO:0018208	peptidyl-proline modification	BIOLOGICAL_PROCESS	0.000507819	7.11569e-06	15	71	2672	56429
UNDER	GO:0051960	regulation of nervous system development	BIOLOGICAL_PROCESS	0.000533256	7.49841e-06	51	1917	2636	54583
OVER	GO:0006400	tRNA modification	BIOLOGICAL_PROCESS	0.000542674	7.65763e-06	22	145	2665	56355
OVER	GO:0070131	positive regulation of mitochondrial translation	BIOLOGICAL_PROCESS	0.000569148	8.05927e-06	7	11	2680	56489
UNDER	GO:0015630	microtubule cytoskeleton	CELLULAR_COMPONENT	0.000663746	9.4643e-06	84	2781	2603	53719
OVER	GO:1901293	nucleoside phosphate biosynthetic process	BIOLOGICAL_PROCESS	0.000663746	9.43255e-06	62	696	2625	55804
OVER	GO:0016874	ligase activity	MOLECULAR_FUNCTION	0.000672046	9.61582e-06	52	542	2635	55958
OVER	GO:0017004	cytochrome complex assembly	BIOLOGICAL_PROCESS	0.00070492	1.0121e-05	14	64	2673	56436
UNDER	GO:0120036	plasma membrane bounded cell projection organization	BIOLOGICAL_PROCESS	0.000717974	1.03438e-05	137	4101	2550	52399
OVER	GO:0019941	modification-dependent protein catabolic process	BIOLOGICAL_PROCESS	0.00076344	1.10365e-05	90	1137	2597	55363
OVER	GO:0004601	peroxidase activity	MOLECULAR_FUNCTION	0.000773576	1.12212e-05	16	84	2671	56416
OVER	GO:0019693	ribose phosphate metabolic process	BIOLOGICAL_PROCESS	0.000788875	1.1482e-05	63	713	2624	55787
OVER	GO:0000413	protein peptidyl-prolyl isomerization	BIOLOGICAL_PROCESS	0.000820438	1.19819e-05	11	39	2676	56461
OVER	GO:0051236	establishment of RNA localization	BIOLOGICAL_PROCESS	0.000821204	1.20336e-05	27	210	2660	56290
UNDER	GO:0000977	RNA polymerase II transcription regulatory region sequence-specific DNA binding	MOLECULAR_FUNCTION	0.000825895	1.21431e-05	85	2787	2602	53713
OVER	GO:0006886	intracellular protein transport	BIOLOGICAL_PROCESS	0.000921834	1.35992e-05	116	1573	2571	54927
OVER	GO:0016054	organic acid catabolic process	BIOLOGICAL_PROCESS	0.000938638	1.3986e-05	47	483	2640	56017
OVER	GO:0046395	carboxylic acid catabolic process	BIOLOGICAL_PROCESS	0.000938638	1.3986e-05	47	483	2640	56017
UNDER	GO:0007600	sensory perception	BIOLOGICAL_PROCESS	0.000938638	1.39228e-05	18	935	2669	55565
UNDER	GO:0015074	DNA integration	BIOLOGICAL_PROCESS	0.000969191	1.44891e-05	1	309	2686	56191
OVER	GO:0009150	purine ribonucleotide metabolic process	BIOLOGICAL_PROCESS	0.000973561	1.46025e-05	58	644	2629	55856
OVER	GO:0034599	cellular response to oxidative stress	BIOLOGICAL_PROCESS	0.000986187	1.48405e-05	31	263	2656	56237
OVER	GO:0022411	cellular component disassembly	BIOLOGICAL_PROCESS	0.000991414	1.49681e-05	64	733	2623	55767
OVER	GO:0015399	primary active transmembrane transporter activity	MOLECULAR_FUNCTION	0.000994291	1.50606e-05	34	301	2653	56199
OVER	GO:0071011	precatalytic spliceosome	CELLULAR_COMPONENT	0.00108369	1.64681e-05	16	87	2671	56413
OVER	GO:0051169	nuclear transport	BIOLOGICAL_PROCESS	0.00110116	1.6788e-05	46	471	2641	56029
UNDER	GO:0060284	regulation of cell development	BIOLOGICAL_PROCESS	0.00111766	1.70946e-05	71	2409	2616	54091
UNDER	GO:0005886	plasma membrane	CELLULAR_COMPONENT	0.00115111	1.7663e-05	438	11079	2249	45421
OVER	GO:0042776	proton motive force-driven mitochondrial ATP synthesis	BIOLOGICAL_PROCESS	0.00117697	1.8118e-05	7	13	2680	56487
UNDER	GO:0043565	sequence-specific DNA binding	MOLECULAR_FUNCTION	0.00119089	1.83909e-05	115	3520	2572	52980
OVER	GO:0006511	ubiquitin-dependent protein catabolic process	BIOLOGICAL_PROCESS	0.00120161	1.86158e-05	88	1123	2599	55377
OVER	GO:0033293	monocarboxylic acid binding	MOLECULAR_FUNCTION	0.00121821	1.89331e-05	15	78	2672	56422
UNDER	GO:0098794	postsynapse	CELLULAR_COMPONENT	0.00127673	1.99055e-05	31	1308	2656	55192
OVER	GO:0034552	respiratory chain complex II assembly	BIOLOGICAL_PROCESS	0.00129774	2.04252e-05	4	1	2683	56499
OVER	GO:0034553	mitochondrial respiratory chain complex II assembly	BIOLOGICAL_PROCESS	0.00129774	2.04252e-05	4	1	2683	56499
OVER	GO:0031204	post-translational protein targeting to membrane, translocation	BIOLOGICAL_PROCESS	0.00129774	2.04252e-05	4	1	2683	56499
OVER	GO:0070181	small ribosomal subunit rRNA binding	MOLECULAR_FUNCTION	0.00131093	2.07621e-05	5	4	2682	56496
OVER	GO:0008250	oligosaccharyltransferase complex	CELLULAR_COMPONENT	0.00131093	2.07621e-05	5	4	2682	56496
OVER	GO:1901135	carbohydrate derivative metabolic process	BIOLOGICAL_PROCESS	0.00132521	2.10537e-05	133	1888	2554	54612
OVER	GO:0051087	protein-folding chaperone binding	MOLECULAR_FUNCTION	0.00133706	2.13079e-05	23	168	2664	56332
OVER	GO:0006739	NADP metabolic process	BIOLOGICAL_PROCESS	0.00134933	2.15701e-05	11	42	2676	56458
OVER	GO:0006614	SRP-dependent cotranslational protein targeting to membrane	BIOLOGICAL_PROCESS	0.00136051	2.19721e-05	10	34	2677	56466
OVER	GO:0042645	mitochondrial nucleoid	CELLULAR_COMPONENT	0.00136051	2.19721e-05	10	34	2677	56466
UNDER	GO:0001067	transcription regulatory region nucleic acid binding	MOLECULAR_FUNCTION	0.00136051	2.20174e-05	96	3036	2591	53464
OVER	GO:0009295	nucleoid	CELLULAR_COMPONENT	0.00136051	2.19721e-05	10	34	2677	56466
OVER	GO:0042575	DNA polymerase complex	CELLULAR_COMPONENT	0.00151081	2.45242e-05	8	20	2679	56480
OVER	GO:0003743	translation initiation factor activity	MOLECULAR_FUNCTION	0.00151612	2.47445e-05	24	182	2663	56318
OVER	GO:0019637	organophosphate metabolic process	BIOLOGICAL_PROCESS	0.00151612	2.476e-05	160	2362	2527	54138
OVER	GO:0071010	prespliceosome	CELLULAR_COMPONENT	0.00152241	2.49378e-05	9	27	2678	56473
OVER	GO:0043022	ribosome binding	MOLECULAR_FUNCTION	0.0015404	2.53086e-05	18	112	2669	56388
OVER	GO:0042743	hydrogen peroxide metabolic process	BIOLOGICAL_PROCESS	0.00157429	2.59805e-05	11	43	2676	56457
UNDER	GO:0000976	transcription cis-regulatory region binding	MOLECULAR_FUNCTION	0.00157429	2.60206e-05	96	3024	2591	53476
OVER	GO:0042255	ribosome assembly	BIOLOGICAL_PROCESS	0.00159306	2.64095e-05	13	61	2674	56439
UNDER	GO:0050789	regulation of biological process	BIOLOGICAL_PROCESS	0.00164359	2.73284e-05	1087	25185	1600	31315
OVER	GO:0042221	response to chemical	BIOLOGICAL_PROCESS	0.00170611	2.84521e-05	334	5581	2353	50919
OVER	GO:0051234	establishment of localization	BIOLOGICAL_PROCESS	0.00180431	3.01786e-05	556	9886	2131	46614
OVER	GO:0033260	nuclear DNA replication	BIOLOGICAL_PROCESS	0.00182571	3.06268e-05	13	62	2674	56438
OVER	GO:0090150	establishment of protein localization to membrane	BIOLOGICAL_PROCESS	0.0018706	3.14719e-05	39	384	2648	56116
UNDER	GO:0007267	cell-cell signaling	BIOLOGICAL_PROCESS	0.00196351	3.31321e-05	77	2525	2610	53975
OVER	GO:0006164	purine nucleotide biosynthetic process	BIOLOGICAL_PROCESS	0.002019	3.4168e-05	38	369	2649	56131
UNDER	GO:0140110	transcription regulator activity	MOLECULAR_FUNCTION	0.00209011	3.54746e-05	151	4363	2536	52137
OVER	GO:0042176	regulation of protein catabolic process	BIOLOGICAL_PROCESS	0.00218418	3.71789e-05	41	415	2646	56085
OVER	GO:0031080	nuclear pore outer ring	CELLULAR_COMPONENT	0.00234096	3.99631e-05	5	5	2682	56495
UNDER	GO:0050767	regulation of neurogenesis	BIOLOGICAL_PROCESS	0.00235262	4.02783e-05	44	1647	2643	54853
OVER	GO:0030162	regulation of proteolysis	BIOLOGICAL_PROCESS	0.00241111	4.15176e-05	46	491	2641	56009
OVER	GO:0006913	nucleocytoplasmic transport	BIOLOGICAL_PROCESS	0.00241111	4.14777e-05	45	471	2642	56029
UNDER	GO:0003779	actin binding	MOLECULAR_FUNCTION	0.00248133	4.28491e-05	50	1809	2637	54691
OVER	GO:0006413	translational initiation	BIOLOGICAL_PROCESS	0.00249912	4.32796e-05	34	316	2653	56184
OVER	GO:0000724	double-strand break repair via homologous recombination	BIOLOGICAL_PROCESS	0.0025374	4.40677e-05	27	225	2660	56275
OVER	GO:0009259	ribonucleotide metabolic process	BIOLOGICAL_PROCESS	0.00255464	4.44931e-05	60	697	2627	55803
OVER	GO:0043648	dicarboxylic acid metabolic process	BIOLOGICAL_PROCESS	0.00263789	4.60733e-05	21	153	2666	56347
OVER	GO:0016620	oxidoreductase activity, acting on the aldehyde or oxo group of donors, NAD or NADP as acceptor	MOLECULAR_FUNCTION	0.00280199	4.90776e-05	10	38	2677	56462
OVER	GO:0070821	tertiary granule membrane	CELLULAR_COMPONENT	0.00282565	4.96315e-05	9	30	2678	56470
OVER	GO:0031386	protein tag activity	MOLECULAR_FUNCTION	0.00287672	5.08123e-05	7	16	2680	56484
OVER	GO:0141047	molecular tag activity	MOLECULAR_FUNCTION	0.00287672	5.08123e-05	7	16	2680	56484
OVER	GO:0006099	tricarboxylic acid cycle	BIOLOGICAL_PROCESS	0.00304513	5.39374e-05	13	66	2674	56434
OVER	GO:0034654	nucleobase-containing compound biosynthetic process	BIOLOGICAL_PROCESS	0.00313116	5.56156e-05	541	9645	2146	46855
UNDER	GO:0032279	asymmetric synapse	CELLULAR_COMPONENT	0.00316106	5.63027e-05	13	726	2674	55774
OVER	GO:1901265	nucleoside phosphate binding	MOLECULAR_FUNCTION	0.00325774	5.82232e-05	421	7300	2266	49200
UNDER	GO:0098984	neuron to neuron synapse	CELLULAR_COMPONENT	0.00325774	5.83462e-05	13	734	2674	55766
OVER	GO:0043559	insulin binding	MOLECULAR_FUNCTION	0.00327935	5.90567e-05	4	2	2683	56498
OVER	GO:0045277	respiratory chain complex IV	CELLULAR_COMPONENT	0.00327935	5.90567e-05	4	2	2683	56498
UNDER	GO:0007017	microtubule-based process	BIOLOGICAL_PROCESS	0.00334128	6.03369e-05	88	2778	2599	53722
OVER	GO:0016860	intramolecular oxidoreductase activity	MOLECULAR_FUNCTION	0.00336084	6.08559e-05	14	77	2673	56423
OVER	GO:0003925	G protein activity	MOLECULAR_FUNCTION	0.0034357	6.2381e-05	18	121	2669	56379
OVER	GO:0032984	protein-containing complex disassembly	BIOLOGICAL_PROCESS	0.00344816	6.27774e-05	53	603	2634	55897
OVER	GO:0000725	recombinational repair	BIOLOGICAL_PROCESS	0.00349219	6.37513e-05	27	232	2660	56268
OVER	GO:0006637	acyl-CoA metabolic process	BIOLOGICAL_PROCESS	0.00353119	6.49859e-05	20	145	2667	56355
OVER	GO:0101002	ficolin-1-rich granule	CELLULAR_COMPONENT	0.00353119	6.48701e-05	17	110	2670	56390
OVER	GO:0035383	thioester metabolic process	BIOLOGICAL_PROCESS	0.00353119	6.49859e-05	20	145	2667	56355
OVER	GO:0006631	fatty acid metabolic process	BIOLOGICAL_PROCESS	0.00362505	6.68921e-05	53	606	2634	55894
UNDER	GO:0005929	cilium	CELLULAR_COMPONENT	0.00366084	6.78922e-05	30	1229	2657	55271
UNDER	GO:0007283	spermatogenesis	BIOLOGICAL_PROCESS	0.00366084	6.79137e-05	30	1230	2657	55270
OVER	GO:0016903	oxidoreductase activity, acting on the aldehyde or oxo group of donors	MOLECULAR_FUNCTION	0.0036858	6.85586e-05	12	58	2675	56442
OVER	GO:0170036	import into the mitochondrion	BIOLOGICAL_PROCESS	0.00368924	6.88046e-05	14	78	2673	56422
OVER	GO:0005506	iron ion binding	MOLECULAR_FUNCTION	0.00369643	6.92621e-05	30	272	2657	56228
UNDER	GO:0099177	regulation of trans-synaptic signaling	BIOLOGICAL_PROCESS	0.00369643	6.94859e-05	17	845	2670	55655
UNDER	GO:0050804	modulation of chemical synaptic transmission	BIOLOGICAL_PROCESS	0.00369643	6.94859e-05	17	845	2670	55655
OVER	GO:0042590	antigen processing and presentation of exogenous peptide antigen via MHC class I	BIOLOGICAL_PROCESS	0.00370577	6.98443e-05	6	11	2681	56489
OVER	GO:0002474	antigen processing and presentation of peptide antigen via MHC class I	BIOLOGICAL_PROCESS	0.00373392	7.05591e-05	8	24	2679	56476
OVER	GO:0030490	maturation of SSU-rRNA	BIOLOGICAL_PROCESS	0.00382292	7.24296e-05	11	49	2676	56451
OVER	GO:1901605	alpha-amino acid metabolic process	BIOLOGICAL_PROCESS	0.00387609	7.36282e-05	39	400	2648	56100
UNDER	GO:0014069	postsynaptic density	CELLULAR_COMPONENT	0.00391127	7.44893e-05	13	719	2674	55781
UNDER	GO:0003774	cytoskeletal motor activity	MOLECULAR_FUNCTION	0.00397723	7.59418e-05	14	756	2673	55744
OVER	GO:0051649	establishment of localization in cell	BIOLOGICAL_PROCESS	0.00401648	7.68893e-05	264	4330	2423	52170
OVER	GO:0017069	snRNA binding	MOLECULAR_FUNCTION	0.00412226	7.91178e-05	12	59	2675	56441
UNDER	GO:0030031	cell projection assembly	BIOLOGICAL_PROCESS	0.00432695	8.32599e-05	43	1590	2644	54910
UNDER	GO:1990837	sequence-specific double-stranded DNA binding	MOLECULAR_FUNCTION	0.00433799	8.36864e-05	102	3099	2585	53401
OVER	GO:0015931	nucleobase-containing compound transport	BIOLOGICAL_PROCESS	0.0043596	8.43183e-05	32	299	2655	56201
OVER	GO:0002183	cytoplasmic translational initiation	BIOLOGICAL_PROCESS	0.00436024	8.47609e-05	11	50	2676	56450
UNDER	GO:0120031	plasma membrane bounded cell projection assembly	BIOLOGICAL_PROCESS	0.00436024	8.46004e-05	38	1444	2649	55056
OVER	GO:0062197	cellular response to chemical stress	BIOLOGICAL_PROCESS	0.00445305	8.67849e-05	33	318	2654	56182
OVER	GO:0044786	cell cycle DNA replication	BIOLOGICAL_PROCESS	0.00447595	8.7452e-05	14	80	2673	56420
OVER	GO:0071004	U2-type prespliceosome	CELLULAR_COMPONENT	0.00456616	8.94398e-05	8	25	2679	56475
OVER	GO:0006574	valine catabolic process	BIOLOGICAL_PROCESS	0.00467035	9.34676e-05	3	0	2684	56500
OVER	GO:0042709	succinate-CoA ligase complex	CELLULAR_COMPONENT	0.00467035	9.34676e-05	3	0	2684	56500
OVER	GO:0006850	mitochondrial pyruvate transmembrane transport	BIOLOGICAL_PROCESS	0.00467035	9.34676e-05	3	0	2684	56500
OVER	GO:0004300	enoyl-CoA hydratase activity	MOLECULAR_FUNCTION	0.00467035	9.19774e-05	7	18	2680	56482
UNDER	GO:0042641	actomyosin	CELLULAR_COMPONENT	0.00467035	9.35544e-05	1	267	2686	56233
OVER	GO:0004775	succinate-CoA ligase (ADP-forming) activity	MOLECULAR_FUNCTION	0.00467035	9.34676e-05	3	0	2684	56500
OVER	GO:0004774	succinate-CoA ligase activity	MOLECULAR_FUNCTION	0.00467035	9.34676e-05	3	0	2684	56500
OVER	GO:0070129	regulation of mitochondrial translation	BIOLOGICAL_PROCESS	0.00467035	9.19774e-05	7	18	2680	56482
OVER	GO:0006046	N-acetylglucosamine catabolic process	BIOLOGICAL_PROCESS	0.00467035	9.34676e-05	3	0	2684	56500
OVER	GO:0005198	structural molecule activity	MOLECULAR_FUNCTION	0.00480114	9.64112e-05	119	1705	2568	54795
OVER	GO:0141188	nucleic acid catabolic process	BIOLOGICAL_PROCESS	0.00497704	0.000100189	49	551	2638	55949
OVER	GO:0034719	SMN-Sm protein complex	CELLULAR_COMPONENT	0.00497984	0.000100737	6	12	2681	56488
OVER	GO:0045730	respiratory burst	BIOLOGICAL_PROCESS	0.00497984	0.000100737	6	12	2681	56488
UNDER	GO:0071596	ubiquitin-dependent protein catabolic process via the N-end rule pathway	BIOLOGICAL_PROCESS	0.0049924	0.000101237	1	273	2686	56227
OVER	GO:0046906	tetrapyrrole binding	MOLECULAR_FUNCTION	0.00503692	0.000102388	29	265	2658	56235
OVER	GO:0051168	nuclear export	BIOLOGICAL_PROCESS	0.00520759	0.000106115	28	248	2659	56252
OVER	GO:0042744	hydrogen peroxide catabolic process	BIOLOGICAL_PROCESS	0.00549872	0.000112318	8	26	2679	56474
OVER	GO:0010498	proteasomal protein catabolic process	BIOLOGICAL_PROCESS	0.00550384	0.000112695	70	887	2617	55613
OVER	GO:0016272	prefoldin complex	CELLULAR_COMPONENT	0.00562801	0.000116348	5	7	2682	56493
OVER	GO:0002479	antigen processing and presentation of exogenous peptide antigen via MHC class I, TAP-dependent	BIOLOGICAL_PROCESS	0.00562801	0.000116348	5	7	2682	56493
OVER	GO:1990825	sequence-specific mRNA binding	MOLECULAR_FUNCTION	0.00562801	0.000116348	5	7	2682	56493
OVER	GO:0031118	rRNA pseudouridine synthesis	BIOLOGICAL_PROCESS	0.00562801	0.000116348	5	7	2682	56493
OVER	GO:0000154	rRNA modification	BIOLOGICAL_PROCESS	0.00574235	0.000118995	10	43	2677	56457
OVER	GO:0061077	chaperone-mediated protein folding	BIOLOGICAL_PROCESS	0.00575802	0.000119604	12	62	2675	56438
UNDER	GO:0003008	system process	BIOLOGICAL_PROCESS	0.00579529	0.000120664	106	3178	2581	53322
OVER	GO:0042273	ribosomal large subunit biogenesis	BIOLOGICAL_PROCESS	0.00592322	0.00012362	14	83	2673	56417
UNDER	GO:0099572	postsynaptic specialization	CELLULAR_COMPONENT	0.00596508	0.000124787	15	765	2672	55735
OVER	GO:0043467	regulation of generation of precursor metabolites and energy	BIOLOGICAL_PROCESS	0.00613734	0.000128694	19	141	2668	56359
OVER	GO:0005688	U6 snRNP	CELLULAR_COMPONENT	0.00624975	0.000132817	4	3	2683	56497
OVER	GO:0051031	tRNA transport	BIOLOGICAL_PROCESS	0.00624975	0.000132817	4	3	2683	56497
OVER	GO:0000166	nucleotide binding	MOLECULAR_FUNCTION	0.00624975	0.000132698	415	7265	2272	49235
OVER	GO:0000408	EKC/KEOPS complex	CELLULAR_COMPONENT	0.00624975	0.000132817	4	3	2683	56497
OVER	GO:0098803	respiratory chain complex	CELLULAR_COMPONENT	0.00624975	0.000132817	4	3	2683	56497
UNDER	GO:0022834	ligand-gated channel activity	MOLECULAR_FUNCTION	0.00624975	0.00013321	11	642	2676	55858
OVER	GO:0006270	DNA replication initiation	BIOLOGICAL_PROCESS	0.00624975	0.000133064	11	53	2676	56447
OVER	GO:0006406	mRNA export from nucleus	BIOLOGICAL_PROCESS	0.00627027	0.000134266	16	106	2671	56394
OVER	GO:0008173	RNA methyltransferase activity	MOLECULAR_FUNCTION	0.00627027	0.000134266	16	106	2671	56394
UNDER	GO:0030029	actin filament-based process	BIOLOGICAL_PROCESS	0.00629533	0.000135423	85	2653	2602	53847
OVER	GO:0140662	ATP-dependent protein folding chaperone	MOLECULAR_FUNCTION	0.00629533	0.000135289	9	35	2678	56465
OVER	GO:0042274	ribosomal small subunit biogenesis	BIOLOGICAL_PROCESS	0.00639771	0.000138257	14	84	2673	56416
UNDER	GO:0070161	anchoring junction	CELLULAR_COMPONENT	0.00639771	0.000138253	52	1800	2635	54700
OVER	GO:0045454	cell redox homeostasis	BIOLOGICAL_PROCESS	0.00645547	0.000139824	8	27	2679	56473
OVER	GO:1901137	carbohydrate derivative biosynthetic process	BIOLOGICAL_PROCESS	0.0064641	0.00014033	83	1111	2604	55389
UNDER	GO:0045664	regulation of neuron differentiation	BIOLOGICAL_PROCESS	0.00651465	0.000141749	32	1255	2655	55245
OVER	GO:0000049	tRNA binding	MOLECULAR_FUNCTION	0.00703135	0.000153338	15	96	2672	56404
OVER	GO:0033218	amide binding	MOLECULAR_FUNCTION	0.00708538	0.000154866	36	368	2651	56132
UNDER	GO:0000978	RNA polymerase II cis-regulatory region sequence-specific DNA binding	MOLECULAR_FUNCTION	0.00721241	0.000157998	77	2434	2610	54066
OVER	GO:0009123	nucleoside monophosphate metabolic process	BIOLOGICAL_PROCESS	0.00722197	0.000158564	36	369	2651	56131
OVER	GO:0019842	vitamin binding	MOLECULAR_FUNCTION	0.00728544	0.000160317	27	242	2660	56258
OVER	GO:0017076	purine nucleotide binding	MOLECULAR_FUNCTION	0.00729112	0.000160802	392	6830	2295	49670
UNDER	GO:0048699	generation of neurons	BIOLOGICAL_PROCESS	0.00815447	0.000180245	146	4120	2541	52380
UNDER	GO:0000987	cis-regulatory region sequence-specific DNA binding	MOLECULAR_FUNCTION	0.00816899	0.000180969	79	2484	2608	54016
OVER	GO:0051246	regulation of protein metabolic process	BIOLOGICAL_PROCESS	0.00824415	0.000183041	204	3274	2483	53226
UNDER	GO:0007018	microtubule-based movement	BIOLOGICAL_PROCESS	0.00861942	0.000191798	31	1213	2656	55287
OVER	GO:2000144	positive regulation of DNA-templated transcription initiation	BIOLOGICAL_PROCESS	0.00901294	0.000200999	7	21	2680	56479
UNDER	GO:0048858	cell projection morphogenesis	BIOLOGICAL_PROCESS	0.00905476	0.000202378	73	2323	2614	54177
OVER	GO:0005048	signal sequence binding	MOLECULAR_FUNCTION	0.00906305	0.000203011	11	56	2676	56444
UNDER	GO:0005516	calmodulin binding	MOLECULAR_FUNCTION	0.00981886	0.00022091	9	556	2678	55944
UNDER	GO:0050794	regulation of cellular process	BIOLOGICAL_PROCESS	0.00981886	0.000220779	1054	24203	1633	32297
UNDER	GO:0030036	actin cytoskeleton organization	BIOLOGICAL_PROCESS	0.0100457	0.000226509	80	2494	2607	54006
UNDER	GO:0031344	regulation of cell projection organization	BIOLOGICAL_PROCESS	0.010068	0.000227509	47	1645	2640	54855
OVER	GO:0016053	organic acid biosynthetic process	BIOLOGICAL_PROCESS	0.0100825	0.000228832	46	523	2641	55977
OVER	GO:0046394	carboxylic acid biosynthetic process	BIOLOGICAL_PROCESS	0.0100825	0.000228832	46	523	2641	55977
OVER	GO:0005689	U12-type spliceosomal complex	CELLULAR_COMPONENT	0.0101136	0.000230035	9	38	2678	56462
OVER	GO:0044282	small molecule catabolic process	BIOLOGICAL_PROCESS	0.0107957	0.000246083	56	686	2631	55814
UNDER	GO:0030424	axon	CELLULAR_COMPONENT	0.0109464	0.000250058	46	1612	2641	54888
OVER	GO:0006810	transport	BIOLOGICAL_PROCESS	0.0109543	0.00025078	526	9496	2161	47004
OVER	GO:0001510	RNA methylation	BIOLOGICAL_PROCESS	0.0110219	0.000252871	18	137	2669	56363
OVER	GO:0030515	snoRNA binding	MOLECULAR_FUNCTION	0.0110651	0.000254607	7	22	2680	56478
OVER	GO:0070069	cytochrome complex	CELLULAR_COMPONENT	0.0110651	0.000256045	4	4	2683	56496
OVER	GO:0045039	protein insertion into mitochondrial inner membrane	BIOLOGICAL_PROCESS	0.0110651	0.000256045	4	4	2683	56496
OVER	GO:0034514	mitochondrial unfolded protein response	BIOLOGICAL_PROCESS	0.0110651	0.000256045	4	4	2683	56496
OVER	GO:0008535	respiratory chain complex IV assembly	BIOLOGICAL_PROCESS	0.0111735	0.000259105	10	48	2677	56452
OVER	GO:0031011	Ino80 complex	CELLULAR_COMPONENT	0.0112671	0.000261831	6	15	2681	56485
OVER	GO:0030619	U1 snRNA binding	MOLECULAR_FUNCTION	0.0115782	0.000272489	5	9	2682	56491
OVER	GO:0001779	natural killer cell differentiation	BIOLOGICAL_PROCESS	0.0115782	0.000272489	5	9	2682	56491
UNDER	GO:0034330	cell junction organization	BIOLOGICAL_PROCESS	0.0115782	0.000270722	60	1973	2627	54527
OVER	GO:0032040	small-subunit processome	CELLULAR_COMPONENT	0.0115782	0.000271794	9	39	2678	56461
OVER	GO:0008540	proteasome regulatory particle, base subcomplex	CELLULAR_COMPONENT	0.0115782	0.000272489	5	9	2682	56491
OVER	GO:0032201	telomere maintenance via semi-conservative replication	BIOLOGICAL_PROCESS	0.0115782	0.000272489	5	9	2682	56491
UNDER	GO:0120035	regulation of plasma membrane bounded cell projection organization	BIOLOGICAL_PROCESS	0.0116655	0.000275119	47	1634	2640	54866
OVER	GO:0020037	heme binding	MOLECULAR_FUNCTION	0.0118392	0.000279798	27	256	2660	56244
UNDER	GO:0048232	male gamete generation	BIOLOGICAL_PROCESS	0.011943	0.000282842	34	1282	2653	55218
UNDER	GO:0120039	plasma membrane bounded cell projection morphogenesis	BIOLOGICAL_PROCESS	0.0119481	0.000283552	73	2303	2614	54197
OVER	GO:0001666	response to hypoxia	BIOLOGICAL_PROCESS	0.0123143	0.000292851	39	427	2648	56073
OVER	GO:0005657	replication fork	CELLULAR_COMPONENT	0.0123549	0.000294426	13	80	2674	56420
OVER	GO:0006302	double-strand break repair	BIOLOGICAL_PROCESS	0.0126197	0.000301358	37	400	2650	56100
UNDER	GO:0044295	axonal growth cone	CELLULAR_COMPONENT	0.0128745	0.000308079	0	190	2687	56310
OVER	GO:0005732	sno(s)RNA-containing ribonucleoprotein complex	CELLULAR_COMPONENT	0.0132818	0.000319136	7	23	2680	56477
OVER	GO:0000963	mitochondrial RNA processing	BIOLOGICAL_PROCESS	0.0132818	0.000319136	7	23	2680	56477
OVER	GO:0006766	vitamin metabolic process	BIOLOGICAL_PROCESS	0.0139459	0.000335781	16	116	2671	56384
UNDER	GO:0048667	cell morphogenesis involved in neuron differentiation	BIOLOGICAL_PROCESS	0.0140534	0.000339061	68	2166	2619	54334
OVER	GO:0003995	acyl-CoA dehydrogenase activity	MOLECULAR_FUNCTION	0.0142917	0.000346221	6	16	2681	56484
OVER	GO:0052890	oxidoreductase activity, acting on the CH-CH group of donors, with a flavin as acceptor	MOLECULAR_FUNCTION	0.0142917	0.000346221	6	16	2681	56484
OVER	GO:0009152	purine ribonucleotide biosynthetic process	BIOLOGICAL_PROCESS	0.0145367	0.000352874	31	313	2656	56187
OVER	GO:0004096	catalase activity	MOLECULAR_FUNCTION	0.0146951	0.000361154	3	1	2684	56499
OVER	GO:0052735	tRNA (cytidine-3-)-methyltransferase activity	MOLECULAR_FUNCTION	0.0146951	0.000361154	3	1	2684	56499
OVER	GO:0071042	nuclear polyadenylation-dependent mRNA catabolic process	BIOLOGICAL_PROCESS	0.0146951	0.000361154	3	1	2684	56499
OVER	GO:0071047	polyadenylation-dependent mRNA catabolic process	BIOLOGICAL_PROCESS	0.0146951	0.000361154	3	1	2684	56499
OVER	GO:0009063	amino acid catabolic process	BIOLOGICAL_PROCESS	0.0146951	0.000361794	23	206	2664	56294
OVER	GO:0034513	box H/ACA snoRNA binding	MOLECULAR_FUNCTION	0.0146951	0.000361154	3	1	2684	56499
OVER	GO:0005009	insulin receptor activity	MOLECULAR_FUNCTION	0.0146951	0.000361154	3	1	2684	56499
UNDER	GO:0045211	postsynaptic membrane	CELLULAR_COMPONENT	0.0153479	0.000378623	14	701	2673	55799
OVER	GO:0000082	G1/S transition of mitotic cell cycle	BIOLOGICAL_PROCESS	0.0154406	0.00038202	28	272	2659	56228
OVER	GO:0044272	sulfur compound biosynthetic process	BIOLOGICAL_PROCESS	0.0154406	0.000382436	23	207	2664	56293
OVER	GO:0005791	rough endoplasmic reticulum	CELLULAR_COMPONENT	0.0156472	0.000388387	14	94	2673	56406
OVER	GO:0043228	membraneless organelle	CELLULAR_COMPONENT	0.0156472	0.000389867	500	9034	2187	47466
[truncated: 221 more rows]

## Sheet: NCF int
Tag	GO Term	GO Name	GO Category	Adj. P-value	P-value	Nr Test	Nr Reference	Not Annot Test	Not Annot Ref
[truncated: 58 more rows]

[truncated: 3 more sheets: NCF St, NCN Int, NCN St]
