# Supplementary material for: Feed status and skin injury modulate immunopathology, global gene expression, and survival in channel catfish during virulent Aeromonas hydrophila infection
Source: Front Immunol. 2025 Jul 22;16:1642531. doi: 10.3389/fimmu.2025.1642531 (PMC12321539; doi:10.3389/fimmu.2025.1642531)
Supplement: Supplementary file 4 [file Table4.xlsx]

## Sheet: Legend
Table 4. Selected DEGs gene ontology terms related to immune function identified among treatment DEGs shared at the (2-, 4- and 8-h) time intervals in the catfish gastrointestinal tissues post vAh challenge. DEGs; up- or down-regulated related to a proinflammatory response or complement and apoptosis (FDR <0.05) for the stomach and intestine.

## Sheet: Inflamm_Stomach
Treatment group	Time (HPC)	Feeding Status	Feature	F	FC	FDR	logCPM	logFC	PValue	Description
FCF	2	Fed	XM_017486387.3	52.2017	-229.227	0.00130183	-1.52403	-7.84063	8.61783e-05	PREDICTED: Ictalurus punctatus chemokine XC receptor 1 (LOC108275521), mRNA
FCF	2	Fed	XM_017467420.3	26.2657	-19.9629	0.00203999	3.26834	-4.31925	0.000193913	PREDICTED: Ictalurus punctatus TNF receptor superfamily member 14 (LOC108265274), mRNA
FCF	2	Fed	XM_017473416.3	16.5808	-14.5373	0.00709503	3.4536	-3.86168	0.00134811	PREDICTED: Ictalurus punctatus C-C motif chemokine 5 (LOC108268439), mRNA
FCF	2	Fed	XM_017453873.2	15.567	-7.03028	0.00814752	0.50358	-2.81358	0.00165849	PREDICTED: Ictalurus punctatus TNF receptor superfamily, member 11a, NFKB activator (tnfrsf11a), transcript variant X1, mRNA
FCF	2	Fed	XM_017453031.3	8.51722	-5.3402	0.033896	2.39189	-2.41689	0.0119169	PREDICTED: Ictalurus punctatus C-C motif chemokine 4-like (LOC108256319), mRNA
FCF	2	Fed	XM_053676786.1	27.1315	-4.81271	0.00186415	3.69492	-2.26685	0.000165437	PREDICTED: Ictalurus punctatus TNF, alpha-induced protein 8-like 2b (tnfaip8l2b), transcript variant X1, mRNA
FCF	2	Fed	XM_017467418.3	12.5899	-4.39777	0.014025	1.31681	-2.13677	0.00353981	PREDICTED: Ictalurus punctatus TNF receptor superfamily member 14 (LOC108265273), mRNA
FCF	2	Fed	XM_017496410.3	8.35166	-3.94585	0.0356813	5.37753	-1.98034	0.0127549	PREDICTED: Ictalurus punctatus chemokine (C-C motif) ligand 25a (ccl25a), mRNA
FCF	2	Fed	XM_017477309.2	8.87682	2.96523	0.0312247	6.58425	1.56814	0.0105966	PREDICTED: Ictalurus punctatus chemokine (C-C motif) ligand 25b (ccl25b), mRNA
FCF	2	Fed	NM_001200836.1	8.96664	2.97338	0.0305658	3.78907	1.5721	0.010294	Ictalurus punctatus TNF, alpha-induced protein 6 (tnfaip6), mRNA
FCF	2	Fed	XM_017470893.3	14.1403	3.33462	0.0103873	5.25723	1.73752	0.00235818	PREDICTED: Ictalurus punctatus chemerin chemokine-like receptor 2 (cmklr2), mRNA
FCF	2	Fed	NM_001200323.1	11.2073	3.81356	0.018347	4.85274	1.93114	0.0052168	Ictalurus punctatus chemokine (C-X-C motif), receptor 4b (cxcr4b), mRNA
FCF	2	Fed	XM_017478560.3	71.3977	4.07048	0.000334097	4.42638	2.0252	1.17494e-06	PREDICTED: Ictalurus punctatus interleukin 16 (il16), mRNA
FCF	2	Fed	XM_017458975.3	12.2504	4.19731	0.0150069	4.67498	2.06947	0.00389453	PREDICTED: Ictalurus punctatus chemokine (C-X-C motif) ligand 12b (stromal cell-derived factor 1) (cxcl12b), mRNA
FCF	2	Fed	XM_017481734.3	7.34116	4.4384	0.0459814	1.06679	2.15004	0.0177952	PREDICTED: Ictalurus punctatus chemokine (C-X-C motif) receptor 4a (cxcr4a), mRNA
FCF	2	Fed	XM_017464718.3	12.2262	4.78901	0.0150695	4.05539	2.25973	0.00392325	PREDICTED: Ictalurus punctatus TNF, alpha-induced protein 3 (tnfaip3), mRNA
FCF	2	Fed	XM_017496447.3	11.5917	4.98709	0.0169262	0.401131	2.3182	0.00466574	PREDICTED: Ictalurus punctatus chemokine (C motif) receptor 1b, duplicate 2 (xcr1b.2), mRNA
FCF	2	Fed	XM_017471081.3	16.1775	5.31044	0.00739378	2.43946	2.40883	0.00143488	PREDICTED: Ictalurus punctatus atypical chemokine receptor 2 (LOC108267117), mRNA
FCF	2	Fed	XM_017486671.3	7.7613	8.36131	0.0412253	0.0290672	3.06373	0.0153721	PREDICTED: Ictalurus punctatus chemokine XC receptor 1 (LOC108275738), mRNA
FCF	2	Fed	NM_001200219.1	16.8792	8.74953	0.00665005	3.21542	3.12921	0.00122343	Ictalurus punctatus interleukin 1, beta (LOC100304696), mRNA
FCF	2	Fed	XM_017494917.3	17.7019	17.7734	0.00585911	0.617597	4.15165	0.00101328	PREDICTED: Ictalurus punctatus TAFA chemokine like family member 5 (tafa5), transcript variant X3, mRNA
FCF	2	Fed	NM_001200220.1	25.7976	76.1229	0.00227943	5.04569	6.25026	0.000236705	Ictalurus punctatus interleukin 1, beta (LOC100304697), mRNA
FCF	4	Fed	XM_053685180.1	20.7969	-41.5009	0.00356583	1.09174	-5.37507	0.000502752	PREDICTED: Ictalurus punctatus TNF receptor superfamily member 17 (LOC108273421), mRNA
FCF	4	Fed	XM_017473416.3	9.10547	-11.6616	0.0314868	3.52593	-3.54369	0.0102632	PREDICTED: Ictalurus punctatus C-C motif chemokine 5 (LOC108268439), mRNA
FCF	4	Fed	XM_017467420.3	20.4087	-9.43736	0.00378806	3.38965	-3.23838	0.000548729	PREDICTED: Ictalurus punctatus TNF receptor superfamily member 14 (LOC108265274), mRNA
FCF	4	Fed	XM_053676786.1	37.636	-6.0593	0.000625584	3.69043	-2.59915	3.20676e-05	PREDICTED: Ictalurus punctatus TNF, alpha-induced protein 8-like 2b (tnfaip8l2b), transcript variant X1, mRNA
FCF	4	Fed	XM_017453873.2	20.3517	-4.52856	0.00379331	0.633642	-2.17905	0.000550642	PREDICTED: Ictalurus punctatus TNF receptor superfamily, member 11a, NFKB activator (tnfrsf11a), transcript variant X1, mRNA
FCF	4	Fed	XM_017467418.3	12.2162	-4.31358	0.0150674	1.36517	-2.10888	0.00381726	PREDICTED: Ictalurus punctatus TNF receptor superfamily member 14 (LOC108265273), mRNA
FCF	4	Fed	XM_017455817.3	8.30667	-3.11184	0.0364196	1.02267	-1.63777	0.0125706	PREDICTED: Ictalurus punctatus chemokine (C-C motif) receptor 6a (ccr6a), mRNA
FCF	4	Fed	NM_001200836.1	9.8488	2.16284	0.0252573	3.51045	1.11292	0.00764242	Ictalurus punctatus TNF, alpha-induced protein 6 (tnfaip6), mRNA
FCF	4	Fed	XM_053680373.1	18.308	2.26382	0.00509277	3.95577	1.17876	0.000850481	PREDICTED: Ictalurus punctatus TNF receptor superfamily member 14 (LOC108265277), mRNA
FCF	4	Fed	XM_017477309.2	8.93191	2.52392	0.0314025	6.46623	1.33567	0.0102239	PREDICTED: Ictalurus punctatus chemokine (C-C motif) ligand 25b (ccl25b), mRNA
FCF	4	Fed	XM_017470893.3	13.3129	2.5692	0.0120869	5.02872	1.36132	0.00283503	PREDICTED: Ictalurus punctatus chemerin chemokine-like receptor 2 (cmklr2), mRNA
FCF	4	Fed	XM_017471081.3	9.53435	3.26196	0.0271575	1.92862	1.70574	0.0084316	PREDICTED: Ictalurus punctatus atypical chemokine receptor 2 (LOC108267117), mRNA
FCF	4	Fed	XM_017464718.3	21.5823	3.32795	0.00322243	3.6869	1.73464	0.000429497	PREDICTED: Ictalurus punctatus TNF, alpha-induced protein 3 (tnfaip3), mRNA
FCF	4	Fed	XM_017458975.3	11.2616	3.49564	0.0185785	4.51421	1.80555	0.00500454	PREDICTED: Ictalurus punctatus chemokine (C-X-C motif) ligand 12b (stromal cell-derived factor 1) (cxcl12b), mRNA
FCF	4	Fed	XM_017478560.3	48.0496	4.01929	0.000342331	4.46164	2.00694	9.06441e-06	PREDICTED: Ictalurus punctatus interleukin 16 (il16), mRNA
FCF	4	Fed	NM_001200202.1	11.8483	4.87049	0.0166731	5.41768	2.28407	0.00433985	Ictalurus punctatus chemokine (C-X-C motif) ligand 18b (cxcl18b), mRNA
FCF	4	Fed	XM_017452650.3	15.5996	5.54328	0.00799962	-0.871225	2.47074	0.00158872	PREDICTED: Ictalurus punctatus chemokine (C-C motif) ligand 32b, duplicate 3 (ccl32b.3), mRNA
FCF	4	Fed	XM_017469761.3	24.3493	13.4964	0.00222885	-0.393498	3.7545	0.000253695	PREDICTED: Ictalurus punctatus C-X-C chemokine receptor type 1 (LOC108266440), mRNA
FCF	4	Fed	XM_017469942.3	8.29339	13.8629	0.0365626	-0.630155	3.79315	0.0126269	PREDICTED: Ictalurus punctatus chemokine (C-X-C motif) receptor 3, tandem duplicate 2 (cxcr3.2), mRNA
FCF	4	Fed	NM_001200220.1	19.7216	16.1133	0.00428896	2.92716	4.01018	0.000650507	Ictalurus punctatus interleukin 1, beta (LOC100304697), mRNA
FCF	8	Fed	XM_053685180.1	21.4978	-54.6484	0.00324564	1.22687	-5.77211	0.000446817	PREDICTED: Ictalurus punctatus TNF receptor superfamily member 17 (LOC108273421), mRNA
FCF	8	Fed	XM_017467420.3	21.7022	-10.8347	0.0031784	3.50547	-3.43759	0.000432372	PREDICTED: Ictalurus punctatus TNF receptor superfamily member 14 (LOC108265274), mRNA
FCF	8	Fed	XM_017467418.3	10.7665	-5.03755	0.0198726	1.46732	-2.33272	0.00584679	PREDICTED: Ictalurus punctatus TNF receptor superfamily member 14 (LOC108265273), mRNA
FCF	8	Fed	XM_017453873.2	12.3268	-4.11732	0.0143792	0.804519	-2.04171	0.0037478	PREDICTED: Ictalurus punctatus TNF receptor superfamily, member 11a, NFKB activator (tnfrsf11a), transcript variant X1, mRNA
FCF	8	Fed	XM_053676786.1	17.7127	-3.9971	0.00552811	3.92242	-1.99895	0.000988961	PREDICTED: Ictalurus punctatus TNF, alpha-induced protein 8-like 2b (tnfaip8l2b), transcript variant X1, mRNA
FCF	8	Fed	XM_017455817.3	7.19311	-2.8776	0.0477647	1.19887	-1.52487	0.0186155	PREDICTED: Ictalurus punctatus chemokine (C-C motif) receptor 6a (ccr6a), mRNA
FCF	8	Fed	XM_017470893.3	7.0662	2.04771	0.0496509	4.92008	1.03401	0.0194824	PREDICTED: Ictalurus punctatus chemerin chemokine-like receptor 2 (cmklr2), mRNA
FCF	8	Fed	NM_001200836.1	12.2795	2.43772	0.0144887	3.77299	1.28553	0.00379701	Ictalurus punctatus TNF, alpha-induced protein 6 (tnfaip6), mRNA
FCF	8	Fed	XM_017478611.3	7.33926	2.84853	0.0459066	2.4594	1.51022	0.0176725	PREDICTED: Ictalurus punctatus chemokine (C-C motif) ligand 44 (ccl44), mRNA
FCF	8	Fed	XM_017464663.3	8.47717	2.95398	0.034294	2.5225	1.56266	0.0119656	PREDICTED: Ictalurus punctatus C-X-C motif chemokine 9 (LOC108263637), mRNA
FCF	8	Fed	XM_017477309.2	15.462	3.97252	0.00790141	7.07822	1.99005	0.00166914	PREDICTED: Ictalurus punctatus chemokine (C-C motif) ligand 25b (ccl25b), mRNA
FCF	8	Fed	NM_001200323.1	10.6224	4.84318	0.0207854	5.31217	2.27595	0.00619382	Ictalurus punctatus chemokine (C-X-C motif), receptor 4b (cxcr4b), mRNA
FCF	8	Fed	XM_017471081.3	15.3728	5.12507	0.00800861	2.55591	2.35757	0.00170568	PREDICTED: Ictalurus punctatus atypical chemokine receptor 2 (LOC108267117), mRNA
FCF	8	Fed	XM_017478560.3	68.3254	5.57723	0.00026593	4.98803	2.47955	1.39777e-06	PREDICTED: Ictalurus punctatus interleukin 16 (il16), mRNA
FCF	8	Fed	XM_017496447.3	13.0007	6.66271	0.0125627	0.922753	2.73611	0.00312177	PREDICTED: Ictalurus punctatus chemokine (C motif) receptor 1b, duplicate 2 (xcr1b.2), mRNA
FCF	8	Fed	XM_017464718.3	26.4178	7.66013	0.00184932	4.81387	2.93737	0.00018061	PREDICTED: Ictalurus punctatus TNF, alpha-induced protein 3 (tnfaip3), mRNA
FCF	8	Fed	XM_017452650.3	9.5767	8.65252	0.0262339	-0.190011	3.11312	0.00839533	PREDICTED: Ictalurus punctatus chemokine (C-C motif) ligand 32b, duplicate 3 (ccl32b.3), mRNA
FCF	8	Fed	XM_017451519.3	17.3769	9.80029	0.00579473	2.51373	3.29282	0.00106646	PREDICTED: Ictalurus punctatus chemokine (C-C motif) ligand 19a, tandem duplicate 1 (ccl19a.1), mRNA
FCF	8	Fed	XM_017494917.3	12.3336	10.1057	0.0143726	0.0515908	3.3371	0.00374085	PREDICTED: Ictalurus punctatus TAFA chemokine like family member 5 (tafa5), transcript variant X3, mRNA
FCF	8	Fed	NM_001200202.1	27.1417	10.1993	0.00173758	6.47148	3.35039	0.000161541	Ictalurus punctatus chemokine (C-X-C motif) ligand 18b (cxcl18b), mRNA
FCF	8	Fed	XM_017496243.3	17.4145	11.7621	0.00575656	1.54414	3.55607	0.00105744	PREDICTED: Ictalurus punctatus chemokine (C-C motif) receptor 12a (ccr12a), mRNA
FCF	8	Fed	XM_017493688.3	8.64341	12.649	0.0329726	0.512894	3.66095	0.0113262	PREDICTED: Ictalurus punctatus interleukin 17 receptor E-like (il17rel), mRNA
FCF	8	Fed	NM_001200219.1	19.6977	13.4042	0.00421053	3.96021	3.74461	0.000663871	Ictalurus punctatus interleukin 1, beta (LOC100304696), mRNA
FCF	8	Fed	XM_017471106.3	14.526	13.4606	0.00934157	1.81914	3.75067	0.00210269	PREDICTED: Ictalurus punctatus C-C motif chemokine 3 (LOC108267131), mRNA
FCF	8	Fed	XM_017486671.3	15.7653	14.713	0.00750781	0.904091	3.87902	0.00155152	PREDICTED: Ictalurus punctatus chemokine XC receptor 1 (LOC108275738), mRNA
FCF	8	Fed	XM_017470510.3	7.55955	16.2793	0.0433607	0.921048	4.02497	0.0163991	PREDICTED: Ictalurus punctatus interleukin 11a (il11a), mRNA
FCF	8	Fed	XM_017479020.3	9.55768	16.5215	0.0263391	0.928738	4.04628	0.00844548	PREDICTED: Ictalurus punctatus IL-6 subfamily cytokine M17 (m17), mRNA
FCF	8	Fed	XM_017469942.3	16.4471	36.2119	0.00675664	0.7939	5.17839	0.00132044	PREDICTED: Ictalurus punctatus chemokine (C-X-C motif) receptor 3, tandem duplicate 2 (cxcr3.2), mRNA
FCF	8	Fed	NM_001200220.1	42.9627	135.239	0.000565663	6.0481	7.07937	2.00311e-05	Ictalurus punctatus interleukin 1, beta (LOC100304697), mRNA
FCN	2	Unfed	XM_053685180.1	19.1159	-38.2957	0.00270165	1.22961	-5.25911	0.000748109	PREDICTED: Ictalurus punctatus TNF receptor superfamily member 17 (LOC108273421), mRNA
FCN	2	Unfed	XM_017467418.3	12.5797	-8.75382	0.00954275	1.36927	-3.12991	0.00355659	PREDICTED: Ictalurus punctatus TNF receptor superfamily member 14 (LOC108265273), mRNA
FCN	2	Unfed	XM_017453873.2	20.4972	-8.17159	0.00215326	0.662692	-3.03062	0.000562199	PREDICTED: Ictalurus punctatus TNF receptor superfamily, member 11a, NFKB activator (tnfrsf11a), transcript variant X1, mRNA
FCN	2	Unfed	XM_017467420.3	13.0398	-6.86911	0.00894636	3.56022	-2.78012	0.00326943	PREDICTED: Ictalurus punctatus TNF receptor superfamily member 14 (LOC108265274), mRNA
FCN	2	Unfed	XM_017473416.3	8.26053	-6.78194	0.0295647	3.754	-2.7617	0.0138215	PREDICTED: Ictalurus punctatus C-C motif chemokine 5 (LOC108268439), mRNA
FCN	2	Unfed	XM_053676786.1	27.6247	-4.48308	0.000774394	3.87881	-2.16449	0.000153095	PREDICTED: Ictalurus punctatus TNF, alpha-induced protein 8-like 2b (tnfaip8l2b), transcript variant X1, mRNA
FCN	2	Unfed	XM_047159963.2	9.14866	-4.16204	0.0225954	4.17021	-2.05729	0.00999765	PREDICTED: Ictalurus punctatus TNF receptor superfamily member 6B (LOC108274553), mRNA
FCN	2	Unfed	XM_017481866.3	12.5507	-2.12198	0.00960611	5.39326	-1.08541	0.00358461	PREDICTED: Ictalurus punctatus atypical chemokine receptor 3b (ackr3b), mRNA
FCN	2	Unfed	NM_001200194.1	17.6519	2.61281	0.0034971	3.49886	1.3856	0.00102759	Ictalurus punctatus chemokine (C-C motif) ligand 34b, duplicate 4 (ccl34b.4), mRNA
FCN	2	Unfed	XM_017450690.3	32.9095	2.75316	0.0004086	4.00079	1.46109	6.74793e-05	PREDICTED: Ictalurus punctatus TNF receptor superfamily, member 1B (tnfrsf1b), mRNA
FCN	2	Unfed	XM_017464718.3	38.7487	2.82429	0.000221224	3.63098	1.49789	3.03532e-05	PREDICTED: Ictalurus punctatus TNF, alpha-induced protein 3 (tnfaip3), mRNA
FCN	2	Unfed	XM_017496410.3	11.7095	2.83841	0.0116057	7.16273	1.50508	0.0045214	PREDICTED: Ictalurus punctatus chemokine (C-C motif) ligand 25a (ccl25a), mRNA
FCN	2	Unfed	XM_017458975.3	8.80794	2.9159	0.0243776	4.44405	1.54394	0.0109425	PREDICTED: Ictalurus punctatus chemokine (C-X-C motif) ligand 12b (stromal cell-derived factor 1) (cxcl12b), mRNA
FCN	2	Unfed	XM_017496447.3	8.13252	3.14058	0.0290796	0.0594208	1.65103	0.0135627	PREDICTED: Ictalurus punctatus chemokine (C motif) receptor 1b, duplicate 2 (xcr1b.2), mRNA
FCN	2	Unfed	XM_017488195.3	8.60085	3.64037	0.0255691	0.670457	1.86409	0.0116079	PREDICTED: Ictalurus punctatus TNF receptor superfamily member 1A (si:ch211-112c15.8), mRNA
FCN	2	Unfed	XM_017452650.3	19.355	6.14754	0.0026047	-0.61354	2.62001	0.00071137	PREDICTED: Ictalurus punctatus chemokine (C-C motif) ligand 32b, duplicate 3 (ccl32b.3), mRNA
FCN	2	Unfed	XM_017478560.3	180.022	7.77128	1.39644e-06	5.39239	2.95815	5.15074e-09	PREDICTED: Ictalurus punctatus interleukin 16 (il16), mRNA
FCN	2	Unfed	NM_001200323.1	27.9925	8.28606	0.000781206	5.967	3.05069	0.000154677	Ictalurus punctatus chemokine (C-X-C motif), receptor 4b (cxcr4b), mRNA
FCN	2	Unfed	XM_017451519.3	16.3744	8.68878	0.00441857	2.34806	3.11915	0.00137403	PREDICTED: Ictalurus punctatus chemokine (C-C motif) ligand 19a, tandem duplicate 1 (ccl19a.1), mRNA
FCN	2	Unfed	XM_017495003.3	13.9772	11.7423	0.0071407	0.43461	3.55365	0.00246367	PREDICTED: Ictalurus punctatus chemokine (C motif) receptor 1b, duplicate 1 (xcr1b.1), mRNA
FCN	2	Unfed	XM_017493688.3	14.9414	16.5723	0.0058346	0.86024	4.0507	0.00193532	PREDICTED: Ictalurus punctatus interleukin 17 receptor E-like (il17rel), mRNA
FCN	2	Unfed	XM_017494917.3	23.1268	17.6314	0.00144095	0.787144	4.14008	0.000337257	PREDICTED: Ictalurus punctatus TAFA chemokine like family member 5 (tafa5), transcript variant X3, mRNA
FCN	2	Unfed	XM_017458332.3	15.4805	21.0325	0.00523488	0.673654	4.39455	0.0016976	PREDICTED: Ictalurus punctatus interleukin 1 receptor accessory protein-like 1b (il1rapl1b), mRNA
FCN	2	Unfed	XM_017486671.3	26.0654	23.1991	0.000958295	1.48525	4.536	0.000199145	PREDICTED: Ictalurus punctatus chemokine XC receptor 1 (LOC108275738), mRNA
FCN	4	Unfed	XM_017467418.3	40.9618	-21.0965	0.000252871	1.29984	-4.39893	2.3982e-05	PREDICTED: Ictalurus punctatus TNF receptor superfamily member 14 (LOC108265273), mRNA
FCN	4	Unfed	XM_053685180.1	7.86514	-16.9453	0.0348531	1.2961	-4.08281	0.0151806	PREDICTED: Ictalurus punctatus TNF receptor superfamily member 17 (LOC108273421), mRNA
FCN	4	Unfed	XM_017473416.3	8.88	-8.61647	0.0275487	3.74412	-3.1071	0.0114078	PREDICTED: Ictalurus punctatus C-C motif chemokine 5 (LOC108268439), mRNA
FCN	4	Unfed	XM_017467420.3	9.42183	-5.1324	0.0232673	3.64775	-2.35963	0.00920285	PREDICTED: Ictalurus punctatus TNF receptor superfamily member 14 (LOC108265274), mRNA
FCN	4	Unfed	XM_017453873.2	11.4436	-4.83139	0.0142645	0.782695	-2.27244	0.00493285	PREDICTED: Ictalurus punctatus TNF receptor superfamily, member 11a, NFKB activator (tnfrsf11a), transcript variant X1, mRNA
FCN	4	Unfed	XM_053676786.1	14.6719	-4.38904	0.00721421	3.91386	-2.13391	0.00210153	PREDICTED: Ictalurus punctatus TNF, alpha-induced protein 8-like 2b (tnfaip8l2b), transcript variant X1, mRNA
FCN	4	Unfed	XM_047159963.2	10.0008	-4.11394	0.0201833	4.16785	-2.04052	0.00766068	PREDICTED: Ictalurus punctatus TNF receptor superfamily member 6B (LOC108274553), mRNA
FCN	4	Unfed	XM_017464663.3	7.45572	-2.07504	0.0386616	1.14289	-1.05314	0.0172292	PREDICTED: Ictalurus punctatus C-X-C motif chemokine 9 (LOC108263637), mRNA
FCN	4	Unfed	XM_017450690.3	19.6051	2.23732	0.00302867	3.81028	1.16177	0.000689971	PREDICTED: Ictalurus punctatus TNF receptor superfamily, member 1B (tnfrsf1b), mRNA
FCN	4	Unfed	XM_053680373.1	30.6544	2.52407	0.000694965	4.20749	1.33575	9.77544e-05	PREDICTED: Ictalurus punctatus TNF receptor superfamily member 14 (LOC108265277), mRNA
FCN	4	Unfed	XM_017464718.3	26.6534	2.53137	0.00111278	3.53476	1.33992	0.000185519	PREDICTED: Ictalurus punctatus TNF, alpha-induced protein 3 (tnfaip3), mRNA
FCN	4	Unfed	XM_017491644.3	8.46216	2.69799	0.0292709	1.5615	1.43188	0.0122497	PREDICTED: Ictalurus punctatus interleukin 10 receptor, alpha (il10ra), mRNA
FCN	4	Unfed	NM_001200323.1	13.9545	3.31574	0.00831825	4.88407	1.72933	0.00251532	Ictalurus punctatus chemokine (C-X-C motif), receptor 4b (cxcr4b), mRNA
FCN	4	Unfed	XM_017496447.3	13.0626	3.90424	0.0100038	0.31163	1.96504	0.0031688	PREDICTED: Ictalurus punctatus chemokine (C motif) receptor 1b, duplicate 2 (xcr1b.2), mRNA
FCN	4	Unfed	NM_001200220.1	9.89758	4.15008	0.0204227	1.35141	2.05314	0.00777191	Ictalurus punctatus interleukin 1, beta (LOC100304697), mRNA
FCN	4	Unfed	XM_017496243.3	8.39991	4.3864	0.0297651	0.337276	2.13304	0.0125039	PREDICTED: Ictalurus punctatus chemokine (C-C motif) receptor 12a (ccr12a), mRNA
FCN	4	Unfed	XM_047151664.2	8.03577	6.02848	0.032846	-0.611768	2.59179	0.0141203	PREDICTED: Ictalurus punctatus C-C chemokine receptor type 4 (si:cabz01093077.1), mRNA
FCN	4	Unfed	XM_017478560.3	102.218	6.17978	2.23289e-05	5.12844	2.62755	1.65539e-07	PREDICTED: Ictalurus punctatus interleukin 16 (il16), mRNA
FCN	4	Unfed	XM_017451519.3	13.6342	7.28517	0.00889651	2.14227	2.86496	0.00273015	PREDICTED: Ictalurus punctatus chemokine (C-C motif) ligand 19a, tandem duplicate 1 (ccl19a.1), mRNA
FCN	4	Unfed	XM_017493688.3	8.15184	8.39578	0.0318348	0.0162286	3.06966	0.0135799	PREDICTED: Ictalurus punctatus interleukin 17 receptor E-like (il17rel), mRNA
FCN	4	Unfed	XM_017472609.3	8.22201	10.113	0.0319916	2.36749	3.33813	0.0136682	PREDICTED: Ictalurus punctatus chemokine (C-X-C motif) ligand 19 (cxcl19), mRNA
FCN	4	Unfed	XM_017486671.3	14.0811	10.5143	0.00811443	0.481808	3.39428	0.00243587	PREDICTED: Ictalurus punctatus chemokine XC receptor 1 (LOC108275738), mRNA
FCN	4	Unfed	XM_017495003.3	12.577	15.1616	0.0111301	0.807129	3.92235	0.0036067	PREDICTED: Ictalurus punctatus chemokine (C motif) receptor 1b, duplicate 1 (xcr1b.1), mRNA
FCN	4	Unfed	XM_017469761.3	32.2031	16.3142	0.000574857	0.00254245	4.02806	7.75313e-05	PREDICTED: Ictalurus punctatus C-X-C chemokine receptor type 1 (LOC108266440), mRNA
FCN	4	Unfed	XM_017469942.3	16.0056	22.3131	0.00559964	0.153735	4.47982	0.00152443	PREDICTED: Ictalurus punctatus chemokine (C-X-C motif) receptor 3, tandem duplicate 2 (cxcr3.2), mRNA
FCN	8	Unfed	XM_017473416.3	11.4148	-19.4919	0.0171059	3.66195	-4.2848	0.0055013	PREDICTED: Ictalurus punctatus C-C motif chemokine 5 (LOC108268439), mRNA
FCN	8	Unfed	XM_017467418.3	26.8784	-11.697	0.0011903	1.35753	-3.54806	0.000182757	PREDICTED: Ictalurus punctatus TNF receptor superfamily member 14 (LOC108265273), mRNA
FCN	8	Unfed	XM_017453031.3	8.33835	-5.19779	0.0330766	2.62833	-2.3779	0.0128398	PREDICTED: Ictalurus punctatus C-C motif chemokine 4-like (LOC108256319), mRNA
FCN	8	Unfed	XM_017467420.3	8.20034	-4.83286	0.0347298	3.67118	-2.27288	0.0136542	PREDICTED: Ictalurus punctatus TNF receptor superfamily member 14 (LOC108265274), mRNA
FCN	8	Unfed	XM_017453873.2	7.41513	-3.26079	0.0426836	0.90103	-1.70522	0.0175678	PREDICTED: Ictalurus punctatus TNF receptor superfamily, member 11a, NFKB activator (tnfrsf11a), transcript variant X1, mRNA
FCN	8	Unfed	XM_017485083.3	7.01637	-3.17811	0.047572	-0.585152	-1.66817	0.0202244	PREDICTED: Ictalurus punctatus C-C chemokine receptor type 4 (LOC108274740), mRNA
FCN	8	Unfed	XM_017481866.3	12.0317	-2.00138	0.0138744	5.45184	-1.001	0.00422533	PREDICTED: Ictalurus punctatus atypical chemokine receptor 3b (ackr3b), mRNA
FCN	8	Unfed	XM_053680373.1	29.2968	2.24746	0.000891339	4.10344	1.1683	0.000123647	PREDICTED: Ictalurus punctatus TNF receptor superfamily member 14 (LOC108265277), mRNA
FCN	8	Unfed	XM_017450690.3	22.8899	2.42166	0.00204155	3.90198	1.27599	0.000368784	PREDICTED: Ictalurus punctatus TNF receptor superfamily, member 1B (tnfrsf1b), mRNA
FCN	8	Unfed	NM_001200323.1	8.23299	2.48337	0.0340307	4.58984	1.3123	0.0132965	Ictalurus punctatus chemokine (C-X-C motif), receptor 4b (cxcr4b), mRNA
FCN	8	Unfed	XM_017479020.3	7.38434	3.16922	0.0430182	-1.01831	1.66413	0.0177577	PREDICTED: Ictalurus punctatus IL-6 subfamily cytokine M17 (m17), mRNA
FCN	8	Unfed	XM_017464718.3	41.7338	3.17133	0.00027441	3.78755	1.66509	2.25777e-05	PREDICTED: Ictalurus punctatus TNF, alpha-induced protein 3 (tnfaip3), mRNA
FCN	8	Unfed	NM_001200220.1	18.3553	3.80006	0.0041204	1.26532	1.92602	0.000912609	Ictalurus punctatus interleukin 1, beta (LOC100304697), mRNA
FCN	8	Unfed	XM_047151664.2	10.8947	3.80938	0.0178075	-1.10823	1.92956	0.00582417	PREDICTED: Ictalurus punctatus C-C chemokine receptor type 4 (si:cabz01093077.1), mRNA
FCN	8	Unfed	XM_017471106.3	8.66748	4.07893	0.030421	0.364736	2.02819	0.0115273	PREDICTED: Ictalurus punctatus C-C motif chemokine 3 (LOC108267131), mRNA
FCN	8	Unfed	XM_017472610.2	7.05846	5.04739	0.0469918	1.68504	2.33554	0.0199227	PREDICTED: Ictalurus punctatus chemokine (C-X-C motif) ligand 8b, duplicate 3 (cxcl8b.3), mRNA
FCN	8	Unfed	XM_017496447.3	32.0068	7.18141	0.000668933	1.04587	2.84427	8.19692e-05	PREDICTED: Ictalurus punctatus chemokine (C motif) receptor 1b, duplicate 2 (xcr1b.2), mRNA
FCN	8	Unfed	XM_017478560.3	97.6288	7.46307	2.19625e-05	5.37665	2.89977	2.29295e-07	PREDICTED: Ictalurus punctatus interleukin 16 (il16), mRNA
FCN	8	Unfed	XM_017486671.3	7.94017	7.63496	0.0368516	0.094614	2.93262	0.0146687	PREDICTED: Ictalurus punctatus chemokine XC receptor 1 (LOC108275738), mRNA
FCN	8	Unfed	XM_017451519.3	17.4046	8.9205	0.00484554	2.41547	3.15712	0.00112329	PREDICTED: Ictalurus punctatus chemokine (C-C motif) ligand 19a, tandem duplicate 1 (ccl19a.1), mRNA
FCN	8	Unfed	XM_017495003.3	10.7917	9.1612	0.0182617	0.160554	3.19554	0.00600118	PREDICTED: Ictalurus punctatus chemokine (C motif) receptor 1b, duplicate 1 (xcr1b.1), mRNA
FCN	8	Unfed	XM_017472609.3	7.06757	9.24818	0.0475175	2.26418	3.20917	0.0201919	PREDICTED: Ictalurus punctatus chemokine (C-X-C motif) ligand 19 (cxcl19), mRNA
FCN	8	Unfed	XM_017493688.3	8.31901	12.1115	0.0332556	0.48443	3.5983	0.0129223	PREDICTED: Ictalurus punctatus interleukin 17 receptor E-like (il17rel), mRNA
FCN	8	Unfed	XM_017469761.3	24.7534	13.4638	0.00157183	-0.233184	3.75101	0.000263095	PREDICTED: Ictalurus punctatus C-X-C chemokine receptor type 1 (LOC108266440), mRNA
FCN	8	Unfed	XM_017496243.3	38.9393	20.7076	0.000345529	2.3279	4.37209	3.1865e-05	PREDICTED: Ictalurus punctatus chemokine (C-C motif) receptor 12a (ccr12a), mRNA
FCN	8	Unfed	XM_017469942.3	28.0605	58.3367	0.00103289	1.47412	5.86633	0.000150533	PREDICTED: Ictalurus punctatus chemokine (C-X-C motif) receptor 3, tandem duplicate 2 (cxcr3.2), mRNA
NCF	2	Fed	XM_053680372.1	20.5399	-8.01896	0.0318731	1.89231	-3.00341	0.000401443	PREDICTED: Ictalurus punctatus TNF receptor superfamily member 14 (LOC124626015), transcript variant X2, mRNA
NCF	4	Fed	XM_047159963.2	41.9837	-9.28346	0.00174954	5.75896	-3.21466	1.05216e-05	PREDICTED: Ictalurus punctatus TNF receptor superfamily member 6B (LOC108274553), mRNA
NCF	4	Fed	XM_017467418.3	16.3745	-6.98114	0.0134956	0.387837	-2.80346	0.00105964	PREDICTED: Ictalurus punctatus TNF receptor superfamily member 14 (LOC108265273), mRNA
NCF	4	Fed	XM_017471172.3	12.7536	-4.28633	0.0236187	3.11061	-2.09974	0.00279507	PREDICTED: Ictalurus punctatus C-C motif chemokine 3 (LOC108267181), mRNA
NCF	4	Fed	NM_001200202.1	16.1903	-4.15296	0.0137575	3.88473	-2.05414	0.00110986	Ictalurus punctatus chemokine (C-X-C motif) ligand 18b (cxcl18b), mRNA
NCF	4	Fed	XM_017477309.2	12.4034	-2.36448	0.0250883	6.69597	-1.24152	0.00309258	PREDICTED: Ictalurus punctatus chemokine (C-C motif) ligand 25b (ccl25b), mRNA
NCF	4	Fed	XM_017451519.3	9.02935	2.95158	0.0488183	3.06086	1.56149	0.00890383	PREDICTED: Ictalurus punctatus chemokine (C-C motif) ligand 19a, tandem duplicate 1 (ccl19a.1), mRNA
NCF	8	Fed	XM_047159963.2	66.389	-8.68168	0.000521009	5.67721	-3.11797	8.65374e-07	PREDICTED: Ictalurus punctatus TNF receptor superfamily member 6B (LOC108274553), mRNA
NCF	8	Fed	NM_001200323.1	14.8609	-2.11513	0.0204262	5.35057	-1.08075	0.00164767	Ictalurus punctatus chemokine (C-X-C motif), receptor 4b (cxcr4b), mRNA
NCF	8	Fed	XM_017464718.3	14.7111	3.67269	0.0209195	4.35962	1.87684	0.00171343	PREDICTED: Ictalurus punctatus TNF, alpha-induced protein 3 (tnfaip3), mRNA
NCF	8	Fed	NM_001200204.1	11.2183	4.54205	0.0350424	3.02372	2.18334	0.00456901	Ictalurus punctatus chemokine (C-X-C motif) ligand 14 (cxcl14), mRNA
NCF	8	Fed	XM_017451519.3	19.9819	5.67955	0.0115907	3.72019	2.50578	0.00048592	PREDICTED: Ictalurus punctatus chemokine (C-C motif) ligand 19a, tandem duplicate 1 (ccl19a.1), mRNA
NCF	8	Fed	NM_001200220.1	11.0285	5.89836	0.0366464	3.36929	2.56031	0.00499921	Ictalurus punctatus interleukin 1, beta (LOC100304697), mRNA
NCN	2	Unfed	XM_047159963.2	16.3817	-11.4442	0.0081883	5.70935	-3.51655	0.00140926	PREDICTED: Ictalurus punctatus TNF receptor superfamily member 6B (LOC108274553), mRNA
NCN	2	Unfed	XM_017471081.3	20.6486	-5.45371	0.00355095	1.89629	-2.44724	0.000435493	PREDICTED: Ictalurus punctatus atypical chemokine receptor 2 (LOC108267117), mRNA
NCN	2	Unfed	XM_017467418.3	16.5034	-3.83021	0.00694121	0.509856	-1.93742	0.00111794	PREDICTED: Ictalurus punctatus TNF receptor superfamily member 14 (LOC108265273), mRNA
NCN	2	Unfed	XM_017477309.2	16.165	-2.65825	0.00733367	6.61682	-1.41048	0.0012146	PREDICTED: Ictalurus punctatus chemokine (C-C motif) ligand 25b (ccl25b), mRNA
NCN	2	Unfed	XM_017459704.3	17.0461	2.07294	0.00632005	4.05961	1.05168	0.000980741	PREDICTED: Ictalurus punctatus TNF (ligand) superfamily, member 10 like 4 (tnfsf10l4), mRNA
NCN	2	Unfed	XM_017452622.3	7.69351	2.13431	0.0459002	2.70859	1.09377	0.0146968	PREDICTED: Ictalurus punctatus chemokine (C-C motif) receptor 9b (ccr9b), mRNA
NCN	2	Unfed	NM_001200323.1	8.41464	2.28619	0.0380681	6.58211	1.19294	0.0114173	Ictalurus punctatus chemokine (C-X-C motif), receptor 4b (cxcr4b), mRNA
NCN	2	Unfed	XM_017464718.3	10.6125	2.36094	0.0225584	3.97067	1.23936	0.00558815	PREDICTED: Ictalurus punctatus TNF, alpha-induced protein 3 (tnfaip3), mRNA
NCN	2	Unfed	XM_017451519.3	7.76593	2.62152	0.0450647	2.91523	1.39041	0.0143224	PREDICTED: Ictalurus punctatus chemokine (C-C motif) ligand 19a, tandem duplicate 1 (ccl19a.1), mRNA
NCN	2	Unfed	XM_017478560.3	8.46633	2.71865	0.0375261	5.59407	1.44289	0.0112167	PREDICTED: Ictalurus punctatus interleukin 16 (il16), mRNA
NCN	2	Unfed	XM_017455817.3	10.3234	2.95291	0.024036	1.36619	1.56214	0.00611255	PREDICTED: Ictalurus punctatus chemokine (C-C motif) receptor 6a (ccr6a), mRNA
NCN	2	Unfed	XM_017480727.3	12.5395	3.34944	0.014775	3.5487	1.74392	0.00316286	PREDICTED: Ictalurus punctatus chemokine (C-C motif) receptor 7 (ccr7), mRNA
NCN	2	Unfed	XM_017493688.3	10.459	4.06032	0.0233686	1.13945	2.02159	0.0058599	PREDICTED: Ictalurus punctatus interleukin 17 receptor E-like (il17rel), mRNA
NCN	2	Unfed	XM_017495003.3	8.31057	4.08945	0.0391265	1.61366	2.03191	0.0118339	PREDICTED: Ictalurus punctatus chemokine (C motif) receptor 1b, duplicate 1 (xcr1b.1), mRNA
NCN	2	Unfed	NM_001200204.1	16.8878	4.44851	0.00650658	3.05667	2.15332	0.00101866	Ictalurus punctatus chemokine (C-X-C motif) ligand 14 (cxcl14), mRNA
NCN	2	Unfed	XM_053681738.1	9.53291	5.05356	0.0285887	1.09132	2.3373	0.00786146	PREDICTED: Ictalurus punctatus C-C motif chemokine 3 (LOC108267188), transcript variant X2, mRNA
NCN	2	Unfed	XM_017496410.3	24.5215	6.50322	0.00207142	7.06937	2.70115	0.000199807	PREDICTED: Ictalurus punctatus chemokine (C-C motif) ligand 25a (ccl25a), mRNA
NCN	2	Unfed	XM_017494917.3	15.9855	8.63175	0.00758283	-0.317114	3.10965	0.0012697	PREDICTED: Ictalurus punctatus TAFA chemokine like family member 5 (tafa5), transcript variant X3, mRNA
NCN	2	Unfed	XM_017458332.3	13.5629	11.3009	0.0119245	0.265568	3.49837	0.00238103	PREDICTED: Ictalurus punctatus interleukin 1 receptor accessory protein-like 1b (il1rapl1b), mRNA
NCN	4	Unfed	XM_047159963.2	41.4385	-11.6232	0.000250478	5.76932	-3.53893	1.48663e-05	PREDICTED: Ictalurus punctatus TNF receptor superfamily member 6B (LOC108274553), mRNA
NCN	4	Unfed	XM_017467418.3	14.6011	-5.94886	0.00853684	0.470513	-2.57261	0.00184177	PREDICTED: Ictalurus punctatus TNF receptor superfamily member 14 (LOC108265273), mRNA
NCN	4	Unfed	XM_017491891.3	11.6328	-5.24816	0.0160251	0.504491	-2.39181	0.00417169	PREDICTED: Ictalurus punctatus interleukin 12B, b (il12bb), mRNA
NCN	4	Unfed	XM_017471081.3	15.6378	-4.83183	0.00698753	1.99361	-2.27257	0.00141471	PREDICTED: Ictalurus punctatus atypical chemokine receptor 2 (LOC108267117), mRNA
NCN	4	Unfed	XM_017472835.3	7.31668	-4.20307	0.0473322	0.847485	-2.07144	0.0169777	PREDICTED: Ictalurus punctatus C-C motif chemokine 3-like (LOC128628656), mRNA
NCN	4	Unfed	XM_017464663.3	7.20928	-3.08156	0.0487269	1.36308	-1.62366	0.0176553	PREDICTED: Ictalurus punctatus C-X-C motif chemokine 9 (LOC108263637), mRNA
NCN	4	Unfed	XM_053687071.1	7.48549	-2.70173	0.0450879	4.38312	-1.43388	0.0159725	PREDICTED: Ictalurus punctatus chemokine (C-C motif) ligand 19b (ccl19b), mRNA
NCN	4	Unfed	XM_017477309.2	8.85018	-2.38143	0.0312559	6.73125	-1.25183	0.00995297	PREDICTED: Ictalurus punctatus chemokine (C-C motif) ligand 25b (ccl25b), mRNA
NCN	4	Unfed	XM_017480727.3	13.8762	2.8991	0.00996452	3.44829	1.53561	0.00222885	PREDICTED: Ictalurus punctatus chemokine (C-C motif) receptor 7 (ccr7), mRNA
NCN	4	Unfed	XM_017472609.3	8.57727	3.47719	0.0334705	2.21874	1.79792	0.0109104	PREDICTED: Ictalurus punctatus chemokine (C-X-C motif) ligand 19 (cxcl19), mRNA
NCN	4	Unfed	XM_017496410.3	12.1955	3.53598	0.0141801	6.42262	1.82211	0.00354502	PREDICTED: Ictalurus punctatus chemokine (C-C motif) ligand 25a (ccl25a), mRNA
NCN	4	Unfed	NM_001200204.1	27.573	5.02563	0.00109567	3.2668	2.3293	0.000118863	Ictalurus punctatus chemokine (C-X-C motif) ligand 14 (cxcl14), mRNA
NCN	4	Unfed	XM_017458332.3	11.7366	8.77095	0.0156779	0.0152223	3.13273	0.00404708	PREDICTED: Ictalurus punctatus interleukin 1 receptor accessory protein-like 1b (il1rapl1b), mRNA
NCN	8	Unfed	XM_047159963.2	50.6546	-9.10666	0.000255386	5.85143	-3.18692	4.34499e-06	PREDICTED: Ictalurus punctatus TNF receptor superfamily member 6B (LOC108274553), mRNA
NCN	8	Unfed	XM_017471081.3	14.9266	-5.09171	0.00998009	2.03014	-2.34815	0.00163026	PREDICTED: Ictalurus punctatus atypical chemokine receptor 2 (LOC108267117), mRNA
NCN	8	Unfed	XM_017470936.3	9.19442	-4.71313	0.0334056	0.283667	-2.23669	0.0086962	PREDICTED: Ictalurus punctatus interleukin 17d (il17d), mRNA
NCN	8	Unfed	XM_017481866.3	12.6566	-2.10349	0.0155668	5.37126	-1.07279	0.00301534	PREDICTED: Ictalurus punctatus atypical chemokine receptor 3b (ackr3b), mRNA
NCN	8	Unfed	NM_001200323.1	12.7577	-2.03288	0.0152247	5.54813	-1.02352	0.00293035	Ictalurus punctatus chemokine (C-X-C motif), receptor 4b (cxcr4b), mRNA
NCN	8	Unfed	XM_017480727.3	7.99389	2.51816	0.0451307	3.34168	1.33237	0.0131061	PREDICTED: Ictalurus punctatus chemokine (C-C motif) receptor 7 (ccr7), mRNA
NCN	8	Unfed	XM_017496410.3	8.17849	2.89876	0.0431101	6.22895	1.53544	0.0122841	PREDICTED: Ictalurus punctatus chemokine (C-C motif) ligand 25a (ccl25a), mRNA
NCN	8	Unfed	NM_001200204.1	28.5967	8.31271	0.00143575	3.94085	3.05532	9.23273e-05	Ictalurus punctatus chemokine (C-X-C motif) ligand 14 (cxcl14), mRNA

## Sheet: Inflamm_Intestine
Treatment group	Time (HPC)	Feeding Status	Feature	F	FC	FDR	logCPM	logFC	PValue	Description
FCF	4	Fed	XM_017458975.3	17.831	-2.85965	0.0135534	5.52443	-1.51584	0.000926402	chemokine (C-X-C motif) ligand 12b (stromal cell-derived factor 1) (cxcl12b), mRNA
FCF	4	Fed	NM_001200203.1	11.6353	-2.11036	0.0349388	7.33446	-1.07749	0.00438929	chemokine (C-X-C motif) ligand 12a (stromal cell-derived factor 1) (cxcl12a), mRNA
FCF	2	Fed	XM_017477234.3	14.4109	2.04351	0.0335304	5.85836	1.03105	0.00203832	TNF receptor superfamily member 5 (LOC108270481), mRNA
FCF	4	Fed	XM_053676235.1	11.4815	2.18796	0.0357251	3.94198	1.12959	0.00454583	TNF ligand superfamily member 6 (LOC108258817), mRNA
FCF	4	Fed	XM_017496243.3	10.1733	2.19766	0.0453057	3.61194	1.13597	0.0067244	chemokine (C-C motif) receptor 12a (ccr12a), mRNA
FCF	2	Fed	NM_001200323.1	21.2628	2.48913	0.0143176	7.20682	1.31564	0.000426983	chemokine (C-X-C motif), receptor 4b (cxcr4b), mRNA
FCF	2	Fed	XM_053676235.1	19.1284	2.8304	0.0183566	4.13767	1.501	0.000668905	TNF ligand superfamily member 6 (LOC108258817), mRNA
FCF	4	Fed	XM_017469942.3	13.8612	2.90934	0.023878	2.38306	1.54069	0.00235712	chemokine (C-X-C motif) receptor 3, tandem duplicate 2 (cxcr3.2), mRNA
FCF	4	Fed	XM_017469761.3	12.3282	3.00349	0.0310698	2.40615	1.58664	0.00357114	C-X-C chemokine receptor type 1 (LOC108266440), mRNA
FCF	2	Fed	XM_017471081.3	13.6581	3.0373	0.036836	2.22144	1.60279	0.00248089	atypical chemokine receptor 2 (LOC108267117), mRNA
FCF	2	Fed	XM_017486671.3	13.0436	3.15415	0.0395322	1.57732	1.65725	0.00292553	chemokine XC receptor 1 (LOC108275738), mRNA
FCF	2	Fed	XM_017479197.3	12.9044	3.26546	0.0402758	0.807489	1.70729	0.0030386	TNF receptor superfamily, member 18 (tnfrsf18), transcript variant X2, mRNA
FCF	8	Fed	XM_017496447.3	14.4988	3.36004	0.0476623	2.62501	1.74848	0.00209934	chemokine (C motif) receptor 1b, duplicate 2 (xcr1b.2), mRNA
FCF	8	Fed	XM_017469942.3	24.3959	3.5623	0.0176735	2.55726	1.83281	0.000254373	chemokine (C-X-C motif) receptor 3, tandem duplicate 2 (cxcr3.2), mRNA
FCF	8	Fed	NM_001200204.1	21.1998	3.58423	0.0233999	2.85831	1.84166	0.000468039	chemokine (C-X-C motif) ligand 14 (cxcl14), mRNA
FCF	8	Fed	XM_017469761.3	16.0899	4.13064	0.0380065	2.70895	2.04637	0.00142258	C-X-C chemokine receptor type 1 (LOC108266440), mRNA
FCF	8	Fed	XM_053674006.1	19.14	5.30247	0.0278116	0.628011	2.40666	0.000716262	colony stimulating factor 1a (macrophage) (csf1a), transcript variant X4, mRNA
FCF	4	Fed	XM_017479020.3	12.5395	7.86758	0.0299544	0.0345054	2.97592	0.00336701	IL-6 subfamily cytokine M17 (m17), mRNA
FCF	8	Fed	NM_001200202.1	14.6686	12.8076	0.0472172	8.21959	3.67893	0.00201168	chemokine (C-X-C motif) ligand 18b (cxcl18b), mRNA
FCF	8	Fed	XM_017479020.3	16.2393	18.717	0.037711	1.11144	4.22628	0.00137316	IL-6 subfamily cytokine M17 (m17), mRNA
FCF	8	Fed	NM_001200220.1	19.2123	43.9923	0.0275817	7.78815	5.45918	0.000705296	interleukin 1, beta (LOC100304697), mRNA
FCF	8	Fed	NM_001200219.1	25.5104	77.4055	0.0161254	6.63759	6.27436	0.000208275	interleukin 1, beta (LOC100304696), mRNA
FCN	2	Unfed	XM_017472610.2	9.92726	-4.9239	0.0299942	1.00512	-2.2998	0.00717306	chemokine (C-X-C motif) ligand 8b, duplicate 3 (cxcl8b.3), mRNA
FCN	8	Unfed	XM_017458975.3	30.715	-3.35104	0.000803187	5.44042	-1.74461	6.50008e-05	chemokine (C-X-C motif) ligand 12b (stromal cell-derived factor 1) (cxcl12b), mRNA
FCN	8	Unfed	XM_017461884.3	11.0286	-3.24466	0.0192369	0.816347	-1.69807	0.00485313	C-C motif chemokine 20 (LOC108261059), mRNA
FCN	4	Unfed	NM_001200203.1	21.164	-3.19814	0.00283373	7.12575	-1.67723	0.000397488	chemokine (C-X-C motif) ligand 12a (stromal cell-derived factor 1) (cxcl12a), mRNA
FCN	2	Unfed	NM_001200202.1	11.1234	-2.93166	0.0236071	4.86037	-1.55172	0.00523737	chemokine (C-X-C motif) ligand 18b (cxcl18b), mRNA
FCN	4	Unfed	XM_017458975.3	9.60811	-2.64076	0.0288157	5.51288	-1.40096	0.00802235	chemokine (C-X-C motif) ligand 12b (stromal cell-derived factor 1) (cxcl12b), mRNA
FCN	2	Unfed	NM_001200203.1	19.6644	-2.62538	0.00463873	7.20232	-1.39253	0.000582581	chemokine (C-X-C motif) ligand 12a (stromal cell-derived factor 1) (cxcl12a), mRNA
FCN	2	Unfed	XM_017458975.3	15.5535	-2.56259	0.00929295	5.53148	-1.3576	0.00152163	chemokine (C-X-C motif) ligand 12b (stromal cell-derived factor 1) (cxcl12b), mRNA
FCN	8	Unfed	NM_001200203.1	7.98716	-2.36219	0.0440047	7.25653	-1.24013	0.0142289	chemokine (C-X-C motif) ligand 12a (stromal cell-derived factor 1) (cxcl12a), mRNA
FCN	8	Unfed	XM_017481866.3	20.6167	-2.20629	0.00316778	6.44345	-1.14162	0.000425928	atypical chemokine receptor 3b (ackr3b), mRNA
FCN	4	Unfed	XM_017481866.3	27.065	-2.17299	0.00119416	6.43661	-1.11968	0.000127918	atypical chemokine receptor 3b (ackr3b), mRNA
FCN	2	Unfed	NM_001200836.1	8.77455	-2.1593	0.0395849	3.42662	-1.11056	0.0104087	TNF, alpha-induced protein 6 (tnfaip6), mRNA
FCN	8	Unfed	XM_053685180.1	8.0413	2.00897	0.0408767	2.70912	1.00646	0.0128751	TNF receptor superfamily member 17 (LOC108273421), mRNA
FCN	2	Unfed	XM_017450690.3	26.471	2.03358	0.00176475	6.13541	1.02402	0.000154783	TNF receptor superfamily, member 1B (tnfrsf1b), mRNA
FCN	8	Unfed	XM_017452622.3	20.9472	2.04253	0.00300702	4.59045	1.03036	0.000396922	chemokine (C-C motif) receptor 9b (ccr9b), mRNA
FCN	4	Unfed	XM_017496410.3	23.8441	2.05061	0.00189261	8.21222	1.03605	0.000232143	chemokine (C-C motif) ligand 25a (ccl25a), mRNA
FCN	2	Unfed	NM_001200204.1	11.4751	2.08493	0.0210108	2.29791	1.06	0.00449044	chemokine (C-X-C motif) ligand 14 (cxcl14), mRNA
FCN	2	Unfed	XM_017464663.3	13.2927	2.09636	0.0142919	3.11318	1.06789	0.00269558	C-X-C motif chemokine 9 (LOC108263637), mRNA
FCN	2	Unfed	XM_017480727.3	10.8033	2.14697	0.0244709	5.93429	1.1023	0.00552498	chemokine (C-C motif) receptor 7 (ccr7), mRNA
FCN	8	Unfed	XM_017455432.3	10.2819	2.18704	0.0229444	1.88409	1.12898	0.00611363	interleukin 17a/f3 (il17a/f3), mRNA
FCN	2	Unfed	XM_017477234.3	16.4833	2.20247	0.00772187	5.9646	1.13912	0.0011983	TNF receptor superfamily member 5 (LOC108270481), mRNA
FCN	4	Unfed	XM_017479815.3	9.85863	2.20621	0.0263441	3.48531	1.14157	0.0071298	interleukin 12 receptor, beta 2a (il12rb2), mRNA
FCN	2	Unfed	XM_017495003.3	10.4259	2.22219	0.0266205	3.41703	1.15198	0.00614557	chemokine (C motif) receptor 1b, duplicate 1 (xcr1b.1), mRNA
FCN	2	Unfed	XM_047154149.2	11.1505	2.28085	0.0225764	2.96954	1.18957	0.00494028	chemokine (C-X-C motif) ligand 18a, duplicate 1 (cxcl18a.1), mRNA
FCN	4	Unfed	XM_017452622.3	9.03788	2.29118	0.0324349	4.69	1.19609	0.00930862	chemokine (C-C motif) receptor 9b (ccr9b), mRNA
FCN	2	Unfed	XM_017479815.3	24.4179	2.30329	0.00229346	3.53829	1.20369	0.000224834	interleukin 12 receptor, beta 2a (il12rb2), mRNA
FCN	2	Unfed	XM_017464718.3	16.849	2.31869	0.0072667	6.16828	1.21331	0.00109852	TNF, alpha-induced protein 3 (tnfaip3), mRNA
FCN	8	Unfed	XM_017458496.3	7.55031	2.32995	0.0465723	1.30646	1.2203	0.015339	chemokine like factor (LOC108259227), mRNA
FCN	8	Unfed	XM_017490214.3	17.7085	2.36461	0.00506711	1.61828	1.2416	0.000818303	TNF b (TNF superfamily, member 2) (tnfb), mRNA
FCN	2	Unfed	XM_017496410.3	32.0526	2.37651	0.000909427	8.37431	1.24885	6.15256e-05	chemokine (C-C motif) ligand 25a (ccl25a), mRNA
FCN	8	Unfed	XM_017464663.3	8.43655	2.39344	0.0369787	3.25296	1.25908	0.0112199	C-X-C motif chemokine 9 (LOC108263637), mRNA
FCN	2	Unfed	XM_017455432.3	13.1231	2.52085	0.0147553	2.01371	1.33391	0.00282244	interleukin 17a/f3 (il17a/f3), mRNA
FCN	2	Unfed	XM_017452622.3	18.5723	2.52686	0.00548977	4.80022	1.33735	0.000739864	chemokine (C-C motif) receptor 9b (ccr9b), mRNA
FCN	2	Unfed	XM_017473228.3	35.7631	2.57538	0.000628486	5.40738	1.36478	3.54605e-05	TNF receptor superfamily member 3 (si:dkey-260g12.1), mRNA
FCN	4	Unfed	XM_053676235.1	17.7007	2.62282	0.00507373	4.08162	1.39112	0.000852346	TNF ligand superfamily member 6 (LOC108258817), mRNA
FCN	8	Unfed	XM_017496447.3	15.5529	2.7865	0.00752099	2.44069	1.47845	0.00138507	chemokine (C motif) receptor 1b, duplicate 2 (xcr1b.2), mRNA
FCN	2	Unfed	XM_017458496.3	12.7663	2.83199	0.015901	1.4956	1.50181	0.00311244	chemokine like factor (LOC108259227), mRNA
FCN	2	Unfed	NM_001200323.1	24.455	2.83727	0.0022814	7.38042	1.50451	0.00022328	chemokine (C-X-C motif), receptor 4b (cxcr4b), mRNA
FCN	4	Unfed	XM_053685180.1	20.3013	2.89844	0.00327197	3.06625	1.53528	0.000476994	TNF receptor superfamily member 17 (LOC108273421), mRNA
FCN	4	Unfed	NM_001200204.1	19.3967	2.90087	0.00377494	2.63088	1.53648	0.00058054	chemokine (C-X-C motif) ligand 14 (cxcl14), mRNA
FCN	2	Unfed	XM_017488195.3	12.6979	2.92061	0.0161456	2.30496	1.54627	0.00317184	TNF receptor superfamily member 1A (si:ch211-112c15.8), mRNA
FCN	2	Unfed	XM_053676235.1	14.8306	2.9398	0.0105538	4.21233	1.55572	0.00180804	TNF ligand superfamily member 6 (LOC108258817), mRNA
FCN	4	Unfed	XM_017464663.3	8.24566	3.02683	0.0399066	3.48496	1.59781	0.0121715	C-X-C motif chemokine 9 (LOC108263637), mRNA
FCN	4	Unfed	XM_047154149.2	44.0891	3.081	0.000190649	3.27168	1.6234	1.0368e-05	chemokine (C-X-C motif) ligand 18a, duplicate 1 (cxcl18a.1), mRNA
FCN	8	Unfed	XM_017469761.3	10.2088	3.16662	0.0233833	2.43185	1.66295	0.00625613	C-X-C chemokine receptor type 1 (LOC108266440), mRNA
FCN	4	Unfed	XM_017455432.3	8.93553	3.21467	0.0332867	2.26803	1.68467	0.00963083	interleukin 17a/f3 (il17a/f3), mRNA
FCN	2	Unfed	XM_017472609.3	25.5697	3.26425	0.00199844	6.10643	1.70675	0.000185668	chemokine (C-X-C motif) ligand 19 (cxcl19), mRNA
FCN	8	Unfed	XM_017469942.3	24.4415	3.31072	0.00177767	2.49281	1.72715	0.000195973	chemokine (C-X-C motif) receptor 3, tandem duplicate 2 (cxcr3.2), mRNA
FCN	8	Unfed	NM_001200204.1	39.6937	3.47548	0.000307706	2.84118	1.79721	1.67789e-05	chemokine (C-X-C motif) ligand 14 (cxcl14), mRNA
FCN	2	Unfed	XM_017479197.3	18.4456	3.96867	0.00559749	1.04518	1.98866	0.000761095	TNF receptor superfamily, member 18 (tnfrsf18), transcript variant X2, mRNA
FCN	4	Unfed	XM_017472609.3	11.1449	4.61332	0.021841	6.4934	2.2058	0.00562942	chemokine (C-X-C motif) ligand 19 (cxcl19), mRNA
FCN	2	Unfed	XM_017473444.3	28.9247	4.79223	0.00135642	4.60255	2.2607	0.000107725	C-C motif chemokine 3 (LOC108268454), mRNA
FCN	4	Unfed	XM_017469761.3	17.8018	6.1756	0.00498853	3.19618	2.62658	0.000832561	C-X-C chemokine receptor type 1 (LOC108266440), mRNA
FCN	8	Unfed	XM_017479020.3	13.5684	6.34662	0.0111022	-0.236547	2.66599	0.00233499	IL-6 subfamily cytokine M17 (m17), mRNA
FCN	8	Unfed	XM_047161103.2	12.9048	8.27139	0.0127532	0.585784	3.04813	0.00280605	chemokine (C-C motif) ligand 27b (ccl27b), mRNA
NCF	8	Fed	XM_017467418.3	20.5018	-2.51055	0.00841815	1.79883	-1.328	0.000486656	TNF receptor superfamily member 14 (LOC108265273), mRNA
NCF	2	Fed	XM_017479815.3	15.7278	2.01156	0.0189314	3.30693	1.00831	0.00144597	interleukin 12 receptor, beta 2a (il12rb2), mRNA
NCF	8	Fed	XM_053685180.1	12.1685	2.02533	0.0281572	2.90204	1.01815	0.00367428	TNF receptor superfamily member 17 (LOC108273421), mRNA
NCF	2	Fed	XM_047158679.2	18.8045	2.20351	0.0123267	3.86513	1.1398	0.000706664	TNF receptor superfamily member 3 (si:ch73-361p23.3), mRNA
NCF	2	Fed	XM_017452622.3	13.6555	2.28971	0.026179	4.79667	1.19517	0.00245517	chemokine (C-C motif) receptor 9b (ccr9b), mRNA
NCF	2	Fed	XM_053676235.1	12.5269	2.39042	0.0310643	4.29142	1.25726	0.00333803	TNF ligand superfamily member 6 (LOC108258817), mRNA
NCF	2	Fed	XM_017477672.3	13.6848	2.46002	0.0260774	3.0595	1.29867	0.00243614	interleukin 12 receptor subunit beta 1 (il12rb1), mRNA
NCF	2	Fed	XM_017473228.3	43.3272	2.53545	0.00206914	5.19781	1.34224	1.31747e-05	TNF receptor superfamily member 3 (si:dkey-260g12.1), mRNA
NCF	2	Fed	XM_017464718.3	10.9796	2.62256	0.0412567	5.88376	1.39098	0.00530562	TNF, alpha-induced protein 3 (tnfaip3), mRNA
NCF	4	Fed	XM_017493688.3	12.3993	2.8093	0.0218734	3.61606	1.49021	0.00340546	interleukin 17 receptor E-like (il17rel), mRNA
NCF	2	Fed	XM_017477234.3	48.1244	2.84236	0.00174541	5.84799	1.50709	7.47671e-06	TNF receptor superfamily member 5 (LOC108270481), mRNA
NCF	2	Fed	XM_017455432.3	12.541	2.86566	0.031021	1.93402	1.51887	0.00332489	interleukin 17a/f3 (il17a/f3), mRNA
NCF	2	Fed	XM_017493688.3	13.0166	2.95303	0.0286979	3.63343	1.5622	0.00291635	interleukin 17 receptor E-like (il17rel), mRNA
NCF	4	Fed	NM_001200204.1	10.5667	3.14997	0.0319653	2.28318	1.65534	0.00582845	chemokine (C-X-C motif) ligand 14 (cxcl14), mRNA
NCF	8	Fed	XM_017464663.3	10.7129	3.53437	0.0376044	3.0708	1.82145	0.00582449	C-X-C motif chemokine 9 (LOC108263637), mRNA
NCF	2	Fed	XM_017488195.3	15.5983	3.64285	0.0192924	2.31246	1.86507	0.00149282	TNF receptor superfamily member 1A (si:ch211-112c15.8), mRNA
NCF	2	Fed	XM_017469761.3	11.2447	3.79294	0.0393921	2.48651	1.92332	0.00481951	C-X-C chemokine receptor type 1 (LOC108266440), mRNA
NCF	2	Fed	NM_001200323.1	37.8749	3.89693	0.00292934	7.43242	1.96234	2.66983e-05	chemokine (C-X-C motif), receptor 4b (cxcr4b), mRNA
NCF	2	Fed	XM_017473444.3	20.8886	4.08172	0.00989726	3.58314	2.02918	0.000452828	C-C motif chemokine 3 (LOC108268454), mRNA
NCF	2	Fed	NM_001200219.1	22.6334	4.25255	0.0084388	2.84962	2.08833	0.000318677	interleukin 1, beta (LOC100304696), mRNA
NCF	2	Fed	XM_017471081.3	21.3472	4.4192	0.00942101	2.14863	2.14379	0.000412148	atypical chemokine receptor 2 (LOC108267117), mRNA
NCF	2	Fed	XM_017479197.3	10.3359	4.42654	0.0453437	0.825293	2.14618	0.00633537	TNF receptor superfamily, member 18 (tnfrsf18), transcript variant X2, mRNA
NCF	2	Fed	NM_001200220.1	16.0752	4.59027	0.0178403	3.1572	2.19858	0.00132843	interleukin 1, beta (LOC100304697), mRNA
NCF	8	Fed	NM_001200219.1	15.6236	4.98092	0.016468	3.06089	2.31641	0.00158399	interleukin 1, beta (LOC100304696), mRNA
NCF	8	Fed	NM_001200202.1	21.39	6.06955	0.00906631	5.78414	2.60159	0.000557033	chemokine (C-X-C motif) ligand 18b (cxcl18b), mRNA
NCF	8	Fed	XM_053674006.1	14.1315	6.09837	0.020148	0.094692	2.60842	0.00215394	colony stimulating factor 1a (macrophage) (csf1a), transcript variant X4, mRNA
NCF	4	Fed	XM_017479020.3	9.85773	7.71966	0.0369769	-0.378923	2.94854	0.00726486	IL-6 subfamily cytokine M17 (m17), mRNA
NCF	8	Fed	NM_001200220.1	21.7709	8.79777	0.00841815	3.98893	3.13714	0.000487872	interleukin 1, beta (LOC100304697), mRNA
NCN	4	Unfed	XM_017467418.3	13.6339	-2.52189	0.00881645	1.88981	-1.3345	0.00247112	TNF receptor superfamily member 14 (LOC108265273), mRNA
NCN	8	Unfed	XM_017458975.3	15.5718	-2.38248	0.0063109	5.22016	-1.25246	0.00150987	chemokine (C-X-C motif) ligand 12b (stromal cell-derived factor 1) (cxcl12b), mRNA
NCN	8	Unfed	XM_017467418.3	18.3545	-2.19779	0.00364998	1.90133	-1.13606	0.000752747	TNF receptor superfamily member 14 (LOC108265273), mRNA
NCN	8	Unfed	NM_001200203.1	22.8261	-2.0733	0.0017708	6.91926	-1.05193	0.000292947	chemokine (C-X-C motif) ligand 12a (stromal cell-derived factor 1) (cxcl12a), mRNA
NCN	8	Unfed	XM_017481866.3	28.0422	-2.05158	0.000842458	5.94761	-1.03673	0.000112272	atypical chemokine receptor 3b (ackr3b), mRNA
NCN	2	Unfed	XM_053687071.1	8.43279	2.02262	0.0328492	7.90547	1.01622	0.0121458	chemokine (C-C motif) ligand 19b (ccl19b), mRNA
NCN	8	Unfed	XM_053685180.1	21.2245	2.03978	0.00226038	2.95636	1.02841	0.000404777	TNF receptor superfamily member 17 (LOC108273421), mRNA
NCN	4	Unfed	XM_017473228.3	27.3393	2.06964	0.000875522	5.10804	1.04938	0.000134265	TNF receptor superfamily member 3 (si:dkey-260g12.1), mRNA
NCN	2	Unfed	XM_017453031.3	26.6828	2.07184	0.000892936	5.84844	1.05091	0.000140674	C-C motif chemokine 4-like (LOC108256319), mRNA
NCN	8	Unfed	XM_017464718.3	37.594	2.08448	0.00027779	5.72504	1.05969	2.57511e-05	TNF, alpha-induced protein 3 (tnfaip3), mRNA
NCN	2	Unfed	XM_047154149.2	13.6786	2.12259	0.00864269	3.0081	1.08582	0.00236288	chemokine (C-X-C motif) ligand 18a, duplicate 1 (cxcl18a.1), mRNA
NCN	4	Unfed	XM_017475303.3	7.62638	2.12604	0.0389826	1.59783	1.08817	0.0154685	chemokine (C-C motif) receptor 6b (ccr6b), mRNA
NCN	4	Unfed	XM_017480727.3	16.6961	2.1441	0.00477131	5.81135	1.10037	0.00114567	chemokine (C-C motif) receptor 7 (ccr7), mRNA
NCN	4	Unfed	XM_017496447.3	9.51767	2.18291	0.0233439	1.73103	1.12625	0.00819175	chemokine (C motif) receptor 1b, duplicate 2 (xcr1b.2), mRNA
NCN	2	Unfed	XM_017471107.3	9.73653	2.19561	0.0221459	1.31585	1.13462	0.00747708	C-C motif chemokine 3 (LOC108267133), mRNA
NCN	2	Unfed	XM_017473228.3	43.1329	2.32149	0.000132135	5.20173	1.21505	1.21836e-05	TNF receptor superfamily member 3 (si:dkey-260g12.1), mRNA
NCN	2	Unfed	XM_017480727.3	30.4208	2.32241	0.00053835	5.87118	1.21562	7.44832e-05	chemokine (C-C motif) receptor 7 (ccr7), mRNA
NCN	2	Unfed	XM_017455432.3	9.63132	2.34345	0.0227554	1.81816	1.22863	0.00773311	interleukin 17a/f3 (il17a/f3), mRNA
NCN	2	Unfed	NM_001200204.1	9.89178	2.38293	0.0212999	2.04752	1.25273	0.00711695	chemokine (C-X-C motif) ligand 14 (cxcl14), mRNA
NCN	2	Unfed	XM_017473444.3	7.80278	2.38544	0.0377576	3.10292	1.25425	0.0143949	C-C motif chemokine 3 (LOC108268454), mRNA
NCN	2	Unfed	XM_017477672.3	28.8603	2.41537	0.000659873	3.13943	1.27224	9.64476e-05	interleukin 12 receptor subunit beta 1 (il12rb1), mRNA
NCN	2	Unfed	XM_017479815.3	38.606	2.42723	0.00020893	3.59242	1.27931	2.20325e-05	interleukin 12 receptor, beta 2a (il12rb2), mRNA
NCN	8	Unfed	NM_001200202.1	30.7346	2.45312	0.000593191	4.80259	1.29462	7.17639e-05	chemokine (C-X-C motif) ligand 18b (cxcl18b), mRNA
NCN	4	Unfed	XM_017452622.3	21.0996	2.46315	0.00221374	4.98281	1.30051	0.000434058	chemokine (C-C motif) receptor 9b (ccr9b), mRNA
NCN	2	Unfed	XM_017452622.3	28.2906	2.47431	0.000710799	4.96755	1.30702	0.00010625	chemokine (C-C motif) receptor 9b (ccr9b), mRNA
NCN	2	Unfed	XM_053676235.1	15.9556	2.47482	0.00543181	4.41299	1.30732	0.00134058	TNF ligand superfamily member 6 (LOC108258817), mRNA
NCN	8	Unfed	XM_017475303.3	14.5476	2.47572	0.00752583	1.70111	1.30785	0.0018903	chemokine (C-C motif) receptor 6b (ccr6b), mRNA
NCN	8	Unfed	XM_017496506.3	7.34631	2.48982	0.0431138	0.654566	1.31604	0.0168825	colony stimulating factor 1a (macrophage) (csf1a), transcript variant X1, mRNA
NCN	8	Unfed	NM_001200172.1	7.09011	2.50694	0.0465177	-0.0181232	1.32592	0.0185348	TNF a (TNF superfamily, member 2) (tnfa), mRNA
NCN	2	Unfed	XM_017496447.3	21.6438	2.52648	0.00191519	1.8573	1.33713	0.00036781	chemokine (C motif) receptor 1b, duplicate 2 (xcr1b.2), mRNA
NCN	2	Unfed	XM_017475303.3	17.878	2.56144	0.00368549	1.76351	1.35695	0.000832601	chemokine (C-C motif) receptor 6b (ccr6b), mRNA
NCN	2	Unfed	XM_017488195.3	9.32434	2.57496	0.0247012	2.02844	1.36455	0.00853985	TNF receptor superfamily member 1A (si:ch211-112c15.8), mRNA
NCN	4	Unfed	XM_017479815.3	34.8119	2.59757	0.000340904	3.67929	1.37716	4.11699e-05	interleukin 12 receptor, beta 2a (il12rb2), mRNA
NCN	8	Unfed	XM_017496410.3	43.4952	2.62983	0.000157609	8.2799	1.39497	1.18614e-05	chemokine (C-C motif) ligand 25a (ccl25a), mRNA
NCN	8	Unfed	XM_017472609.3	9.63756	2.65327	0.0251175	5.78079	1.40777	0.00858506	chemokine (C-X-C motif) ligand 19 (cxcl19), mRNA
NCN	8	Unfed	XM_017451519.3	14.4887	2.66636	0.00780166	4.33555	1.41487	0.00197368	chemokine (C-C motif) ligand 19a, tandem duplicate 1 (ccl19a.1), mRNA
NCN	2	Unfed	XM_017496410.3	46.7791	2.68152	9.50708e-05	8.32492	1.42305	7.82123e-06	chemokine (C-C motif) ligand 25a (ccl25a), mRNA
NCN	2	Unfed	XM_017469942.3	12.2791	2.69067	0.0118225	2.08864	1.42797	0.00347811	chemokine (C-X-C motif) receptor 3, tandem duplicate 2 (cxcr3.2), mRNA
NCN	2	Unfed	XM_017477234.3	43.2118	2.70429	0.000131095	5.8878	1.43525	1.20636e-05	TNF receptor superfamily member 5 (LOC108270481), mRNA
NCN	8	Unfed	XM_017496243.3	8.20145	2.76345	0.0346372	3.33602	1.46647	0.012875	chemokine (C-C motif) receptor 12a (ccr12a), mRNA
NCN	4	Unfed	XM_017451519.3	10.4931	2.76749	0.0184918	4.4152	1.46858	0.00612906	chemokine (C-C motif) ligand 19a, tandem duplicate 1 (ccl19a.1), mRNA
NCN	8	Unfed	NM_001200204.1	13.2855	3.06376	0.00983195	2.28913	1.6153	0.00264276	chemokine (C-X-C motif) ligand 14 (cxcl14), mRNA
NCN	8	Unfed	XM_017496447.3	33.7933	3.10126	0.000419831	2.05247	1.63285	4.45956e-05	chemokine (C motif) receptor 1b, duplicate 2 (xcr1b.2), mRNA
NCN	4	Unfed	NM_001200204.1	10.0278	3.12796	0.0204784	2.34691	1.64522	0.006973	chemokine (C-X-C motif) ligand 14 (cxcl14), mRNA
NCN	4	Unfed	XM_017477315.2	6.98026	3.17998	0.0470625	-0.282976	1.66902	0.0195252	C-C chemokine receptor type 5 (LOC108270521), mRNA
NCN	2	Unfed	XM_017496506.3	17.5662	3.2038	0.00391043	0.940068	1.67979	0.000894933	colony stimulating factor 1a (macrophage) (csf1a), transcript variant X1, mRNA
NCN	2	Unfed	XM_017493688.3	28.842	3.38694	0.000661226	3.87666	1.75998	9.6747e-05	interleukin 17 receptor E-like (il17rel), mRNA
NCN	8	Unfed	NM_001200220.1	22.6161	3.51603	0.00183088	2.92536	1.81395	0.000305368	interleukin 1, beta (LOC100304697), mRNA
NCN	4	Unfed	XM_017469942.3	15.6373	3.63534	0.00587981	2.43119	1.86209	0.00147975	chemokine (C-X-C motif) receptor 3, tandem duplicate 2 (cxcr3.2), mRNA
NCN	4	Unfed	XM_017493688.3	21.7087	3.67853	0.00202816	3.98888	1.87913	0.000385846	interleukin 17 receptor E-like (il17rel), mRNA
NCN	2	Unfed	XM_017469761.3	19.2675	3.80986	0.00286444	2.57676	1.92974	0.000608933	C-X-C chemokine receptor type 1 (LOC108266440), mRNA
NCN	8	Unfed	XM_017469761.3	17.1216	4.08688	0.00456008	2.64077	2.031	0.00100076	C-X-C chemokine receptor type 1 (LOC108266440), mRNA
NCN	2	Unfed	NM_001200323.1	54.2219	4.21419	5.61381e-05	7.61597	2.07526	3.80212e-06	chemokine (C-X-C motif), receptor 4b (cxcr4b), mRNA
NCN	4	Unfed	XM_017472609.3	21.367	4.22975	0.00223842	6.33037	2.08057	0.000441759	chemokine (C-X-C motif) ligand 19 (cxcl19), mRNA
NCN	4	Unfed	XM_017473444.3	18.0362	4.3339	0.00380891	3.77222	2.11567	0.000862381	C-C motif chemokine 3 (LOC108268454), mRNA
NCN	8	Unfed	XM_017493688.3	39.3853	4.39184	0.000230801	4.1469	2.13482	2.01648e-05	interleukin 17 receptor E-like (il17rel), mRNA
NCN	8	Unfed	XM_017469942.3	19.3278	4.44695	0.00310296	2.62158	2.15282	0.000606075	chemokine (C-X-C motif) receptor 3, tandem duplicate 2 (cxcr3.2), mRNA
NCN	2	Unfed	XM_017472609.3	37.4902	4.53128	0.00029015	6.38916	2.17992	3.38824e-05	chemokine (C-X-C motif) ligand 19 (cxcl19), mRNA
NCN	4	Unfed	XM_017469761.3	21.3945	4.82134	0.00211377	2.87313	2.26944	0.000408669	C-X-C chemokine receptor type 1 (LOC108266440), mRNA
NCN	2	Unfed	XM_017479197.3	9.85241	4.91505	0.02152	1.02967	2.29721	0.00720635	TNF receptor superfamily, member 18 (tnfrsf18), transcript variant X2, mRNA
NCN	8	Unfed	XM_047161103.2	10.343	5.67507	0.0194027	-0.409487	2.50464	0.00620402	chemokine (C-C motif) ligand 27b (ccl27b), mRNA

## Sheet: Comp_apop_Stomach
Treatment group	Time (HPC)	Feature	FC	FDR	logFC	PValue	Description
FCF	2	NM_001200517.1	-42.0138	0.00216858	-5.39279	0.000215781	cell death inducing DFFA like effector b (cideb), mRNA
FCF	4	NM_001200517.1	-41.8332	0.00130993	-5.38658	0.000110803	cell death inducing DFFA like effector b (cideb), mRNA
FCF	8	NM_001200517.1	-31.3713	0.00194299	-4.97137	0.000197686	cell death inducing DFFA like effector b (cideb), mRNA
FCF	4	XM_017476699.3	-19.0043	0.0291333	-4.24825	0.00922871	apoptosis resistant E3 ubiquitin protein ligase 1 (arel1), transcript variant X1, mRNA
FCF	4	XM_047160077.2	-16.4564	0.00171989	-4.04058	0.000171192	programmed cell death 1 ligand 1 (LOC108274861), mRNA
FCN	2	XM_047160077.2	-15.0898	0.00869013	-3.9155	0.00314881	programmed cell death 1 ligand 1 (LOC108274861), mRNA
FCN	2	NM_001200775.1	-13.5786	2.14391e-07	-3.76326	2.14713e-11	defender against cell death 1 (dad1), mRNA
FCN	8	NM_001200775.1	-12.8396	5.57346e-06	-3.68253	6.93586e-10	defender against cell death 1 (dad1), mRNA
FCN	2	NM_001200517.1	-11.7805	0.00459274	-3.55833	0.00144147	cell death inducing DFFA like effector b (cideb), mRNA
FCF	4	XM_017453405.3	-10.9923	0.00829346	-3.45842	0.00166827	PREDICTED: Ictalurus punctatus complement component 8, gamma polypeptide (c8g), mRNA
FCN	4	NM_001200775.1	-10.5274	9.98975e-06	-3.39608	1.01301e-08	defender against cell death 1 (dad1), mRNA
FCN	8	XM_047160077.2	-10.1179	0.00657008	-3.33884	0.00165117	programmed cell death 1 ligand 1 (LOC108274861), mRNA
FCF	4	XM_017493021.3	-10.0302	0.0010782	-3.32628	7.93049e-05	PREDICTED: Ictalurus punctatus complement component 6 (c6), mRNA
FCF	8	XM_017453405.3	-9.97776	0.0357441	-3.31872	0.0126483	PREDICTED: Ictalurus punctatus complement component 8, gamma polypeptide (c8g), mRNA
FCF	8	XM_047160077.2	-9.68263	0.00542812	-3.2754	0.000961652	programmed cell death 1 ligand 1 (LOC108274861), mRNA
FCN	8	NM_001200992.1	-9.40265	5.57346e-06	-3.23307	1.08666e-09	Ictalurus punctatus superoxide dismutase 1, soluble (sod1), mRNA
FCF	2	XM_047160077.2	-9.11502	0.0262074	-3.18825	0.00842226	programmed cell death 1 ligand 1 (LOC108274861), mRNA
FCN	2	XM_017453405.3	-7.35947	0.0220574	-2.8796	0.00972206	PREDICTED: Ictalurus punctatus complement component 8, gamma polypeptide (c8g), mRNA
NCF	2	XM_017457539.3	-7.18941	0.0475349	-2.84587	0.00101382	PREDICTED: Ictalurus punctatus complement C3 (LOC108258708), mRNA
NCF	2	XM_017493021.3	-7.16989	0.00961921	-2.84195	3.36194e-05	PREDICTED: Ictalurus punctatus complement component 6 (c6), mRNA
FCF	2	XM_047150425.2	-7.10651	0.042182	-2.82914	0.0158204	cell death-inducing p53 target 1 (cdip1), transcript variant X3, mRNA
FCN	2	XM_017460075.3	-6.68103	7.86919e-06	-2.74007	2.12787e-07	PREDICTED: Ictalurus punctatus complement component 1, q subcomponent binding protein (c1qbp), mRNA
FCN	4	XM_017484618.3	-6.57613	0.000218214	-2.71724	1.91485e-05	BCL2 interacting protein 1a (bnip1a), mRNA
NCN	4	XM_017479207.2	-6.47449	0.000619682	-2.69477	5.59044e-05	cell death inducing DFFA like effector c (cidec), mRNA
NCN	2	XM_017479207.2	-6.35079	5.48787e-05	-2.66694	1.26941e-07	cell death inducing DFFA like effector c (cidec), mRNA
FCF	4	XM_017488315.3	-6.06193	0.0195938	-2.59978	0.00538371	caspase-3 (LOC108276553), mRNA
FCN	4	NM_001200992.1	-6.01392	9.98975e-06	-2.58831	1.24895e-08	Ictalurus punctatus superoxide dismutase 1, soluble (sod1), mRNA
NCN	8	XM_017479207.2	-5.92407	0.000235833	-2.56659	3.65164e-06	cell death inducing DFFA like effector c (cidec), mRNA
FCN	2	NM_001201246.1	-5.90605	2.44206e-05	-2.56219	1.4629e-06	TP53 regulated inhibitor of apoptosis 1 (triap1), mRNA
FCF	4	XM_047150425.2	-5.58248	0.0228975	-2.48091	0.00666843	cell death-inducing p53 target 1 (cdip1), transcript variant X3, mRNA
FCN	2	XM_017484618.3	-5.554	1.36232e-05	-2.47353	5.71669e-07	BCL2 interacting protein 1a (bnip1a), mRNA
NCN	4	NM_001200775.1	-5.51173	8.32737e-06	-2.4625	5.23772e-08	defender against cell death 1 (dad1), mRNA
NCN	4	XM_017484618.3	-5.42087	4.55136e-05	-2.43853	9.44284e-07	BCL2 interacting protein 1a (bnip1a), mRNA
FCN	2	NM_001200992.1	-5.37152	2.05143e-06	-2.42533	1.32419e-08	Ictalurus punctatus superoxide dismutase 1, soluble (sod1), mRNA
FCF	4	NM_001200992.1	-5.26094	0.000147076	-2.39532	7.73322e-08	Ictalurus punctatus superoxide dismutase 1, soluble (sod1), mRNA
NCN	2	XM_017460075.3	-5.24835	0.000237047	-2.39186	5.81446e-06	PREDICTED: Ictalurus punctatus complement component 1, q subcomponent binding protein (c1qbp), mRNA
FCN	4	XM_017461663.3	-5.24643	0.000694986	-2.39134	9.78267e-05	caspase activity and apoptosis inhibitor 1 (LOC108260930), mRNA
NCN	2	NM_001200775.1	-5.23486	5.48787e-05	-2.38815	1.51731e-07	defender against cell death 1 (dad1), mRNA
NCN	4	XM_017460075.3	-5.10766	6.07601e-06	-2.35266	1.81879e-08	PREDICTED: Ictalurus punctatus complement component 1, q subcomponent binding protein (c1qbp), mRNA
FCF	2	XM_017491175.3	-5.05753	0.00274466	-2.33843	0.000314835	caspase-8 (LOC108278050), mRNA
FCF	4	NM_001200775.1	-4.99413	0.000147076	-2.32023	3.97267e-08	defender against cell death 1 (dad1), mRNA
NCN	8	XM_017474122.3	-4.98637	0.000578802	-2.31799	1.88544e-05	PREDICTED: Ictalurus punctatus NADPH oxidase 1 (nox1), mRNA
NCN	2	XM_017484618.3	-4.97035	0.000469557	-2.31335	1.92278e-05	BCL2 interacting protein 1a (bnip1a), mRNA
NCN	8	NM_001200775.1	-4.94058	9.14978e-05	-2.30468	7.17982e-07	defender against cell death 1 (dad1), mRNA
FCN	4	XM_047160693.2	-4.88042	0.0224353	-2.28701	0.00881106	cell cycle and apoptosis regulator 2 (ccar2), transcript variant X2, mRNA
FCF	2	NM_001200992.1	-4.87369	0.000250564	-2.28501	3.98519e-07	Ictalurus punctatus superoxide dismutase 1, soluble (sod1), mRNA
FCN	4	NM_001201246.1	-4.83845	4.8643e-05	-2.27455	1.57822e-06	TP53 regulated inhibitor of apoptosis 1 (triap1), mRNA
FCN	8	XM_017484618.3	-4.80952	5.52304e-05	-2.26589	1.93829e-06	BCL2 interacting protein 1a (bnip1a), mRNA
FCF	2	NM_001200775.1	-4.7922	0.000165284	-2.26069	6.84338e-08	defender against cell death 1 (dad1), mRNA
FCN	8	NM_001201246.1	-4.7745	5.80289e-05	-2.25535	2.1157e-06	TP53 regulated inhibitor of apoptosis 1 (triap1), mRNA
FCN	4	XM_017460075.3	-4.71792	0.000326387	-2.23815	3.52551e-05	PREDICTED: Ictalurus punctatus complement component 1, q subcomponent binding protein (c1qbp), mRNA
FCF	8	NM_001200992.1	-4.64881	0.000229652	-2.21686	1.90036e-07	Ictalurus punctatus superoxide dismutase 1, soluble (sod1), mRNA
NCF	4	XM_017493021.3	-4.63923	0.00451338	-2.21389	0.000101181	PREDICTED: Ictalurus punctatus complement component 6 (c6), mRNA
NCN	8	NM_001200992.1	-4.61742	8.6808e-05	-2.20709	6.48731e-07	Ictalurus punctatus superoxide dismutase 1, soluble (sod1), mRNA
FCF	8	NM_001200775.1	-4.57016	0.000313367	-2.19224	2.64401e-06	defender against cell death 1 (dad1), mRNA
FCF	2	XM_017493021.3	-4.52	0.0161733	-2.17632	0.00435456	PREDICTED: Ictalurus punctatus complement component 6 (c6), mRNA
FCN	2	XM_017493021.3	-4.45557	0.0252723	-2.15561	0.0114428	PREDICTED: Ictalurus punctatus complement component 6 (c6), mRNA
NCF	8	XM_017479207.2	-4.42825	0.00152097	-2.14674	4.42097e-06	cell death inducing DFFA like effector c (cidec), mRNA
FCF	8	XM_017491175.3	-4.40588	0.00578059	-2.13943	0.00106244	caspase-8 (LOC108278050), mRNA
NCN	4	XM_017474122.3	-4.0658	0.000559727	-2.02354	4.82155e-05	PREDICTED: Ictalurus punctatus NADPH oxidase 1 (nox1), mRNA
FCN	2	XM_017461663.3	-3.93592	0.000308856	-1.9767	4.66765e-05	caspase activity and apoptosis inhibitor 1 (LOC108260930), mRNA
FCF	4	XM_017491175.3	-3.92968	0.00684923	-1.97441	0.0012773	caspase-8 (LOC108278050), mRNA
NCF	8	XM_017474122.3	-3.84815	0.00529491	-1.94416	8.09644e-05	PREDICTED: Ictalurus punctatus NADPH oxidase 1 (nox1), mRNA
NCN	2	XM_017474122.3	-3.77612	0.00117468	-1.9169	8.71544e-05	PREDICTED: Ictalurus punctatus NADPH oxidase 1 (nox1), mRNA
NCN	2	NM_001200992.1	-3.64037	5.48787e-05	-1.86408	1.0324e-07	Ictalurus punctatus superoxide dismutase 1, soluble (sod1), mRNA
FCN	8	XM_017461663.3	-3.55175	0.000275405	-1.82853	2.27009e-05	caspase activity and apoptosis inhibitor 1 (LOC108260930), mRNA
NCF	8	XM_017463617.3	-3.44618	0.022998	-1.785	0.00201498	BCL2 associated athanogene 3 (bag3), transcript variant X1, mRNA
NCN	4	NM_001200992.1	-3.42448	1.91663e-05	-1.77588	2.33604e-07	Ictalurus punctatus superoxide dismutase 1, soluble (sod1), mRNA
FCN	8	XM_017460075.3	-3.39993	0.00586374	-1.7655	0.00143356	PREDICTED: Ictalurus punctatus complement component 1, q subcomponent binding protein (c1qbp), mRNA
FCF	8	NM_001201246.1	-3.27438	0.000802369	-1.71122	4.14843e-05	TP53 regulated inhibitor of apoptosis 1 (triap1), mRNA
NCN	4	XM_017478019.3	-3.26937	0.00082304	-1.70901	8.12247e-05	MALT paracaspase 2 (malt2), mRNA
NCF	4	XM_017474122.3	-3.18525	0.00306856	-1.67141	4.44079e-05	PREDICTED: Ictalurus punctatus NADPH oxidase 1 (nox1), mRNA
NCF	4	NM_001200992.1	-3.15807	0.000358487	-1.65904	4.84368e-07	Ictalurus punctatus superoxide dismutase 1, soluble (sod1), mRNA
NCN	2	XM_017461663.3	-3.09994	0.0167576	-1.63224	0.00376222	caspase activity and apoptosis inhibitor 1 (LOC108260930), mRNA
FCF	2	NM_001201246.1	-3.00908	0.000710879	-1.58932	2.59558e-05	TP53 regulated inhibitor of apoptosis 1 (triap1), mRNA
FCF	8	XM_017460075.3	-2.90492	0.00108293	-1.5385	7.47514e-05	PREDICTED: Ictalurus punctatus complement component 1, q subcomponent binding protein (c1qbp), mRNA
NCN	8	XM_017484618.3	-2.89642	0.00279521	-1.53427	0.000253381	BCL2 interacting protein 1a (bnip1a), mRNA
NCF	2	NM_001200992.1	-2.86141	0.00449882	-1.51673	7.6235e-06	Ictalurus punctatus superoxide dismutase 1, soluble (sod1), mRNA
FCN	4	XM_017479207.2	-2.85191	0.0161316	-1.51193	0.00579268	cell death inducing DFFA like effector c (cidec), mRNA
NCN	4	XM_017457539.3	-2.84016	0.0138947	-1.50597	0.00345073	PREDICTED: Ictalurus punctatus complement C3 (LOC108258708), mRNA
NCN	2	XM_017476948.3	-2.7859	0.00997387	-1.47814	0.00184293	PREDICTED: Ictalurus punctatus complement component C1q receptor (LOC108270356), mRNA
FCN	2	XM_017491175.3	-2.78092	0.0107068	-1.47556	0.00409293	caspase-8 (LOC108278050), mRNA
FCF	8	XM_017476702.3	-2.77095	0.00265218	-1.47038	0.00032568	apoptosis resistant E3 ubiquitin protein ligase 1 (arel1), transcript variant X2, mRNA
NCN	8	XM_017460075.3	-2.72913	0.0117985	-1.44844	0.00205071	PREDICTED: Ictalurus punctatus complement component 1, q subcomponent binding protein (c1qbp), mRNA
FCF	2	XM_017476702.3	-2.72112	0.00171188	-1.4442	0.000142642	apoptosis resistant E3 ubiquitin protein ligase 1 (arel1), transcript variant X2, mRNA
NCF	4	XM_017479207.2	-2.72007	0.00880316	-1.44364	0.000425298	cell death inducing DFFA like effector c (cidec), mRNA
NCN	2	XM_017463617.3	-2.70569	0.0263108	-1.436	0.00697367	BCL2 associated athanogene 3 (bag3), transcript variant X1, mRNA
FCF	4	XM_017460075.3	-2.69954	0.00068734	-1.43271	3.69463e-05	PREDICTED: Ictalurus punctatus complement component 1, q subcomponent binding protein (c1qbp), mRNA
NCN	8	XM_017471559.3	-2.69517	0.00563659	-1.43038	0.000729149	BCL2 apoptosis regulator b (bcl2b), transcript variant X1, mRNA
FCN	2	XM_017478455.3	-2.69229	0.000503435	-1.42884	8.79815e-05	programmed cell death 7 (pdcd7), mRNA
NCN	2	NM_001201246.1	-2.65156	0.00225199	-1.40684	0.000225362	TP53 regulated inhibitor of apoptosis 1 (triap1), mRNA
FCF	4	XM_017476702.3	-2.55319	0.00447002	-1.3523	0.000701653	apoptosis resistant E3 ubiquitin protein ligase 1 (arel1), transcript variant X2, mRNA
FCN	8	XM_017479207.2	-2.52789	0.0302997	-1.33793	0.0114647	cell death inducing DFFA like effector c (cidec), mRNA
FCN	8	XM_017478455.3	-2.52592	0.00831687	-1.33681	0.00224502	programmed cell death 7 (pdcd7), mRNA
NCN	2	XM_017496387.3	-2.52408	0.0262541	-1.33576	0.0069507	PREDICTED: Ictalurus punctatus CD59 glycoprotein (LOC108280891), mRNA
FCF	8	XM_017484618.3	-2.49182	0.00190019	-1.3172	0.000190814	BCL2 interacting protein 1a (bnip1a), mRNA
FCN	4	XM_017478455.3	-2.45001	0.00281686	-1.29279	0.000626812	programmed cell death 7 (pdcd7), mRNA
FCF	4	NM_001201246.1	-2.42565	0.00261504	-1.27837	0.00032145	TP53 regulated inhibitor of apoptosis 1 (triap1), mRNA
NCN	8	NM_001201246.1	-2.41745	0.00681368	-1.27348	0.000966995	TP53 regulated inhibitor of apoptosis 1 (triap1), mRNA
NCN	4	XM_017461663.3	-2.39055	0.00558555	-1.25734	0.00105425	caspase activity and apoptosis inhibitor 1 (LOC108260930), mRNA
FCN	8	XM_017453640.3	-2.37889	0.0171709	-1.25029	0.00553363	BCL2 apoptosis regulator a (bcl2a), mRNA
NCF	8	NM_001200992.1	-2.37199	0.00591082	-1.2461	0.000107797	Ictalurus punctatus superoxide dismutase 1, soluble (sod1), mRNA
NCN	4	NM_001201246.1	-2.35528	0.00347332	-1.2359	0.000568968	TP53 regulated inhibitor of apoptosis 1 (triap1), mRNA
NCF	2	NM_001200775.1	-2.3363	0.039166	-1.22422	0.000634654	defender against cell death 1 (dad1), mRNA
FCN	4	XM_017486140.3	-2.33399	0.0001603	-1.2228	1.21301e-05	apoptosis inhibitor 5 (api5), mRNA
FCN	2	XM_017479207.2	-2.29602	0.0122504	-1.19914	0.00483514	cell death inducing DFFA like effector c (cidec), mRNA
FCN	2	XM_017457413.3	-2.28221	0.000103462	-1.19043	1.11474e-05	programmed cell death 11 (pdcd11), mRNA
FCF	8	XM_017478455.3	-2.28168	0.00262856	-1.1901	0.000320297	programmed cell death 7 (pdcd7), mRNA
FCF	8	XM_017461663.3	-2.26441	0.0147371	-1.17913	0.00387415	caspase activity and apoptosis inhibitor 1 (LOC108260930), mRNA
FCN	8	XM_017486140.3	-2.20568	0.000217841	-1.14122	1.64369e-05	apoptosis inhibitor 5 (api5), mRNA
NCF	8	XM_017471559.3	-2.1932	0.0119507	-1.13304	0.000521314	BCL2 apoptosis regulator b (bcl2b), transcript variant X1, mRNA
FCN	2	XM_017476702.3	-2.16314	0.00345671	-1.11313	0.00101297	apoptosis resistant E3 ubiquitin protein ligase 1 (arel1), transcript variant X2, mRNA
FCN	2	XM_017486140.3	-2.15041	8.29506e-05	-1.10461	8.18291e-06	apoptosis inhibitor 5 (api5), mRNA
NCF	4	XM_047160190.2	-2.12621	0.00784547	-1.08829	0.000339812	BCL2 modifying factor 2 (bmf2), mRNA
FCN	4	XM_017474302.3	-2.10264	0.000332644	-1.0722	3.61634e-05	synovial apoptosis inhibitor 1, synoviolin (syvn1), mRNA
NCF	4	NM_001200775.1	-2.06275	0.0116426	-1.04457	0.000791874	defender against cell death 1 (dad1), mRNA
NCF	8	XM_047160190.2	-2.05103	0.0171885	-1.03635	0.00125439	BCL2 modifying factor 2 (bmf2), mRNA
NCN	2	XM_017486140.3	-2.0371	0.00145579	-1.02651	0.000119078	apoptosis inhibitor 5 (api5), mRNA
NCF	8	XM_017460075.3	-2.03609	0.0239152	-1.0258	0.00220232	PREDICTED: Ictalurus punctatus complement component 1, q subcomponent binding protein (c1qbp), mRNA
FCN	4	XM_017453640.3	-2.02609	0.0430215	-1.0187	0.0196489	BCL2 apoptosis regulator a (bcl2a), mRNA
FCN	4	XM_017457413.3	-2.00576	0.0162885	-1.00415	0.00586368	programmed cell death 11 (pdcd11), mRNA
NCF	4	XM_017478019.3	-2.00463	0.0372612	-1.00334	0.00581569	MALT paracaspase 2 (malt2), mRNA
NCF	2	XM_017478019.3	-2.00004	0.039166	-1.00003	0.000634318	MALT paracaspase 2 (malt2), mRNA
FCN	2	XM_047160190.2	2.0169	0.0402713	1.01214	0.0201054	BCL2 modifying factor 2 (bmf2), mRNA
NCN	8	XM_017482161.3	2.02517	0.0270022	1.01804	0.00642104	caspase-8 (LOC108273129), mRNA
FCN	8	XM_017478019.3	2.07911	0.024011	1.05596	0.00855999	MALT paracaspase 2 (malt2), mRNA
NCN	4	XM_017492198.3	2.08737	0.0124389	1.06169	0.0029685	programmed cell death 1 ligand 1 (si:ch211-241b2.5), mRNA
NCN	4	XM_047162235.2	2.14411	0.0467153	1.10038	0.0167323	BCL2 interacting killer (bik), mRNA
FCN	8	XM_017472900.1	2.14684	0.0231312	1.10222	0.0081584	MCL1 apoptosis regulator, BCL2 family member b (mcl1b), mRNA
FCF	2	XM_017472900.1	2.15764	0.0172414	1.10946	0.00480254	MCL1 apoptosis regulator, BCL2 family member b (mcl1b), mRNA
FCF	8	XM_017478019.3	2.2183	0.0394833	1.14946	0.014493	MALT paracaspase 2 (malt2), mRNA
NCN	4	XM_017477012.3	2.26192	0.0251336	1.17755	0.00752347	BCL2 modifying factor 1 (bmf1), mRNA
FCF	2	XM_017453640.3	2.28945	0.0172615	1.195	0.00481528	BCL2 apoptosis regulator a (bcl2a), mRNA
FCF	2	XM_017492278.3	2.38623	0.0097998	1.25474	0.00217651	BCL2 associated agonist of cell death a (bada), mRNA
FCN	2	XM_017451967.3	2.39545	0.00280508	1.2603	0.000784354	niban apoptosis regulator 2b (niban2b), mRNA
FCF	8	XM_017472900.1	2.43924	0.0125514	1.28643	0.00311767	MCL1 apoptosis regulator, BCL2 family member b (mcl1b), mRNA
FCF	8	XM_017494045.3	2.44111	0.0347035	1.28754	0.0121522	endosome-lysosome associated apoptosis and autophagy regulator family member 2b (elapor2b), mRNA
FCF	8	XM_017451967.3	2.54577	0.0139911	1.3481	0.00360558	niban apoptosis regulator 2b (niban2b), mRNA
FCF	4	XM_017493023.3	2.54662	0.038255	1.34858	0.0134213	PREDICTED: Ictalurus punctatus complement component 7b (c7b), mRNA
FCF	8	NM_001200714.1	2.54826	0.00950567	1.34951	0.0021584	BCL2 interacting protein 3 (bnip3), mRNA
FCN	2	XM_047162235.2	2.58724	0.00754002	1.37141	0.00263542	BCL2 interacting killer (bik), mRNA
FCF	2	XM_017494045.3	2.59524	0.0183267	1.37587	0.00520722	endosome-lysosome associated apoptosis and autophagy regulator family member 2b (elapor2b), mRNA
FCF	4	XM_017490661.3	2.60339	0.0416572	1.38039	0.0150879	PREDICTED: Ictalurus punctatus complement component 4 (c4), mRNA
NCN	8	XM_017490661.3	2.60473	0.027915	1.38113	0.00674402	PREDICTED: Ictalurus punctatus complement component 4 (c4), mRNA
FCN	4	XM_017494045.3	2.62571	0.00815856	1.39271	0.00245644	endosome-lysosome associated apoptosis and autophagy regulator family member 2b (elapor2b), mRNA
FCN	4	XM_017490661.3	2.63738	0.0132687	1.39911	0.00449443	PREDICTED: Ictalurus punctatus complement component 4 (c4), mRNA
FCN	4	XM_017472900.1	2.79352	0.00449618	1.48208	0.00114907	MCL1 apoptosis regulator, BCL2 family member b (mcl1b), mRNA
NCN	8	XM_017477012.3	2.83619	0.0107224	1.50396	0.00180649	BCL2 modifying factor 1 (bmf1), mRNA
FCF	8	XM_047162235.2	2.93083	0.0223378	1.55131	0.00680461	BCL2 interacting killer (bik), mRNA
FCN	2	XM_017491811.3	2.93265	0.0144459	1.55221	0.00587963	PREDICTED: Ictalurus punctatus complement component 1, q subcomponent, C chain (c1qc), mRNA
FCN	4	XM_017491811.3	2.94646	0.020199	1.55898	0.00766862	PREDICTED: Ictalurus punctatus complement component 1, q subcomponent, C chain (c1qc), mRNA
FCN	4	XM_017474122.3	3.01409	0.0104609	1.59172	0.00334701	PREDICTED: Ictalurus punctatus NADPH oxidase 1 (nox1), mRNA
NCF	4	NM_001200714.1	3.02468	0.00306971	1.59678	4.68359e-05	BCL2 interacting protein 3 (bnip3), mRNA
FCF	2	XM_017476948.3	3.06383	0.0334907	1.61534	0.0116913	PREDICTED: Ictalurus punctatus complement component C1q receptor (LOC108270356), mRNA
FCN	2	NM_001200714.1	3.13773	0.00131602	1.64972	0.000300777	BCL2 interacting protein 3 (bnip3), mRNA
FCF	8	XM_017491389.3	3.14198	0.0274049	1.65168	0.00888791	niban apoptosis regulator 1b (niban1b), mRNA
FCF	4	NM_001200714.1	3.21259	0.00190242	1.68374	0.000201281	BCL2 interacting protein 3 (bnip3), mRNA
FCN	4	XM_017491389.3	3.2205	0.0148018	1.68729	0.00517626	niban apoptosis regulator 1b (niban1b), mRNA
FCF	2	XM_017492198.3	3.22756	0.0496431	1.69044	0.0196765	programmed cell death 1 ligand 1 (si:ch211-241b2.5), mRNA
FCF	2	XM_017468565.3	3.36891	0.00933962	1.75228	0.00201728	BCL2 interacting protein 3 like a (bnip3la), mRNA
FCN	2	XM_017494045.3	3.38815	0.00156336	1.7605	0.000374296	endosome-lysosome associated apoptosis and autophagy regulator family member 2b (elapor2b), mRNA
NCN	2	XM_017477012.3	3.39811	0.00500755	1.76473	0.000713624	BCL2 modifying factor 1 (bmf1), mRNA
FCF	2	XM_017490661.3	3.52995	0.0315384	1.81965	0.0107583	PREDICTED: Ictalurus punctatus complement component 4 (c4), mRNA
FCF	8	XM_017491813.2	3.5648	0.0405373	1.83382	0.0149672	PREDICTED: Ictalurus punctatus complement component 1, q subcomponent, B chain (c1qb), mRNA
NCN	4	XM_053676096.1	3.59147	0.0440901	1.84458	0.0154863	PREDICTED: Ictalurus punctatus complement C3-like (LOC124627631), mRNA
FCF	4	XM_017476948.3	3.60792	0.00327685	1.85117	0.000441192	PREDICTED: Ictalurus punctatus complement component C1q receptor (LOC108270356), mRNA
NCF	8	XM_017477012.3	3.61272	0.00348522	1.85309	2.84769e-05	BCL2 modifying factor 1 (bmf1), mRNA
NCN	8	XM_017492198.3	3.65225	0.00354552	1.86878	0.000361008	programmed cell death 1 ligand 1 (si:ch211-241b2.5), mRNA
FCF	4	XM_017491389.3	3.71256	0.0124494	1.89241	0.00294478	niban apoptosis regulator 1b (niban1b), mRNA
FCN	4	XM_017491813.2	3.80749	0.0197859	1.92884	0.0074822	PREDICTED: Ictalurus punctatus complement component 1, q subcomponent, B chain (c1qb), mRNA
NCN	2	XM_017490661.3	3.83451	0.0150612	1.93904	0.00325247	PREDICTED: Ictalurus punctatus complement component 4 (c4), mRNA
NCF	8	NM_001200714.1	3.86092	0.0042826	1.94894	5.5572e-05	BCL2 interacting protein 3 (bnip3), mRNA
NCN	8	XM_047162235.2	3.93926	0.00470359	1.97793	0.000558929	BCL2 interacting killer (bik), mRNA
NCN	8	XM_017492278.3	3.96105	0.00101953	1.98588	5.09628e-05	BCL2 associated agonist of cell death a (bada), mRNA
FCF	4	XM_017468565.3	4.06284	0.00444334	2.02249	0.00069242	BCL2 interacting protein 3 like a (bnip3la), mRNA
NCN	2	NM_001200714.1	4.07602	0.000338142	2.02716	1.05948e-05	BCL2 interacting protein 3 (bnip3), mRNA
FCF	2	XM_017471559.3	4.09068	0.035941	2.03234	0.0128738	BCL2 apoptosis regulator b (bcl2b), transcript variant X1, mRNA
FCF	2	XM_017474122.3	4.17915	0.0097998	2.06321	0.00217728	PREDICTED: Ictalurus punctatus NADPH oxidase 1 (nox1), mRNA
FCF	8	XM_017468565.3	4.18664	0.00439535	2.06579	0.000710954	BCL2 interacting protein 3 like a (bnip3la), mRNA
FCN	2	XM_017491813.2	4.21763	0.0100385	2.07643	0.0037902	PREDICTED: Ictalurus punctatus complement component 1, q subcomponent, B chain (c1qb), mRNA
FCN	8	XM_017490661.3	4.22558	0.000368702	2.07915	3.526e-05	PREDICTED: Ictalurus punctatus complement component 4 (c4), mRNA
FCN	2	XM_017457539.3	4.30584	0.0207579	2.10629	0.0090495	PREDICTED: Ictalurus punctatus complement C3 (LOC108258708), mRNA
NCF	4	XM_047161267.2	4.30619	0.01329	2.10641	0.00101866	BCL2 binding component 3 (bbc3), mRNA
FCF	8	XM_017474122.3	4.32882	0.0115943	2.11397	0.00280539	PREDICTED: Ictalurus punctatus NADPH oxidase 1 (nox1), mRNA
FCF	8	XM_017492278.3	4.74346	0.000920635	2.24594	5.55376e-05	BCL2 associated agonist of cell death a (bada), mRNA
FCN	4	XM_047162235.2	4.7512	0.000177457	2.24829	1.4209e-05	BCL2 interacting killer (bik), mRNA
NCN	4	XM_017492278.3	4.80865	0.000176632	2.26563	8.4405e-06	BCL2 associated agonist of cell death a (bada), mRNA
FCN	2	XM_017491389.3	4.90749	0.00151833	2.29498	0.000360973	niban apoptosis regulator 1b (niban1b), mRNA
NCN	2	NM_001200517.1	5.00251	0.0361464	2.32265	0.0106651	cell death inducing DFFA like effector b (cideb), mRNA
NCN	2	XM_017492278.3	5.08936	0.000510793	2.34749	2.13305e-05	BCL2 associated agonist of cell death a (bada), mRNA
FCN	8	XM_017491811.3	5.16111	0.00145009	2.36768	0.000235367	PREDICTED: Ictalurus punctatus complement component 1, q subcomponent, C chain (c1qc), mRNA
FCN	4	XM_017493472.3	5.27051	0.0113948	2.39794	0.00371522	PREDICTED: Ictalurus punctatus complement component 1, q subcomponent, A chain (c1qa), mRNA
NCF	2	XM_047161267.2	5.27722	0.0428789	2.39978	0.000771125	BCL2 binding component 3 (bbc3), mRNA
FCN	4	XM_017457539.3	5.5407	0.0115859	2.47007	0.00379258	PREDICTED: Ictalurus punctatus complement C3 (LOC108258708), mRNA
FCN	4	NM_001200714.1	5.56546	7.50907e-05	2.4765	3.37335e-06	BCL2 interacting protein 3 (bnip3), mRNA
FCN	2	XM_017493472.3	5.61251	0.00698523	2.48865	0.00240373	PREDICTED: Ictalurus punctatus complement component 1, q subcomponent, A chain (c1qa), mRNA
FCN	4	XM_017466769.3	5.6899	0.0281966	2.5084	0.0117408	PREDICTED: Ictalurus punctatus complement C5a receptor 1 (c5ar1), mRNA
FCN	4	XM_017492198.3	5.91572	0.00129363	2.56455	0.000225225	programmed cell death 1 ligand 1 (si:ch211-241b2.5), mRNA
FCN	4	XM_017468565.3	6.02968	0.000731307	2.59208	0.000105276	BCL2 interacting protein 3 like a (bnip3la), mRNA
NCN	4	NM_001200517.1	6.12718	0.0305025	2.61522	0.009669	cell death inducing DFFA like effector b (cideb), mRNA
FCF	2	XM_017491389.3	6.15721	0.00266041	2.62228	0.000301593	niban apoptosis regulator 1b (niban1b), mRNA
FCN	8	XM_017468565.3	6.20076	0.00106325	2.63244	0.000156256	BCL2 interacting protein 3 like a (bnip3la), mRNA
FCN	4	XM_017492278.3	6.30099	2.23289e-05	2.65558	1.7781e-07	BCL2 associated agonist of cell death a (bada), mRNA
FCN	2	XM_017468565.3	6.33088	0.000302527	2.66241	4.54775e-05	BCL2 interacting protein 3 like a (bnip3la), mRNA
FCN	2	XM_053677315.1	6.3959	0.0257325	2.67715	0.0117027	proliferation and apoptosis adaptor protein 15 (LOC108260927), mRNA
FCF	2	XM_047161267.2	6.48941	0.00112002	2.69809	6.67284e-05	BCL2 binding component 3 (bbc3), mRNA
FCF	8	XM_053677315.1	6.52374	0.0369652	2.7057	0.0132824	proliferation and apoptosis adaptor protein 15 (LOC108260927), mRNA
FCN	8	XM_017492278.3	6.56828	2.53064e-05	2.71551	3.51838e-07	BCL2 associated agonist of cell death a (bada), mRNA
FCN	4	XM_017496387.3	6.72016	0.0022795	2.74849	0.000477882	PREDICTED: Ictalurus punctatus CD59 glycoprotein (LOC108280891), mRNA
FCF	4	XM_017493002.3	6.76056	0.0253504	2.75714	0.00767551	BCL2 interacting protein 1b (bnip1b), transcript variant X2, mRNA
FCF	8	XM_017477012.3	6.87472	0.00185542	2.7813	0.000183803	BCL2 modifying factor 1 (bmf1), mRNA
FCF	8	XM_047161267.2	6.90497	0.00147359	2.78764	0.000123914	BCL2 binding component 3 (bbc3), mRNA
NCF	8	XM_047161267.2	7.06481	0.00374108	2.82065	3.52758e-05	BCL2 binding component 3 (bbc3), mRNA
FCN	8	XM_047162235.2	7.15518	0.000110873	2.83899	5.72406e-06	BCL2 interacting killer (bik), mRNA
FCN	4	XM_017482116.3	7.17343	0.00202455	2.84266	0.000410892	caspase 8, apoptosis-related cysteine peptidase (casp8), transcript variant X1, mRNA
FCF	8	XM_017492198.3	7.26396	0.00270858	2.86076	0.000337778	programmed cell death 1 ligand 1 (si:ch211-241b2.5), mRNA
FCN	2	XM_017477012.3	7.39193	0.00200798	2.88595	0.000516563	BCL2 modifying factor 1 (bmf1), mRNA
NCN	8	NM_001200517.1	7.43219	0.0317856	2.89379	0.0080996	cell death inducing DFFA like effector b (cideb), mRNA
FCN	4	XM_017477012.3	7.49987	0.000515034	2.90687	6.73711e-05	BCL2 modifying factor 1 (bmf1), mRNA
FCN	2	XM_017492198.3	8.06145	0.000329204	3.01104	5.09385e-05	programmed cell death 1 ligand 1 (si:ch211-241b2.5), mRNA
FCN	2	XM_017492278.3	8.13564	3.31113e-06	3.02426	3.43087e-08	BCL2 associated agonist of cell death a (bada), mRNA
FCN	8	XM_017491813.2	8.39244	0.00158646	3.06909	0.000266883	PREDICTED: Ictalurus punctatus complement component 1, q subcomponent, B chain (c1qb), mRNA
NCN	4	NM_001200714.1	8.51147	1.03162e-05	3.08941	8.30579e-08	BCL2 interacting protein 3 (bnip3), mRNA
FCF	2	XM_017457539.3	8.6499	0.042182	3.11268	0.0158188	PREDICTED: Ictalurus punctatus complement C3 (LOC108258708), mRNA
FCN	8	XM_017457539.3	9.16761	0.00230677	3.19655	0.000435968	PREDICTED: Ictalurus punctatus complement C3 (LOC108258708), mRNA
NCN	8	NM_001200714.1	9.41235	2.53707e-05	3.23456	4.16938e-08	BCL2 interacting protein 3 (bnip3), mRNA
FCN	8	XM_017493472.3	9.7648	0.00229009	3.28759	0.000431094	PREDICTED: Ictalurus punctatus complement component 1, q subcomponent, A chain (c1qa), mRNA
FCN	8	XM_017492198.3	10.3507	0.000419663	3.37166	4.25881e-05	programmed cell death 1 ligand 1 (si:ch211-241b2.5), mRNA
FCF	2	XM_053677315.1	10.51	0.016634	3.39369	0.00453993	proliferation and apoptosis adaptor protein 15 (LOC108260927), mRNA
FCF	8	XM_017496387.3	10.7859	0.00163323	3.43108	0.000145698	PREDICTED: Ictalurus punctatus CD59 glycoprotein (LOC108280891), mRNA
FCF	4	XM_053677315.1	10.8412	0.00988102	3.43846	0.00213476	proliferation and apoptosis adaptor protein 15 (LOC108260927), mRNA
FCF	8	XM_017466769.3	10.8726	0.0220638	3.44263	0.0066761	PREDICTED: Ictalurus punctatus complement C5a receptor 1 (c5ar1), mRNA
FCF	8	XM_017457539.3	11.1134	0.0135618	3.47423	0.00345308	PREDICTED: Ictalurus punctatus complement C3 (LOC108258708), mRNA
FCN	8	NM_001200714.1	11.6438	1.76441e-05	3.54149	4.29486e-08	BCL2 interacting protein 3 (bnip3), mRNA
FCN	4	XM_047161267.2	13.0533	1.516e-05	3.70634	5.92297e-08	BCL2 binding component 3 (bbc3), mRNA
FCN	8	XM_017459082.3	13.165	0.0466402	3.71863	0.0197009	CASP8 and FADD-like apoptosis regulator a (cflara), transcript variant X9, mRNA
FCF	8	XM_017493023.3	13.7245	0.000538063	3.77868	1.75163e-05	PREDICTED: Ictalurus punctatus complement component 7b (c7b), mRNA
FCN	8	XM_017477012.3	15.7669	7.91308e-05	3.97883	3.45985e-06	BCL2 modifying factor 1 (bmf1), mRNA
FCN	8	XM_017466769.3	16.7519	0.00198577	4.06625	0.000355417	PREDICTED: Ictalurus punctatus complement C5a receptor 1 (c5ar1), mRNA
FCN	8	XM_047161267.2	18.0726	0.000194454	4.17574	1.39897e-05	BCL2 binding component 3 (bbc3), mRNA
FCN	2	XM_053676096.1	18.0853	0.000548448	4.17675	9.89168e-05	PREDICTED: Ictalurus punctatus complement C3-like (LOC124627631), mRNA
FCN	4	XM_053676096.1	18.5074	0.000667611	4.21003	9.28404e-05	PREDICTED: Ictalurus punctatus complement C3-like (LOC124627631), mRNA
FCN	2	XM_047161267.2	18.5774	5.42983e-06	4.21548	1.0287e-07	BCL2 binding component 3 (bbc3), mRNA
NCN	8	XM_047161267.2	18.8633	0.000109885	4.23751	1.02538e-06	BCL2 binding component 3 (bbc3), mRNA
FCN	8	XM_053676096.1	19.825	0.00460828	4.30925	0.00105571	PREDICTED: Ictalurus punctatus complement C3-like (LOC124627631), mRNA
FCN	8	XM_017493023.3	22.5204	2.69424e-05	4.49316	4.14101e-07	PREDICTED: Ictalurus punctatus complement component 7b (c7b), mRNA
NCN	2	XM_047161267.2	23.0961	5.03978e-05	4.52958	6.34774e-08	BCL2 binding component 3 (bbc3), mRNA
FCN	8	XM_017496387.3	23.1807	0.000306297	4.53485	2.67539e-05	PREDICTED: Ictalurus punctatus CD59 glycoprotein (LOC108280891), mRNA
NCN	4	XM_047161267.2	25.6876	2.38967e-05	4.683	3.32995e-07	BCL2 binding component 3 (bbc3), mRNA
NCN	8	XM_017493023.3	37.9005	0.00560607	5.24415	0.000723754	PREDICTED: Ictalurus punctatus complement component 7b (c7b), mRNA
NCF	8	XM_017457539.3	121.285	0.0364443	6.92226	0.00493339	PREDICTED: Ictalurus punctatus complement C3 (LOC108258708), mRNA
NCF	8	XM_017493023.3	664.228	0.0267467	9.37554	0.00271826	PREDICTED: Ictalurus punctatus complement component 7b (c7b), mRNA

## Sheet: Comp_apop_Intestine
Treatment group	Time (HPC)	Feature	FC	FDR	logFC	PValue	Description
NCN	4	XM_017460075.3	-5.38093	2.46174e-06	-2.42785	1.06026e-08	PREDICTED: Ictalurus punctatus complement component 1, q subcomponent binding protein (c1qbp), mRNA
NCN	2	XM_017460075.3	-5.18727	1.06795e-06	-2.37497	3.11819e-09	PREDICTED: Ictalurus punctatus complement component 1, q subcomponent binding protein (c1qbp), mRNA
NCN	4	NM_001200775.1	-4.8535	3.24543e-06	-2.27903	2.87364e-08	defender against cell death 1 (dad1), mRNA
NCN	8	NM_001200775.1	-3.81698	1.06617e-05	-1.93243	1.92658e-07	defender against cell death 1 (dad1), mRNA
NCN	2	XM_017457413.3	-3.7757	1.38636e-06	-1.91675	9.56813e-09	programmed cell death 11 (pdcd11), mRNA
NCN	4	XM_017479207.2	-3.58574	0.0471882	-1.84227	0.0195946	cell death inducing DFFA like effector c (cidec), mRNA
FCN	2	XM_017460075.3	-3.45684	0.000111931	-1.78945	1.87991e-06	PREDICTED: Ictalurus punctatus complement component 1, q subcomponent binding protein (c1qbp), mRNA
FCN	2	XM_017484618.3	-3.31779	0.00123495	-1.73022	9.36749e-05	BCL2 interacting protein 1a (bnip1a), mRNA
FCN	4	XM_017460075.3	-3.30032	7.95198e-06	-1.72261	7.1227e-08	PREDICTED: Ictalurus punctatus complement component 1, q subcomponent binding protein (c1qbp), mRNA
NCN	2	NM_001200775.1	-3.24947	1.92782e-06	-1.7002	1.87598e-08	defender against cell death 1 (dad1), mRNA
NCN	4	NM_001200992.1	-3.16944	1.19854e-05	-1.66423	3.90578e-07	Ictalurus punctatus superoxide dismutase 1, soluble (sod1), mRNA
FCN	8	NM_001200775.1	-3.16108	5.88264e-06	-1.66042	2.14206e-08	defender against cell death 1 (dad1), mRNA
NCN	8	XM_017460075.3	-3.07787	0.000280451	-1.62193	2.60991e-05	PREDICTED: Ictalurus punctatus complement component 1, q subcomponent binding protein (c1qbp), mRNA
NCF	2	NM_001200775.1	-3.07568	0.00146069	-1.6209	4.96354e-06	defender against cell death 1 (dad1), mRNA
FCF	4	XM_017493021.3	-3.07066	0.0186014	-1.61855	0.00156156	PREDICTED: Ictalurus punctatus complement component 6 (c6), mRNA
FCN	2	NM_001200775.1	-3.01237	0.000372613	-1.5909	1.56861e-05	defender against cell death 1 (dad1), mRNA
NCN	8	NM_001200992.1	-2.81783	1.94313e-05	-1.49458	5.14399e-07	Ictalurus punctatus superoxide dismutase 1, soluble (sod1), mRNA
NCN	2	XM_017484618.3	-2.8164	2.57142e-05	-1.49385	1.33694e-06	BCL2 interacting protein 1a (bnip1a), mRNA
NCN	4	XM_017457413.3	-2.80515	1.15722e-05	-1.48808	3.61665e-07	programmed cell death 11 (pdcd11), mRNA
FCN	2	XM_017457413.3	-2.76463	7.77463e-05	-1.46709	8.80095e-07	programmed cell death 11 (pdcd11), mRNA
FCN	4	NM_001200775.1	-2.64659	0.000237719	-1.40414	1.42966e-05	defender against cell death 1 (dad1), mRNA
NCF	4	NM_001200775.1	-2.56373	0.00133194	-1.35824	1.10774e-05	defender against cell death 1 (dad1), mRNA
FCF	8	XM_017468359.3	-2.53662	0.0122149	-1.34291	0.000125596	endosome-lysosome associated apoptosis and autophagy regulator 1 (elapor1), mRNA
FCN	4	XM_053677315.1	-2.46427	0.044877	-1.30116	0.0141017	proliferation and apoptosis adaptor protein 15 (LOC108260927), mRNA
NCF	4	XM_017460075.3	-2.41518	0.00198439	-1.27213	4.30659e-05	PREDICTED: Ictalurus punctatus complement component 1, q subcomponent binding protein (c1qbp), mRNA
NCN	2	NM_001200992.1	-2.35938	1.74705e-05	-1.23841	7.58819e-07	Ictalurus punctatus superoxide dismutase 1, soluble (sod1), mRNA
NCN	4	XM_017486140.3	-2.33301	1.35728e-05	-1.2222	4.73281e-07	apoptosis inhibitor 5 (api5), mRNA
FCN	4	XM_017457413.3	-2.27629	0.000364259	-1.18668	2.49032e-05	programmed cell death 11 (pdcd11), mRNA
FCN	2	XM_017461663.3	-2.26351	0.00626885	-1.17856	0.000890122	caspase activity and apoptosis inhibitor 1 (LOC108260930), mRNA
NCF	8	XM_017491175.3	-2.25188	0.0398992	-1.17113	0.00632166	caspase-8 (LOC108278050), mRNA
FCN	8	NM_001200992.1	-2.24381	3.14289e-05	-1.16595	4.53142e-07	Ictalurus punctatus superoxide dismutase 1, soluble (sod1), mRNA
FCF	2	NM_001200775.1	-2.23448	0.000982308	-1.15994	2.68606e-06	defender against cell death 1 (dad1), mRNA
FCN	4	XM_017486140.3	-2.22708	1.01724e-05	-1.15515	1.19163e-07	apoptosis inhibitor 5 (api5), mRNA
NCF	4	XM_017457413.3	-2.21308	0.00121559	-1.14605	8.92071e-06	programmed cell death 11 (pdcd11), mRNA
NCF	4	NM_001200992.1	-2.18558	0.000858803	-1.12801	2.88856e-06	Ictalurus punctatus superoxide dismutase 1, soluble (sod1), mRNA
NCF	8	NM_001200775.1	-2.16087	0.000660307	-1.11161	1.77355e-06	defender against cell death 1 (dad1), mRNA
FCN	2	XM_017486140.3	-2.15041	5.28545e-05	-1.10461	3.23089e-07	apoptosis inhibitor 5 (api5), mRNA
NCF	2	NM_001200992.1	-2.14672	0.00198632	-1.10213	1.02688e-05	Ictalurus punctatus superoxide dismutase 1, soluble (sod1), mRNA
NCN	2	XM_017491175.3	-2.11805	0.00808957	-1.08274	0.00218263	caspase-8 (LOC108278050), mRNA
NCN	8	XM_017457413.3	-2.07733	0.000437834	-1.05473	4.7312e-05	programmed cell death 11 (pdcd11), mRNA
FCN	4	XM_017453640.3	-2.05858	0.00046155	-1.04165	3.43214e-05	BCL2 apoptosis regulator a (bcl2a), mRNA
FCF	4	NM_001200775.1	-2.04544	0.000701106	-1.03241	2.97603e-06	defender against cell death 1 (dad1), mRNA
NCN	2	XM_017461663.3	-2.03847	0.0012421	-1.02749	0.000211341	caspase activity and apoptosis inhibitor 1 (LOC108260930), mRNA
FCN	4	XM_017484618.3	-2.03141	0.0011485	-1.02248	0.000121557	BCL2 interacting protein 1a (bnip1a), mRNA
NCN	4	XM_047160190.2	2.00371	0.0023028	1.00267	0.000456566	BCL2 modifying factor 2 (bmf2), mRNA
FCN	4	XM_017472900.1	2.02635	0.00515569	1.01888	0.000871769	MCL1 apoptosis regulator, BCL2 family member b (mcl1b), mRNA
FCN	8	XM_017468565.3	2.06869	9.80728e-05	1.04872	3.20511e-06	BCL2 interacting protein 3 like a (bnip3la), mRNA
NCN	8	XM_017467408.3	2.07753	0.000222306	1.05487	1.91816e-05	DNA fragmentation factor, beta polypeptide (caspase-activated DNase) (dffb), mRNA
NCN	8	XM_017466769.3	2.07855	0.0428979	1.05557	0.0167592	PREDICTED: Ictalurus punctatus complement C5a receptor 1 (c5ar1), mRNA
NCF	4	XM_017464988.3	2.11755	0.0102851	1.0824	0.00104227	BCL2 associated athanogene 2 (bag2), mRNA
FCN	8	XM_017467408.3	2.11799	0.000326801	1.0827	1.81526e-05	DNA fragmentation factor, beta polypeptide (caspase-activated DNase) (dffb), mRNA
NCN	2	NM_001200714.1	2.14882	0.0180074	1.10355	0.00579809	BCL2 interacting protein 3 (bnip3), mRNA
FCF	4	XM_017466769.3	2.15714	0.0315269	1.10912	0.00363805	PREDICTED: Ictalurus punctatus complement C5a receptor 1 (c5ar1), mRNA
FCN	4	XM_017474122.3	2.20623	0.0419794	1.14158	0.0129687	PREDICTED: Ictalurus punctatus NADPH oxidase 1 (nox1), mRNA
NCF	8	NM_001200714.1	2.24312	0.0290892	1.16551	0.00384756	BCL2 interacting protein 3 (bnip3), mRNA
NCF	8	XM_017492198.3	2.30738	0.0393273	1.20626	0.00619087	programmed cell death 1 ligand 1 (si:ch211-241b2.5), mRNA
NCN	8	XM_017493001.3	2.31155	0.0130002	1.20886	0.0037643	BCL2 interacting protein 1b (bnip1b), transcript variant X1, mRNA
NCF	4	XM_017490661.3	2.31676	0.0176315	1.21211	0.0024688	PREDICTED: Ictalurus punctatus complement component 4 (c4), mRNA
FCN	2	XM_017479207.2	2.35498	0.0227004	1.23572	0.00497737	cell death inducing DFFA like effector c (cidec), mRNA
NCF	2	XM_017493001.3	2.35533	0.0237162	1.23593	0.00206148	BCL2 interacting protein 1b (bnip1b), transcript variant X1, mRNA
NCN	4	XM_017493001.3	2.35842	0.00812906	1.23782	0.00223725	BCL2 interacting protein 1b (bnip1b), transcript variant X1, mRNA
NCN	2	XM_047160693.2	2.39547	0.0355364	1.26031	0.0133781	cell cycle and apoptosis regulator 2 (ccar2), transcript variant X2, mRNA
FCF	4	XM_017493001.3	2.40348	0.0343827	1.26513	0.0042577	BCL2 interacting protein 1b (bnip1b), transcript variant X1, mRNA
NCN	2	XM_047160190.2	2.45755	0.000188109	1.29722	1.91969e-05	BCL2 modifying factor 2 (bmf2), mRNA
FCN	4	NM_001200517.1	2.47738	0.000403963	1.30882	2.8873e-05	cell death inducing DFFA like effector b (cideb), mRNA
NCN	8	XM_017477012.3	2.49602	0.00598022	1.31963	0.00141023	BCL2 modifying factor 1 (bmf1), mRNA
FCF	8	XM_017492198.3	2.50851	0.0278116	1.32683	0.000725511	programmed cell death 1 ligand 1 (si:ch211-241b2.5), mRNA
FCN	4	XM_017492198.3	2.53172	0.000589514	1.34012	4.86547e-05	programmed cell death 1 ligand 1 (si:ch211-241b2.5), mRNA
NCN	8	XM_017468565.3	2.54035	3.40915e-05	1.34502	1.23207e-06	BCL2 interacting protein 3 like a (bnip3la), mRNA
NCN	2	XM_017490661.3	2.55456	0.00028536	1.35307	3.31405e-05	PREDICTED: Ictalurus punctatus complement component 4 (c4), mRNA
FCF	4	XM_047162235.2	2.55479	0.0216986	1.35321	0.00203517	BCL2 interacting killer (bik), mRNA
NCN	4	XM_017477012.3	2.58607	0.0088439	1.37076	0.00248	BCL2 modifying factor 1 (bmf1), mRNA
FCN	8	XM_017477012.3	2.58896	0.001184	1.37237	0.000110114	BCL2 modifying factor 1 (bmf1), mRNA
FCN	2	XM_047154401.2	2.59527	0.0297768	1.37589	0.00711841	BCL2 like 11 (bcl2l11), transcript variant X5, mRNA
NCN	4	XM_017468565.3	2.64218	9.53442e-05	1.40173	7.7546e-06	BCL2 interacting protein 3 like a (bnip3la), mRNA
NCF	8	XM_017464988.3	2.64911	0.0304721	1.40551	0.00415296	BCL2 associated athanogene 2 (bag2), mRNA
NCN	8	XM_017474122.3	2.72012	0.00523825	1.44367	0.00118509	PREDICTED: Ictalurus punctatus NADPH oxidase 1 (nox1), mRNA
NCN	4	XM_017492198.3	2.7351	0.00395856	1.45159	0.000905141	programmed cell death 1 ligand 1 (si:ch211-241b2.5), mRNA
NCF	4	XM_047160693.2	2.77476	0.046647	1.47236	0.0103174	cell cycle and apoptosis regulator 2 (ccar2), transcript variant X2, mRNA
FCN	2	XM_017492198.3	2.81049	0.000930973	1.49082	6.33981e-05	programmed cell death 1 ligand 1 (si:ch211-241b2.5), mRNA
FCF	2	XM_017493001.3	2.82146	0.0215384	1.49644	0.00090199	BCL2 interacting protein 1b (bnip1b), transcript variant X1, mRNA
NCN	4	XM_017474122.3	2.86012	0.00236051	1.51608	0.000471241	PREDICTED: Ictalurus punctatus NADPH oxidase 1 (nox1), mRNA
NCF	2	XM_047162235.2	2.91136	0.0158233	1.54169	0.00105854	BCL2 interacting killer (bik), mRNA
NCN	8	XM_047160693.2	2.97297	0.0123249	1.57191	0.00352901	cell cycle and apoptosis regulator 2 (ccar2), transcript variant X2, mRNA
NCF	2	XM_017477012.3	2.9749	0.00611	1.57284	0.000150531	BCL2 modifying factor 1 (bmf1), mRNA
FCN	4	XM_047160190.2	2.98104	0.000232022	1.57582	1.38267e-05	BCL2 modifying factor 2 (bmf2), mRNA
FCN	4	XM_017477012.3	3.02439	0.00204723	1.59664	0.000257658	BCL2 modifying factor 1 (bmf1), mRNA
FCF	2	XM_017492198.3	3.02867	0.00476865	1.59868	6.08621e-05	programmed cell death 1 ligand 1 (si:ch211-241b2.5), mRNA
FCN	8	NM_001200517.1	3.04252	6.22308e-05	1.60527	1.51997e-06	cell death inducing DFFA like effector b (cideb), mRNA
NCF	4	XM_017492278.3	3.06489	0.0147655	1.61583	0.00188598	BCL2 associated agonist of cell death a (bada), mRNA
NCN	8	XM_017492198.3	3.08106	0.00115661	1.62343	0.000168873	programmed cell death 1 ligand 1 (si:ch211-241b2.5), mRNA
FCF	8	XM_047162235.2	3.09645	0.0490915	1.63062	0.00231169	BCL2 interacting killer (bik), mRNA
FCF	4	XM_017493002.3	3.15387	0.0487117	1.65712	0.00748146	BCL2 interacting protein 1b (bnip1b), transcript variant X2, mRNA
NCF	2	XM_017492198.3	3.2271	0.0426743	1.69024	0.00569589	programmed cell death 1 ligand 1 (si:ch211-241b2.5), mRNA
NCN	2	XM_047162235.2	3.27164	0.00158668	1.71001	0.000288076	BCL2 interacting killer (bik), mRNA
FCF	4	NM_001200714.1	3.31582	0.0286348	1.72936	0.00312945	BCL2 interacting protein 3 (bnip3), mRNA
NCF	2	XM_017457539.3	3.39343	0.0242041	1.76274	0.00215525	PREDICTED: Ictalurus punctatus complement C3 (LOC108258708), mRNA
NCN	2	XM_017477012.3	3.39989	0.000402247	1.76549	5.11924e-05	BCL2 modifying factor 1 (bmf1), mRNA
NCF	8	XM_047160693.2	3.40294	0.0253674	1.76678	0.00309683	cell cycle and apoptosis regulator 2 (ccar2), transcript variant X2, mRNA
FCN	4	XM_017493002.3	3.4167	0.0265054	1.77261	0.00718536	BCL2 interacting protein 1b (bnip1b), transcript variant X2, mRNA
NCF	8	XM_017492278.3	3.46079	0.0081357	1.7911	0.000460095	BCL2 associated agonist of cell death a (bada), mRNA
FCF	2	XM_017492278.3	3.46154	0.028908	1.79141	0.00151438	BCL2 associated agonist of cell death a (bada), mRNA
NCN	2	XM_017474122.3	3.4916	0.00019743	1.80389	2.05297e-05	PREDICTED: Ictalurus punctatus NADPH oxidase 1 (nox1), mRNA
FCN	4	XM_017493001.3	3.50196	0.00147231	1.80816	0.000166595	BCL2 interacting protein 1b (bnip1b), transcript variant X1, mRNA
NCN	2	XM_017470322.3	3.54747	0.0433712	1.82679	0.0171114	PREDICTED: Ictalurus punctatus pbx/knotted 1 homeobox 1.1 (pknox1.1), transcript variant X1, mRNA
NCF	8	XM_017496387.3	3.55245	0.0360674	1.82881	0.00538415	PREDICTED: Ictalurus punctatus CD59 glycoprotein (LOC108280891), mRNA
FCF	2	XM_047160190.2	3.55556	0.00351263	1.83008	2.99881e-05	BCL2 modifying factor 2 (bmf2), mRNA
FCN	2	XM_017493001.3	3.56727	0.0114603	1.83482	0.00202464	BCL2 interacting protein 1b (bnip1b), transcript variant X1, mRNA
NCN	2	XM_017492198.3	3.70303	0.00025077	1.88871	2.813e-05	programmed cell death 1 ligand 1 (si:ch211-241b2.5), mRNA
FCN	2	NM_001200714.1	3.73908	0.0121834	1.90268	0.00219365	BCL2 interacting protein 3 (bnip3), mRNA
FCN	2	XM_017477012.3	3.8209	0.000759061	1.93391	4.71082e-05	BCL2 modifying factor 1 (bmf1), mRNA
FCN	4	XM_017453405.3	3.91568	0.0287463	1.96926	0.00798202	PREDICTED: Ictalurus punctatus complement component 8, gamma polypeptide (c8g), mRNA
FCN	2	XM_017493002.3	3.96876	0.0306633	1.98869	0.00736585	BCL2 interacting protein 1b (bnip1b), transcript variant X2, mRNA
NCN	8	XM_017457539.3	4.0132	0.0168021	2.00475	0.00518424	PREDICTED: Ictalurus punctatus complement C3 (LOC108258708), mRNA
FCF	8	NM_001200714.1	4.05658	0.0176735	2.02026	0.000263893	BCL2 interacting protein 3 (bnip3), mRNA
FCN	8	XM_017493002.3	4.15129	0.00881644	2.05356	0.00171341	BCL2 interacting protein 1b (bnip1b), transcript variant X2, mRNA
FCF	4	XM_017496387.3	4.29275	0.0394926	2.1019	0.00528874	PREDICTED: Ictalurus punctatus CD59 glycoprotein (LOC108280891), mRNA
NCF	8	XM_017457539.3	4.55558	0.0402055	2.18763	0.00640402	PREDICTED: Ictalurus punctatus complement C3 (LOC108258708), mRNA
NCN	4	NM_001200714.1	4.57265	0.000182882	2.19303	1.83091e-05	BCL2 interacting protein 3 (bnip3), mRNA
NCN	8	XM_017459082.3	4.65858	0.0154606	2.21989	0.00467814	CASP8 and FADD-like apoptosis regulator a (cflara), transcript variant X9, mRNA
FCN	8	XM_017493001.3	4.80572	0.000404929	2.26475	2.45501e-05	BCL2 interacting protein 1b (bnip1b), transcript variant X1, mRNA
FCF	2	XM_047162235.2	4.83792	0.000982308	2.27439	2.6791e-06	BCL2 interacting killer (bik), mRNA
NCF	2	XM_053676096.1	4.86922	0.0121564	2.28369	0.000683601	PREDICTED: Ictalurus punctatus complement C3-like (LOC124627631), mRNA
FCN	8	XM_053676096.1	4.93064	0.0290567	2.30178	0.00828308	PREDICTED: Ictalurus punctatus complement C3-like (LOC124627631), mRNA
FCN	2	XM_053676096.1	4.98691	0.0169412	2.31815	0.00337436	PREDICTED: Ictalurus punctatus complement C3-like (LOC124627631), mRNA
FCN	8	XM_017457539.3	4.99901	0.0207067	2.32164	0.00534021	PREDICTED: Ictalurus punctatus complement C3 (LOC108258708), mRNA
FCN	4	NM_001200714.1	5.02286	0.000924272	2.32851	9.00534e-05	BCL2 interacting protein 3 (bnip3), mRNA
FCN	2	XM_047160190.2	5.08208	0.000194468	2.34542	5.65083e-06	BCL2 modifying factor 2 (bmf2), mRNA
FCF	8	XM_017496387.3	5.09761	0.0315063	2.34982	0.000943862	PREDICTED: Ictalurus punctatus CD59 glycoprotein (LOC108280891), mRNA
NCF	2	XM_017492278.3	5.23769	0.00217051	2.38893	1.51799e-05	BCL2 associated agonist of cell death a (bada), mRNA
FCN	2	XM_017457539.3	5.32558	0.0111187	2.41294	0.00193554	PREDICTED: Ictalurus punctatus complement C3 (LOC108258708), mRNA
FCN	8	XM_017492278.3	5.44823	0.000530328	2.44579	3.64977e-05	BCL2 associated agonist of cell death a (bada), mRNA
NCN	2	XM_047161267.2	5.55138	0.00123895	2.47285	0.000210122	BCL2 binding component 3 (bbc3), mRNA
FCN	4	XM_017492278.3	5.7778	0.000247119	2.53052	1.50652e-05	BCL2 associated agonist of cell death a (bada), mRNA
FCF	8	XM_017466769.3	5.82662	0.0218859	2.54266	0.000381404	PREDICTED: Ictalurus punctatus complement C5a receptor 1 (c5ar1), mRNA
NCN	2	XM_017492278.3	5.92788	1.61641e-05	2.56752	6.66378e-07	BCL2 associated agonist of cell death a (bada), mRNA
NCF	8	XM_017493023.3	6.02131	0.0330663	2.59008	0.00472288	PREDICTED: Ictalurus punctatus complement component 7b (c7b), mRNA
NCN	4	XM_047162235.2	6.18586	0.000107575	2.62897	9.18142e-06	BCL2 interacting killer (bik), mRNA
FCN	2	XM_053679862.1	6.24008	0.0304941	2.64156	0.00731707	caspase-6 (LOC108262968), mRNA
NCN	8	XM_047162235.2	6.3031	5.77308e-05	2.65606	2.88026e-06	BCL2 interacting killer (bik), mRNA
FCN	4	XM_017496387.3	6.31354	0.000485055	2.65845	3.70681e-05	PREDICTED: Ictalurus punctatus CD59 glycoprotein (LOC108280891), mRNA
NCF	4	XM_017457539.3	6.38122	0.0102809	2.67383	0.00103621	PREDICTED: Ictalurus punctatus complement C3 (LOC108258708), mRNA
NCF	8	XM_053676096.1	6.47792	0.0197729	2.69553	0.00208856	PREDICTED: Ictalurus punctatus complement C3-like (LOC124627631), mRNA
NCN	8	NM_001200714.1	6.4836	3.89657e-05	2.6968	1.49976e-06	BCL2 interacting protein 3 (bnip3), mRNA
FCF	2	XM_047161267.2	6.76251	0.00200027	2.75756	1.07396e-05	BCL2 binding component 3 (bbc3), mRNA
NCF	8	XM_047161267.2	6.93222	0.0374516	2.79332	0.00579034	BCL2 binding component 3 (bbc3), mRNA
FCN	2	XM_047162235.2	6.97618	3.51862e-05	2.80244	5.95898e-08	BCL2 interacting killer (bik), mRNA
FCN	2	XM_017492278.3	7.24129	0.000517779	2.85625	2.63067e-05	BCL2 associated agonist of cell death a (bada), mRNA
FCN	4	XM_053676096.1	7.66846	0.00174833	2.93894	0.000208374	PREDICTED: Ictalurus punctatus complement C3-like (LOC124627631), mRNA
FCN	8	NM_001200714.1	7.97492	0.000122623	2.99547	4.39814e-06	BCL2 interacting protein 3 (bnip3), mRNA
NCN	8	XM_053676096.1	8.11892	0.00279509	3.02129	0.000529573	PREDICTED: Ictalurus punctatus complement C3-like (LOC124627631), mRNA
FCN	4	XM_017457539.3	8.45717	0.00120914	3.08017	0.000129855	PREDICTED: Ictalurus punctatus complement C3 (LOC108258708), mRNA
NCN	8	XM_017492278.3	8.46138	1.36454e-05	3.08089	2.93423e-07	BCL2 associated agonist of cell death a (bada), mRNA
NCN	4	XM_017492278.3	8.51752	7.70716e-06	3.09043	1.73068e-07	BCL2 associated agonist of cell death a (bada), mRNA
NCN	8	XM_017496387.3	8.53369	0.00842934	3.09317	0.00217207	PREDICTED: Ictalurus punctatus CD59 glycoprotein (LOC108280891), mRNA
FCF	8	XM_047161267.2	8.61626	0.0354056	3.10706	0.00118645	BCL2 binding component 3 (bbc3), mRNA
NCF	4	XM_053676096.1	8.88882	0.00686737	3.15199	0.000536288	PREDICTED: Ictalurus punctatus complement C3-like (LOC124627631), mRNA
NCN	4	XM_047161267.2	9.01274	0.000420252	3.17197	5.31951e-05	BCL2 binding component 3 (bbc3), mRNA
FCN	8	XM_017459082.3	9.40117	0.0172534	3.23284	0.00416872	CASP8 and FADD-like apoptosis regulator a (cflara), transcript variant X9, mRNA
FCN	2	XR_008397253.1	10.0643	0.0347228	3.33118	0.00868154	caspase recruitment domain-containing protein 10 (zmp:0000000896), transcript variant X4, misc_RNA
NCN	8	XM_047161267.2	10.6356	0.000298774	3.41082	2.84791e-05	BCL2 binding component 3 (bbc3), mRNA
FCN	8	XM_047162235.2	10.6812	8.25878e-06	3.41701	4.20239e-08	BCL2 interacting killer (bik), mRNA
FCN	4	XM_047162235.2	11.0657	2.58231e-06	3.46803	4.06259e-09	BCL2 interacting killer (bik), mRNA
NCF	2	XM_047161267.2	13.0674	0.00705462	3.7079	0.000204169	BCL2 binding component 3 (bbc3), mRNA
FCN	4	XM_047161267.2	14.6959	1.01724e-05	3.87734	1.18716e-07	BCL2 binding component 3 (bbc3), mRNA
FCN	2	XM_047161267.2	17.0224	0.000674376	4.08936	3.9406e-05	BCL2 binding component 3 (bbc3), mRNA
FCN	8	XM_047161267.2	18.6531	9.91609e-06	4.22134	5.74333e-08	BCL2 binding component 3 (bbc3), mRNA
FCN	8	XM_017493023.3	19.0158	0.000102034	4.24912	3.42746e-06	PREDICTED: Ictalurus punctatus complement component 7b (c7b), mRNA
NCN	8	XM_017493023.3	20.8018	0.000470055	4.37864	5.21528e-05	PREDICTED: Ictalurus punctatus complement component 7b (c7b), mRNA
FCN	8	XM_017496387.3	24.7809	0.000243761	4.63115	1.20896e-05	PREDICTED: Ictalurus punctatus CD59 glycoprotein (LOC108280891), mRNA
FCF	8	XM_017493023.3	24.8711	0.00493393	4.6364	1.85869e-05	PREDICTED: Ictalurus punctatus complement component 7b (c7b), mRNA
