# Supplementary material for: Feed status and skin injury modulate immunopathology, global gene expression, and survival in channel catfish during virulent Aeromonas hydrophila infection
Source: Front Immunol. 2025 Jul 22;16:1642531. doi: 10.3389/fimmu.2025.1642531 (PMC12321539; doi:10.3389/fimmu.2025.1642531)
Supplement: Supplementary file 5 [file Table5.xlsx]

## Sheet: Sheet1
Supplemental Table 5.	Relative fold-change (FC) values of gene expression in the intestines of channel catfish challenged with virulent Aeromonas hydrophila.
	Relative expression was determined through RNA-Seq and reverse-transcription quantitative PCR (RT-qPCR).
	Six samples from each treatment group at 8 hours post challenge were taken and ran in triplicate to get the mean of each value in the RT-qPCR. For gene validation where the values were either not expressed or had a p-value > 0.05, a no data (ND) was reported.
Feature ID	Symbol	Description	Forward primer (5′-3′)	Reverse primer (5′-3′)	Reference	FCF 8 HPC	FCN 8 HPC	NCF 8 HPC	NCN 8 HPC
NM_001200219.1	il-1βa	Interleukin 1, beta type a	FAAAAATGGCCAGCCTGTATG	CAGCCCGGGTATTTAACTGA	Xu et al. 2016	77.4 (76.4)a	NDb	5.0 (6.0)	ND
NM_001200229.1	tlr5	Toll-like receptor 5	TTGGAAGCGCTACAAATCCT	ACCCGGAGGTTGAATAATCC	Xu et al. 2016	25.9 (6.1)	ND	10.2 (1.0)	7.0 (2.5)
XM_017457539.3	C3	Complement C3	AGTTGAATACCGCTGCCAAC	CTCTCCATGCGCTGAGTACA	Xu et al. 2016	ND	5.0 (5.0)	ND	4.0 (4.5)
XM_053676295.1	cd22	B-cell receptor CD22	TAAGTTCGGGAGTCAGAGCG	CGACTCCAACAGCTATGCAC	This study	17.0 (17.5)	ND	46.5 (40.1)	ND
XM_017493023.3	c7b	Complement component 7b	GGGCACTTATGGAAGCTGGT	CTTTGAACAGCCTCCCCTGT	Xu et al. 2016	24.9 (15.1)	19.0 (11.3)	6.0 (3.6)	20.8 (10.0)
AF021880	18s	18s ribosomal RNA	GAGAAACGGCTACCACATCC	GATACGCTCATTCCGATTACAG	Small et al. 2008
						aRNASeq (RTqPCR )
						bNo data
